# Supplementary material for: Differential HDAC1/2 network analysis reveals a role for prefoldin/CCT in HDAC1/2 complex assembly
Source: Sci Rep. 2018 Sep 12;8:13712. doi: 10.1038/s41598-018-32009-w (PMC6135828; doi:10.1038/s41598-018-32009-w)
Supplement: Supplementary file 2 — Supplementary Table 1 [file 41598_2018_32009_MOESM2_ESM.xlsx]

## Sheet: Tagged HDAC1 & HDAC2 constructs
Publication	Year	Construct Described	Insert	Parental Vector	Tag type	Tag Location
A Mammalian Histone Deacetylase Related to the Yeast Transciptional Regulator Rpd3p	1996	HDAC1-FLAG	human HDAC1	pBJ5	FLAG	C		* the authors appear to use the nomenclature TAG-PROTEIN and PROTEIN-TAG, presumably to denote N- and C- terminally tagged constructs
Histone deacetylase activity is required for full transcriptional repression by mSin3A.	1997	FLAG-HDAC1	human HDAC1	pVL1392	FLAG	C
Isolation and characterization of cDNAs corresponding to an additional member of the human histone deacetylase gene family	1997	GAL4-HDAC1	human HDAC1	pM2	GAL4DBD	N
A role for histone deacetylase activity in HDAC1-mediated transcriptional repression.	1998	HDAC1-GALVP16	human HDAC1	pSP/GAL91-147)-VP16	GAL4-VP16	C
Homo-oligomerisation and nuclear localisation of mouse histone deacetylase 1.	2001	HDAC1-myc	mouse HDAC1	pBABE-Puro/Hygro	myc	C
Homo-oligomerisation and nuclear localisation of mouse histone deacetylase 1.	2001	GST-HDAC1	mouse HDAC1	pGEX-4T1	GST	N
Homo-oligomerisation and nuclear localisation of mouse histone deacetylase 1.	2001	GST-HDAC2	mouse HDAC2	pGEX-4T1	GST	N
Homo-oligomerisation and nuclear localisation of mouse histone deacetylase 1.	2001	HA-HDAC1	mouse HDAC1	pBABE-Puro/Hygro	HA	N
Temporal recruitment of the mSin3A-histone deacetylase corepressor complex to the ETS domain transcription factor Elk-1.	2001	HA-HDAC1	HDAC1	pCMV5	HA	N
Expression and functional characterization of recombinant human HDAC1 and HDAC3	2003	His-HDAC1	human HDAC1	pcDNA3.1	6xHis	N
HDAC1 Acetylation Is Linked to Progressive Modulation of Steroid Receptor-Induced Gene Transcription	2006	GAL4DBD-HDAC1	human HDAC1	~	GAL4DBD	N
HDAC1 Acetylation Is Linked to Progressive Modulation of Steroid Receptor-Induced Gene Transcription	2006	GFP-HDAC1	human HDAC1	pEGFP-N1	EGFP	C
Histone Deacetylases 1 and 2 Are Phosphorylated at Novel Sites during Varicella-Zoster Virus Infection	2009	FLAG-HDAC1	human HDAC1	pCMV-Tag2B	FLAG	N
Histone Deacetylases 1 and 2 Are Phosphorylated at Novel Sites during Varicella-Zoster Virus Infection	2009	FLAG-HDAC2	mouse HDAC2	pCMV-Tag2B	FLAG	N
Histone Deacetylases 1 and 2 Are Phosphorylated at Novel Sites during Varicella-Zoster Virus Infection	2009	MBP-HDAC2	mouse HDAC2	pMalC2	MBP	N
Trans-regulation of histone deacetylase activities through acetylation	2009	GFP-HDAC2	mouse HDAC2	GFP-C1 (pEGFP-C1)	EGFP	N
The functional interactome landscape of the human histone deacetylase family	2013	HDAC1-EGFP	human HDAC1	pLXSN-EGFP-FLAG	EGFP-FLAG	C
The functional interactome landscape of the human histone deacetylase family	2013	HDAC2-EGFP	human HDAC2	pLXSN-EGFP-FLAG	EGFP-FLAG	C
A human interactome in three quantitative dimensions organized by stoichiometries and abundances	2015	HDAC1-LAP	human HDAC1	~	LAP	C
Structural insights into the assembly of the histone deacetylase-associated Sin3L/Rpd3L corepressor complex.	2015	FLAG-HDAC1	human HDAC1	~	FLAG	presumed N*
