# Supplementary material for: Differential HDAC1/2 network analysis reveals a role for prefoldin/CCT in HDAC1/2 complex assembly
Source: Sci Rep. 2018 Sep 12;8:13712. doi: 10.1038/s41598-018-32009-w (PMC6135828; doi:10.1038/s41598-018-32009-w)
Supplement: Supplementary file 3 — Supplementary Table 2 [file 41598_2018_32009_MOESM3_ESM.xlsx]

## Sheet: Halo-HDAC1_HeLa
			Control dNSAF values			Experimental dNSAF values			QSPEC values
Gene	Locus	Description	Control #1	Control #2	Control #3	Experiment Halo HDAC1 #1	Experiment Halo HDAC1 #2	Experiment Halo HDAC1 #3	Halo HDAC1 Control log2FC	Halo HDAC1 Control Z score	Halo HDAC1 Control FDR up
TCP1	NP_110379.2	T-complex protein 1 subunit alpha isoform a [Homo sapiens]	0.00019257	0.0003993	0.00060814	0.02467	0.0720414	0.0240015	4.551	36.8745	0
CCT2	NP_006422.1	T-complex protein 1 subunit beta isoform 1 [Homo sapiens]	0.00053369	0.00049796	0.00118503	0.0344625	0.0715169	0.0451361	4.352	22.4721	0
CCT5	NP_036205.1	T-complex protein 1 subunit epsilon isoform a [Homo sapiens]	0.00065971	0.00090281	0.00039063	0.0265696	0.0324887	0.0243873	3.937	20.3656	0
CCT8	NP_006576.2	T-complex protein 1 subunit theta isoform 1 [Homo sapiens]	0.00026052	0.00016205	0.00030851	0.0160724	0.00872754	0.0247385	4.47	19.3204	0
CCT4	NP_006421.2	T-complex protein 1 subunit delta isoform a [Homo sapiens]	0.00052973	0	0.00031366	0.0196961	0.0326092	0.0189198	4.244	17.5665	0
CCT6A	NP_001753.1	T-complex protein 1 subunit zeta isoform a [Homo sapiens]	6.721e-05	0.00016724	0.00023879	0.0363241	0.0763319	0.0329021	5.559	16.8418	0
CCT3	NP_005989.3	T-complex protein 1 subunit gamma isoform a [Homo sapiens]	0.00019646	0.00016294	0.00038776	0.0172814	0.020842	0.0134923	4.27	14.9563	0
HDAC1	NP_004955.2	histone deacetylase 1 [Homo sapiens]	0	9.212e-05	4.384e-05	0.0622322	0.0613657	0.0598511	5.38	14.2685	0
CAD	NP_004332.2	CAD protein isoform 1 [Homo sapiens]	9.624e-05	0.00021951	0.00015197	0.00166785	0.00091355	0.00213523	2.597	13.2221	0
CCT7	NP_006420.1	T-complex protein 1 subunit eta isoform a [Homo sapiens]	0.00019719	0.00016354	0.00023351	0.0280721	0.0636371	0.0236845	4.915	13.1753	0
VBP1	NP_001290472.1	0 genes:. 2 proteins in this group did not match any genes. NP_001290472.1:prefoldin subunit 3 isoform 2 [Homo sapiens] ;NP_003363.1:prefoldin subunit 3 isoform 1 [Homo sapiens] ;	0	0.00038113	0.0012698	0.0264104	0.0200134	0.0141562	3.609	13.1117	0
DNAJA1	NP_001530.1	dnaJ homolog subfamily A member 1 isoform 1 [Homo sapiens]	0.0005394	0.00100659	0.00127756	0.00609365	0.00813178	0.00571465	2.035	9.9593	0
PFDN5	NP_002615.2	prefoldin subunit 5 isoform alpha [Homo sapiens]	0	0	0	0.0122011	0.0139754	0.0129688	3.706	8.9986	0
PRKDC	NP_008835.5	DNA-dependent protein kinase catalytic subunit isoform 1 [Homo sapiens]	6.917e-05	6.454e-05	0	0.00042673	8.689e-05	0.00049115	2.364	8.4201	0
PFDN1	NP_002613.2	prefoldin subunit 1 [Homo sapiens]	0	0	0	0.0100109	0.0127408	0.0146342	3.717	7.228	0
DNAJA2	NP_005871.1	dnaJ homolog subfamily A member 2 [Homo sapiens]	0.00025988	0.00043109	0.00020518	0.00279338	0.00377275	0.00242377	2.418	7.1663	0
BAG2	NP_004273.1	BAG family molecular chaperone regulator 2 [Homo sapiens]	0.0010149	0	0.00100157	0.00534305	0.0073667	0.00731413	2.312	6.8044	2e-06
PFDN2	NP_036526.2	prefoldin subunit 2 [Homo sapiens]	0.00092703	0.00028832	0	0.00777822	0.00310564	0.00707387	2.847	6.1586	3e-05
CHD4	NP_001264.2	chromodomain-helicase-DNA-binding protein 4 isoform 1 [Homo sapiens]	0	0	0	0.00057735	3.127e-05	0.00061724	3.717	6.1207	3.5e-05
RUVBL1	NP_003698.1	ruvB-like 1 isoform 1 [Homo sapiens]	7.827e-05	0.00019474	0	0.00190576	0.00078663	0.00192446	2.827	5.9073	7.7e-05
RBBP4	NP_005601.1	histone-binding protein RBBP4 isoform a [Homo sapiens]	8.398e-05	0.00026119	4.972e-05	0.00345254	0.00056267	0.00116295	2.982	5.7801	0.000122
KDM1A	NP_055828.2	lysine-specific histone demethylase 1A isoform b [Homo sapiens]	0	0	0	0.00088215	0	0.00124309	3.457	5.3696	0.000487
AIFM1	NP_004199.1	0 genes:. 2 proteins in this group did not match any genes. NP_004199.1:apoptosis-inducing factor 1, mitochondrial isoform AIF precursor [Homo sapiens] ;NP_665811.1:apoptosis-inducing factor 1, mitochondrial isoform AIF-exB precursor [Homo sapiens] ;	0	0	0	0.00157092	0.00058516	0.00118475	3.285	5.3084	0.000596
MTA2	NP_004730.2	metastasis-associated protein MTA2 [Homo sapiens]	0	0	0	0.00163678	0.00071597	0.0019026	3.642	5.1867	0.000865
FLNC	NP_001449.3	filamin-C isoform a [Homo sapiens]	1.32e-05	0	3.215e-05	0.00023391	8.776e-05	0.0002238	2.642	5.1748	0.000903
ACSL3	NP_976251.1	long-chain-fatty-acid--CoA ligase 3 [Homo sapiens]	0	0	2.935e-05	0.00075028	0	0.00078969	2.715	5.0857	0.001188
PC	NP_071504.2	pyruvate carboxylase, mitochondrial precursor [Homo sapiens]	0	0.00015077	3.588e-05	0.00065796	0	0.00056514	2.307	5.0269	0.001402
HDAC2	NP_001518.3	histone deacetylase 2 [Homo sapiens]	0	9.099e-05	4.331e-05	0.0009087	0.00137753	0.00152962	2.801	4.9675	0.00165
RPL23	NP_000969.1	60S ribosomal protein L23 [Homo sapiens]	0	0.00031716	0	0.0043619	0.00854052	0.00626823	3.244	4.9627	0.001684
PFDN6	NP_055075.1	prefoldin subunit 6 [Homo sapiens]	0	0	0	0.0109243	0.00741502	0.00797562	3.99	4.9586	0.001719
DNAJC10	NP_001258510.1	0 genes:. 2 proteins in this group did not match any genes. NP_001258510.1:dnaJ homolog subfamily C member 10 isoform 2 precursor [Homo sapiens] ;NP_061854.1:dnaJ homolog subfamily C member 10 isoform 1 precursor [Homo sapiens] ;	0	5.944e-05	0	0.00053451	0.00032013	0.00101273	2.87	4.7983	0.002651
XRCC5	NP_066964.1	X-ray repair cross-complementing protein 5 [Homo sapiens]	0	6.066e-05	0.00011548	0.00080216	0.00016334	0.00086813	2.546	4.7902	0.002703
GBAS	NP_001474.1	protein NipSnap homolog 2 isoform 1 [Homo sapiens]	0	0.00015525	0.00014778	0.0018067	0.0012542	0.00253934	3.065	4.7785	0.002809
POLR2B	NP_000929.1	0 genes:. 2 proteins in this group did not match any genes. NP_000929.1:DNA-directed RNA polymerase II subunit RPB2 isoform 1 [Homo sapiens] ;NP_001290198.1:DNA-directed RNA polymerase II subunit RPB2 isoform 3 [Homo sapiens] ;	0	0	0	0.00042013	0	0.00059284	2.891	4.675	0.003729
BAG5	NP_001015049.1	0 genes:. 2 proteins in this group did not match any genes. NP_001015049.1:BAG family molecular chaperone regulator 5 isoform a [Homo sapiens] ;NP_004864.1:BAG family molecular chaperone regulator 5 isoform b [Homo sapiens] ;	7.314e-05	0	0	0.00115511	0.00024501	0.00173625	2.964	4.6111	0.004403
PDE4D	NP_001098101.1	0 genes:. 6 proteins in this group did not match any genes. NP_001098101.1:cAMP-specific 3',5'-cyclic phosphodiesterase 4D isoform PDE4D4 [Homo sapiens] ;NP_001159371.1:cAMP-specific 3',5'-cyclic phosphodiesterase 4D isoform PDE4D7 [Homo sapiens] ;NP_001184147.1:cAMP-specific 3',5'-cyclic phosphodiesterase 4D isoform PDE4D5 [Homo sapiens] ;NP_001184148.1:cAMP-specific 3',5'-cyclic phosphodiestera…	0	0.00010977	0.00010449	0.00052258	0	0.00100993	2.242	4.5923	0.00465
ECEL1	NP_004817.2	endothelin-converting enzyme-like 1 isoform 1 [Homo sapiens]	0	0	0	0.00042428	0.00015428	0.0009371	2.651	4.4768	0.00619
ILVBL	NP_006835.2	acetolactate synthase-like protein [Homo sapiens]	0	0	0	0.00052029	0.00056757	0.00067033	2.376	4.4068	0.007368
SNRNP200	NP_054733.2	U5 small nuclear ribonucleoprotein 200 kDa helicase [Homo sapiens]	0	2.079e-05	3.957e-05	0.00016494	0	0.00024084	2.235	4.3973	0.007495
RCOR1	NP_055971.2	REST corepressor 1 [Homo sapiens]	0	0	0	0.00084747	0	0.00105796	2.597	4.3351	0.008738
TRIP13	NP_004228.1	pachytene checkpoint protein 2 homolog isoform 1 [Homo sapiens]	0	0	0	0.00097863	0	0.00098066	2.467	4.3245	0.009038
TUBB3	NP_006077.2	tubulin beta-3 chain isoform 1 [Homo sapiens]	0	0	0	0.00262212	0.00035427	0.00195331	3.593	4.317	0.009191
GPI	NP_000166.2	0 genes:. 2 proteins in this group did not match any genes. NP_000166.2:glucose-6-phosphate isomerase isoform 2 [Homo sapiens] ;NP_001276718.1:glucose-6-phosphate isomerase isoform 3 [Homo sapiens] ;	0.00019188	0	0	0.00067347	0.0019285	0.00065076	2.087	4.2635	0.010327
TMEM263	NP_689474.1	transmembrane protein 263 isoform a [Homo sapiens]	0	0.00038277	0.00072873	0.00728912	0	0.00130433	2.455	4.2473	0.010672
SEC16A	NP_001263347.1	protein transport protein Sec16A isoform 2 [Homo sapiens]	7.65e-06	3.805e-05	0	0.00020126	2.561e-05	0.00014262	2.162	4.1795	0.012561
CCT6B	NP_006575.2	T-complex protein 1 subunit zeta-2 isoform 1 [Homo sapiens]	0	0	0	0.00056642	0.00022761	0.00095032	2.418	4.1526	0.013394
ERP44	NP_055866.1	endoplasmic reticulum resident protein 44 precursor [Homo sapiens]	0	0.00010936	0	0.00098345	0.0014725	0.00081986	2.581	4.1139	0.0145
SLC25A6	NP_001627.2	ADP/ATP translocase 3 [Homo sapiens]	0	0	0	0.00109467	0.00280863	0.0014724	2.757	4.1178	0.014502
LPL	NP_000228.1	lipoprotein lipase precursor [Homo sapiens]	0	0	0	0.0007417	0.00025172	0.00108301	2.625	4.1028	0.014966
GATAD2B	NP_065750.1	transcriptional repressor p66-beta [Homo sapiens]	0	0	0	0.00102979	0.00040326	0.00040824	2.64	3.928	0.021937
SLC25A13	NP_001153682.1	0 genes:. 2 proteins in this group did not match any genes. NP_001153682.1:calcium-binding mitochondrial carrier protein Aralar2 isoform 1 [Homo sapiens] ;NP_055066.1:calcium-binding mitochondrial carrier protein Aralar2 isoform 2 [Homo sapiens] ;	0	0	0	0.0003127	0.00123812	0.0006267	2.504	3.8858	0.023968
TECR	NP_612510.1	very-long-chain enoyl-CoA reductase isoform 1 [Homo sapiens]	0	0	0	0.0010676	0.00310564	0.00098248	2.487	3.7991	0.028503
MTA1	NP_004680.2	metastasis-associated protein MTA1 isoform MTA1 [Homo sapiens]	0	0	0	0.00057316	0	0.00052903	2.514	3.668	0.037123
PHB2	NP_001138303.1	prohibitin-2 isoform 1 [Homo sapiens]	0	0	0	0.00109973	0.00079978	0.00091085	2.216	3.6109	0.041336
GCN1	NP_006827.1	eIF-2-alpha kinase activator GCN1 [Homo sapiens]	0	0	0	0.00023742	4.476e-05	0.00020393	2.861	3.6099	0.041336
POLD1	NP_001295561.1	0 genes:. 2 proteins in this group did not match any genes. NP_001295561.1:DNA polymerase delta catalytic subunit 2 [Homo sapiens] ;NP_002682.2:DNA polymerase delta catalytic subunit 1 [Homo sapiens] ;	0	0	0	0.00022803	0.00031659	0.00024037	2.14	3.5921	0.042443
PFDN4	NP_002614.2	prefoldin subunit 4 [Homo sapiens]	0	0	0	0.00175277	0.00267688	0.00225824	2.12	3.564	0.044738
SIN3A	NP_056292.1	paired amphipathic helix protein Sin3a [Homo sapiens]	0	0	0	0.00016605	0	0.00042538	2.467	3.5104	0.049626
MBD3	NP_001268382.1	methyl-CpG-binding domain protein 3 isoform 1 [Homo sapiens]	0	0	0	0.00123269	0.00041088	0.0008319	2.199	3.5054	0.050266
MSH6	NP_000170.1	DNA mismatch repair protein Msh6 isoform 1 [Homo sapiens]	0	3.265e-05	0	0.00020724	0	0.0003115	2.337	3.4789	0.052218
ESYT2	NP_065779.1	extended synaptotagmin-2 [Homo sapiens]	0	0	0	0.00028932	0	0.00030498	2.154	3.3911	0.061402
COPA	NP_001091868.1	0 genes:. 2 proteins in this group did not match any genes. NP_001091868.1:coatomer subunit alpha isoform 1 [Homo sapiens] ;NP_004362.2:coatomer subunit alpha isoform 2 [Homo sapiens] ;	0	3.601e-05	0	0.00022859	0	0.00029451	2.244	3.3865	0.062158
UBR5	NP_001269802.1	0 genes:. 2 proteins in this group did not match any genes. NP_001269802.1:E3 ubiquitin-protein ligase UBR5 isoform 2 [Homo sapiens] ;NP_056986.2:E3 ubiquitin-protein ligase UBR5 isoform 1 [Homo sapiens] ;	0	0	0	0.00010073	0.00017093	6.489e-05	2.225	3.356	0.065248
PFKL	NP_001002021.2	ATP-dependent 6-phosphofructokinase, liver type isoform a [Homo sapiens]	4.3e-05	0	0	0.00036042	0.00014406	0.00032813	2.201	3.3432	0.066837
PFKM	NP_001160158.1	ATP-dependent 6-phosphofructokinase, muscle type isoform 1 [Homo sapiens]	0	5.218e-05	0	0.00026792	0	0.0004267	2.124	3.3365	0.067643
STUB1	NP_005852.2	E3 ubiquitin-protein ligase CHIP isoform a [Homo sapiens]	0	0	0.00013949	0.00054261	0.00039461	0.00139817	2.189	3.3207	0.069275
CLPX	NP_006651.2	ATP-dependent Clp protease ATP-binding subunit clpX-like, mitochondrial precursor [Homo sapiens]	0	0	0	0.00055657	0.00018889	0.00028683	2.104	3.2205	0.081558
PFKP	NP_001309997.1	ATP-dependent 6-phosphofructokinase, platelet type isoform 4 [Homo sapiens]	4.869e-05	0	0	0.00033823	0	0.00061924	2.343	3.2231	0.08156
PRPS1	NP_002755.1	ribose-phosphate pyrophosphokinase 1 isoform 1 [Homo sapiens]	0	0	0.00013291	0.00110788	0	0.00057095	2.187	3.2129	0.082493
DNAJC7	NP_003306.3	dnaJ homolog subfamily C member 7 isoform 1 [Homo sapiens]	0	0	0	0.00057054	0.00024204	0.00042879	2.011	3.1647	0.08927
RICTOR	NP_001272368.1	rapamycin-insensitive companion of mTOR isoform 2 [Homo sapiens]	0	0	0	0.00014917	6.903e-05	0.00015724	2.076	3.0563	0.105144
ATAD3A	NP_001164006.1	ATPase family AAA domain-containing protein 3A isoform 2 [Homo sapiens]	0	0	0	0.00028056	0.00040808	0.00051639	2.014	3.0471	0.107412
GLUD1	NP_005262.1	glutamate dehydrogenase 1, mitochondrial isoform a precursor [Homo sapiens]	0	0	0	0.00054719	0	0.00037961	2.199	3.0182	0.112037
MMS19	NP_001276332.1	0 genes:. 2 proteins in this group did not match any genes. NP_001276332.1:MMS19 nucleotide excision repair protein homolog isoform 2 [Homo sapiens] ;NP_071757.4:MMS19 nucleotide excision repair protein homolog isoform 1 [Homo sapiens] ;	0	0	4.282e-05	0.00023797	0.00024228	0.00024527	2.04	2.9565	0.122954
CCDC47	NP_064583.2	coiled-coil domain-containing protein 47 precursor [Homo sapiens]	0	0	0	0.00058353	0.00024755	0.00037591	2.022	2.755	0.161527
ABCF2	NP_005683.2	0 genes:. 2 proteins in this group did not match any genes. NP_005683.2:ATP-binding cassette sub-family F member 2 isoform b [Homo sapiens] ;NP_009120.1:ATP-binding cassette sub-family F member 2 isoform a [Homo sapiens] ;	0	0	0	0.00051864	0	0.00019092	1.995	2.9699	0.120466
HADHA	NP_000173.2	trifunctional enzyme subunit alpha, mitochondrial precursor [Homo sapiens]	0	0.00011639	0	0.00027704	0.00078353	0.00047592	1.964	3.2247	0.080625
UQCRC2	NP_003357.2	cytochrome b-c1 complex subunit 2, mitochondrial precursor [Homo sapiens]	0	9.802e-05	0	0.00020739	0	0.0009352	1.953	2.8578	0.141361
ATP5C1	NP_001001973.1	0 genes:. 2 proteins in this group did not match any genes. NP_001001973.1:ATP synthase subunit gamma, mitochondrial isoform L (liver) precursor [Homo sapiens] ;NP_001307815.1:ATP synthase subunit gamma, mitochondrial isoform 3 [Homo sapiens] ;	0	0.000149	0	0.00070934	0.0012037	0.00060927	1.951	2.9263	0.128034
SLC25A3	NP_998776.1	phosphate carrier protein, mitochondrial isoform b precursor [Homo sapiens]	0	0	0.00046832	0.00188678	0	0.00083824	1.949	4.5087	0.005666
NDUFS3	NP_004542.1	NADH dehydrogenase [ubiquinone] iron-sulfur protein 3, mitochondrial precursor [Homo sapiens]	0	0	0	0.00062277	0	0.00114623	1.946	2.8171	0.148355
HSDL2	NP_115679.2	hydroxysteroid dehydrogenase-like protein 2 isoform 1 [Homo sapiens]	8.538e-05	0	0	0.00039333	0	0.00072393	1.896	3.1354	0.093319
HUWE1	NP_113584.3	E3 ubiquitin-protein ligase HUWE1 [Homo sapiens]	0	2.03e-05	1.933e-05	5.907e-05	5.467e-05	0.00012453	1.896	4.0473	0.016954
SUCLG1	NP_003840.2	succinyl-CoA ligase [ADP/GDP-forming] subunit alpha, mitochondrial precursor [Homo sapiens]	0	0	0	0.00095035	0	0.00017492	1.89	2.8781	0.137269
RCOR3	NP_001129695.1	REST corepressor 3 isoform a [Homo sapiens]	0	0	0	0.00031854	0	0.00049486	1.887	3.1781	0.087293
AKAP8L	NP_001278407.1	0 genes:. 2 proteins in this group did not match any genes. NP_001278407.1:A-kinase anchor protein 8-like isoform 2 [Homo sapiens] ;NP_055186.3:A-kinase anchor protein 8-like isoform 1 [Homo sapiens] ;	0	0	0	0.00028104	0	0.00041382	1.879	2.5581	0.207158
DNAJA3	NP_005138.3	dnaJ homolog subfamily A member 3, mitochondrial isoform 1 [Homo sapiens]	0	0	0	0.00039145	0.0007473	0.00037826	1.874	2.8238	0.146936
DNAJB4	NP_008965.2	dnaJ homolog subfamily B member 4 isoform a [Homo sapiens]	0	0	0	0.00062725	0.0007096	0.00044897	1.871	2.6413	0.186742
PELO	NP_057030.3	protein pelota homolog [Homo sapiens]	0	0	0	0.00067106	0	0.00039299	1.866	2.712	0.170712
DNAJB11	NP_057390.1	dnaJ homolog subfamily B member 11 precursor [Homo sapiens]	0	0.00012403	0	0.00091849	0	8.453e-05	1.861	2.755	0.161527
SEC61A1	NP_037468.1	protein transport protein Sec61 subunit alpha isoform 1 [Homo sapiens]	0	0	0	0.00064146	0	0.00025429	1.853	3.0236	0.110866
ARF1	NP_001649.1	ADP-ribosylation factor 1 [Homo sapiens]	0	0	0	0.00103811	0.00066059	0.00133748	1.852	2.9322	0.126749
ATP1A1	NP_000692.2	0 genes:. 3 proteins in this group did not match any genes. NP_000692.2:sodium/potassium-transporting ATPase subunit alpha-1 isoform a [Homo sapiens] ;NP_001153705.1:sodium/potassium-transporting ATPase subunit alpha-1 isoform c [Homo sapiens] ;NP_001153706.1:sodium/potassium-transporting ATPase subunit alpha-1 isoform d [Homo sapiens] ;	0.00010466	8.681e-05	0	0.00043622	0.00035064	0.0004437	1.849	4.5158	0.005566
MBD2	NP_003918.1	methyl-CpG-binding domain protein 2 isoform 1 [Homo sapiens]	0	0	0	0.00049873	0.00029092	0.00044176	1.846	2.7129	0.170714
LGALS3BP	NP_005558.1	galectin-3-binding protein precursor [Homo sapiens]	0	0.0003036	0	0.00052194	0	0.00118973	1.846	4.3134	0.009191
HSPA6	NP_002146.2	heat shock 70 kDa protein 6 [Homo sapiens]	0	0	0	0.00035454	0	0.00030472	1.832	2.7716	0.15854
GCDH	NP_000150.1	glutaryl-CoA dehydrogenase, mitochondrial isoform a precursor [Homo sapiens]	0	0	0	0.00053624	0	0.00048361	1.832	3.0608	0.105151
MLLT11	NP_006809.1	protein AF1q [Homo sapiens]	0	0	0	0.00052194	0	0.00403472	1.827	2.6193	0.191723
TUBB4A	NP_001276052.1	tubulin beta-4A chain isoform 1 [Homo sapiens]	0	0	0	0.00027026	0.00032207	0.00051962	1.816	2.5675	0.205411
RPS8	NP_001003.1	40S ribosomal protein S8 [Homo sapiens]	0	0.00021347	0.0002032	0.00079043	0	0.00116386	1.805	2.5072	0.219643
GCAT	NP_001165161.1	0 genes:. 2 proteins in this group did not match any genes. NP_001165161.1:2-amino-3-ketobutyrate coenzyme A ligase, mitochondrial isoform 1 precursor [Homo sapiens] ;NP_055106.1:2-amino-3-ketobutyrate coenzyme A ligase, mitochondrial isoform 2 precursor [Homo sapiens] ;	0	0	0	0.00042224	0	0.00054401	1.795	2.6681	0.180218
MTHFD1L	NP_001229696.1	0 genes:. 3 proteins in this group did not match any genes. NP_001229696.1:monofunctional C1-tetrahydrofolate synthase, mitochondrial isoform 1 precursor [Homo sapiens] ;NP_001229697.1:monofunctional C1-tetrahydrofolate synthase, mitochondrial isoform 3 [Homo sapiens] ;NP_056255.2:monofunctional C1-tetrahydrofolate synthase, mitochondrial isoform 2 precursor [Homo sapiens] ;	0	4.535e-05	0	9.596e-05	0	0.00034	1.791	2.6455	0.186748
PSMD1	NP_002798.2	26S proteasome non-ATPase regulatory subunit 1 isoform 1 [Homo sapiens]	0	0	4.435e-05	0.00019716	0	0.00019052	1.786	2.7597	0.160022
RTEL1	NP_057518.1	0 genes:. 2 proteins in this group did not match any genes. NP_057518.1:regulator of telomere elongation helicase 1 isoform 1 [Homo sapiens] ;NP_116575.3:regulator of telomere elongation helicase 1 isoform 2 [Homo sapiens] ;	0	0	0	0.00011561	0.00019617	0.00017377	1.784	2.6597	0.18347
CCAR2	NP_066997.3	cell cycle and apoptosis regulator protein 2 [Homo sapiens]	0	0	9.158e-05	0.00012723	0	0.00055734	1.782	3.1765	0.08729
PSMD2	NP_002799.3	26S proteasome non-ATPase regulatory subunit 2 isoform 1 [Homo sapiens]	0	4.89e-05	0	0.00025867	0	0.00013331	1.781	2.5221	0.216033
MAP2K3	NP_002747.2	0 genes:. 2 proteins in this group did not match any genes. NP_002747.2:dual specificity mitogen-activated protein kinase kinase 3 isoform A [Homo sapiens] ;NP_659731.1:dual specificity mitogen-activated protein kinase kinase 3 isoform B [Homo sapiens] ;	0	0	0	0.00029544	0	0.00085643	1.772	2.4996	0.22146
GFPT1	NP_001231639.1	glutamine--fructose-6-phosphate aminotransferase [isomerizing] 1 isoform 1 [Homo sapiens]	2.553e-05	0	0	0.00023521	0	0.00025975	1.759	2.4772	0.226962
MCM7	NP_005907.3	DNA replication licensing factor MCM7 isoform 1 [Homo sapiens]	4.964e-05	0.00024702	0.00011757	0.00052266	0.00033259	0.00092591	1.754	4.2871	0.009826
MAP1B	NP_005900.2	microtubule-associated protein 1B isoform 1 [Homo sapiens]	0	0	0	6.662e-05	0	9.809e-05	1.753	2.8597	0.139982
BCKDHA	NP_000700.1	0 genes:. 2 proteins in this group did not match any genes. NP_000700.1:2-oxoisovalerate dehydrogenase subunit alpha, mitochondrial isoform 1 precursor [Homo sapiens] ;NP_001158255.1:2-oxoisovalerate dehydrogenase subunit alpha, mitochondrial isoform 2 precursor [Homo sapiens] ;	0	9.978e-05	0	0.00031668	0	0.00054401	1.752	2.6068	0.195094
DDX41	NP_057306.2	probable ATP-dependent RNA helicase DDX41 isoform 1 [Homo sapiens]	0	0	6.795e-05	0.0001888	0	0.0003892	1.743	2.4236	0.242021
MTHFD1	NP_005947.3	C-1-tetrahydrofolate synthase, cytoplasmic [Homo sapiens]	7.634e-05	0.00018995	9.041e-05	0.00047728	0	0.0008091	1.735	4.6285	0.004167
FPGS	NP_001018088.1	0 genes:. 3 proteins in this group did not match any genes. NP_001018088.1:folylpolyglutamate synthase, mitochondrial isoform b [Homo sapiens] ;NP_001275732.1:folylpolyglutamate synthase, mitochondrial isoform c precursor [Homo sapiens] ;NP_004948.4:folylpolyglutamate synthase, mitochondrial isoform a precursor [Homo sapiens] ;	0	0	0	0.00017495	0	0.00050716	1.733	2.6195	0.191724
AUP1	NP_853553.1	ancient ubiquitous protein 1 [Homo sapiens]	0	0.0001083	0	0.00022914	0	0.00073806	1.725	2.633	0.188391
CPS1	NP_001116105.1	carbamoyl-phosphate synthase [ammonia], mitochondrial isoform a precursor [Homo sapiens]	0.00016589	0.00050122	0.00050517	0.00155957	0.00150848	0.00225044	1.701	9.5331	0
KANK2	NP_001129663.1	KN motif and ankyrin repeat domain-containing protein 2 isoform 2 [Homo sapiens]	0	0	0	0.0001104	0.0001405	0.00035559	1.7	2.4962	0.223294
RPL10	NP_006004.3	60S ribosomal protein L10 isoform a [Homo sapiens]	0	0	0	0.00087802	0	0.00070702	1.691	2.3891	0.251695
KPNB1	NP_002256.2	importin subunit beta-1 isoform 1 [Homo sapiens]	0	0	0	0.00018768	0.00027298	0.00017272	1.689	2.541	0.210675
GSE1	NP_055430.1	genetic suppressor element 1 isoform 1 [Homo sapiens]	0	0	0	0.0001158	0	0.00017405	1.678	2.498	0.223295
PDE3A	NP_000912.3	0 genes:. 2 proteins in this group did not match any genes. NP_000912.3:cGMP-inhibited 3',5'-cyclic phosphodiesterase A isoform 1 [Homo sapiens] ;NP_001231612.1:cGMP-inhibited 3',5'-cyclic phosphodiesterase A isoform 2 [Homo sapiens] ;	0	0.00011674	7.409e-05	0.0002676	0.00083833	0.00026521	1.674	3.4603	0.054237
UGDH	NP_003350.1	UDP-glucose 6-dehydrogenase isoform 1 [Homo sapiens]	0	0	0	0.00038036	0	0.00024502	1.654	2.2814	0.281877
GMPPA	NP_995319.1	mannose-1-phosphate guanyltransferase alpha [Homo sapiens]	0	0.00010572	0	0.0005033	0	0.00021615	1.649	2.4013	0.247797
DDX46	NP_055644.2	probable ATP-dependent RNA helicase DDX46 isoform 2 [Homo sapiens]	0	0.00010767	0	9.112e-05	0	0.00046961	1.649	2.8496	0.142743
RNF213	NP_001243000.2	E3 ubiquitin-protein ligase RNF213 isoform 3 [Homo sapiens]	0	0	0	3.157e-05	0	2.906e-05	1.642	2.2483	0.292314
CDC42EP1	NP_689449.1	cdc42 effector protein 1 [Homo sapiens]	0	0	0	0.00036042	0	0.00046435	1.637	2.2672	0.286028
SF3B3	NP_036558.3	splicing factor 3B subunit 3 [Homo sapiens]	2.933e-05	3.648e-05	0	5.79e-05	0.0001965	0.00022378	1.636	2.6626	0.181839
RPLP0	NP_444505.1	60S acidic ribosomal protein P0 [Homo sapiens]	0.00022518	0	0	0.00111138	0	0.00028638	1.635	2.978	0.118005
RPS2	NP_002943.2	40S ribosomal protein S2 [Homo sapiens]	0	0	0	0.00056113	0	0.00061967	1.634	2.4689	0.230687
TUBB8	NP_817124.1	tubulin beta-8 chain [Homo sapiens]	0	0	0	9.475e-05	0	0.00080061	1.625	2.3855	0.251685
MSH2	NP_000242.1	DNA mismatch repair protein Msh2 isoform 1 [Homo sapiens]	3.821e-05	4.754e-05	9.051e-05	0.00025147	0.00038405	0.00016199	1.623	2.936	0.125468
ALDH3A2	NP_000373.1	0 genes:. 2 proteins in this group did not match any genes. NP_000373.1:fatty aldehyde dehydrogenase isoform 2 [Homo sapiens] ;NP_001026976.1:fatty aldehyde dehydrogenase isoform 1 [Homo sapiens] ;	0	0.0001831	0	0.00048427	0.00024653	0.00043675	1.612	2.8133	0.149787
NTPCR	NP_115700.1	cancer-related nucleoside-triphosphatase [Homo sapiens]	0	0.00023369	0	0.0007417	0.0018879	0.00063706	1.605	2.2532	0.290209
APRT	NP_000476.1	adenine phosphoribosyltransferase isoform a [Homo sapiens]	0	0.00024668	0.00046962	0.00117436	0.00199279	0.00100868	1.603	2.8391	0.14413
PLOD3	NP_001075.1	procollagen-lysine,2-oxoglutarate 5-dioxygenase 3 precursor [Homo sapiens]	4.836e-05	0.00012033	0	0.00028643	0	0.00028702	1.603	2.8	0.152669
PHB	NP_002625.1	prohibitin isoform 1 [Homo sapiens]	0.00026243	0.00016324	0.00015539	0.00043175	0.00175834	0.00089001	1.602	2.7567	0.161529
ARL1	NP_001168.1	0 genes:. 2 proteins in this group did not match any genes. NP_001168.1:ADP-ribosylation factor-like protein 1 isoform 1 [Homo sapiens] ;NP_001287997.1:ADP-ribosylation factor-like protein 1 isoform 2 [Homo sapiens] ;	0	0	0	0.00077858	0.00132118	0.00083592	1.596	2.2364	0.296538
GALK1	NP_000145.1	galactokinase [Homo sapiens]	0	0	0.00010782	0.0003595	0	0.00046317	1.578	2.4974	0.223294
LARS	NP_001304893.1	0 genes:. 4 proteins in this group did not match any genes. NP_001304893.1:leucine--tRNA ligase, cytoplasmic isoform 3 [Homo sapiens] ;NP_001304894.1:leucine--tRNA ligase, cytoplasmic isoform 4 [Homo sapiens] ;NP_057544.2:leucine--tRNA ligase, cytoplasmic isoform 2 [Homo sapiens] ;NP_064502.9:leucine--tRNA ligase, cytoplasmic isoform 1 [Homo sapiens] ;	0	3.929e-05	3.74e-05	6.236e-05	0	0.00024101	1.569	2.1341	0.326823
MED12	NP_005111.2	mediator of RNA polymerase II transcription subunit 12 [Homo sapiens]	0	0	0	7.552e-05	0	6.95e-05	1.561	2.2247	0.298651
GATAD2A	NP_001287875.1	transcriptional repressor p66-alpha isoform 1 [Homo sapiens]	0	0	0	0.00018523	0	0.00033411	1.543	2.4919	0.223284
CUTA	NP_001014433.1	0 genes:. 3 proteins in this group did not match any genes. NP_001014433.1:protein CutA isoform 1 [Homo sapiens] ;NP_001014840.1:protein CutA isoform 3 precursor [Homo sapiens] ;NP_057005.1:protein CutA isoform 2 precursor [Homo sapiens] ;	0	0	0.00021346	0.00059311	0	0.00091698	1.513	2.1914	0.309362
EMD	NP_000108.1	emerin [Homo sapiens]	0	0.00017481	0	0.00083222	0	0.00023827	1.513	2.215	0.302922
RBBP7	NP_002884.1	histone-binding protein RBBP7 isoform 2 [Homo sapiens]	0.00025193	0.00020895	0.0005967	0.00196332	0.00056267	0.00075948	1.511	4.5091	0.005666
ASPH	NP_001158222.1	0 genes:. 2 proteins in this group did not match any genes. NP_001158222.1:aspartyl/asparaginyl beta-hydroxylase isoform f [Homo sapiens] ;NP_004309.2:aspartyl/asparaginyl beta-hydroxylase isoform a [Homo sapiens] ;	0	0	0	6.444e-05	0	0.00037359	1.51	2.2128	0.302919
SEC16A	NP_055681.1	protein transport protein Sec16A isoform 1 [Homo sapiens]	7.57e-06	3.768e-05	3.586e-05	9.965e-05	2.536e-05	0.00014122	1.51	3.0277	0.109699
ALDH1B1	NP_000683.3	aldehyde dehydrogenase X, mitochondrial precursor [Homo sapiens]	0.00034517	8.588e-05	0.00040876	0.00127203	0.00092509	0.00087796	1.509	4.3457	0.008592
ATP2A2	NP_001672.1	0 genes:. 2 proteins in this group did not match any genes. NP_001672.1:sarcoplasmic/endoplasmic reticulum calcium ATPase 2 isoform a [Homo sapiens] ;NP_733765.1:sarcoplasmic/endoplasmic reticulum calcium ATPase 2 isoform b [Homo sapiens] ;	0	0.00017814	0	0.00030625	0.00011993	0.00036422	1.501	3.3567	0.065248
ABCB6	NP_005680.1	ATP-binding cassette sub-family B member 6, mitochondrial [Homo sapiens]	0	0	0	2.789e-05	0.00028401	0.00032345	1.493	2.4005	0.247795
PSMC2	NP_002794.1	26S protease regulatory subunit 7 isoform 1 [Homo sapiens]	0	0	0	0.00027121	0	0.00041931	1.493	2.0844	0.342415
PDHB	NP_000916.2	0 genes:. 2 proteins in this group did not match any genes. NP_000916.2:pyruvate dehydrogenase E1 component subunit beta, mitochondrial isoform 1 precursor [Homo sapiens] ;NP_001302465.1:pyruvate dehydrogenase E1 component subunit beta, mitochondrial isoform 3 [Homo sapiens] ;	0.00019883	0.00012368	0.00011773	0.00058881	0.00099917	0.00033716	1.488	2.7191	0.169158
RPS27	NP_001021.1	40S ribosomal protein S27 [Homo sapiens]	0.00042489	0	0	0.00223687	0	0.00108073	1.487	2.1623	0.318042
MCCC2	NP_071415.1	methylcrotonoyl-CoA carboxylase beta chain, mitochondrial [Homo sapiens]	6.339e-05	0	0	0.00020859	0	0.00032249	1.485	2.0631	0.349179
MYO1C	NP_001074248.1	0 genes:. 3 proteins in this group did not match any genes. NP_001074248.1:unconventional myosin-Ic isoform a [Homo sapiens] ;NP_001074419.1:unconventional myosin-Ic isoform b [Homo sapiens] ;NP_203693.3:unconventional myosin-Ic isoform c [Homo sapiens] ;	0	4.177e-05	0	0.00011048	0.00011248	0.0001708	1.48	2.322	0.269592
QTRT2	NP_001243764.1	0 genes:. 4 proteins in this group did not match any genes. NP_001243764.1:queuine tRNA-ribosyltransferase subunit QTRTD1 isoform 2 [Homo sapiens] ;NP_001243765.1:queuine tRNA-ribosyltransferase subunit QTRTD1 isoform 3 [Homo sapiens] ;NP_001243766.1:queuine tRNA-ribosyltransferase subunit QTRTD1 isoform 4 [Homo sapiens] ;NP_078914.1:queuine tRNA-ribosyltransferase subunit QTRTD1 isoform 1 [Homo …	0	0	0	0.00033003	0	0.00028347	1.475	2.0712	0.346921
TFRC	NP_003225.2	transferrin receptor protein 1 isoform 1 [Homo sapiens]	0	5.842e-05	0	0.00033995	0	3.982e-05	1.472	2.2473	0.292312
GARS	NP_002038.2	glycine--tRNA ligase isoform 1 precursor [Homo sapiens]	0	0.00012017	0.00028597	0.00057208	0.00048539	0.00049137	1.469	3.4715	0.052883
CDK1	NP_001777.1	cyclin-dependent kinase 1 isoform 1 [Homo sapiens]	0	0.0004485	0	0.00102806	0.00040258	0.00050943	1.452	2.7991	0.152669
UGGT1	NP_064505.1	UDP-glucose:glycoprotein glucosyltransferase 1 precursor [Homo sapiens]	0	0	0	1.51e-05	0	0.00017514	1.437	2.0987	0.337932
DDB1	NP_001914.3	DNA damage-binding protein 1 [Homo sapiens]	6.262e-05	0.00011685	0	0.00032964	0	0.00015927	1.432	3.1535	0.091281
EIF3D	NP_003744.1	eukaryotic translation initiation factor 3 subunit D [Homo sapiens]	0.00013026	0	7.713e-05	0.00034288	0.00021819	0.00033132	1.429	2.3513	0.26156
CSE1L	NP_001307.2	exportin-2 isoform 1 [Homo sapiens]	3.676e-05	4.573e-05	0	4.838e-05	0.00036941	0.00018699	1.428	2.1479	0.32242
RPN1	NP_002941.1	dolichyl-diphosphooligosaccharide--protein glycosyltransferase subunit 1 precursor [Homo sapiens]	0	0.00021945	0	0.00027086	0.00059094	0.00049852	1.425	2.8219	0.148361
SMC3	NP_005436.1	structural maintenance of chromosomes protein 3 [Homo sapiens]	0	0	0	3.86e-05	0	0.00019892	1.423	1.8722	0.411906
ACOT9	NP_001028755.2	0 genes:. 2 proteins in this group did not match any genes. NP_001028755.2:acyl-coenzyme A thioesterase 9, mitochondrial isoform b precursor [Homo sapiens] ;NP_001032248.1:acyl-coenzyme A thioesterase 9, mitochondrial isoform a precursor [Homo sapiens] ;	0	0.00010114	0	0.00032101	0	0.00027572	1.418	2.0071	0.367444
HLTF	NP_001305863.1	0 genes:. 2 proteins in this group did not match any genes. NP_001305863.1:helicase-like transcription factor isoform 2 [Homo sapiens] ;NP_620636.1:helicase-like transcription factor isoform 1 [Homo sapiens] ;	0	0	0	0.0001398	0	0.00012008	1.4	1.8821	0.40954
NUP210	NP_079199.2	nuclear pore membrane glycoprotein 210 precursor [Homo sapiens]	0	0	0	3.734e-05	0	0.00011225	1.4	2.0794	0.344668
RPL27A	NP_000981.1	60S ribosomal protein L27a [Homo sapiens]	0.00024115	0.00030001	0	0.00095218	0	0.00081785	1.396	1.878	0.409531
PSMD3	NP_002800.2	26S proteasome non-ATPase regulatory subunit 3 [Homo sapiens]	0	0.0001663	0	0.00017593	0	0.00051001	1.392	2.2743	0.283949
MAGED2	NP_957516.1	melanoma-associated antigen D2 [Homo sapiens]	0	0	0	0.00023255	0	0.00019974	1.39	2.0086	0.367447
SDF2	NP_008854.2	stromal cell-derived factor 2 precursor [Homo sapiens]	0	0	0	0.00066788	0	0.00057366	1.384	2.1212	0.331252
RPS24	NP_001017.1	0 genes:. 5 proteins in this group did not match any genes. NP_001017.1:40S ribosomal protein S24 isoform c [Homo sapiens] ;NP_001135755.1:40S ribosomal protein S24 isoform e [Homo sapiens] ;NP_001135756.1:40S ribosomal protein S24 isoform b [Homo sapiens] ;NP_001135757.1:40S ribosomal protein S24 isoform d [Homo sapiens] ;NP_148982.1:40S ribosomal protein S24 isoform a [Homo sapiens] ;	0	0	0.00031779	0.00070638	0	0.00113761	1.383	1.8809	0.409538
STIP1	NP_001269581.1	0 genes:. 2 proteins in this group did not match any genes. NP_001269581.1:stress-induced-phosphoprotein 1 isoform a [Homo sapiens] ;NP_006810.1:stress-induced-phosphoprotein 1 isoform b [Homo sapiens] ;	0	0.00030103	7.164e-05	0.0004777	0.00020266	0.00051289	1.371	3.0172	0.112036
TUBB6	NP_115914.1	tubulin beta-6 chain isoform 1 [Homo sapiens]	0.00024579	0.00220779	0.00161104	0.0049208	0.00302556	0.00436125	1.368	8.6662	0
AHR	NP_001612.1	aryl hydrocarbon receptor [Homo sapiens]	0	0	0	0.00016618	0	0.00010705	1.365	1.9345	0.390672
SLC25A10	NP_001257817.1	0 genes:. 3 proteins in this group did not match any genes. NP_001257817.1:mitochondrial dicarboxylate carrier isoform 1 [Homo sapiens] ;NP_001257882.1:mitochondrial dicarboxylate carrier isoform 3 [Homo sapiens] ;NP_036272.2:mitochondrial dicarboxylate carrier isoform 2 [Homo sapiens] ;	0	0	0	0.00063479	0.00040394	0.00020446	1.363	1.9803	0.37669
SMC1A	NP_001268392.1	0 genes:. 2 proteins in this group did not match any genes. NP_001268392.1:structural maintenance of chromosomes protein 1A isoform 2 [Homo sapiens] ;NP_006297.2:structural maintenance of chromosomes protein 1A isoform 1 [Homo sapiens] ;	0	0	0	7.758e-05	0	0.00014993	1.362	2.1583	0.320233
RFC5	NP_001193730.1	0 genes:. 3 proteins in this group did not match any genes. NP_001193730.1:replication factor C subunit 5 isoform 4 [Homo sapiens] ;NP_031396.1:replication factor C subunit 5 isoform 1 [Homo sapiens] ;NP_853556.2:replication factor C subunit 5 isoform 2 [Homo sapiens] ;	0	0	0	0.00020908	0	0.00053876	1.36	1.8883	0.40717
EPRS	NP_004437.2	bifunctional glutamate/proline--tRNA ligase [Homo sapiens]	0	0.00014683	0	0.00023301	0.00015816	0.00016011	1.36	3.1477	0.091274
NUP155	NP_001265241.1	0 genes:. 3 proteins in this group did not match any genes. NP_001265241.1:nuclear pore complex protein Nup155 isoform 3 [Homo sapiens] ;NP_004289.1:nuclear pore complex protein Nup155 isoform 2 [Homo sapiens] ;NP_705618.1:nuclear pore complex protein Nup155 isoform 1 [Homo sapiens] ;	0	6.692e-05	0	5.31e-05	0	0.00022804	1.346	2.2706	0.286035
NUDT21	NP_008937.1	cleavage and polyadenylation specificity factor subunit 5 [Homo sapiens]	0	0.0001956	0	0.00062081	0	0.00039992	1.335	1.9319	0.393027
ERAL1	NP_001304914.1	0 genes:. 2 proteins in this group did not match any genes. NP_001304914.1:GTPase Era, mitochondrial isoform 2 [Homo sapiens] ;NP_005693.1:GTPase Era, mitochondrial isoform 1 [Homo sapiens] ;	0	0	0	0.00032322	0	0.00020821	1.331	1.8915	0.407173
MADD	NP_001129415.1	0 genes:. 8 proteins in this group did not match any genes. NP_001129415.1:MAP kinase-activating death domain protein isoform i [Homo sapiens] ;NP_001129416.1:MAP kinase-activating death domain protein isoform j [Homo sapiens] ;NP_569826.2:MAP kinase-activating death domain protein isoform a [Homo sapiens] ;NP_569827.2:MAP kinase-activating death domain protein isoform b [Homo sapiens] ;NP_569828…	0	0	0	4.564e-05	7.744e-05	0.00011759	1.328	1.9765	0.37668
NIPSNAP1	NP_001189431.1	0 genes:. 2 proteins in this group did not match any genes. NP_001189431.1:protein NipSnap homolog 1 isoform 2 [Homo sapiens] ;NP_003625.2:protein NipSnap homolog 1 isoform 1 [Homo sapiens] ;	0.00013519	0.00185008	0.0001601	0.00169036	0	0.00320944	1.325	4.1228	0.014273
HYOU1	NP_006380.1	hypoxia up-regulated protein 1 precursor [Homo sapiens]	0	0	0	9.404e-05	0	0.00015145	1.315	1.8144	0.430973
MDH2	NP_005909.2	malate dehydrogenase, mitochondrial isoform 1 precursor [Homo sapiens]	0.00010559	0.00065683	0	0.00055591	0.001415	0.00116386	1.314	3.0074	0.113209
DDX39A	NP_005795.2	ATP-dependent RNA helicase DDX39A [Homo sapiens]	0.00041792	0	0.00039594	0.00089108	0.00028002	0.00127562	1.311	3.3882	0.061399
NUP133	NP_060700.2	nuclear pore complex protein Nup133 [Homo sapiens]	0	3.841e-05	0	0.00010159	0	0.00010471	1.304	1.8488	0.421428
FADS2	NP_004256.1	fatty acid desaturase 2 isoform 1 [Homo sapiens]	8.038e-05	0	0	0.00037029	0	0.00013631	1.298	1.8876	0.407169
GNL1	NP_005266.2	guanine nucleotide-binding protein-like 1 [Homo sapiens]	0	7.315e-05	6.963e-05	0.00027086	0	9.97e-05	1.298	1.9113	0.400085
RPS5	NP_001000.2	40S ribosomal protein S5 [Homo sapiens]	0	0	0	0.0003454	0	0.00089001	1.293	1.8966	0.404806
RPS15	NP_001009.1	0 genes:. 2 proteins in this group did not match any genes. NP_001009.1:40S ribosomal protein S15 isoform 2 [Homo sapiens] ;NP_001295155.1:40S ribosomal protein S15 isoform 1 [Homo sapiens] ;	0.00024614	0	0	0.00032396	0.0016492	0.00125216	1.291	1.7037	0.469483
NDUFA9	NP_004993.1	NADH dehydrogenase [ubiquinone] 1 alpha subcomplex subunit 9, mitochondrial precursor [Homo sapiens]	0	0	0	0.0004984	0.00031715	8.027e-05	1.286	1.7276	0.462244
DHX9	NP_001348.2	ATP-dependent RNA helicase A [Homo sapiens]	0	0	0	5.548e-05	0	0.00014296	1.285	1.8785	0.409532
CPSF7	NP_001129512.1	0 genes:. 3 proteins in this group did not match any genes. NP_001129512.1:cleavage and polyadenylation specificity factor subunit 7 isoform 2 [Homo sapiens] ;NP_001136037.1:cleavage and polyadenylation specificity factor subunit 7 isoform 3 [Homo sapiens] ;NP_079087.3:cleavage and polyadenylation specificity factor subunit 7 isoform 1 [Homo sapiens] ;	0	0	0	0.0002992	0.00050772	6.425e-05	1.281	1.7577	0.4526
MCM3	NP_002379.3	DNA replication licensing factor MCM3 isoform 1 [Homo sapiens]	0.00016736	0.00036438	9.91e-05	0.0006333	0.00042052	0.00070951	1.276	4.3677	0.008026
TUBB2A	NP_001060.1	tubulin beta-2A chain isoform 1 [Homo sapiens]	0	0	0	0.00037465	0.00013435	0	1.27	1.692	0.474318
CSTF1	NP_001315.1	cleavage stimulation factor subunit 1 [Homo sapiens]	0	0	0	0.00010899	0	0.00049147	1.269	1.7708	0.447785
PHGDH	NP_006614.2	D-3-phosphoglycerate dehydrogenase [Homo sapiens]	0.00020088	0.00024992	0.0002379	0.00061692	0.00067299	0.00079483	1.269	3.3577	0.065248
PDHA1	NP_000275.1	0 genes:. 2 proteins in this group did not match any genes. NP_000275.1:pyruvate dehydrogenase E1 component subunit alpha, somatic form, mitochondrial isoform 1 precursor [Homo sapiens] ;NP_001166925.1:pyruvate dehydrogenase E1 component subunit alpha, somatic form, mitochondrial isoform 2 precursor [Homo sapiens] ;	0	0.00034155	0.00010837	0.00066246	0.00030658	0.00038795	1.269	2.3753	0.25562
CNP	NP_149124.3	2',3'-cyclic-nucleotide 3'-phosphodiesterase [Homo sapiens]	0	0	0	0.00022316	0.00056802	0.00028751	1.268	1.9365	0.390678
NAP1L4	NP_005960.1	nucleosome assembly protein 1-like 4 [Homo sapiens]	0	0.00023681	0.00033813	0.00050106	0.00063769	0.00072625	1.265	2.6243	0.191732
U2AF2	NP_001012496.1	0 genes:. 2 proteins in this group did not match any genes. NP_001012496.1:splicing factor U2AF 65 kDa subunit isoform b [Homo sapiens] ;NP_009210.1:splicing factor U2AF 65 kDa subunit isoform a [Homo sapiens] ;	0	0	0.00017947	0.0002992	0	0.00032124	1.264	1.931	0.393026
ATP5O	NP_001688.1	ATP synthase subunit O, mitochondrial precursor [Homo sapiens]	0	0.00020846	0	0.00011027	0	0.00099447	1.257	1.7109	0.467068
EFTUD2	NP_001136077.1	0 genes:. 3 proteins in this group did not match any genes. NP_001136077.1:116 kDa U5 small nuclear ribonucleoprotein component isoform b [Homo sapiens] ;NP_001245283.1:116 kDa U5 small nuclear ribonucleoprotein component isoform c [Homo sapiens] ;NP_004238.3:116 kDa U5 small nuclear ribonucleoprotein component isoform a [Homo sapiens] ;	7.618e-05	4.739e-05	0	0.0001504	0.00025521	0.00016148	1.253	2.1751	0.313685
PSMC5	NP_001186092.1	0 genes:. 2 proteins in this group did not match any genes. NP_001186092.1:26S protease regulatory subunit 8 isoform 2 [Homo sapiens] ;NP_002796.4:26S protease regulatory subunit 8 isoform 1 [Homo sapiens] ;	8.967e-05	0	0	5.901e-05	0	0.00053222	1.248	1.7116	0.467069
DYNC1H1	NP_001367.2	cytoplasmic dynein 1 heavy chain 1 [Homo sapiens]	3.841e-05	0.00011468	0.00010917	0.00027299	7.721e-05	0.00026704	1.243	6.0083	5.4e-05
QARS	NP_005042.1	glutamine--tRNA ligase isoform a [Homo sapiens]	0	0.00011459	0.00027268	0.00045459	0	0.00039046	1.239	2.9095	0.130624
TARDBP	NP_031401.1	TAR DNA-binding protein 43 [Homo sapiens]	0.00025863	0.00010725	0.00010209	0.00034039	0	0.00058474	1.235	2.2458	0.292308
MLH1	NP_000240.1	0 genes:. 2 proteins in this group did not match any genes. NP_000240.1:DNA mismatch repair protein Mlh1 isoform 1 [Homo sapiens] ;NP_001245200.1:DNA mismatch repair protein Mlh1 isoform 4 [Homo sapiens] ;	0	0	0	0.00018641	0	0.00012008	1.234	1.8075	0.433368
LPCAT1	NP_079106.3	lysophosphatidylcholine acyltransferase 1 [Homo sapiens]	0.00033418	0	0	0.00057178	0.00067173	0.00045334	1.233	2.9089	0.130622
RPL7A	NP_000963.1	60S ribosomal protein L7a [Homo sapiens]	0	0	0.00015889	0.00044149	0	0.00034128	1.227	1.6923	0.474318
DPM1	NP_001303963.1	0 genes:. 3 proteins in this group did not match any genes. NP_001303963.1:dolichol-phosphate mannosyltransferase subunit 1 isoform 1 [Homo sapiens] ;NP_001303964.1:dolichol-phosphate mannosyltransferase subunit 1 isoform 2 [Homo sapiens] ;NP_003850.1:dolichol-phosphate mannosyltransferase subunit 1 isoform 3 [Homo sapiens] ;	0	0	0	0.0004777	0	0.00020516	1.224	1.6646	0.483985
PUM1	NP_001018494.1	0 genes:. 2 proteins in this group did not match any genes. NP_001018494.1:pumilio homolog 1 isoform 1 [Homo sapiens] ;NP_055491.1:pumilio homolog 1 isoform 2 [Homo sapiens] ;	0	0	0	9.885e-05	0	7.642e-05	1.223	1.664	0.483985
SKIV2L2	NP_056175.3	superkiller viralicidic activity 2-like 2 [Homo sapiens]	0	0.00012784	0	0.00015778	0	0.00020329	1.222	2.2095	0.30291
CPSF2	NP_001309199.1	0 genes:. 2 proteins in this group did not match any genes. NP_001309199.1:cleavage and polyadenylation specificity factor subunit 2 isoform 2 [Homo sapiens] ;NP_059133.1:cleavage and polyadenylation specificity factor subunit 2 isoform 1 [Homo sapiens] ;	0	0	5.782e-05	6.426e-05	0	0.00024838	1.221	1.8116	0.433377
RHOT2	NP_620124.1	mitochondrial Rho GTPase 2 [Homo sapiens]	0	7.185e-05	0	0.00015202	0	0.00019586	1.22	1.6427	0.491235
ACOT8	NP_005460.2	acyl-coenzyme A thioesterase 8 [Homo sapiens]	0	0	0	0.00029451	0	0.00037944	1.219	1.7274	0.462244
PSMC4	NP_006494.1	26S protease regulatory subunit 6B isoform 1 [Homo sapiens]	0.00042692	0.00010622	0.00030334	0.00073046	0.00171628	0.00072393	1.218	3.0831	0.101824
TRAP1	NP_001258978.1	0 genes:. 2 proteins in this group did not match any genes. NP_001258978.1:heat shock protein 75 kDa, mitochondrial isoform 2 [Homo sapiens] ;NP_057376.2:heat shock protein 75 kDa, mitochondrial isoform 1 precursor [Homo sapiens] ;	5.482e-05	0	6.492e-05	0.00010824	0	0.00023242	1.214	1.7066	0.469487
P4HA1	NP_001136067.1	prolyl 4-hydroxylase subunit alpha-1 isoform 2 precursor [Homo sapiens]	6.684e-05	0.00024945	0.0001583	0.00035187	0	0.00056667	1.212	2.5062	0.21964
RHOA	NP_001300872.1	transforming protein RhoA isoform 2 [Homo sapiens]	0	0	0	0.0002512	0	0.00097092	1.198	1.6553	0.4864
PPIF	NP_005720.1	peptidyl-prolyl cis-trans isomerase F, mitochondrial precursor [Homo sapiens]	0	0.0002145	0	0.00045386	0	0.00058474	1.19	1.8602	0.416663
MCM5	NP_006730.2	DNA replication licensing factor MCM5 [Homo sapiens]	4.862e-05	0.00018148	0	0.00028799	0.0001629	0.00020613	1.186	2.0678	0.349186
P3H2	NP_060662.2	prolyl 3-hydroxylase 2 isoform a precursor [Homo sapiens]	5.041e-05	0.00018814	0	0.00036491	0.00016888	0.00012822	1.184	2.1922	0.309364
GRB2	NP_002077.1	growth factor receptor-bound protein 2 isoform 1 [Homo sapiens]	0	0.00020462	0.00038955	0.00075765	0	0.0005578	1.179	1.9599	0.383669
MARS	NP_004981.2	methionine--tRNA ligase, cytoplasmic [Homo sapiens]	0	0	0	5.219e-05	0	0.00016811	1.178	1.6604	0.483979
MAN1B1	NP_057303.2	endoplasmic reticulum mannosyl-oligosaccharide 1,2-alpha-mannosidase [Homo sapiens]	0	0	0	0.0001008	0	0.00021646	1.177	1.6517	0.48882
COPB1	NP_057535.1	coatomer subunit beta [Homo sapiens]	0	0	0	0.00012323	0	9.526e-05	1.175	1.8848	0.407161
NUP93	NP_055484.3	nuclear pore complex protein Nup93 isoform 1 [Homo sapiens]	0	0	0	8.603e-05	0.00014599	0.00018474	1.175	1.6689	0.481565
CLPTM1L	NP_110409.2	cleft lip and palate transmembrane protein 1-like protein [Homo sapiens]	0	0	0	0.00021828	0	0.00016874	1.158	1.7415	0.457419
SMC4	NP_001275682.1	0 genes:. 2 proteins in this group did not match any genes. NP_001275682.1:structural maintenance of chromosomes protein 4 isoform 2 [Homo sapiens] ;NP_005487.3:structural maintenance of chromosomes protein 4 isoform 1 [Homo sapiens] ;	0	0	0	9.298e-05	0	4.792e-05	1.154	1.468	0.551268
SKIV2L	NP_008860.4	helicase SKI2W [Homo sapiens]	0	0	0	9.425e-05	0	7.286e-05	1.153	1.7588	0.450184
HMG20B	NP_006330.2	SWI/SNF-related matrix-associated actin-dependent regulator of chromatin subfamily E member 1-related [Homo sapiens]	0.00011259	0	0	0.00037046	0	0.00019092	1.138	1.5496	0.522579
ITCH	NP_001311126.1	E3 ubiquitin-protein ligase Itchy homolog isoform 1 [Homo sapiens]	7.905e-05	0.00014751	9.361e-05	0.00031212	0	0.00026809	1.137	2.5728	0.203668
TFB2M	NP_071761.1	dimethyladenosine transferase 2, mitochondrial [Homo sapiens]	0	0	0	0.00017793	0	0.00038208	1.133	1.6647	0.483986
DLD	NP_000099.2	0 genes:. 3 proteins in this group did not match any genes. NP_000099.2:dihydrolipoyl dehydrogenase, mitochondrial isoform 1 precursor [Homo sapiens] ;NP_001276679.1:dihydrolipoyl dehydrogenase, mitochondrial isoform 2 [Homo sapiens] ;NP_001276680.1:dihydrolipoyl dehydrogenase, mitochondrial isoform 3 [Homo sapiens] ;	0.00014024	0.0002617	0.00016607	0.00032301	0.00046981	0.00065396	1.131	2.5313	0.214244
RPS3	NP_001243731.1	40S ribosomal protein S3 isoform 1 [Homo sapiens]	0.0005875	0.00146179	0.0005218	0.00164313	0.00246023	0.00286416	1.128	3.85	0.025778
LRPPRC	NP_573566.2	leucine-rich PPR motif-containing protein, mitochondrial precursor [Homo sapiens]	0	0	0	3.37e-05	0.00017155	8.683e-05	1.115	1.4732	0.54889
PPM1G	NP_817092.1	protein phosphatase 1G [Homo sapiens]	0	0	0	8.603e-05	0	0.00027711	1.109	1.47	0.548885
ANXA1	NP_000691.1	annexin A1 [Homo sapiens]	0	0.00012833	0.00012216	0.00040729	0	8.746e-05	1.108	1.5212	0.532177
GLT8D1	NP_690909.1	glycosyltransferase 8 domain-containing protein 1 [Homo sapiens]	0	0	0	0.00012662	0	0.00040782	1.107	1.5569	0.520175
DYNLL1	NP_003737.1	dynein light chain 1, cytoplasmic [Homo sapiens]	0	0.0004989	0.0009498	0.0013195	0	0.00170002	1.101	1.6955	0.471896
FIBCD1	NP_116232.3	fibrinogen C domain-containing protein 1 [Homo sapiens]	0.00015484	0	0	0.00015284	0	0.00045949	1.1	1.845	0.421424
AHSA1	NP_036243.1	activator of 90 kDa heat shock protein ATPase homolog 1 isoform 1 [Homo sapiens]	0	0	0	0.00034744	0.00035375	0.00017906	1.097	1.4531	0.556012
RPS6	NP_001001.2	40S ribosomal protein S6 [Homo sapiens]	0	0.00035664	0	0.0003773	0	0.00072917	1.097	1.6828	0.476731
RPL38	NP_001030335.1	60S ribosomal protein L38 [Homo sapiens]	0.00101973	0.00253725	0.0024152	0.00603956	0.0017081	0.00432292	1.095	2.7855	0.155587
ALG1	NP_061982.3	chitobiosyldiphosphodolichol beta-mannosyltransferase [Homo sapiens]	0	0	0	0.00030371	0	6.522e-05	1.094	1.5681	0.515357
SLFN5	NP_659412.3	schlafen family member 5 [Homo sapiens]	0	0	0	5.272e-05	0	0.00016981	1.089	1.5832	0.510541
AIMP1	NP_001135888.1	0 genes:. 2 proteins in this group did not match any genes. NP_001135888.1:aminoacyl tRNA synthase complex-interacting multifunctional protein 1 isoform b precursor [Homo sapiens] ;NP_004748.2:aminoacyl tRNA synthase complex-interacting multifunctional protein 1 isoform a precursor [Homo sapiens] ;	0	0	0	0.00020971	0	0.00036024	1.088	1.3956	0.574858
CTPS1	NP_001896.2	CTP synthase 1 isoform a [Homo sapiens]	0.00012078	0.00022539	0.00028606	0.00051664	0	0.00066563	1.084	2.6752	0.178611
PSMD4	NP_002801.1	26S proteasome non-ATPase regulatory subunit 4 [Homo sapiens]	0	0.00011778	0	0.0002492	0	0.0002408	1.082	1.5686	0.515358
RPS7	NP_001002.1	40S ribosomal protein S7 [Homo sapiens]	0.00036794	0	0.0006536	0.00072641	0.00184898	0.00124785	1.081	2.1194	0.331248
RBM39	NP_001229528.1	0 genes:. 6 proteins in this group did not match any genes. NP_001229528.1:RNA-binding protein 39 isoform c [Homo sapiens] ;NP_001229529.1:RNA-binding protein 39 isoform d [Homo sapiens] ;NP_001310351.1:RNA-binding protein 39 isoform e [Homo sapiens] ;NP_001310353.1:RNA-binding protein 39 isoform g [Homo sapiens] ;NP_004893.1:RNA-binding protein 39 isoform b [Homo sapiens] ;NP_909122.1:RNA-bindin…	0	0	0	0.00018494	0	0.0001787	1.08	1.4481	0.556006
SEH1L	NP_001013455.1	0 genes:. 2 proteins in this group did not match any genes. NP_001013455.1:nucleoporin SEH1 isoform 1 [Homo sapiens] ;NP_112493.2:nucleoporin SEH1 isoform 2 [Homo sapiens] ;	0	0	0	0.00022316	0	0.00021563	1.079	1.4668	0.551267
MAP7	NP_001185540.1	0 genes:. 6 proteins in this group did not match any genes. NP_001185540.1:ensconsin isoform 4 [Homo sapiens] ;NP_001185543.1:ensconsin isoform 1 [Homo sapiens] ;NP_001185544.1:ensconsin isoform 5 [Homo sapiens] ;NP_001185545.1:ensconsin isoform 6 [Homo sapiens] ;NP_001185546.1:ensconsin isoform 7 [Homo sapiens] ;NP_003971.1:ensconsin isoform 3 [Homo sapiens] ;	0	0	0	0.00015999	0	8.245e-05	1.078	1.5566	0.520175
SRRM2	NP_057417.3	serine/arginine repetitive matrix protein 2 [Homo sapiens]	0	1.613e-05	0	4.267e-05	0	2.199e-05	1.078	1.4872	0.544128
SSR4	NP_001191455.1	0 genes:. 3 proteins in this group did not match any genes. NP_001191455.1:translocon-associated protein subunit delta isoform 1 precursor [Homo sapiens] ;NP_001191456.1:translocon-associated protein subunit delta isoform 3 precursor [Homo sapiens] ;NP_006271.1:translocon-associated protein subunit delta isoform 2 precursor [Homo sapiens] ;	0	0	0.00045941	0.00076589	0	0.00065784	1.072	1.8565	0.416654
ATP5H	NP_001003785.1	0 genes:. 2 proteins in this group did not match any genes. NP_001003785.1:ATP synthase subunit d, mitochondrial isoform b [Homo sapiens] ;NP_006347.1:ATP synthase subunit d, mitochondrial isoform a [Homo sapiens] ;	0	0	0.00061702	0.00068576	0	0.0011044	1.069	1.7019	0.469478
SURF4	NP_001267717.1	0 genes:. 3 proteins in this group did not match any genes. NP_001267717.1:surfeit locus protein 4 isoform 2 [Homo sapiens] ;NP_001267718.1:surfeit locus protein 4 isoform 3 [Homo sapiens] ;NP_149351.1:surfeit locus protein 4 isoform 1 [Homo sapiens] ;	0	0	0	0.00055481	0	0.00011914	1.067	1.5342	0.52738
EIF5	NP_892116.2	eukaryotic translation initiation factor 5 [Homo sapiens]	8.281e-05	0	0	5.449e-05	0	0.00042126	1.062	1.5862	0.510546
RPS17	NP_001012.1	40S ribosomal protein S17 [Homo sapiens]	0	0.0003289	0	0.00052194	0.00088568	0.00089661	1.055	1.4776	0.546506
PPP6C	NP_001116827.1	0 genes:. 2 proteins in this group did not match any genes. NP_001116827.1:serine/threonine-protein phosphatase 6 catalytic subunit isoform a [Homo sapiens] ;NP_002712.1:serine/threonine-protein phosphatase 6 catalytic subunit isoform b [Homo sapiens] ;	0	0	0	0.00013735	0	0.0004424	1.054	1.5675	0.515356
PDLIM7	NP_005442.2	PDZ and LIM domain protein 7 isoform 1 [Homo sapiens]	0	0	0	0.00025697	0	0.00013243	1.053	1.427	0.563099
PRKAA1	NP_006242.5	5'-AMP-activated protein kinase catalytic subunit alpha-1 isoform 1 [Homo sapiens]	0	0	0	0.0002521	0	5.413e-05	1.051	1.4813	0.546511
RPL31	NP_000984.1	60S ribosomal protein L31 isoform 1 [Homo sapiens]	0	0	0	0.00075159	0	0.00072625	1.043	1.5453	0.524984
NPEPPS	NP_006301.3	puromycin-sensitive aminopeptidase [Homo sapiens]	0	0	0	5.111e-05	0	0.00016464	1.042	1.5464	0.522572
NDUFS1	NP_001186910.1	0 genes:. 5 proteins in this group did not match any genes. NP_001186910.1:NADH-ubiquinone oxidoreductase 75 kDa subunit, mitochondrial isoform 2 precursor [Homo sapiens] ;NP_001186911.1:NADH-ubiquinone oxidoreductase 75 kDa subunit, mitochondrial isoform 3 [Homo sapiens] ;NP_001186912.1:NADH-ubiquinone oxidoreductase 75 kDa subunit, mitochondrial isoform 4 [Homo sapiens] ;NP_001186913.1:NADH-ubi…	0	0	0	3.399e-05	0	0.00026275	1.039	1.5445	0.524983
RPL15	NP_002939.2	60S ribosomal protein L15 isoform 1 [Homo sapiens]	0	0	0	0.00011513	0	0.00074168	1.033	1.3489	0.588824
SAMHD1	NP_056289.2	deoxynucleoside triphosphate triphosphohydrolase SAMHD1 [Homo sapiens]	0	0	0	0.0001876	0	9.668e-05	1.032	1.5797	0.512956
RPS4X	NP_000998.1	40S ribosomal protein S4, X isoform X isoform [Homo sapiens]	0	0.00016883	0	0.00044652	0	0.00023012	1.032	1.4694	0.548884
HNRNPM	NP_005959.2	0 genes:. 2 proteins in this group did not match any genes. NP_005959.2:heterogeneous nuclear ribonucleoprotein M isoform a [Homo sapiens] ;NP_112480.2:heterogeneous nuclear ribonucleoprotein M isoform b [Homo sapiens] ;	9.778e-05	6.082e-05	0.0001737	0.0001287	0.00016379	0.00045598	1.03	2.0167	0.365148
RUVBL2	NP_006657.1	ruvB-like 2 isoform 1 [Homo sapiens]	0.00046251	0.0005754	0.00091287	0.00167403	0.00051649	0.00176465	1.029	3.8618	0.02504
SLC25A5	NP_001143.2	ADP/ATP translocase 2 [Homo sapiens]	0.00059883	0.000596	0.00014183	0.00087573	0	0.0014724	1.027	2.8181	0.148357
LDHA	NP_001158886.1	0 genes:. 2 proteins in this group did not match any genes. NP_001158886.1:L-lactate dehydrogenase A chain isoform 3 [Homo sapiens] ;NP_005557.1:L-lactate dehydrogenase A chain isoform 1 [Homo sapiens] ;	9.887e-05	0.000123	0.00023416	0.00045543	0	0.00016765	1.027	1.6494	0.488818
POLR2C	NP_116558.1	DNA-directed RNA polymerase II subunit RPB3 [Homo sapiens]	0	0	0	0.00025622	0	0.00044015	1.026	1.5432	0.524982
DYNC1LI2	NP_001273086.1	0 genes:. 3 proteins in this group did not match any genes. NP_001273086.1:cytoplasmic dynein 1 light intermediate chain 2 isoform 2 [Homo sapiens] ;NP_001310884.1:cytoplasmic dynein 1 light intermediate chain 2 isoform 3 [Homo sapiens] ;NP_006132.1:cytoplasmic dynein 1 light intermediate chain 2 isoform 1 [Homo sapiens] ;	0	0	0.00010185	0.00016979	0	0.00021875	1.021	1.3736	0.581862
PLD2	NP_001230037.1	0 genes:. 2 proteins in this group did not match any genes. NP_001230037.1:phospholipase D2 isoform PLD2B [Homo sapiens] ;NP_002654.3:phospholipase D2 isoform PLD2A [Homo sapiens] ;	0	0	0	0.0001019	0	6.564e-05	1.019	1.3852	0.577193
NSUN2	NP_060225.4	tRNA (cytosine(34)-C(5))-methyltransferase isoform 1 [Homo sapiens]	0	0.00023156	0.00011021	0.00015311	0	0.00047344	1.019	2.2159	0.302922
SNRPC	NP_003084.1	U1 small nuclear ribonucleoprotein C [Homo sapiens]	0	0.00027926	0	0.00059087	0	0.00038063	1.019	1.3472	0.591144
LSG1	NP_060855.2	large subunit GTPase 1 homolog [Homo sapiens]	0	0	0	0.00010708	0	0.00018395	1.018	1.4664	0.551267
NOSIP	NP_057037.1	nitric oxide synthase-interacting protein [Homo sapiens]	0	0	0	0.00031212	0	0.0003016	1.018	1.4456	0.55838
DSTN	NP_001011546.1	destrin isoform b [Homo sapiens]	0	0.00060002	0	0.00097724	0	0.00081785	1.015	1.8388	0.423811
TTC37	NP_055454.1	tetratricopeptide repeat protein 37 [Homo sapiens]	0	0	0	4.505e-05	0	7.739e-05	1.006	1.4727	0.548889
NDUFA5	NP_004991.1	NADH dehydrogenase [ubiquinone] 1 alpha subcomplex subunit 5 isoform 1 [Homo sapiens]	0	0	0	0.00020248	0	0.00130433	1.002	1.301	0.60492
HAX1	NP_006109.2	HCLS1-associated protein X-1 isoform a [Homo sapiens]	0	0	0	0.00033673	0	0.00021692	1.001	1.3781	0.579528
TIMM23	NP_006318.1	mitochondrial import inner membrane translocase subunit Tim23 [Homo sapiens]	0	0	0	0.00044952	0	0.00028957	0.999	1.2932	0.607198
TUBB	NP_001280141.1	tubulin beta chain isoform a [Homo sapiens]	0.00984166	0.00587249	0.0125953	0.022104	0.0380642	0.0201471	0.997	15.3742	0
LONP1	NP_001263408.1	0 genes:. 3 proteins in this group did not match any genes. NP_001263408.1:lon protease homolog, mitochondrial isoform 2 [Homo sapiens] ;NP_001263409.1:lon protease homolog, mitochondrial isoform 3 [Homo sapiens] ;NP_004784.2:lon protease homolog, mitochondrial isoform 1 precursor [Homo sapiens] ;	0	0	0	7.873e-05	0	0.00010143	0.995	1.2981	0.607203
RAVER1	NP_597709.2	ribonucleoprotein PTB-binding 1 [Homo sapiens]	0	0	0	0.00012427	0	8.005e-05	0.994	1.2789	0.61174
KSR1	NP_055053.1	kinase suppressor of Ras 1 [Homo sapiens]	0	0	0	0.00015412	0	3.971e-05	0.991	1.3114	0.60264
PNPLA6	NP_001159583.1	0 genes:. 4 proteins in this group did not match any genes. NP_001159583.1:neuropathy target esterase isoform a [Homo sapiens] ;NP_001159584.1:neuropathy target esterase isoform c [Homo sapiens] ;NP_001159586.1:neuropathy target esterase isoform d [Homo sapiens] ;NP_006693.3:neuropathy target esterase isoform b [Homo sapiens] ;	0	0	0	8.541e-05	0	2.201e-05	0.991	1.4431	0.558377
CLN6	NP_060352.1	ceroid-lipofuscinosis neuronal protein 6 [Homo sapiens]	0	0	0	0.00030209	0	0.0001946	0.984	1.365	0.584187
MLF2	NP_005430.1	myeloid leukemia factor 2 [Homo sapiens]	0	0	0	0.00028412	0	0.00036605	0.98	1.3244	0.598055
ACACA	NP_942131.1	0 genes:. 2 proteins in this group did not match any genes. NP_942131.1:acetyl-CoA carboxylase 1 isoform 1 [Homo sapiens] ;NP_942136.1:acetyl-CoA carboxylase 1 isoform 2 [Homo sapiens] ;	0	9.316e-05	1.774e-05	9.856e-05	0	8.889e-05	0.978	2.2286	0.298659
RBFOX2	NP_001076047.1	0 genes:. 2 proteins in this group did not match any genes. NP_001076047.1:RNA binding protein fox-1 homolog 2 isoform 5 [Homo sapiens] ;NP_001076048.1:RNA binding protein fox-1 homolog 2 isoform 6 [Homo sapiens] ;	0	0	0	0.00020831	0	0.00013419	0.977	1.3091	0.602638
AK6	NP_057367.1	adenylate kinase isoenzyme 6 isoform b [Homo sapiens]	0	0	0	0.00027311	0	0.00070373	0.976	1.286	0.609472
IARS	NP_038203.2	isoleucine--tRNA ligase, cytoplasmic [Homo sapiens]	0	0	0	9.306e-05	0	4.796e-05	0.975	1.5172	0.534574
PLEKHA5	NP_001137293.2	0 genes:. 4 proteins in this group did not match any genes. NP_001137293.2:pleckstrin homology domain-containing family A member 5 isoform 2 [Homo sapiens] ;NP_001243399.1:pleckstrin homology domain-containing family A member 5 isoform 4 [Homo sapiens] ;NP_001243716.1:pleckstrin homology domain-containing family A member 5 isoform 5 [Homo sapiens] ;NP_061885.2:pleckstrin homology domain-containin…	0	0	3.6e-05	8.002e-05	0	5.155e-05	0.975	1.3112	0.60264
SNRPD3	NP_004166.1	small nuclear ribonucleoprotein Sm D3 [Homo sapiens]	0	0.00070479	0	0.00111844	0	0.00072049	0.975	1.5579	0.520176
TUBG1	NP_001061.2	tubulin gamma-1 chain [Homo sapiens]	0	0.00039381	0	0.00052078	0.00053023	0.00020129	0.972	1.9706	0.379006
ACAT1	NP_000010.1	acetyl-CoA acetyltransferase, mitochondrial precursor [Homo sapiens]	0.00016717	0	0.00019797	0.00055005	0.00028002	0.00014174	0.967	1.8016	0.435768
SPATA5L1	NP_001310569.1	0 genes:. 2 proteins in this group did not match any genes. NP_001310569.1:spermatogenesis-associated protein 5-like protein 1 isoform 2 [Homo sapiens] ;NP_076968.2:spermatogenesis-associated protein 5-like protein 1 isoform 1 [Homo sapiens] ;	0	0	0	0.00011365	0	0.00014642	0.966	1.3867	0.577195
TAGLN2	NP_001264153.1	0 genes:. 2 proteins in this group did not match any genes. NP_001264153.1:transgelin-2 isoform a [Homo sapiens] ;NP_003555.1:transgelin-2 isoform b [Homo sapiens] ;	0.00032446	0.00080731	0.00115271	0.002669	0	0.00082528	0.965	2.8541	0.141358
NUP160	NP_056046.1	nuclear pore complex protein Nup160 isoform 1 [Homo sapiens]	0	0	0	6.542e-05	0	4.215e-05	0.96	1.4221	0.565461
EIF3G	NP_003746.2	eukaryotic translation initiation factor 3 subunit G [Homo sapiens]	0.00011153	0	0	0.00029359	0	0.00018913	0.956	1.3438	0.591141
TBL1XR1	NP_001308124.1	0 genes:. 2 proteins in this group did not match any genes. NP_001308124.1:F-box-like/WD repeat-containing protein TBL1XR1 isoform 2 [Homo sapiens] ;NP_078941.2:F-box-like/WD repeat-containing protein TBL1XR1 isoform 1 [Homo sapiens] ;	0	0	0	0.00027503	0	7.087e-05	0.951	1.351	0.588828
NUP188	NP_056169.1	nucleoporin NUP188 homolog [Homo sapiens]	2.041e-05	2.539e-05	0	2.686e-05	0	6.921e-05	0.948	1.2617	0.618516
ADSS	NP_001117.2	adenylosuccinate synthetase isozyme 2 [Homo sapiens]	0	0	0	0.00010301	0	0.00026544	0.947	1.3241	0.598055
TM9SF3	NP_064508.3	transmembrane 9 superfamily member 3 precursor [Homo sapiens]	0	0	0	0.00011963	0	0.00015413	0.947	1.348	0.591145
TARS2	NP_079426.2	threonine--tRNA ligase, mitochondrial isoform a [Homo sapiens]	0	0	0	6.542e-05	0	0.00021073	0.945	1.3898	0.577198
CPSF1	NP_037423.2	cleavage and polyadenylation specificity factor subunit 1 [Homo sapiens]	0	0	0	4.883e-05	0	6.291e-05	0.945	1.2884	0.609475
CKAP4	NP_006816.2	cytoskeleton-associated protein 4 [Homo sapiens]	0	7.376e-05	0	0	0.00039723	0.00020107	0.941	1.2899	0.609476
PRSS21	NP_001257381.1	0 genes:. 4 proteins in this group did not match any genes. NP_001257381.1:testisin isoform 4 preproprotein [Homo sapiens] ;NP_006790.1:testisin isoform 1 preproprotein [Homo sapiens] ;NP_659205.1:testisin isoform 2 preproprotein [Homo sapiens] ;NP_659206.1:testisin isoform 3 preproprotein [Homo sapiens] ;	0	0	0	0.00031316	0.00106282	0.00026898	0.938	1.2348	0.627464
NUP214	NP_001305253.1	0 genes:. 2 proteins in this group did not match any genes. NP_001305253.1:nuclear pore complex protein Nup214 isoform 3 [Homo sapiens] ;NP_005076.3:nuclear pore complex protein Nup214 isoform 2 [Homo sapiens] ;	0	0	0	4.517e-05	0	2.91e-05	0.936	1.3073	0.602635
IARS2	NP_060530.3	isoleucine--tRNA ligase, mitochondrial precursor [Homo sapiens]	0	0	0	9.283e-05	0	5.98e-05	0.936	1.1989	0.63851
FAM208A	NP_001106207.1	protein TASOR isoform a [Homo sapiens]	0	0	0	3.107e-05	0	8.005e-05	0.936	1.3401	0.593453
RAN	NP_006316.1	GTP-binding nuclear protein Ran isoform 1 [Homo sapiens]	0	0.00102782	0.00058703	0.00119611	0	0.00126085	0.936	2.2083	0.305063
ACTR1A	NP_005727.1	alpha-centractin [Homo sapiens]	9.492e-05	0	0.00011241	0.00024986	0	0.00016096	0.932	1.313	0.60264
COMT	NP_001128634.1	0 genes:. 2 proteins in this group did not match any genes. NP_001128634.1:catechol O-methyltransferase isoform MB-COMT [Homo sapiens] ;NP_009294.1:catechol O-methyltransferase isoform S-COMT [Homo sapiens] ;	0	0	0	0.00034667	0	0.00022332	0.93	1.2191	0.631901
RPL4	NP_000959.2	60S ribosomal protein L4 [Homo sapiens]	0.00016717	0.00020797	9.898e-05	0.00033003	0	0.00035434	0.929	1.7112	0.467068
WDR61	NP_079510.1	WD repeat-containing protein 61 isoform a [Homo sapiens]	0	0.00014558	0	7.701e-05	0	0.00049607	0.927	1.2891	0.609476
WRNIP1	NP_064520.2	0 genes:. 2 proteins in this group did not match any genes. NP_064520.2:ATPase WRNIP1 isoform 1 [Homo sapiens] ;NP_569079.1:ATPase WRNIP1 isoform 2 [Homo sapiens] ;	0	0	0	7.064e-05	0	0.00018202	0.923	1.2314	0.627462
XRCC6	NP_001460.1	X-ray repair cross-complementing protein 6 isoform 1 [Homo sapiens]	0.00041024	7.291e-05	0.00020821	0.00053993	0.00039267	0.00054658	0.919	2.6888	0.175421
TRIM28	NP_005753.1	transcription intermediary factor 1-beta [Homo sapiens]	8.549e-05	5.318e-05	0.00015185	0.0001969	0	0.00021744	0.906	1.8644	0.414279
RPL13	NP_001230059.1	0 genes:. 2 proteins in this group did not match any genes. NP_001230059.1:60S ribosomal protein L13 isoform 2 [Homo sapiens] ;NP_150254.1:60S ribosomal protein L13 isoform 1 [Homo sapiens] ;	0	0	0.00022014	0.00061164	0	0.00015761	0.899	1.1563	0.651547
UQCRH	NP_001284494.1	0 genes:. 3 proteins in this group did not match any genes. NP_001284494.1:cytochrome b-c1 complex subunit 6, mitochondrial isoform 2 precursor [Homo sapiens] ;NP_001284495.1:cytochrome b-c1 complex subunit 6, mitochondrial isoform 3 precursor [Homo sapiens] ;NP_005995.2:cytochrome b-c1 complex subunit 6, mitochondrial isoform 1 precursor [Homo sapiens] ;	0	0	0.0009945	0.00110528	0	0.00142402	0.899	1.4453	0.55838
RPS14	NP_005608.1	40S ribosomal protein S14 [Homo sapiens]	0	0	0.00055982	0.00093326	0	0.0004008	0.896	1.4887	0.544129
POLDIP2	NP_056399.1	polymerase delta-interacting protein 2 isoform 1 [Homo sapiens]	9.699e-05	0.00012066	0	0.00019147	0	0.00024669	0.895	1.2651	0.616261
TIMM50	NP_001001563.1	mitochondrial import inner membrane translocase subunit TIM50 [Homo sapiens]	0	0.00019474	0.00027807	0.00046356	0	0.00026544	0.891	1.791	0.440573
VWA8	NP_055873.1	von Willebrand factor A domain-containing protein 8 isoform a precursor [Homo sapiens]	0	0	0	3.699e-05	0	4.765e-05	0.889	1.2872	0.609474
MAT2A	NP_005902.1	S-adenosylmethionine synthase isoform type-2 [Homo sapiens]	0.00018071	0.00011241	0	0.00023784	0	0.00030643	0.883	1.4301	0.563105
KPNA2	NP_002257.1	importin subunit alpha-1 [Homo sapiens]	0	0	0.0001598	0.0001776	0.00022603	0.00022881	0.878	1.497	0.539347
LOX	NP_002308.2	protein-lysine 6-oxidase isoform 1 preproprotein [Homo sapiens]	0	0	0	0.0002253	0.00057346	7.257e-05	0.876	1.1702	0.647229
GNB1	NP_002065.1	guanine nucleotide-binding protein G(I)/G(S)/G(T) subunit beta-1 isoform 1 [Homo sapiens]	0	0	0	0.00018421	0	0.000267	0.874	1.1454	0.653693
MIER1	NP_001071168.2	0 genes:. 4 proteins in this group did not match any genes. NP_001071168.2:mesoderm induction early response protein 1 isoform b [Homo sapiens] ;NP_001071169.1:mesoderm induction early response protein 1 isoform c [Homo sapiens] ;NP_001139584.1:mesoderm induction early response protein 1 isoform h [Homo sapiens] ;NP_065999.2:mesoderm induction early response protein 1 isoform a precursor [Homo sa…	0	0	0	8.314e-05	0.00021162	0.00021423	0.871	1.2147	0.634111
AFG3L2	NP_006787.2	AFG3-like protein 2 [Homo sapiens]	0	0	0	5.894e-05	0	0.00015187	0.867	1.2247	0.629684
PDK1	NP_001265478.1	0 genes:. 2 proteins in this group did not match any genes. NP_001265478.1:[Pyruvate dehydrogenase (acetyl-transferring)] kinase isozyme 1, mitochondrial isoform 1 precursor [Homo sapiens] ;NP_002601.1:[Pyruvate dehydrogenase (acetyl-transferring)] kinase isozyme 1, mitochondrial isoform 2 precursor [Homo sapiens] ;	0	0	0	0.00020603	0	0.00013272	0.867	1.182	0.642881
SLC1A5	NP_005619.1	neutral amino acid transporter B(0) isoform 1 [Homo sapiens]	0	0.00016415	0.00015625	0.00021707	0.00044202	0.00022374	0.867	1.5814	0.512957
DDX5	NP_001307526.1	probable ATP-dependent RNA helicase DDX5 isoform b [Homo sapiens]	0	0	0	4.782e-05	0	0.00019714	0.863	1.142	0.655837
ACTL6A	NP_004292.1	0 genes:. 2 proteins in this group did not match any genes. NP_004292.1:actin-like protein 6A isoform 1 [Homo sapiens] ;NP_829888.1:actin-like protein 6A isoform 2 [Homo sapiens] ;	0	0.000207	0	0.00016425	0	0.00035269	0.86	1.408	0.570166
NCOR1	NP_001177369.1	0 genes:. 2 proteins in this group did not match any genes. NP_001177369.1:nuclear receptor corepressor 1 isoform 3 [Homo sapiens] ;NP_006302.2:nuclear receptor corepressor 1 isoform 1 [Homo sapiens] ;	0	0	0	4.02e-05	0	1.295e-05	0.859	1.1399	0.655836
LRRC59	NP_060979.2	leucine-rich repeat-containing protein 59 [Homo sapiens]	0	0	0	0.00030602	0	9.857e-05	0.856	1.1562	0.651547
USP7	NP_001273387.1	0 genes:. 3 proteins in this group did not match any genes. NP_001273387.1:ubiquitin carboxyl-terminal hydrolase 7 isoform 3 [Homo sapiens] ;NP_001308787.1:ubiquitin carboxyl-terminal hydrolase 7 isoform 4 [Homo sapiens] ;NP_003461.2:ubiquitin carboxyl-terminal hydrolase 7 isoform 1 [Homo sapiens] ;	3.558e-05	0.00013281	0	4.683e-05	0	0.00024136	0.856	1.615	0.500897
TMPO	NP_003267.1	thymopoietin isoform alpha [Homo sapiens]	0	3.199e-05	6.09e-05	5.641e-05	0	0.00017441	0.852	1.0846	0.672701
YWHAZ	NP_663723.1	14-3-3 protein zeta/delta [Homo sapiens]	0	0.0005437	0.00017251	0.00019173	0.00097606	0.00086458	0.851	1.5525	0.522581
PSMD7	NP_002802.2	26S proteasome non-ATPase regulatory subunit 7 [Homo sapiens]	0	0	0	0.00028996	0	9.34e-05	0.838	1.0507	0.682989
HNRNPC	NP_004491.2	0 genes:. 2 proteins in this group did not match any genes. NP_004491.2:heterogeneous nuclear ribonucleoproteins C1/C2 isoform b [Homo sapiens] ;NP_112604.2:heterogeneous nuclear ribonucleoproteins C1/C2 isoform a [Homo sapiens] ;	0.00024362	0	0	0.00048097	0	0.00020656	0.835	1.4242	0.565463
TMEM165	NP_060945.2	transmembrane protein 165 precursor [Homo sapiens]	0	0.00013704	0.00013045	0.00014498	0	0.00028019	0.832	1.0056	0.695061
MTA3	NP_065795.1	metastasis-associated protein MTA3 isoform b [Homo sapiens]	0	0	0	6.841e-05	0	0.00020565	0.83	1.0724	0.676841
SLC25A22	NP_078974.1	mitochondrial glutamate carrier 1 [Homo sapiens]	0	0	0	0.00014543	0	0.00028106	0.826	1.0525	0.682989
SEC24B	NP_001036199.1	0 genes:. 5 proteins in this group did not match any genes. NP_001036199.1:protein transport protein Sec24B isoform b [Homo sapiens] ;NP_001287742.1:protein transport protein Sec24B isoform c [Homo sapiens] ;NP_001305014.1:protein transport protein Sec24B isoform d [Homo sapiens] ;NP_001305015.1:protein transport protein Sec24B isoform e [Homo sapiens] ;NP_006314.2:protein transport protein Sec24…	0	0	0	7.62e-05	0	2.454e-05	0.822	1.1044	0.666433
WARS	NP_776049.1	0 genes:. 2 proteins in this group did not match any genes. NP_776049.1:tryptophan--tRNA ligase, cytoplasmic isoform a [Homo sapiens] ;NP_998811.1:tryptophan--tRNA ligase, cytoplasmic isoform b [Homo sapiens] ;	0	0	0	9.973e-05	0	0.00019274	0.821	1.1063	0.666434
SLC3A2	NP_001012680.1	0 genes:. 4 proteins in this group did not match any genes. NP_001012680.1:4F2 cell-surface antigen heavy chain isoform b [Homo sapiens] ;NP_001012682.1:4F2 cell-surface antigen heavy chain isoform e [Homo sapiens] ;NP_001013269.1:4F2 cell-surface antigen heavy chain isoform f [Homo sapiens] ;NP_002385.3:4F2 cell-surface antigen heavy chain isoform c [Homo sapiens] ;	0.00039593	0.00070367	0.00133965	0.00134	0.00151591	0.0018703	0.819	4.0893	0.015443
ATP5A1	NP_004037.1	ATP synthase subunit alpha, mitochondrial isoform a precursor [Homo sapiens]	0.00219436	0.00168615	0.00122289	0.00271822	0.0041081	0.00404932	0.814	5.8901	8.3e-05
GLO1	NP_006699.2	lactoylglutathione lyase [Homo sapiens]	0	0	0.00022971	0.00051059	0	0.00016446	0.81	1.0539	0.680945
NCSTN	NP_001277113.1	0 genes:. 3 proteins in this group did not match any genes. NP_001277113.1:nicastrin isoform 2 [Homo sapiens] ;NP_001277115.1:nicastrin isoform 3 precursor [Homo sapiens] ;NP_056146.1:nicastrin isoform 1 precursor [Homo sapiens] ;	0	0	0	0.00010227	0	8.784e-05	0.807	1.0154	0.693071
RPN2	NP_001311228.1	0 genes:. 5 proteins in this group did not match any genes. NP_001311228.1:dolichyl-diphosphooligosaccharide--protein glycosyltransferase subunit 2 isoform 3 precursor [Homo sapiens] ;NP_001311231.1:dolichyl-diphosphooligosaccharide--protein glycosyltransferase subunit 2 isoform 5 precursor [Homo sapiens] ;NP_001311232.1:dolichyl-diphosphooligosaccharide--protein glycosyltransferase subunit 2 iso…	0	7.22e-05	0	3.819e-05	0.00019442	0.00019682	0.807	1.1072	0.666434
SLC25A12	NP_003696.2	calcium-binding mitochondrial carrier protein Aralar1 [Homo sapiens]	0	0	0	6.928e-05	0	0.0001339	0.799	1.0475	0.682987
RACK1	NP_006089.1	receptor of activated protein C kinase 1 [Homo sapiens]	0	0.00042021	0.00053333	0.00044455	0	0.00095459	0.798	1.879	0.409534
PDK4	NP_002603.1	pyruvate dehydrogenase kinase, isozyme 4 [Homo sapiens]	0	0	0	0.00011429	0	0.00022088	0.797	1.1525	0.651544
ARAP3	NP_071926.4	arf-GAP with Rho-GAP domain, ANK repeat and PH domain-containing protein 3 [Homo sapiens]	0	0	0	3.042e-05	0	5.88e-05	0.797	1.0842	0.672701
IPO7	NP_006382.1	importin-7 [Homo sapiens]	0.00010315	0	0	0.00013576	0	8.746e-05	0.797	1.4195	0.565456
ABCD3	NP_002849.1	ATP-binding cassette sub-family D member 3 isoform a [Homo sapiens]	0	0	0	3.564e-05	0	0.00018367	0.794	1.01	0.695062
SNRPB	NP_003082.1	0 genes:. 3 proteins in this group did not match any genes. NP_003082.1:small nuclear ribonucleoprotein-associated proteins B and B' isoform B [Homo sapiens] ;NP_073719.1:small nuclear ribonucleoprotein-associated protein N [Homo sapiens] ;NP_937859.1:small nuclear ribonucleoprotein-associated proteins B and B' isoform B' [Homo sapiens] ;	0	0	0.00036594	0.0004067	0	0.00039299	0.793	1.1703	0.647229
DNAJB12	NP_060096.3	dnaJ homolog subfamily B member 12 [Homo sapiens]	0	0	0	0.00011485	0	0.00022196	0.792	1.0055	0.695061
FANCD2	NP_001306913.1	0 genes:. 2 proteins in this group did not match any genes. NP_001306913.1:Fanconi anemia group D2 protein isoform b [Homo sapiens] ;NP_149075.2:Fanconi anemia group D2 protein isoform a [Homo sapiens] ;	0	0	0	1.619e-05	0	8.342e-05	0.789	1.1077	0.666435
RPS16	NP_001011.1	40S ribosomal protein S16 isoform 1 [Homo sapiens]	0	0.00030412	0	0.00048261	0	0.00041453	0.787	1.0871	0.672702
YME1L1	NP_001240795.1	0 genes:. 3 proteins in this group did not match any genes. NP_001240795.1:ATP-dependent zinc metalloprotease YME1L1 isoform 4 [Homo sapiens] ;NP_055078.1:ATP-dependent zinc metalloprotease YME1L1 isoform 3 [Homo sapiens] ;NP_647473.1:ATP-dependent zinc metalloprotease YME1L1 isoform 1 [Homo sapiens] ;	0	0	0	6.878e-05	0	0.00013292	0.786	1.0095	0.695062
PSMC3	NP_002795.2	26S protease regulatory subunit 6A [Homo sapiens]	0	0.00030343	0	0.0001605	0	0.00041358	0.786	1.2553	0.620762
PEG10	NP_001165908.1	0 genes:. 3 proteins in this group did not match any genes. NP_001165908.1:retrotransposon-derived protein PEG10 isoform 3 [Homo sapiens] ;NP_001171890.1:retrotransposon-derived protein PEG10 isoform 5 [Homo sapiens] ;NP_055883.2:retrotransposon-derived protein PEG10 isoform 1 [Homo sapiens] ;	0	0	0	2.996e-05	0	0.00015439	0.782	1.0321	0.687044
RHOG	NP_001656.2	rho-related GTP-binding protein RhoG precursor [Homo sapiens]	0	0	0	0.00024594	0	0.00047529	0.781	0.9716	0.704886
ATIC	NP_004035.2	bifunctional purine biosynthesis protein PURH [Homo sapiens]	0	7.5e-05	0	0.0001587	0	5.112e-05	0.779	1.0257	0.689061
TMEM33	NP_060596.2	transmembrane protein 33 [Homo sapiens]	0	0	0	0.00019018	0	0.00036754	0.777	1.0449	0.685022
PPP2R2A	NP_001171062.1	0 genes:. 2 proteins in this group did not match any genes. NP_001171062.1:serine/threonine-protein phosphatase 2A 55 kDa regulatory subunit B alpha isoform isoform 2 [Homo sapiens] ;NP_002708.1:serine/threonine-protein phosphatase 2A 55 kDa regulatory subunit B alpha isoform isoform 1 [Homo sapiens] ;	0.00039049	0.00019432	0.00018497	0.00035976	0.00078491	0.00059594	0.776	2.0188	0.362842
KYNU	NP_003928.1	kynureninase isoform a [Homo sapiens]	0	0	9.089e-05	0	0.00051427	0.00019523	0.775	1.0542	0.680945
NUBP2	NP_001271430.1	0 genes:. 2 proteins in this group did not match any genes. NP_001271430.1:cytosolic Fe-S cluster assembly factor NUBP2 isoform 2 [Homo sapiens] ;NP_036357.1:cytosolic Fe-S cluster assembly factor NUBP2 isoform 1 [Homo sapiens] ;	0	0.00021044	0.00040063	0.00011131	0.00170001	0.00057366	0.775	1.2251	0.629685
SET	NP_001116293.1	0 genes:. 4 proteins in this group did not match any genes. NP_001116293.1:protein SET isoform 1 [Homo sapiens] ;NP_001234929.1:protein SET isoform 3 [Homo sapiens] ;NP_001234930.1:protein SET isoform 4 [Homo sapiens] ;NP_003002.2:protein SET isoform 2 [Homo sapiens] ;	0.00012307	0.00045933	0.00029149	0.00040495	0	0.00062608	0.772	1.367	0.58419
PFAS	NP_036525.1	phosphoribosylformylglycinamidine synthase [Homo sapiens]	0.0001067	0.00029867	3.159e-05	0.00031597	0	0.00024878	0.771	2.2655	0.286023
SLC25A11	NP_003553.2	mitochondrial 2-oxoglutarate/malate carrier protein isoform 1 [Homo sapiens]	0.00045466	0	0	0.0004488	0	0.00048185	0.771	1.486	0.544126
MCM6	NP_005906.2	DNA replication licensing factor MCM6 [Homo sapiens]	4.347e-05	5.408e-05	5.148e-05	5.722e-05	0	0.00011057	0.765	1.0145	0.693071
DCP1A	NP_001277133.1	0 genes:. 2 proteins in this group did not match any genes. NP_001277133.1:mRNA-decapping enzyme 1A isoform b [Homo sapiens] ;NP_060873.4:mRNA-decapping enzyme 1A isoform a [Homo sapiens] ;	0	0	0	0.0001727	0	5.563e-05	0.764	1.1171	0.662215
UBE3C	NP_055486.2	ubiquitin-protein ligase E3C [Homo sapiens]	0	0	0	4.337e-05	0	8.382e-05	0.763	1.025	0.68906
PHAX	NP_115553.2	phosphorylated adapter RNA export protein [Homo sapiens]	0	0	0	0.00017884	0	0.00015361	0.762	1.0124	0.69307
CWC27	NP_005860.2	peptidyl-prolyl cis-trans isomerase CWC27 homolog isoform 1 [Homo sapiens]	0.00052931	0.00037629	0.00053728	0.0011445	0.00025332	0.00076933	0.761	2.606	0.195092
SNRNP70	NP_001287998.1	0 genes:. 2 proteins in this group did not match any genes. NP_001287998.1:U1 small nuclear ribonucleoprotein 70 kDa isoform 2 [Homo sapiens] ;NP_003080.2:U1 small nuclear ribonucleoprotein 70 kDa isoform 1 [Homo sapiens] ;	0	0.00020749	9.875e-05	0.00032926	0	7.07e-05	0.76	1.2152	0.631897
GTF2I	NP_001157108.1	0 genes:. 5 proteins in this group did not match any genes. NP_001157108.1:general transcription factor II-I isoform 5 [Homo sapiens] ;NP_001509.3:general transcription factor II-I isoform 4 [Homo sapiens] ;NP_127492.1:general transcription factor II-I isoform 1 [Homo sapiens] ;NP_127493.1:general transcription factor II-I isoform 2 [Homo sapiens] ;NP_127494.1:general transcription factor II-I is…	0	4.549e-05	0	2.406e-05	0	0.00012402	0.759	0.9692	0.704885
FOXK1	NP_001032242.1	forkhead box protein K1 [Homo sapiens]	0	0	5.766e-05	0.00011535	0	4.128e-05	0.759	1.0083	0.695062
SAP130	NP_001139400.1	histone deacetylase complex subunit SAP130 isoform a [Homo sapiens]	0	0	0	6.506e-05	0	5.588e-05	0.756	0.9476	0.710673
ABHD14B	NP_116139.1	protein ABHD14B isoform 1 [Homo sapiens]	0	0	0	0.00033553	0	0.00028819	0.756	1.0415	0.685021
NPLOC4	NP_060391.2	nuclear protein localization protein 4 homolog [Homo sapiens]	0	0	0	0.00011589	0.00019666	9.954e-05	0.755	1.0206	0.691071
CEPT1	NP_006081.1	choline/ethanolaminephosphotransferase 1 [Homo sapiens]	0	0	0	0.00011292	0	0.00021822	0.751	1.02	0.69107
IGF2R	NP_000867.2	cation-independent mannose-6-phosphate receptor precursor [Homo sapiens]	0	1.782e-05	0	3.772e-05	0	1.215e-05	0.751	0.9826	0.700981
RPL9	NP_001020092.1	60S ribosomal protein L9 [Homo sapiens]	0	0	0	0.00012233	0	0.00063043	0.75	0.9851	0.700982
COPE	NP_009194.2	0 genes:. 2 proteins in this group did not match any genes. NP_009194.2:coatomer subunit epsilon isoform a [Homo sapiens] ;NP_955474.1:coatomer subunit epsilon isoform b [Homo sapiens] ;	0	0	0	0.00022877	0	0.0001965	0.75	1.0176	0.691068
WDR82	NP_079498.2	WD repeat-containing protein 82 [Homo sapiens]	0	0	0.00013504	7.504e-05	0	0.00038671	0.745	1.0349	0.687046
PRPF19	NP_055317.1	pre-mRNA-processing factor 19 [Homo sapiens]	0.00028326	0	8.386e-05	0.00027961	0	0.0003002	0.743	1.4843	0.544123
TNKS1BP1	NP_203754.2	182 kDa tankyrase-1-binding protein [Homo sapiens]	0	0	0	1.358e-05	0	7.001e-05	0.741	0.9839	0.700982
RAB1B	NP_112243.1	ras-related protein Rab-1B [Homo sapiens]	0	0.00044181	0.00010514	0.00065437	0	0.00015055	0.741	1.1183	0.662216
PPP6R1	NP_055746.3	serine/threonine-protein phosphatase 6 regulatory subunit 1 [Homo sapiens]	0	0	0	7.998e-05	0	6.87e-05	0.736	0.9819	0.70294
P4HA2	NP_001136070.1	0 genes:. 2 proteins in this group did not match any genes. NP_001136070.1:prolyl 4-hydroxylase subunit alpha-2 isoform 2 precursor [Homo sapiens] ;NP_004190.1:prolyl 4-hydroxylase subunit alpha-2 isoform 1 precursor [Homo sapiens] ;	0.00026785	0.00033322	0	0.00017626	0	0.00073806	0.736	1.7567	0.4526
MRPL4	NP_666499.1	39S ribosomal protein L4, mitochondrial isoform a [Homo sapiens]	0	0	0	0.00015104	0	0.0002919	0.735	1.0263	0.689062
SF1	NP_001171501.1	0 genes:. 6 proteins in this group did not match any genes. NP_001171501.1:splicing factor 1 isoform 6 [Homo sapiens] ;NP_001171502.1:splicing factor 1 isoform 5 [Homo sapiens] ;NP_004621.2:splicing factor 1 isoform 1 [Homo sapiens] ;NP_973724.1:splicing factor 1 isoform 2 [Homo sapiens] ;NP_973726.2:splicing factor 1 isoform 4 [Homo sapiens] ;NP_973727.1:splicing factor 1 isoform 3 [Homo sapiens…	0	0.00013195	0	0.0001745	0	8.993e-05	0.735	1.1406	0.655836
HSPE1	NP_002148.1	10 kDa heat shock protein, mitochondrial [Homo sapiens]	0.00069981	0.00130594	0	0.0020724	0	0.00059334	0.733	1.3997	0.572511
BUB3	NP_001007794.1	0 genes:. 2 proteins in this group did not match any genes. NP_001007794.1:mitotic checkpoint protein BUB3 isoform b [Homo sapiens] ;NP_004716.1:mitotic checkpoint protein BUB3 isoform a [Homo sapiens] ;	0.00120428	0.00149822	0.0002593	0.0020173	0	0.00185647	0.732	2.9941	0.115593
TBCB	NP_001272.2	0 genes:. 2 proteins in this group did not match any genes. NP_001272.2:tubulin-folding cofactor B isoform 1 [Homo sapiens] ;NP_001287900.1:tubulin-folding cofactor B isoform 2 [Homo sapiens] ;	0	0	0	0.00028878	0	0.00024804	0.731	0.985	0.700982
IQSEC1	NP_001127854.1	0 genes:. 2 proteins in this group did not match any genes. NP_001127854.1:IQ motif and SEC7 domain-containing protein 1 isoform a [Homo sapiens] ;NP_055684.3:IQ motif and SEC7 domain-containing protein 1 isoform b [Homo sapiens] ;	0	0	0	0	0.00010733	0.00010866	0.728	0.8824	0.729371
HNRNPL	NP_001524.2	heterogeneous nuclear ribonucleoprotein L isoform a [Homo sapiens]	0	0.00037693	7.176e-05	0.00015951	0	0.00046238	0.728	1.5169	0.534574
TUBA4A	NP_001265481.1	tubulin alpha-4A chain isoform 2 [Homo sapiens]	0.00483018	0.00394797	0.00595434	0.00975694	0.00552274	0.00861286	0.727	7.2044	0
SCRIB	NP_056171.3	0 genes:. 2 proteins in this group did not match any genes. NP_056171.3:protein scribble homolog isoform b [Homo sapiens] ;NP_874365.3:protein scribble homolog isoform a [Homo sapiens] ;	0	8.172e-05	0	0.00011527	0	1.856e-05	0.727	1.1869	0.640695
ITPA	NP_258412.1	inosine triphosphate pyrophosphatase isoform a [Homo sapiens]	0	0	0	0.00012107	0	0.00062393	0.722	1.0085	0.695062
PDCD5	NP_004699.1	programmed cell death protein 5 [Homo sapiens]	0	0	0	0.00056369	0	0.00048417	0.712	0.9122	0.720138
SF3A1	NP_005868.1	splicing factor 3A subunit 1 [Homo sapiens]	0	0.00027996	5.33e-05	0.00023694	0	0.0001908	0.711	1.629	0.496067
SPATA5	NP_660208.2	spermatogenesis-associated protein 5 isoform 1 [Homo sapiens]	0	0	0	5.26e-05	0.00013389	0.00010166	0.705	0.944	0.712586
PDCD6	NP_037364.1	programmed cell death protein 6 isoform 1 [Homo sapiens]	0.00018686	0	0.00088515	0.00049188	0.00062601	0.00110902	0.705	1.4272	0.5631
BAG6	NP_001186626.1	0 genes:. 4 proteins in this group did not match any genes. NP_001186626.1:large proline-rich protein BAG6 isoform c [Homo sapiens] ;NP_001186627.1:large proline-rich protein BAG6 isoform d [Homo sapiens] ;NP_004630.3:large proline-rich protein BAG6 isoform a [Homo sapiens] ;NP_542434.1:large proline-rich protein BAG6 isoform b [Homo sapiens] ;	0	0	0	7.803e-05	0	6.702e-05	0.704	0.9428	0.712586
RPS23	NP_001016.1	40S ribosomal protein S23 [Homo sapiens]	0	0	0	0.00049274	0	0.00021161	0.699	0.8008	0.748829
SNRPE	NP_003085.1	small nuclear ribonucleoprotein E isoform 1 [Homo sapiens]	0.00077588	0	0	0.00127648	0	0.00065784	0.697	1.1162	0.662213
AHNAK	NP_001611.1	neuroblast differentiation-associated protein AHNAK isoform 1 [Homo sapiens]	6.06e-06	0.00012062	2.87e-05	7.178e-05	0	0.00011816	0.688	2.5766	0.201929
YWHAE	NP_006752.1	14-3-3 protein epsilon [Homo sapiens]	0.00055985	0	0.00016575	0.00027632	0.00140667	0.00071201	0.685	1.4077	0.570166
KHDRBS1	NP_006550.1	KH domain-containing, RNA-binding, signal transduction-associated protein 1 isoform 1 [Homo sapiens]	0	0.00010023	0.00019082	0.00031811	0	6.831e-05	0.683	1.0924	0.67062
LDHB	NP_002291.1	L-lactate dehydrogenase B chain isoform LDHB [Homo sapiens]	0.00010686	0	0.00025309	7.032e-05	0.00035799	0.000453	0.673	1.0323	0.687044
S100A11	NP_005611.1	protein S100-A11 [Homo sapiens]	0.00271928	0	0.00080507	0.00156581	0.00569368	0.00259375	0.671	1.8478	0.421428
NSF	NP_006169.2	vesicle-fusing ATPase [Homo sapiens]	0	5.968e-05	0	3.157e-05	0	0.00012202	0.665	0.8245	0.743641
PGK1	NP_000282.1	phosphoglycerate kinase 1 [Homo sapiens]	0.00034236	0.00021296	0.00040543	0.00073221	0.0008602	0.0002177	0.663	1.6217	0.498482
PPP2R1A	NP_055040.2	serine/threonine-protein phosphatase 2A 65 kDa regulatory subunit A alpha isoform [Homo sapiens]	0	0	0.00021528	3.988e-05	0	0.00035963	0.661	1.0814	0.672698
UMPS	NP_000364.1	uridine 5'-monophosphate synthase [Homo sapiens]	0	0	0	9.786e-05	0	0.00012609	0.657	0.8355	0.740131
ARAF	NP_001243125.1	serine/threonine-protein kinase A-Raf isoform 2 [Homo sapiens]	0	0	0	0.00010284	0	9.938e-05	0.655	0.8938	0.725707
IRAK1	NP_001020413.1	0 genes:. 3 proteins in this group did not match any genes. NP_001020413.1:interleukin-1 receptor-associated kinase 1 isoform 2 [Homo sapiens] ;NP_001020414.1:interleukin-1 receptor-associated kinase 1 isoform 3 [Homo sapiens] ;NP_001560.2:interleukin-1 receptor-associated kinase 1 isoform 1 [Homo sapiens] ;	0	0	0	6.888e-05	0	8.874e-05	0.653	0.8082	0.747109
SERPINH1	NP_001226.2	serpin H1 precursor [Homo sapiens]	0.00128076	0.00180582	0.00222453	0.00292185	0.0037186	0.00282334	0.651	3.9195	0.022265
DDX11	NP_001244074.1	0 genes:. 4 proteins in this group did not match any genes. NP_001244074.1:probable ATP-dependent DNA helicase DDX11 isoform 4 [Homo sapiens] ;NP_004390.3:probable ATP-dependent DNA helicase DDX11 isoform 2 [Homo sapiens] ;NP_085911.2:probable ATP-dependent DNA helicase DDX11 isoform 1 [Homo sapiens] ;NP_689651.1:probable ATP-dependent DNA helicase DDX11 isoform 3 [Homo sapiens] ;	0	0	0	2.669e-05	0.00027174	6.877e-05	0.647	0.7705	0.757277
SPTLC1	NP_006406.1	serine palmitoyltransferase 1 isoform a [Homo sapiens]	0	0	0	4.966e-05	0.00025278	0.00019193	0.645	0.7946	0.750539
FOXK2	NP_004505.2	forkhead box protein K2 [Homo sapiens]	0	0	0	8.541e-05	0	9.17e-05	0.642	0.8365	0.740131
DCAF7	NP_005819.3	DDB1- and CUL4-associated factor 7 [Homo sapiens]	0	0	0	6.868e-05	0	0.00026544	0.633	0.8358	0.740131
EIF2B3	NP_065098.1	translation initiation factor eIF-2B subunit gamma isoform 1 [Homo sapiens]	0	0	0	0.00010393	0	0.0001339	0.631	0.797	0.750539
HDGF	NP_004485.1	hepatoma-derived growth factor isoform a [Homo sapiens]	0.00014871	0.00111005	0.00123276	0.00127222	0	0.00151302	0.629	1.8713	0.411904
ATPIF1	NP_057395.1	ATPase inhibitor, mitochondrial isoform 1 precursor [Homo sapiens]	0	0	0.00079747	0.00088631	0	0.00057095	0.627	0.9722	0.704887
EIF3A	NP_003741.1	eukaryotic translation initiation factor 3 subunit A [Homo sapiens]	2.583e-05	0	0	5.099e-05	0	2.19e-05	0.626	0.8601	0.734795
TMX1	NP_110382.3	thioredoxin-related transmembrane protein 1 precursor [Homo sapiens]	0	0	0	0.00016777	0	0.00021615	0.622	0.7801	0.753928
OGDH	NP_002532.2	2-oxoglutarate dehydrogenase, mitochondrial isoform 1 precursor [Homo sapiens]	3.489e-05	0.00039063	0.00012395	0.00029847	0	0.0002958	0.621	1.7738	0.445374
RFC4	NP_853551.1	replication factor C subunit 4 [Homo sapiens]	0	0	0	0.00012941	0	0.00016672	0.617	0.7993	0.748828
DPY30	NP_115963.1	protein dpy-30 homolog isoform 1 [Homo sapiens]	0	0	0	0.00071173	0.00120775	0	0.612	0.8093	0.74711
SDHA	NP_004159.2	succinate dehydrogenase [ubiquinone] flavoprotein subunit, mitochondrial isoform 1 [Homo sapiens]	0.00053751	0.0006687	0.00063654	0.00106117	0.0012605	0.00082031	0.611	2.6942	0.175432
CXCR4	NP_001008540.1	0 genes:. 2 proteins in this group did not match any genes. NP_001008540.1:C-X-C chemokine receptor type 4 isoform a [Homo sapiens] ;NP_003458.1:C-X-C chemokine receptor type 4 isoform b [Homo sapiens] ;	0	0	0	0.00019793	0	8.5e-05	0.61	0.7799	0.753928
SF3B6	NP_057131.1	splicing factor 3B subunit 6 [Homo sapiens]	0	0	0	0.00037579	0	0.00048417	0.609	0.7688	0.757277
HPDL	NP_116145.1	4-hydroxyphenylpyruvate dioxygenase-like protein [Homo sapiens]	0	0	0	6.331e-05	0	0.00024469	0.609	0.711	0.770265
RAE1	NP_003601.1	mRNA export factor [Homo sapiens]	0	0.00072394	0.00022971	0.00070206	0	0.00032892	0.608	1.4438	0.558378
CPNE3	NP_003900.1	copine-3 [Homo sapiens]	0	8.268e-05	0	0.00013121	0	5.635e-05	0.606	0.7372	0.763852
PPIL3	NP_115861.1	0 genes:. 2 proteins in this group did not match any genes. NP_115861.1:peptidyl-prolyl cis-trans isomerase-like 3 isoform PPIL3a [Homo sapiens] ;NP_570981.1:peptidyl-prolyl cis-trans isomerase-like 3 isoform PPIL3b [Homo sapiens] ;	0	0	0	0.00042704	0	0.0001834	0.604	0.8139	0.745379
NONO	NP_031389.3	non-POU domain-containing octamer-binding protein isoform 1 [Homo sapiens]	0	0.00018854	0	0.0001496	0	0.00019274	0.604	0.9703	0.704886
CWC15	NP_057487.2	spliceosome-associated protein CWC15 homolog [Homo sapiens]	0	0.00038779	0.00018457	0.00041026	0	0.00026428	0.601	0.9277	0.716381
HSPB8	NP_055180.1	heat shock protein beta-8 [Homo sapiens]	0	0.00067962	0.00129386	0.00131816	0	0.00092634	0.601	1.4734	0.54889
RPL11	NP_000966.2	0 genes:. 2 proteins in this group did not match any genes. NP_000966.2:60S ribosomal protein L11 isoform 1 [Homo sapiens] ;NP_001186731.1:60S ribosomal protein L11 isoform 2 [Homo sapiens] ;	0.00040102	0	0.00023745	0.0005278	0	0.00034	0.599	0.9226	0.718265
RPL7	NP_000962.2	60S ribosomal protein L7 [Homo sapiens]	0	0	0	0.00018941	0	0.00024404	0.597	0.7896	0.752239
HLA-B	NP_005505.2	major histocompatibility complex, class I, B precursor [Homo sapiens]	0	0	0.00027243	0.00024331	0	0.00025078	0.596	0.9479	0.710673
CYC1	NP_001907.2	cytochrome c1, heme protein, mitochondrial precursor [Homo sapiens]	0	0.00027324	0	0.00028907	0.0007358	0	0.595	0.9099	0.722005
ZMYM2	NP_932072.1	zinc finger MYM-type protein 2 [Homo sapiens]	0	0	0	5.117e-05	0	2.198e-05	0.592	0.7539	0.760585
WDR6	NP_060501.3	WD repeat-containing protein 6 isoform 1 [Homo sapiens]	0	3.858e-05	0	6.122e-05	0	2.629e-05	0.591	0.7278	0.76708
ECHS1	NP_004083.3	enoyl-CoA hydratase, mitochondrial [Homo sapiens]	0	0.00015311	0	8.099e-05	0.0012369	0	0.587	0.8151	0.74538
OGT	NP_858058.1	0 genes:. 2 proteins in this group did not match any genes. NP_858058.1:UDP-N-acetylglucosamine--peptide N-acetylglucosaminyltransferase 110 kDa subunit isoform 1 [Homo sapiens] ;NP_858059.1:UDP-N-acetylglucosamine--peptide N-acetylglucosaminyltransferase 110 kDa subunit isoform 2 [Homo sapiens] ;	0	0	0	4.491e-05	0	5.786e-05	0.586	0.7978	0.750539
TUBA1C	NP_116093.1	tubulin alpha-1C chain isoform c [Homo sapiens]	0.0152142	0.00894959	0.00194543	0.0129794	0.0186408	0.0150128	0.586	8.252	0
GANAB	NP_001265121.1	0 genes:. 5 proteins in this group did not match any genes. NP_001265121.1:neutral alpha-glucosidase AB isoform 4 [Homo sapiens] ;NP_001265122.1:neutral alpha-glucosidase AB isoform 5 [Homo sapiens] ;NP_001265123.1:neutral alpha-glucosidase AB isoform 6 [Homo sapiens] ;NP_938148.1:neutral alpha-glucosidase AB isoform 2 precursor [Homo sapiens] ;NP_938149.2:neutral alpha-glucosidase AB isoform 3 p…	0.00016756	0.00020846	0.00054569	0.00057891	0.00028067	0.00035517	0.586	2.0411	0.355989
FBXO3	NP_036307.2	0 genes:. 2 proteins in this group did not match any genes. NP_036307.2:F-box only protein 3 isoform 1 [Homo sapiens] ;NP_208385.1:F-box only protein 3 isoform 2 [Homo sapiens] ;	0	0	0	0.0001496	0	6.425e-05	0.584	0.7395	0.763853
SF3A3	NP_006793.1	splicing factor 3A subunit 3 isoform 1 [Homo sapiens]	0	0.00044313	8.436e-05	0.00014064	0	0.0004832	0.583	1.2024	0.636311
ATP5SL	NP_001161339.1	0 genes:. 4 proteins in this group did not match any genes. NP_001161339.1:ATP synthase subunit s-like protein isoform 1 [Homo sapiens] ;NP_001161343.1:ATP synthase subunit s-like protein isoform 5 [Homo sapiens] ;NP_001307769.1:ATP synthase subunit s-like protein isoform 9 [Homo sapiens] ;NP_060505.2:ATP synthase subunit s-like protein isoform 4 [Homo sapiens] ;	0	0	0	0.00017861	0	0.00023012	0.582	0.7951	0.750539
GNB2	NP_005264.2	guanine nucleotide-binding protein G(I)/G(S)/G(T) subunit beta-2 [Homo sapiens]	0	0	0	9.211e-05	0	0.000267	0.581	0.7662	0.757277
RPL32	NP_001007075.1	60S ribosomal protein L32 [Homo sapiens]	0	0.0006578	0.00031308	0.00086989	0	0.00022415	0.579	0.8595	0.734795
SDF4	NP_057260.2	45 kDa calcium-binding protein isoform 2 precursor [Homo sapiens]	0	0	0	6.488e-05	0.00066059	0.00016718	0.576	0.7416	0.763853
IKBKG	NP_001093326.2	0 genes:. 4 proteins in this group did not match any genes. NP_001093326.2:NF-kappa-B essential modulator isoform b [Homo sapiens] ;NP_001138727.1:NF-kappa-B essential modulator isoform c [Homo sapiens] ;NP_001308326.1:NF-kappa-B essential modulator isoform d [Homo sapiens] ;NP_003630.1:NF-kappa-B essential modulator isoform a [Homo sapiens] ;	0	0	0	9.646e-05	0	0.00012427	0.573	0.7171	0.768677
RPL3	NP_000958.1	60S ribosomal protein L3 isoform a [Homo sapiens]	0.00017712	0.00022036	0.00052439	0.00069937	0	0.00022526	0.572	1.3096	0.602638
RPS19	NP_001308413.1	40S ribosomal protein S19 isoform 1 [Homo sapiens]	0	0.00061244	0.00029149	0.00064792	0	0.00041739	0.57	0.904	0.723861
DDX21	NP_004719.2	nucleolar RNA helicase 2 isoform 1 [Homo sapiens]	0	0	0	5.999e-05	0	7.729e-05	0.568	0.6592	0.781089
CBWD1	NP_001138828.1	0 genes:. 3 proteins in this group did not match any genes. NP_001138828.1:COBW domain-containing protein 1 isoform 3 [Homo sapiens] ;NP_060961.3:COBW domain-containing protein 1 isoform 1 [Homo sapiens] ;NP_742000.1:COBW domain-containing protein 2 [Homo sapiens] ;	0	0	0	6.247e-05	0	0.00024144	0.568	0.7337	0.765471
ESD	NP_001975.1	S-formylglutathione hydrolase [Homo sapiens]	0	0	0	0.00016658	0	0.00021461	0.567	0.7428	0.762223
MRC2	NP_006030.2	C-type mannose receptor 2 precursor [Homo sapiens]	0	0	0	1.588e-05	0	6.138e-05	0.567	0.6924	0.774966
FAF2	NP_055428.1	FAS-associated factor 2 [Homo sapiens]	0	0	0	5.278e-05	0	0.000204	0.565	0.7922	0.750538
ILF3	NP_001131145.1	0 genes:. 5 proteins in this group did not match any genes. NP_001131145.1:interleukin enhancer-binding factor 3 isoform e [Homo sapiens] ;NP_004507.2:interleukin enhancer-binding factor 3 isoform b [Homo sapiens] ;NP_036350.2:interleukin enhancer-binding factor 3 isoform a [Homo sapiens] ;NP_060090.2:interleukin enhancer-binding factor 3 isoform d [Homo sapiens] ;NP_703194.1:interleukin enhancer…	0	6.289e-05	0	3.327e-05	0	0.00012859	0.565	0.7102	0.770265
PPP1CB	NP_996759.1	serine/threonine-protein phosphatase PP1-beta catalytic subunit isoform 1 [Homo sapiens]	0	0	0	0.00014365	0.00036565	0.00018508	0.563	0.7153	0.768677
SUN2	NP_001186508.1	0 genes:. 2 proteins in this group did not match any genes. NP_001186508.1:SUN domain-containing protein 2 isoform a [Homo sapiens] ;NP_056189.1:SUN domain-containing protein 2 isoform b [Homo sapiens] ;	0	0	0	9.548e-05	0	4.1e-05	0.563	0.7329	0.765471
GALNT1	NP_065207.2	polypeptide N-acetylgalactosaminyltransferase 1 [Homo sapiens]	0	0	0	8.403e-05	0	0.00010827	0.563	0.7512	0.760585
RPL6	NP_001307070.1	60S ribosomal protein L6 isoform 1 [Homo sapiens]	0	0	0.00014676	0.00024466	0	0.00010507	0.563	0.6977	0.773409
FRG1	NP_004468.1	protein FRG1 [Homo sapiens]	0	0	0	0.00018207	0	0.00023458	0.562	0.7189	0.768677
TUFM	NP_003312.3	elongation factor Tu, mitochondrial precursor [Homo sapiens]	0.00196102	0.00195173	0.00213653	0.00345855	0.00236507	0.00272676	0.562	3.8827	0.023966
SNRPD2	NP_004588.1	small nuclear ribonucleoprotein Sm D2 isoform 1 [Homo sapiens]	0	0	0	0.00019904	0	0.00076933	0.561	0.7283	0.76547
PYCRL	NP_075566.2	pyrroline-5-carboxylate reductase 3 [Homo sapiens]	0	0	0.00014778	0.00024637	0	0.00010581	0.558	0.7115	0.770265
TXNDC5	NP_001139021.1	0 genes:. 2 proteins in this group did not match any genes. NP_001139021.1:thioredoxin domain-containing protein 5 isoform 3 [Homo sapiens] ;NP_110437.2:thioredoxin domain-containing protein 5 isoform 1 precursor [Homo sapiens] ;	0	0	0.0002609	0.00014498	0	0.00037359	0.558	0.846	0.738363
ERGIC1	NP_001026881.1	endoplasmic reticulum-Golgi intermediate compartment protein 1 [Homo sapiens]	0	0.00030622	0	0.00016198	0	0.00041739	0.557	0.8017	0.748829
ENDOG	NP_004426.2	endonuclease G, mitochondrial precursor [Homo sapiens]	0	0	0	0.00015816	0	0.00020377	0.555	0.7196	0.768677
H2AFZ	NP_002097.1	histone H2A.Z [Homo sapiens]	5.577e-05	6.938e-05	0	7.34e-05	0	0.00070923	0.555	0.7099	0.770265
PSMD14	NP_005796.1	26S proteasome non-ATPase regulatory subunit 14 [Homo sapiens]	0	0.00014323	0.00027268	0.00015153	0	0.00039046	0.555	0.8565	0.734794
RPS6KA1	NP_001006666.1	0 genes:. 2 proteins in this group did not match any genes. NP_001006666.1:ribosomal protein S6 kinase alpha-1 isoform b [Homo sapiens] ;NP_002944.2:ribosomal protein S6 kinase alpha-1 isoform a [Homo sapiens] ;	0	0	0	6.314e-05	0	8.135e-05	0.554	0.6577	0.781089
SRPRB	NP_067026.3	signal recognition particle receptor subunit beta [Homo sapiens]	0	0	0	0.00017334	0	0.00022332	0.554	0.7768	0.755608
AHNAK2	NP_612429.2	protein AHNAK2 [Homo sapiens]	0	0	0	8.11e-06	0	1.044e-05	0.551	0.767	0.757277
SF3B1	NP_036565.2	splicing factor 3B subunit 1 isoform 1 [Homo sapiens]	2.737e-05	3.405e-05	0	3.602e-05	0	4.641e-05	0.551	0.7086	0.770265
ARL2	NP_001658.2	ADP-ribosylation factor-like protein 2 isoform 1 [Homo sapiens]	0	0	0	0.00038294	0	0.00016446	0.549	0.7055	0.771842
DDX19B	NP_001014451.1	0 genes:. 5 proteins in this group did not match any genes. NP_001014451.1:ATP-dependent RNA helicase DDX19B isoform 2 [Homo sapiens] ;NP_001244101.1:ATP-dependent RNA helicase DDX19B isoform 4 [Homo sapiens] ;NP_001307451.1:ATP-dependent RNA helicase DDX19A isoform 2 [Homo sapiens] ;NP_009173.1:ATP-dependent RNA helicase DDX19B isoform 1 [Homo sapiens] ;NP_060802.1:ATP-dependent RNA helicase DDX…	0	0	0	0.00010485	0	0.00013509	0.549	0.6777	0.778048
ABCE1	NP_002931.2	ATP-binding cassette sub-family E member 1 [Homo sapiens]	0	0	0	3.921e-05	0	0.00015155	0.547	0.7365	0.763852
MDN1	NP_055426.1	midasin [Homo sapiens]	0	0	0	4.2e-06	0	1.622e-05	0.547	0.6911	0.774966
PCBP2	NP_001122383.1	poly(rC)-binding protein 2 isoform d [Homo sapiens]	0.00027379	0.00079072	0.00039434	0.00092948	0.00032758	0.00049743	0.547	1.5691	0.515359
RERE	NP_036234.3	arginine-glutamic acid dipeptide repeats protein isoform a [Homo sapiens]	0	0	0	3e-05	0	3.865e-05	0.545	0.6902	0.774966
MNAT1	NP_002422.1	CDK-activating kinase assembly factor MAT1 isoform 1 [Homo sapiens]	0	0	0	0.00015202	0	0.00019586	0.545	0.6854	0.776512
ALDH18A1	NP_001310344.1	0 genes:. 6 proteins in this group did not match any genes. NP_001310344.1:delta-1-pyrroline-5-carboxylate synthase isoform 2 [Homo sapiens] ;NP_001310345.1:delta-1-pyrroline-5-carboxylate synthase isoform 3 [Homo sapiens] ;NP_001310346.1:delta-1-pyrroline-5-carboxylate synthase isoform 4 [Homo sapiens] ;NP_001310347.1:delta-1-pyrroline-5-carboxylate synthase isoform 5 [Homo sapiens] ;NP_00131034…	4.501e-05	0.00016798	5.33e-05	0.00011847	0.00015078	0.00011448	0.544	0.9166	0.72014
EIF2S3	NP_001406.1	eukaryotic translation initiation factor 2 subunit 3 [Homo sapiens]	7.562e-05	9.407e-05	0	0.00014928	0	6.411e-05	0.544	0.6397	0.785572
CLU	NP_001822.3	clusterin preproprotein [Homo sapiens]	0	0	0	0	0.00053259	0.00013479	0.539	0.7111	0.770265
AGMAT	NP_079034.3	agmatinase, mitochondrial precursor [Homo sapiens]	0	0	0	0.00013345	0	0.00017193	0.535	0.7083	0.770265
MAP2K2	NP_109587.1	dual specificity mitogen-activated protein kinase kinase 2 [Homo sapiens]	0	0	0	0.00011744	0	0.0001513	0.534	0.677	0.778048
KIRREL	NP_060710.3	kin of IRRE-like protein 1 isoform 1 precursor [Homo sapiens]	0	0	0	6.205e-05	0	7.995e-05	0.527	0.7126	0.770265
GIGYF2	NP_001096617.1	0 genes:. 3 proteins in this group did not match any genes. NP_001096617.1:PERQ amino acid-rich with GYF domain-containing protein 2 isoform a [Homo sapiens] ;NP_001096618.1:PERQ amino acid-rich with GYF domain-containing protein 2 isoform c [Homo sapiens] ;NP_056390.2:PERQ amino acid-rich with GYF domain-containing protein 2 isoform b [Homo sapiens] ;	0	0.00010091	0	7.117e-05	0	6.877e-05	0.526	0.9206	0.718264
AAR2	NP_056326.2	protein AAR2 homolog [Homo sapiens]	0	0	0	0.00012233	0	0.00015761	0.525	0.6728	0.778048
LANCL1	NP_006046.1	lanC-like protein 1 [Homo sapiens]	0.0001789	0.00022257	0	0.00023546	0	0.00022752	0.524	0.8969	0.725707
DYNC1LI1	NP_057225.2	cytoplasmic dynein 1 light intermediate chain 1 isoform 1 [Homo sapiens]	0	0.0001698	0.00016163	0.00013473	0	0.00023144	0.516	0.8612	0.734795
GDI2	NP_001108628.1	0 genes:. 2 proteins in this group did not match any genes. NP_001108628.1:rab GDP dissociation inhibitor beta isoform 2 [Homo sapiens] ;NP_001485.2:rab GDP dissociation inhibitor beta isoform 1 [Homo sapiens] ;	0	0.00044402	0	0.00029359	0.00059784	0.00022695	0.512	0.9956	0.699019
RPS3A	NP_000997.1	40S ribosomal protein S3a isoform 1 [Homo sapiens]	0	0.00050457	0.00064039	0.0008007	0.00045291	0.00034387	0.506	1.0972	0.668529
GCLM	NP_002052.1	glutamate--cysteine ligase regulatory subunit isoform 1 [Homo sapiens]	0	0.0003241	0	0.00025716	0	0.00022088	0.501	0.7627	0.758936
RDX	NP_001247422.1	radixin isoform 1 [Homo sapiens]	0	0	0	0	0.00013197	0.00012883	0.499	0.5982	0.794258
LBR	NP_919424.1	lamin-B receptor [Homo sapiens]	0	0	0	0.00011457	0	4.92e-05	0.498	0.6244	0.788509
SLC7A11	NP_055146.1	cystine/glutamate transporter [Homo sapiens]	0	0	0	4.688e-05	0	0.0001812	0.486	0.6213	0.789962
NT5DC2	NP_001127703.1	0 genes:. 2 proteins in this group did not match any genes. NP_001127703.1:5'-nucleotidase domain-containing protein 2 isoform 1 [Homo sapiens] ;NP_075059.1:5'-nucleotidase domain-containing protein 2 isoform 2 [Homo sapiens] ;	0	0	0	8.433e-05	0	0.00010866	0.484	0.6681	0.779574
SRRT	NP_001122324.1	0 genes:. 4 proteins in this group did not match any genes. NP_001122324.1:serrate RNA effector molecule homolog isoform c [Homo sapiens] ;NP_001122325.1:serrate RNA effector molecule homolog isoform d [Homo sapiens] ;NP_001122326.1:serrate RNA effector molecule homolog isoform e [Homo sapiens] ;NP_056992.4:serrate RNA effector molecule homolog isoform a [Homo sapiens] ;	0	0.00020298	9.661e-05	0.0001879	0	0.00010375	0.466	0.925	0.718266
COPG1	NP_057212.1	coatomer subunit gamma-1 [Homo sapiens]	0	0.00010161	0	5.375e-05	0.0001368	0.00010387	0.463	0.6384	0.785572
CPNE1	NP_001185792.1	0 genes:. 3 proteins in this group did not match any genes. NP_001185792.1:copine-1 isoform c [Homo sapiens] ;NP_003906.2:copine-1 isoform b [Homo sapiens] ;NP_690905.1:copine-1 isoform a [Homo sapiens] ;	0	0.00024852	0.00023656	0.0002191	0	0.00028228	0.458	0.8498	0.736583
SQSTM1	NP_001135771.1	0 genes:. 2 proteins in this group did not match any genes. NP_001135771.1:sequestosome-1 isoform 2 [Homo sapiens] ;NP_003891.1:sequestosome-1 isoform 1 [Homo sapiens] ;	0.00040102	0.00037417	0.00023745	0.00019793	0	0.00085001	0.456	1.0573	0.680948
RPL21	NP_000973.2	60S ribosomal protein L21 [Homo sapiens]	0.00089226	0.00027751	0.00079249	0.00088077	0	0.00094564	0.451	0.9628	0.706824
HIBADH	NP_689953.1	3-hydroxyisobutyrate dehydrogenase, mitochondrial precursor [Homo sapiens]	0	0	0.00025158	0.0001398	0	0.00027018	0.451	0.6661	0.779574
PFN2	NP_002619.1	profilin-2 isoform b [Homo sapiens]	0.00012747	0.00047573	0	0.00055922	0	0.00010807	0.448	0.6271	0.788509
CKB	NP_001814.2	creatine kinase B-type [Homo sapiens]	0	0.00046616	0.00022187	0.00043152	0	0.00023827	0.444	0.9311	0.716382
RNF219	NP_078822.3	RING finger protein 219 [Homo sapiens]	0	0	0	3.235e-05	0	8.336e-05	0.431	0.5073	0.811795
HNRNPA2B1	NP_002128.1	0 genes:. 2 proteins in this group did not match any genes. NP_002128.1:heterogeneous nuclear ribonucleoproteins A2/B1 isoform A2 [Homo sapiens] ;NP_112533.1:heterogeneous nuclear ribonucleoproteins A2/B1 isoform B1 [Homo sapiens] ;	0.00010466	0	0.00024789	0.00020663	0	0.00017748	0.429	0.6206	0.789962
YWHAG	NP_036611.2	14-3-3 protein gamma [Homo sapiens]	0	0.00089882	0.00068447	0.00076072	0.00048408	0.00073507	0.429	1.0361	0.687047
RPL30	NP_000980.1	60S ribosomal protein L30 [Homo sapiens]	0	0	0.00073506	0.00061271	0	0.00052627	0.429	0.6014	0.792836
MRPL14	NP_001305698.1	0 genes:. 4 proteins in this group did not match any genes. NP_001305698.1:39S ribosomal protein L14, mitochondrial isoform b [Homo sapiens] ;NP_001305699.1:39S ribosomal protein L14, mitochondrial isoform c [Homo sapiens] ;NP_001305700.1:39S ribosomal protein L14, mitochondrial isoform d [Homo sapiens] ;NP_115487.2:39S ribosomal protein L14, mitochondrial isoform a precursor [Homo sapiens] ;	0	0	0	0.00030112	0	0.00019398	0.424	0.4771	0.81684
ACTC1	NP_005150.1	actin, alpha cardiac muscle 1 precursor [Homo sapiens]	0.00089936	0.00087254	0.0005045	0.00115255	0	0.0010234	0.424	1.4098	0.570168
PCK2	NP_001018083.2	0 genes:. 3 proteins in this group did not match any genes. NP_001018083.2:phosphoenolpyruvate carboxykinase [GTP], mitochondrial isoform 2 precursor [Homo sapiens] ;NP_001294983.1:phosphoenolpyruvate carboxykinase [GTP], mitochondrial isoform 3 [Homo sapiens] ;NP_004554.3:phosphoenolpyruvate carboxykinase [GTP], mitochondrial isoform 1 precursor [Homo sapiens] ;	0	0	0	0.00010652	0	6.862e-05	0.416	0.4771	0.81684
WBP11	NP_057396.1	WW domain-binding protein 11 [Homo sapiens]	0	0.00013854	0	0.00014657	0	4.721e-05	0.414	0.6125	0.791404
DHX36	NP_001107869.1	0 genes:. 2 proteins in this group did not match any genes. NP_001107869.1:ATP-dependent RNA helicase DHX36 isoform 2 [Homo sapiens] ;NP_065916.2:ATP-dependent RNA helicase DHX36 isoform 1 [Homo sapiens] ;	0	0	0	2.363e-05	0	6.089e-05	0.412	0.5169	0.809211
FERMT2	NP_001128471.1	0 genes:. 3 proteins in this group did not match any genes. NP_001128471.1:fermitin family homolog 2 isoform 2 [Homo sapiens] ;NP_001128472.1:fermitin family homolog 2 isoform 3 [Homo sapiens] ;NP_006823.1:fermitin family homolog 2 isoform 1 [Homo sapiens] ;	0.0001039	6.463e-05	0	3.419e-05	0	0.00017619	0.409	0.6105	0.791404
DDX1	NP_004930.1	ATP-dependent RNA helicase DDX1 [Homo sapiens]	4.823e-05	0	0.00022847	0.0001587	0.00016158	0.00012268	0.403	0.7265	0.76708
CPSF3	NP_001308763.1	0 genes:. 4 proteins in this group did not match any genes. NP_001308763.1:cleavage and polyadenylation specificity factor subunit 3 isoform b [Homo sapiens] ;NP_001308764.1:cleavage and polyadenylation specificity factor subunit 3 isoform c [Homo sapiens] ;NP_001308765.1:cleavage and polyadenylation specificity factor subunit 3 isoform d [Homo sapiens] ;NP_057291.1:cleavage and polyadenylation s…	0.00033098	0.00027451	0	0.00047192	0	9.354e-05	0.403	1.0167	0.693071
IMPDH1	NP_000874.2	inosine-5'-monophosphate dehydrogenase 1 isoform a [Homo sapiens]	0	7.413e-05	0	7.842e-05	0	5.052e-05	0.402	0.4849	0.815594
GART	NP_001129478.1	trifunctional purine biosynthetic protein adenosine-3 isoform 1 [Homo sapiens]	3.534e-05	0.00013189	0.00020924	0.00018604	0	0.00011984	0.396	0.9312	0.716382
BRMS1L	NP_115728.2	breast cancer metastasis-suppressor 1-like protein [Homo sapiens]	0	0	0	7.272e-05	0	0.00018737	0.395	0.4609	0.819302
RPAP1	NP_056355.2	RNA polymerase II-associated protein 1 [Homo sapiens]	0	0	0	1.686e-05	0	4.345e-05	0.393	0.4894	0.814338
COLGALT1	NP_078932.2	procollagen galactosyltransferase 1 precursor [Homo sapiens]	0	0.00014277	0.0001359	0.00015104	0	9.73e-05	0.389	0.6458	0.784088
GAPDH	NP_002037.2	glyceraldehyde-3-phosphate dehydrogenase isoform 1 [Homo sapiens]	0.00149155	0.00410883	0.00227101	0.00413654	0.0021415	0.0024389	0.387	2.5935	0.198498
C16orf87	NP_001001436.1	UPF0547 protein C16orf87 [Homo sapiens]	0	0	0	0.00015251	0	0.00039299	0.384	0.4522	0.821722
RAB14	NP_057406.2	ras-related protein Rab-14 [Homo sapiens]	0.00033201	0.00144564	0.00039317	0.00098318	0	0.00084448	0.384	0.9509	0.710675
PUF60	NP_001129505.1	poly(U)-binding-splicing factor PUF60 isoform c [Homo sapiens]	0	0.00286116	0.00210238	0.0019254	0.00046344	0.00246306	0.378	2.2693	0.286033
TAP2	NP_000535.3	0 genes:. 2 proteins in this group did not match any genes. NP_000535.3:antigen peptide transporter 2 isoform 1 [Homo sapiens] ;NP_001276972.1:antigen peptide transporter 2 isoform 3 [Homo sapiens] ;	0	0	0	6.682e-05	0	4.304e-05	0.377	0.4857	0.815594
HLA-A	NP_002107.3	HLA class I histocompatibility antigen, A-1 alpha chain precursor [Homo sapiens]	0.00029335	0.00012165	0.00054039	0.00046653	0	0.00033162	0.372	0.794	0.750539
LMNA	NP_733821.1	lamin isoform A [Homo sapiens]	0.00032251	0.00053496	0.0017823	0.00116728	0.00036014	0.00113932	0.365	1.7507	0.45501
RANBP2	NP_006258.3	E3 SUMO-protein ligase RanBP2 [Homo sapiens]	0	4.132e-05	0	2.186e-05	0	2.816e-05	0.364	0.6212	0.789962
RAB7A	NP_004628.4	ras-related protein Rab-7a [Homo sapiens]	0.00034484	0.0002145	0.00020418	0.00022693	0	0.00029237	0.361	0.5217	0.80921
PAIP1	NP_006442.2	0 genes:. 3 proteins in this group did not match any genes. NP_006442.2:polyadenylate-binding protein-interacting protein 1 isoform 1 [Homo sapiens] ;NP_877590.1:polyadenylate-binding protein-interacting protein 1 isoform 2 [Homo sapiens] ;NP_899152.1:polyadenylate-binding protein-interacting protein 1 isoform 3 [Homo sapiens] ;	0	9.27e-05	0	4.903e-05	0	0.00012635	0.36	0.4354	0.824102
DDX42	NP_987095.1	ATP-dependent RNA helicase DDX42 [Homo sapiens]	3.805e-05	0.0005207	0.0002253	0.00040063	0	0.00022582	0.357	1.0457	0.682985
MRE11A	NP_005581.2	0 genes:. 2 proteins in this group did not match any genes. NP_005581.2:double-strand break repair protein MRE11A isoform 2 [Homo sapiens] ;NP_005582.1:double-strand break repair protein MRE11A isoform 1 [Homo sapiens] ;	0	0	0	3.454e-05	0	8.9e-05	0.356	0.426	0.825278
HELZ	NP_055692.2	probable helicase with zinc finger domain [Homo sapiens]	0	0	0	1.209e-05	0	3.116e-05	0.356	0.4377	0.824102
PEBP1	NP_002558.1	phosphatidylethanolamine-binding protein 1 [Homo sapiens]	0	0.00023744	0	0.0002512	0	0.00016182	0.355	0.4238	0.826442
CTNND1	NP_001078927.1	0 genes:. 15 proteins in this group did not match any genes. NP_001078927.1:catenin delta-1 isoform 1ABC [Homo sapiens] ;NP_001078928.1:catenin delta-1 isoform 1AB [Homo sapiens] ;NP_001078931.1:catenin delta-1 isoform 1A [Homo sapiens] ;NP_001078932.1:catenin delta-1 isoform 3ABC [Homo sapiens] ;NP_001078933.1:catenin delta-1 isoform 3AB [Homo sapiens] ;NP_001078934.1:catenin delta-1 isoform 3B …	0	0	0	4.853e-05	0	3.126e-05	0.351	0.4419	0.822917
DLST	NP_001924.2	dihydrolipoyllysine-residue succinyltransferase component of 2-oxoglutarate dehydrogenase complex, mitochondrial isoform 1 precursor [Homo sapiens]	0	0.00049009	0	0.00031109	0	0.0002004	0.349	0.6918	0.774966
ITGB1	NP_391988.1	0 genes:. 2 proteins in this group did not match any genes. NP_391988.1:integrin beta-1 isoform 1D precursor [Homo sapiens] ;NP_596867.1:integrin beta-1 isoform 1A precursor [Homo sapiens] ;	0	5.543e-05	0	2.932e-05	0	7.556e-05	0.347	0.4356	0.824102
PARP1	NP_001609.2	poly [ADP-ribose] polymerase 1 [Homo sapiens]	0	4.379e-05	0	4.633e-05	0	2.984e-05	0.347	0.4151	0.827597
CDK5RAP1	NP_001265096.1	0 genes:. 3 proteins in this group did not match any genes. NP_001265096.1:CDK5 regulatory subunit-associated protein 1 isoform c [Homo sapiens] ;NP_057166.4:CDK5 regulatory subunit-associated protein 1 isoform b [Homo sapiens] ;NP_057492.2:CDK5 regulatory subunit-associated protein 1 isoform a [Homo sapiens] ;	0	0	0	8.016e-05	0	5.164e-05	0.343	0.4146	0.827597
EIF4B	NP_001287750.1	0 genes:. 2 proteins in this group did not match any genes. NP_001287750.1:eukaryotic translation initiation factor 4B isoform 1 [Homo sapiens] ;NP_001408.2:eukaryotic translation initiation factor 4B isoform 2 [Homo sapiens] ;	0.00023176	0.00050457	0.00089198	0.00076257	0.00135872	0.00029474	0.341	1.2793	0.611741
FN3K	NP_071441.1	fructosamine-3-kinase [Homo sapiens]	0.00023101	0	0	7.601e-05	0	0.00029379	0.341	0.4754	0.81684
DIMT1	NP_055288.1	probable dimethyladenosine transferase [Homo sapiens]	0	0	0	0.00015008	0	9.668e-05	0.339	0.4267	0.825278
UBAP2L	NP_001120792.1	0 genes:. 4 proteins in this group did not match any genes. NP_001120792.1:ubiquitin-associated protein 2-like isoform b [Homo sapiens] ;NP_001274744.1:ubiquitin-associated protein 2-like isoform c [Homo sapiens] ;NP_001274745.1:ubiquitin-associated protein 2-like isoform d [Homo sapiens] ;NP_055662.3:ubiquitin-associated protein 2-like isoform a [Homo sapiens] ;	0	0	0	2.389e-05	0	6.157e-05	0.337	0.423	0.826442
GFM1	NP_001295093.1	0 genes:. 3 proteins in this group did not match any genes. NP_001295093.1:elongation factor G, mitochondrial isoform 1 [Homo sapiens] ;NP_001295095.1:elongation factor G, mitochondrial isoform 3 [Homo sapiens] ;NP_079272.4:elongation factor G, mitochondrial isoform 2 [Homo sapiens] ;	0	0	0	6.101e-05	0	3.93e-05	0.336	0.395	0.831003
BCCIP	NP_057651.1	0 genes:. 3 proteins in this group did not match any genes. NP_057651.1:BRCA2 and CDKN1A-interacting protein isoform BCCIPalpha [Homo sapiens] ;NP_510868.1:BRCA2 and CDKN1A-interacting protein isoform BCCIPbeta [Homo sapiens] ;NP_510869.1:BRCA2 and CDKN1A-interacting protein isoform C [Homo sapiens] ;	0	0	0	7.294e-05	0	0.00018795	0.335	0.4209	0.826442
FKBP8	NP_001295302.1	0 genes:. 2 proteins in this group did not match any genes. NP_001295302.1:peptidyl-prolyl cis-trans isomerase FKBP8 isoform 2 [Homo sapiens] ;NP_036313.3:peptidyl-prolyl cis-trans isomerase FKBP8 isoform 1 [Homo sapiens] ;	0	0	0.00010259	5.701e-05	0	0.0001469	0.335	0.4215	0.826442
HSP90AA1	NP_001017963.2	heat shock protein HSP 90-alpha isoform 1 [Homo sapiens]	0.00018446	0.00112304	0.00165537	0.00143383	0.00056003	0.00092959	0.333	1.9431	0.388335
SLC16A1	NP_003042.3	monocarboxylate transporter 1 [Homo sapiens]	0	0	0	4.697e-05	0	0.00012104	0.331	0.4127	0.827598
SF3B2	NP_006833.2	splicing factor 3B subunit 2 [Homo sapiens]	7.976e-05	9.922e-05	9.445e-05	0.00013121	0	6.762e-05	0.33	0.5874	0.795669
RCC2	NP_061185.1	protein RCC2 [Homo sapiens]	0.00020512	0.0019564	0.00016194	0.00121485	0.00045811	0.00063767	0.33	1.3421	0.591138
AMBRA1	NP_001287660.1	activating molecule in BECN1-regulated autophagy protein 1 isoform 4 [Homo sapiens]	0	0	0	1.897e-05	0	4.889e-05	0.328	0.3801	0.833224
OTULIN	NP_612357.4	ubiquitin thioesterase otulin [Homo sapiens]	0	0	0	6.672e-05	0	0.00017193	0.325	0.3903	0.831004
MFN2	NP_055689.1	mitofusin-2 [Homo sapiens]	0	0	0	3.103e-05	0	7.995e-05	0.325	0.3926	0.831003
NUP85	NP_001290205.1	0 genes:. 2 proteins in this group did not match any genes. NP_001290205.1:nuclear pore complex protein Nup85 isoform 2 [Homo sapiens] ;NP_079120.1:nuclear pore complex protein Nup85 isoform 1 [Homo sapiens] ;	0	0	0	3.85e-05	0	9.921e-05	0.323	0.3928	0.831003
PRPF8	NP_006436.3	pre-mRNA-processing-splicing factor 8 [Homo sapiens]	1.529e-05	7.606e-05	7.24e-05	2.012e-05	5.121e-05	0.00011664	0.314	0.706	0.771842
SDHB	NP_002991.2	succinate dehydrogenase [ubiquinone] iron-sulfur subunit, mitochondrial precursor [Homo sapiens]	0	0	0	0.00016777	0	0.00010807	0.312	0.3943	0.831003
PDCD2	NP_001186391.1	0 genes:. 2 proteins in this group did not match any genes. NP_001186391.1:programmed cell death protein 2 isoform 4 [Homo sapiens] ;NP_002589.2:programmed cell death protein 2 isoform 1 [Homo sapiens] ;	0	0	0	0.00015104	0	9.73e-05	0.312	0.3411	0.838606
ALDH3B1	NP_001025181.1	0 genes:. 3 proteins in this group did not match any genes. NP_001025181.1:aldehyde dehydrogenase family 3 member B1 isoform b [Homo sapiens] ;NP_001154945.1:aldehyde dehydrogenase family 3 member B1 isoform a [Homo sapiens] ;NP_001276988.1:aldehyde dehydrogenase family 3 member B1 isoform d [Homo sapiens] ;	0	0	0	0.00010899	0	7.021e-05	0.309	0.3882	0.832118
KPNA1	NP_002255.3	importin subunit alpha-5 [Homo sapiens]	0	0	0	8.731e-05	0	5.625e-05	0.306	0.3898	0.831004
SLC7A6	NP_003974.3	Y+L amino acid transporter 2 [Homo sapiens]	0	0	0	9.121e-05	0.00023217	0	0.305	0.3922	0.831003
NUDT5	NP_001308576.1	0 genes:. 3 proteins in this group did not match any genes. NP_001308576.1:ADP-sugar pyrophosphatase isoform 2 [Homo sapiens] ;NP_001308577.1:ADP-sugar pyrophosphatase isoform 3 [Homo sapiens] ;NP_054861.2:ADP-sugar pyrophosphatase isoform 1 [Homo sapiens] ;	0	0	0	0.00021747	0	0.00014009	0.305	0.3937	0.831003
DCAF10	NP_001273739.1	0 genes:. 2 proteins in this group did not match any genes. NP_001273739.1:DDB1- and CUL4-associated factor 10 isoform b [Homo sapiens] ;NP_077321.3:DDB1- and CUL4-associated factor 10 isoform a [Homo sapiens] ;	0	0	0	6.085e-05	0	0.00015679	0.303	0.3737	0.834319
MVP	NP_001280133.1	0 genes:. 3 proteins in this group did not match any genes. NP_001280133.1:major vault protein isoform 2 [Homo sapiens] ;NP_001280134.1:major vault protein isoform 3 [Homo sapiens] ;NP_059447.2:major vault protein isoform 1 [Homo sapiens] ;	0	0	0	5.639e-05	0	3.633e-05	0.298	0.3538	0.837548
SNRNP40	NP_004805.2	U5 small nuclear ribonucleoprotein 40 kDa protein [Homo sapiens]	0	0	0	6.579e-05	0	0.00016953	0.298	0.3697	0.83432
EIF3C	NP_001273407.1	0 genes:. 3 proteins in this group did not match any genes. NP_001273407.1:eukaryotic translation initiation factor 3 subunit C isoform b [Homo sapiens] ;NP_001304786.1:eukaryotic translation initiation factor 3 subunit C-like protein [Homo sapiens] ;NP_003743.1:eukaryotic translation initiation factor 3 subunit C isoform a [Homo sapiens] ;	0	9.834e-05	0	5.202e-05	0	6.702e-05	0.298	0.4163	0.827597
RHOB	NP_004031.1	rho-related GTP-binding protein RhoB precursor [Homo sapiens]	0	0	0	0.00023966	0	0.00015439	0.297	0.3705	0.83432
ATP5B	NP_001677.2	ATP synthase subunit beta, mitochondrial precursor [Homo sapiens]	0.0016867	0.00235019	0.00239694	0.00208676	0.0045205	0.00251694	0.297	2.077	0.344663
ERF	NP_001299585.1	0 genes:. 2 proteins in this group did not match any genes. NP_001299585.1:ETS domain-containing transcription factor ERF isoform 2 [Homo sapiens] ;NP_006485.2:ETS domain-containing transcription factor ERF isoform 1 [Homo sapiens] ;	0	0	0	9.931e-05	0	6.398e-05	0.296	0.3531	0.837548
KHSRP	NP_003676.2	far upstream element-binding protein 2 [Homo sapiens]	0	0.0001249	0.00017834	0.00013214	0	0.00012768	0.294	0.5197	0.80921
NQO1	NP_000894.1	0 genes:. 2 proteins in this group did not match any genes. NP_000894.1:NAD(P)H dehydrogenase [quinone] 1 isoform a [Homo sapiens] ;NP_001020604.1:NAD(P)H dehydrogenase [quinone] 1 isoform b [Homo sapiens] ;	0.00143283	0.00243076	0.00231384	0.00291447	0.00130913	0.00176703	0.292	1.3671	0.58419
TOR1AIP1	NP_056417.2	torsin-1A-interacting protein 1 isoform 2 [Homo sapiens]	0	7.616e-05	0	8.057e-05	0	5.19e-05	0.292	0.3396	0.839652
RPS18	NP_072045.1	40S ribosomal protein S18 [Homo sapiens]	0	0	0	0.00030904	0	0.00019908	0.284	0.3481	0.837549
HSP90AB1	NP_001258901.1	heat shock protein HSP 90-beta isoform c [Homo sapiens]	0.00141926	0.00214503	0.00305784	0.00262719	0.00133969	0.00260729	0.279	2.1782	0.313692
PTDSS1	NP_001277154.1	0 genes:. 2 proteins in this group did not match any genes. NP_001277154.1:phosphatidylserine synthase 1 isoform 2 [Homo sapiens] ;NP_055569.1:phosphatidylserine synthase 1 isoform 1 [Homo sapiens] ;	0	0	0	7.183e-05	0	0.00018508	0.277	0.365	0.835406
NAP1L1	NP_001294853.1	0 genes:. 2 proteins in this group did not match any genes. NP_001294853.1:nucleosome assembly protein 1-like 1 isoform 2 [Homo sapiens] ;NP_631946.1:nucleosome assembly protein 1-like 1 isoform 1 [Homo sapiens] ;	0.00027956	0.00011593	0.00110355	0.00042927	0.00062437	0.00071108	0.277	0.7631	0.758936
ADCK3	NP_064632.2	atypical kinase ADCK3, mitochondrial [Homo sapiens]	0	0	0	3.63e-05	0	9.354e-05	0.276	0.3417	0.838606
PRKAA2	NP_006243.2	5'-AMP-activated protein kinase catalytic subunit alpha-2 [Homo sapiens]	0	0	0	4.255e-05	0	0.00010964	0.272	0.3389	0.839652
RAB5C	NP_001238968.1	0 genes:. 2 proteins in this group did not match any genes. NP_001238968.1:ras-related protein Rab-5C isoform b [Homo sapiens] ;NP_958842.1:ras-related protein Rab-5C isoform a [Homo sapiens] ;	0	0	0	9.433e-05	0	0.00024306	0.272	0.3307	0.84069
STOM	NP_004090.4	0 genes:. 2 proteins in this group did not match any genes. NP_004090.4:erythrocyte band 7 integral membrane protein isoform a [Homo sapiens] ;NP_937837.1:erythrocyte band 7 integral membrane protein isoform b [Homo sapiens] ;	0	0.00015417	0	0.00016311	0	0.00010507	0.271	0.3308	0.84069
WDR77	NP_001303991.1	0 genes:. 3 proteins in this group did not match any genes. NP_001303991.1:methylosome protein 50 isoform 1 [Homo sapiens] ;NP_001303992.1:methylosome protein 50 isoform 3 [Homo sapiens] ;NP_077007.1:methylosome protein 50 isoform 2 [Homo sapiens] ;	0.00010082	0	0.00023879	0.0001327	0	0.00017096	0.269	0.3567	0.836482
DHX15	NP_001349.2	pre-mRNA-splicing factor ATP-dependent RNA helicase DHX15 [Homo sapiens]	4.489e-05	0.00050266	0.00010633	0.00026589	0	0.00022838	0.268	0.6835	0.776512
HNRNPU	NP_114032.2	heterogeneous nuclear ribonucleoprotein U isoform a [Homo sapiens]	0.00030283	0.0002691	0.00061478	0.00065479	0	0.00025676	0.265	0.9018	0.723861
ATP6V1A	NP_001681.2	V-type proton ATPase catalytic subunit A [Homo sapiens]	0	7.196e-05	0	3.807e-05	0	9.809e-05	0.265	0.3346	0.839653
PTBP1	NP_002810.1	0 genes:. 3 proteins in this group did not match any genes. NP_002810.1:polypyrimidine tract-binding protein 1 isoform a [Homo sapiens] ;NP_114367.1:polypyrimidine tract-binding protein 1 isoform b [Homo sapiens] ;NP_114368.1:polypyrimidine tract-binding protein 1 isoform c [Homo sapiens] ;	0.00012815	0.00015943	0.00022764	0.00021084	0	0.00016298	0.263	0.5013	0.813071
TSR1	NP_060598.3	pre-rRNA-processing protein TSR1 homolog [Homo sapiens]	0	0	0	5.843e-05	0	3.764e-05	0.259	0.3	0.844746
ECD	NP_001129224.1	0 genes:. 3 proteins in this group did not match any genes. NP_001129224.1:protein ecdysoneless homolog isoform 2 [Homo sapiens] ;NP_001129225.1:protein ecdysoneless homolog isoform 3 [Homo sapiens] ;NP_009196.1:protein ecdysoneless homolog isoform 1 [Homo sapiens] ;	0	0	0	3.469e-05	0	8.94e-05	0.258	0.3326	0.84069
STK4	NP_006273.1	serine/threonine-protein kinase 4 [Homo sapiens]	0	0	0	9.646e-05	0	6.214e-05	0.256	0.2991	0.844746
MRPS35	NP_068593.2	28S ribosomal protein S35, mitochondrial isoform 1 precursor [Homo sapiens]	0	0	0	0.00014543	0	9.369e-05	0.254	0.3301	0.84069
HINT1	NP_005331.1	histidine triad nucleotide-binding protein 1 [Homo sapiens]	0	0.00070479	0	0.00055922	0	0.00024016	0.254	0.3954	0.831003
PDIA3	NP_005304.3	protein disulfide-isomerase A3 precursor [Homo sapiens]	0.00035337	0.00052755	0.00058587	0.00046509	0	0.00071906	0.25	0.734	0.765471
BAG3	NP_004272.2	BAG family molecular chaperone regulator 3 [Homo sapiens]	0.00043449	0.00069499	0.00124961	0.00122542	0.00041589	0.00052627	0.246	0.9845	0.700982
AIP	NP_003968.3	AH receptor-interacting protein isoform 1 [Homo sapiens]	0	0.00013455	0.00012808	0.00014235	0	9.17e-05	0.246	0.3121	0.843746
TUBGCP3	NP_001273206.1	0 genes:. 3 proteins in this group did not match any genes. NP_001273206.1:gamma-tubulin complex component 3 isoform 2 [Homo sapiens] ;NP_001273207.1:gamma-tubulin complex component 3 isoform 3 [Homo sapiens] ;NP_006313.1:gamma-tubulin complex component 3 isoform 1 [Homo sapiens] ;	0	0	0	2.618e-05	0	6.747e-05	0.244	0.3116	0.843746
CACYBP	NP_001007215.1	0 genes:. 2 proteins in this group did not match any genes. NP_001007215.1:calcyclin-binding protein isoform 2 [Homo sapiens] ;NP_055227.1:calcyclin-binding protein isoform 1 [Homo sapiens] ;	0	0	0.0006854	0.00050783	0	0.00016357	0.242	0.369	0.83432
SMAD2	NP_001129409.1	mothers against decapentaplegic homolog 2 isoform 2 [Homo sapiens]	0.00012251	0.00020321	0	0.00018811	0.00027361	6.925e-05	0.234	0.3413	0.838606
SSR3	NP_001295126.1	0 genes:. 2 proteins in this group did not match any genes. NP_001295126.1:translocon-associated protein subunit gamma isoform 1 [Homo sapiens] ;NP_009038.1:translocon-associated protein subunit gamma isoform 2 [Homo sapiens] ;	0	0.00022425	0.00042693	0.00023724	0	0.00030566	0.23	0.3201	0.841719
EIF5B	NP_056988.3	eukaryotic translation initiation factor 5B [Homo sapiens]	0	7.279e-05	0	5.776e-05	0	2.48e-05	0.215	0.3066	0.843746
MOCOS	NP_060417.2	molybdenum cofactor sulfurase [Homo sapiens]	8.038e-05	0.0001	0	2.645e-05	0	0.00013631	0.212	0.3355	0.839653
DNAJB6	NP_490647.1	dnaJ homolog subfamily B member 6 isoform a [Homo sapiens]	0	0	0	0.00014409	0	9.282e-05	0.211	0.2649	0.849604
SMAD3	NP_001138575.1	mothers against decapentaplegic homolog 3 isoform 3 [Homo sapiens]	0.00014051	0.00023308	0	0.00021576	0.00031382	7.942e-05	0.21	0.3052	0.843747
RPL22	NP_000974.1	60S ribosomal protein L22 [Homo sapiens]	0.00055767	0.00034689	0.00099061	0.00018349	0.00186824	0.00094564	0.208	0.3458	0.838605
IPO5	NP_002262.3	importin-5 [Homo sapiens]	3.201e-05	0.00011947	0	8.426e-05	0	2.714e-05	0.203	0.3168	0.842737
MYOF	NP_038479.1	0 genes:. 2 proteins in this group did not match any genes. NP_038479.1:myoferlin isoform a [Homo sapiens] ;NP_579899.1:myoferlin isoform b [Homo sapiens] ;	0	6.463e-05	0	3.419e-05	0	2.936e-05	0.2	0.3465	0.838605
PLOD2	NP_000926.2	0 genes:. 2 proteins in this group did not match any genes. NP_000926.2:procollagen-lysine,2-oxoglutarate 5-dioxygenase 2 isoform 2 precursor [Homo sapiens] ;NP_891988.1:procollagen-lysine,2-oxoglutarate 5-dioxygenase 2 isoform 1 precursor [Homo sapiens] ;	4.843e-05	0.00036148	0.0002294	0.00022308	0	0.00020529	0.199	0.4824	0.815594
IMPDH2	NP_000875.2	inosine-5'-monophosphate dehydrogenase 2 [Homo sapiens]	0.00020831	0.00164131	0.00090453	0.0008682	0	0.00111858	0.188	0.764	0.757276
FSCN1	NP_003079.1	fascin [Homo sapiens]	0	0.00054039	8.573e-05	0.00019057	0	0.00024552	0.183	0.3546	0.836483
S100A13	NP_005970.1	protein S100-A13 [Homo sapiens]	0	0.00090616	0.00129386	0.00119832	0	0.00030878	0.18	0.3021	0.844745
ABCC1	NP_004987.2	multidrug resistance-associated protein 1 [Homo sapiens]	0	0	0	1.534e-05	0	3.953e-05	0.177	0.2244	0.855132
PLOD1	NP_000293.2	0 genes:. 2 proteins in this group did not match any genes. NP_000293.2:procollagen-lysine,2-oxoglutarate 5-dioxygenase 1 isoform 2 precursor [Homo sapiens] ;NP_001303249.1:procollagen-lysine,2-oxoglutarate 5-dioxygenase 1 isoform 1 precursor [Homo sapiens] ;	0.00112914	0.00207656	0.00116275	0.00161535	0.0004934	0.00162332	0.176	1.1156	0.66433
HIST2H2AA3	NP_003507.1	histone H2A type 2-A [Homo sapiens]	0.00023794	6.831e-05	0	0.00019272	0.00030658	0.00031036	0.168	0.1966	0.858639
CDKN2A	NP_000068.1	0 genes:. 2 proteins in this group did not match any genes. NP_000068.1:cyclin-dependent kinase inhibitor 2A isoform p16INK4a [Homo sapiens] ;NP_001182061.1:cyclin-dependent kinase inhibitor 2A isoform p16gamma [Homo sapiens] ;	0	0.00056925	0.00108375	0.00045168	0	0.00077591	0.165	0.3035	0.844745
S100A4	NP_062427.1	protein S100-A4 [Homo sapiens]	0.00212023	0.00219811	0.00083695	0.00279055	0	0.00059922	0.156	0.4142	0.827597
FHL2	NP_963851.2	four and a half LIM domains protein 2 isoform a [Homo sapiens]	0.00038377	0.00015915	0.00030298	0.00033673	0	0.00021692	0.152	0.2481	0.852408
PHF21A	NP_057705.3	PHD finger protein 21A isoform b [Homo sapiens]	0	0	0	5.557e-05	0	4.773e-05	0.148	0.1655	0.862009
LMNB1	NP_005564.1	lamin-B1 isoform 1 [Homo sapiens]	0	0.00045463	0.00036063	0.0002004	0.00061212	0.00030983	0.148	0.3604	0.836482
CASC5	NP_653091.3	0 genes:. 2 proteins in this group did not match any genes. NP_653091.3:protein CASC5 isoform 2 [Homo sapiens] ;NP_733468.3:protein CASC5 isoform 1 [Homo sapiens] ;	0	0	0	1.014e-05	0	1.307e-05	0.14	0.154	0.863641
HIST1H2AG	NP_066408.1	histone H2A type 1 [Homo sapiens]	0.00023794	6.831e-05	0	0.00019272	0.00030658	0.00031036	0.129	0.1514	0.863642
SSB	NP_003133.1	lupus La protein [Homo sapiens]	0	0	0	5.757e-05	0	7.417e-05	0.109	0.1371	0.865241
HNRNPH1	NP_005511.1	heterogeneous nuclear ribonucleoprotein H [Homo sapiens]	0.00083463	0.00064655	0.00152326	0.00130497	0.00053259	0.00072043	0.109	0.4502	0.821722
ADCK4	NP_001136027.1	0 genes:. 2 proteins in this group did not match any genes. NP_001136027.1:aarF domain-containing protein kinase 4 isoform b [Homo sapiens] ;NP_079152.3:aarF domain-containing protein kinase 4 isoform a [Homo sapiens] ;	0	0	0	4.669e-05	0	6.016e-05	0.107	0.1174	0.867579
HIST1H2AC	NP_003503.1	histone H2A type 1-C [Homo sapiens]	0.00023794	6.831e-05	0	0.00019272	0.00030658	0.00031036	0.101	0.1198	0.867578
RAB1A	NP_004152.1	ras-related protein Rab-1A isoform 1 [Homo sapiens]	0	0	0.00010309	0.0001604	0	0.00014761	0.1	0.1197	0.867578
ABCF3	NP_060828.2	ATP-binding cassette sub-family F member 3 [Homo sapiens]	0	0	0	3.313e-05	0	4.268e-05	0.086	0.1	0.869843
EEF1G	NP_001395.1	elongation factor 1-gamma [Homo sapiens]	0.00032669	0.00050803	0.00029016	0.00037622	0	0.00034623	0.086	0.2162	0.856023
AKR1C1	NP_001344.2	aldo-keto reductase family 1 member C1 [Homo sapiens]	5.525e-05	0	0	3.636e-05	0	4.684e-05	0.079	0.0917	0.870582
PFN2	NP_444252.1	profilin-2 isoform a [Homo sapiens]	0.00012747	0.00047573	0	0.00027961	0	0.00010807	0.078	0.0928	0.870582
CFL1	NP_005498.1	cofilin-1 [Homo sapiens]	0.00430007	0.00454718	0.00636537	0.00464679	0.00216085	0.00565105	0.071	0.4076	0.828743
CDK5RAP3	NP_001265126.1	0 genes:. 2 proteins in this group did not match any genes. NP_001265126.1:CDK5 regulatory subunit-associated protein 3 isoform c [Homo sapiens] ;NP_788276.1:CDK5 regulatory subunit-associated protein 3 isoform b [Homo sapiens] ;	0	0	0	4.423e-05	0	5.699e-05	0.069	0.0722	0.872752
ANAPC7	NP_001131136.1	0 genes:. 2 proteins in this group did not match any genes. NP_001131136.1:anaphase-promoting complex subunit 7 isoform b [Homo sapiens] ;NP_057322.2:anaphase-promoting complex subunit 7 isoform a [Homo sapiens] ;	0	0	0	4.374e-05	0	5.635e-05	0.064	0.0731	0.872037
FASN	NP_004095.4	fatty acid synthase [Homo sapiens]	0.00038377	0.00106098	0.00065646	0.00072024	0.00057141	0.00055435	0.062	0.4613	0.819302
EIF4A3	NP_055555.1	eukaryotic initiation factor 4A-III [Homo sapiens]	0.00046893	0.00121538	0.00016711	0.00053785	0.00058184	0.00058901	0.06	0.1718	0.86118
PON2	NP_000296.2	0 genes:. 2 proteins in this group did not match any genes. NP_000296.2:serum paraoxonase/arylesterase 2 isoform 1 [Homo sapiens] ;NP_001018171.1:serum paraoxonase/arylesterase 2 isoform 2 [Homo sapiens] ;	0.00020164	0	0.0001194	6.635e-05	0	0.00017096	0.054	0.0698	0.872752
HBS1L	NP_001138630.1	0 genes:. 2 proteins in this group did not match any genes. NP_001138630.1:HBS1-like protein isoform 2 [Homo sapiens] ;NP_006611.1:HBS1-like protein isoform 1 [Homo sapiens] ;	0	0	0	3.658e-05	0	4.713e-05	0.051	0.0602	0.87346
PHF21A	NP_001095272.1	PHD finger protein 21A isoform a [Homo sapiens]	0	0	0	5.181e-05	0	4.45e-05	0.05	0.059	0.873461
FAU	NP_001988.1	ubiquitin-like protein fubi and ribosomal protein S30 precursor [Homo sapiens]	0	0	0.00095337	0.00052979	0	0.00022752	0.04	0.0635	0.873459
G3BP1	NP_938405.1	ras GTPase-activating protein-binding protein 1 [Homo sapiens]	0	0.00019057	0	5.04e-05	0	0.00012987	0.038	0.0529	0.87416
TIMM13	NP_036590.1	mitochondrial import inner membrane translocase subunit Tim13 [Homo sapiens]	0.00075138	0	0	0.00024723	0	0.00063706	0.034	0.0455	0.874853
SH3PXD2B	NP_001017995.1	SH3 and PX domain-containing protein 2B isoform a [Homo sapiens]	0	4.874e-05	0	2.578e-05	0	3.322e-05	0.033	0.036	0.876215
HPS3	NP_001295187.1	0 genes:. 2 proteins in this group did not match any genes. NP_001295187.1:Hermansky-Pudlak syndrome 3 protein isoform 2 [Homo sapiens] ;NP_115759.2:Hermansky-Pudlak syndrome 3 protein isoform 1 [Homo sapiens] ;	0	0	0	2.799e-05	0	3.607e-05	0.032	0.0359	0.876215
DDX3X	NP_001180345.1	ATP-dependent RNA helicase DDX3X isoform 2 [Homo sapiens]	0.00048595	0.00120913	0.00057548	0.00060406	0.00072355	0.00073248	0.03	0.1259	0.866807
SRSF11	NP_001177916.1	0 genes:. 2 proteins in this group did not match any genes. NP_001177916.1:serine/arginine-rich splicing factor 11 isoform 2 [Homo sapiens] ;NP_004759.1:serine/arginine-rich splicing factor 11 isoform 1 [Homo sapiens] ;	0.00014779	0.00018386	8.751e-05	9.726e-05	0	0.0001253	0.026	0.0385	0.875538
FKBP4	NP_002005.1	peptidyl-prolyl cis-trans isomerase FKBP4 [Homo sapiens]	0	9.674e-05	0.00018417	0.00010234	0	6.593e-05	0.026	0.035	0.876215
RRM2	NP_001025.1	0 genes:. 2 proteins in this group did not match any genes. NP_001025.1:ribonucleoside-diphosphate reductase subunit M2 isoform 2 [Homo sapiens] ;NP_001159403.1:ribonucleoside-diphosphate reductase subunit M2 isoform 1 [Homo sapiens] ;	0	0	0	0	0.00030737	7.779e-05	0.024	0.026	0.876885
RPL5	NP_000960.2	60S ribosomal protein L5 [Homo sapiens]	0.00036051	0.00104651	0.00128079	0.00118622	0	0.00030566	0.024	0.0738	0.872037
EIF4A2	NP_001958.2	eukaryotic initiation factor 4A-II [Homo sapiens]	0	0.00013637	0	0	0.00014689	0.00011152	0.023	0.0279	0.876885
LRPAP1	NP_002328.1	alpha-2-macroglobulin receptor-associated protein precursor [Homo sapiens]	0	0.00024875	0.00011839	0.00013158	0	8.476e-05	0.023	0.0307	0.876216
PGRMC2	NP_006311.2	membrane-associated progesterone receptor component 2 [Homo sapiens]	0.00028899	0	0	0.00019018	0	0.00012251	0.023	0.0303	0.876216
USP11	NP_004642.2	ubiquitin carboxyl-terminal hydrolase 11 [Homo sapiens]	0	0	0	2.439e-05	0	3.142e-05	0.021	0.0228	0.877547
EIF3I	NP_003748.1	eukaryotic translation initiation factor 3 subunit I [Homo sapiens]	0	0.00068311	0.0005202	0.00028907	0	0.00046555	0.021	0.0428	0.875537
PPP2CA	NP_002706.1	serine/threonine-protein phosphatase 2A catalytic subunit alpha isoform [Homo sapiens]	0.0001155	0	0.00068392	0.00015202	0	0.00039172	0.017	0.0313	0.876216
POLA2	NP_002680.2	DNA polymerase alpha subunit B [Homo sapiens]	0	0	0	3.928e-05	0	5.06e-05	0.015	0.0162	0.877549
CPSF6	NP_001287876.1	0 genes:. 2 proteins in this group did not match any genes. NP_001287876.1:cleavage and polyadenylation specificity factor subunit 6 isoform 2 [Homo sapiens] ;NP_008938.2:cleavage and polyadenylation specificity factor subunit 6 isoform 1 [Homo sapiens] ;	0.00030349	0.00022654	0.00064693	0.00039944	0.00040669	0.00025732	0.014	0.0437	0.875537
C9orf78	NP_057604.1	uncharacterized protein C9orf78 [Homo sapiens]	0	0	0.0002925	8.127e-05	0	0.00020941	0.014	0.0193	0.877548
IQGAP1	NP_003861.1	ras GTPase-activating-like protein IQGAP1 [Homo sapiens]	0	2.68e-05	0	1.417e-05	0	1.826e-05	0.013	0.0141	0.878203
FARSB	NP_005678.3	phenylalanine--tRNA ligase beta subunit [Homo sapiens]	0	0	0.00014352	7.975e-05	0	5.138e-05	0.013	0.0167	0.877549
PRDX3	NP_006784.1	thioredoxin-dependent peroxide reductase, mitochondrial isoform a precursor [Homo sapiens]	0.00027883	0	0.0003302	0.00027524	0	0.0001182	0.01	0.0143	0.878203
DHX16	NP_003578.2	putative pre-mRNA-splicing factor ATP-dependent RNA helicase DHX16 isoform 1 [Homo sapiens]	0	0	0	2.256e-05	0	2.907e-05	0.009	0.0105	0.878204
TPR	NP_003283.2	nucleoprotein TPR [Homo sapiens]	6.042e-05	0.00016911	0.00010732	0.00010934	0.0001012	7.684e-05	0.009	0.0286	0.876885
BTF3	NP_001032726.1	0 genes:. 2 proteins in this group did not match any genes. NP_001032726.1:transcription factor BTF3 isoform A [Homo sapiens] ;NP_001198.2:transcription factor BTF3 isoform B [Homo sapiens] ;	0.00069302	0.00172434	0.00143623	0.00102614	0	0.00132206	0.005	0.0161	0.877549
DARS	NP_001280241.1	0 genes:. 2 proteins in this group did not match any genes. NP_001280241.1:aspartate--tRNA ligase, cytoplasmic isoform 2 [Homo sapiens] ;NP_001340.2:aspartate--tRNA ligase, cytoplasmic isoform 1 [Homo sapiens] ;	0	0.00044291	0.0002108	0.00011714	0	0.00030185	0.004	0.0068	0.878851
NELFE	NP_002895.3	negative elongation factor E [Homo sapiens]	0	0.00046739	0.00011123	0.00018542	0	0.00015927	0.002	0.0033	0.878852
RPL17	NP_001186273.1	0 genes:. 2 proteins in this group did not match any genes. NP_001186273.1:60S ribosomal protein L17 isoform a [Homo sapiens] ;NP_001186284.1:RPL17-C18orf32 protein isoform 1 [Homo sapiens] ;	0	0	0	0.00012765	0	0.00016446	0.001	0.0011	0.879492
MTG2	NP_056481.1	mitochondrial ribosome-associated GTPase 2 [Homo sapiens]	0	0	0	0	0.0002945	7.453e-05	0.001	0.0014	0.879492
CHORDC1	NP_036256.2	cysteine and histidine-rich domain-containing protein 1 isoform a [Homo sapiens]	0	0.00040122	0.00025461	7.074e-05	0	0.00036458	0	0.0006	0.879492
CASK	NP_001119526.1	0 genes:. 3 proteins in this group did not match any genes. NP_001119526.1:peripheral plasma membrane protein CASK isoform 2 [Homo sapiens] ;NP_001119527.1:peripheral plasma membrane protein CASK isoform 3 [Homo sapiens] ;NP_003679.2:peripheral plasma membrane protein CASK isoform 1 [Homo sapiens] ;	0	0	9.413e-05	2.615e-05	0	6.74e-05	-0.004	-0.0058	0.880126
FOXF1	NP_001442.2	0 genes:. 2 proteins in this group did not match any genes. NP_001442.2:forkhead box protein F1 [Homo sapiens] ;NP_001443.1:forkhead box protein F2 [Homo sapiens] ;	0	0	0	6.197e-05	0	7.984e-05	-0.006	-0.0063	0.880126
PAWR	NP_002574.2	PRKC apoptosis WT1 regulator protein [Homo sapiens]	0	0.00013059	0.00062156	0.00013816	0	0.00035601	-0.008	-0.0135	0.880753
CNBP	NP_001120664.1	0 genes:. 6 proteins in this group did not match any genes. NP_001120664.1:cellular nucleic acid-binding protein isoform 1 [Homo sapiens] ;NP_001120665.1:cellular nucleic acid-binding protein isoform 2 [Homo sapiens] ;NP_001120666.1:cellular nucleic acid-binding protein isoform 4 [Homo sapiens] ;NP_001120667.1:cellular nucleic acid-binding protein isoform 5 [Homo sapiens] ;NP_001120668.1:cellular…	0	0.00099222	0	0.00052485	0	0.00016905	-0.01	-0.018	0.880754
ETFA	NP_000117.1	0 genes:. 2 proteins in this group did not match any genes. NP_000117.1:electron transfer flavoprotein subunit alpha, mitochondrial isoform a [Homo sapiens] ;NP_001121188.1:electron transfer flavoprotein subunit alpha, mitochondrial isoform b [Homo sapiens] ;	0	0	0.00063463	0.0002116	0.00071812	0.00018174	-0.011	-0.0208	0.881373
VCP	NP_009057.1	transitional endoplasmic reticulum ATPase [Homo sapiens]	0.00079706	0.00115687	0.00115366	0.00087421	0.00029669	0.00108877	-0.013	-0.0696	0.885519
HIGD1A	NP_001093138.1	0 genes:. 2 proteins in this group did not match any genes. NP_001093138.1:HIG1 domain family member 1A, mitochondrial isoform a [Homo sapiens] ;NP_054775.2:HIG1 domain family member 1A, mitochondrial isoform b [Homo sapiens] ;	0	0	0	0.00021951	0	0.00028281	-0.015	-0.0168	0.880753
ECI1	NP_001910.2	enoyl-CoA delta isomerase 1, mitochondrial isoform 1 precursor [Homo sapiens]	0.00023636	0.00044108	0.00055982	0.00031109	0	0.0004008	-0.022	-0.0462	0.883191
EARS2	NP_001077083.1	0 genes:. 2 proteins in this group did not match any genes. NP_001077083.1:probable glutamate--tRNA ligase, mitochondrial isoform 1 [Homo sapiens] ;NP_001295140.1:probable glutamate--tRNA ligase, mitochondrial isoform 2 [Homo sapiens] ;	0	0	0	4.491e-05	0	5.786e-05	-0.023	-0.0284	0.881985
PPIH	NP_006338.1	peptidyl-prolyl cis-trans isomerase H [Homo sapiens]	0	0	0	0.0001327	0	0.00017096	-0.025	-0.0274	0.881985
MYO9B	NP_001123537.1	0 genes:. 2 proteins in this group did not match any genes. NP_001123537.1:unconventional myosin-IXb isoform 2 [Homo sapiens] ;NP_004136.2:unconventional myosin-IXb isoform 1 [Homo sapiens] ;	0	0	0	1.162e-05	0	1.497e-05	-0.03	-0.033	0.881987
FBXO30	NP_115521.3	F-box only protein 30 [Homo sapiens]	0	0	0	3.153e-05	0	4.062e-05	-0.031	-0.0333	0.881987
HSPD1	NP_955472.1	60 kDa heat shock protein, mitochondrial [Homo sapiens]	0.0077859	0.00728407	0.012761	0.00836192	0.00772075	0.00734066	-0.032	-0.4628	0.908438
RPL13A	NP_001257420.1	0 genes:. 2 proteins in this group did not match any genes. NP_001257420.1:60S ribosomal protein L13a isoform 2 [Homo sapiens] ;NP_036555.1:60S ribosomal protein L13a isoform 1 [Homo sapiens] ;	0	0	0	0.0001654	0	0.0002131	-0.036	-0.0386	0.882592
POLDIP3	NP_001265586.1	0 genes:. 2 proteins in this group did not match any genes. NP_001265586.1:polymerase delta-interacting protein 3 isoform 3 [Homo sapiens] ;NP_115687.2:polymerase delta-interacting protein 3 isoform 1 [Homo sapiens] ;	8.149e-05	0	0	5.362e-05	0	6.909e-05	-0.039	-0.0442	0.883191
XRN2	NP_001304889.1	0 genes:. 2 proteins in this group did not match any genes. NP_001304889.1:5'-3' exoribonuclease 2 isoform 1 [Homo sapiens] ;NP_036387.2:5'-3' exoribonuclease 2 isoform 2 [Homo sapiens] ;	0	4.319e-05	0	2.285e-05	0	2.944e-05	-0.039	-0.0433	0.883191
ANP32A	NP_006296.1	acidic leucine-rich nuclear phosphoprotein 32 family member A [Homo sapiens]	0	0.00017832	0.00016974	9.433e-05	0	6.076e-05	-0.046	-0.0524	0.883783
FAM60A	NP_067061.1	protein FAM60A [Homo sapiens]	0	0	0	0.00010628	0	0.00013693	-0.05	-0.059	0.884369
S100A16	NP_525127.1	protein S100-A16 [Homo sapiens]	0.00069302	0.00043109	0	0.00045606	0	0.00029379	-0.074	-0.096	0.887198
SYNCRIP	NP_001153146.1	heterogeneous nuclear ribonucleoprotein Q isoform 3 [Homo sapiens]	0.00020317	0	0.00046784	0.0001337	0	0.0002871	-0.075	-0.1613	0.892384
PDE4B	NP_001032417.1	0 genes:. 4 proteins in this group did not match any genes. NP_001032417.1:cAMP-specific 3',5'-cyclic phosphodiesterase 4B isoform 3 [Homo sapiens] ;NP_001284369.1:cAMP-specific 3',5'-cyclic phosphodiesterase 4B isoform 4 [Homo sapiens] ;NP_001284370.1:cAMP-specific 3',5'-cyclic phosphodiesterase 4B isoform 5 [Homo sapiens] ;NP_002591.2:cAMP-specific 3',5'-cyclic phosphodiesterase 4B isoform 1 [H…	0	0	0	3.258e-05	0	4.197e-05	-0.077	-0.0851	0.886644
RPSA	NP_001291217.1	0 genes:. 2 proteins in this group did not match any genes. NP_001291217.1:40S ribosomal protein SA isoform 2 [Homo sapiens] ;NP_002286.2:40S ribosomal protein SA isoform 1 [Homo sapiens] ;	0.00154659	0.00044402	0.00183153	0.00101778	0	0.00131129	-0.08	-0.3186	0.901825
LIN7A	NP_001311352.1	0 genes:. 3 proteins in this group did not match any genes. NP_001311352.1:protein lin-7 homolog A isoform 2 [Homo sapiens] ;NP_004655.1:protein lin-7 homolog A isoform 1 [Homo sapiens] ;NP_060832.1:protein lin-7 homolog C [Homo sapiens] ;	0	0	0	0.00014498	0	0.00018679	-0.085	-0.105	0.888284
HNRNPF	NP_004957.1	heterogeneous nuclear ribonucleoprotein F [Homo sapiens]	0.00154802	0.00217238	0.00222209	0.00113806	0.0020168	0.00199138	-0.105	-0.5531	0.911913
HNRNPH2	NP_062543.1	heterogeneous nuclear ribonucleoprotein H2 [Homo sapiens]	0.00083463	0.00031229	0	0.00015402	0.00053259	0.00053916	-0.119	-0.2971	0.900682
MATR3	NP_954659.1	matrin-3 isoform a [Homo sapiens]	4.214e-05	0.00026211	0.0001497	8.319e-05	0	0.00014291	-0.122	-0.2366	0.89699
PRMT1	NP_001527.3	0 genes:. 2 proteins in this group did not match any genes. NP_001527.3:protein arginine N-methyltransferase 1 isoform 1 [Homo sapiens] ;NP_938074.2:protein arginine N-methyltransferase 1 isoform 3 [Homo sapiens] ;	0.00067341	0	0	0.00031654	0	0.00016313	-0.141	-0.2715	0.899091
CRTAP	NP_006362.1	cartilage-associated protein precursor [Homo sapiens]	0.00489521	0.00365402	0.00495388	0.00446286	0.00059635	0.00275948	-0.148	-1.1718	0.924012
EEF1A1	NP_001393.1	elongation factor 1-alpha 1 [Homo sapiens]	0.00803424	0.00403653	0.00997186	0.0061514	0.00284684	0.00565428	-0.149	-1.6482	0.924463
SUB1	NP_006704.3	activated RNA polymerase II transcriptional coactivator p15 [Homo sapiens]	0	0.00209772	0.00332804	0.00129457	0	0.0016679	-0.156	-0.4409	0.90755
PAPSS1	NP_005434.4	bifunctional 3'-phosphoadenosine 5'-phosphosulfate synthase 1 [Homo sapiens]	0	0.00021347	0.00013547	3.764e-05	0	0.00014548	-0.174	-0.2747	0.899496
EIF3B	NP_003742.2	eukaryotic translation initiation factor 3 subunit B [Homo sapiens]	0.00021923	5.455e-05	0.00010385	0.00014427	0.00014689	0	-0.178	-0.3354	0.902564
LUC7L2	NP_057103.2	putative RNA-binding protein Luc7-like 2 isoform 1 [Homo sapiens]	0.00027314	0.00101943	0.00107822	0.00059916	0	0.00054036	-0.182	-0.5566	0.912156
NELFCD	NP_945327.2	negative elongation factor C/D [Homo sapiens]	0	0.00037063	0	3.921e-05	0	0.00020207	-0.188	-0.3108	0.901448
GPKOW	NP_056513.2	G patch domain and KOW motifs-containing protein [Homo sapiens]	0.00014996	0.00037312	0.00053277	0.00024671	0	0.00025429	-0.19	-0.425	0.906938
TKT	NP_001128527.1	0 genes:. 2 proteins in this group did not match any genes. NP_001128527.1:transketolase isoform 1 [Homo sapiens] ;NP_001244957.1:transketolase isoform 2 [Homo sapiens] ;	0.0019478	0.00342101	0.00298508	0.00248821	0.00211114	0.00131145	-0.19	-1.4764	0.924985
LRRC47	NP_065761.1	leucine-rich repeat-containing protein 47 [Homo sapiens]	0	0.00022848	0.000145	4.029e-05	0	0.00015571	-0.194	-0.2953	0.900681
SMU1	NP_060695.2	WD40 repeat-containing protein SMU1 [Homo sapiens]	0.00069572	0.00121175	0.0008239	0.00073254	0	0.00064886	-0.195	-0.7799	0.918284
RPL27	NP_000979.1	60S ribosomal protein L27 [Homo sapiens]	0.00052486	0.00065297	0.00062156	0	0.00175834	0.00044501	-0.2	-0.3184	0.901824
ENO1	NP_001419.1	alpha-enolase isoform 1 [Homo sapiens]	0.00287827	0.00399003	0.00516152	0.00282766	0.00303051	0.00278898	-0.209	-1.5829	0.924742
PFN1	NP_005013.1	profilin-1 [Homo sapiens]	0.00025493	0.0028544	0.003019	0.00117436	0.00085405	0.00172917	-0.209	-0.6132	0.913993
CANX	NP_001737.1	calnexin precursor [Homo sapiens]	0.00036173	0.00045002	0.00049977	0.00027772	0.00040394	0.00030669	-0.213	-0.6155	0.913994
RPLP2	NP_000995.1	60S acidic ribosomal protein P2 [Homo sapiens]	0.00630404	0.00555988	0.00551297	0.00518249	0.00103972	0.00378255	-0.219	-1.0679	0.923027
NPM1	NP_002511.1	nucleophosmin isoform 1 [Homo sapiens]	0.00303491	0.00332259	0.00431286	0.00215698	0.00406691	0.00257317	-0.223	-1.2181	0.924307
MAP4	NP_002366.2	microtubule-associated protein 4 isoform 1 [Homo sapiens]	9.294e-05	0.00015417	0.00011007	8.155e-05	0	7.88e-05	-0.231	-0.4853	0.90957
RPL12	NP_000967.1	60S ribosomal protein L12 [Homo sapiens]	0.00021631	0.0005382	0.00153695	0.00056939	0.00072465	0.00036679	-0.238	-0.4593	0.908437
HSPB1	NP_001531.1	heat shock protein beta-1 [Homo sapiens]	0.00574531	0.00259913	0.00721616	0.00332257	0.00291627	0.00428074	-0.24	-1.4153	0.924994
LAMTOR1	NP_060377.1	ragulator complex protein LAMTOR1 [Homo sapiens]	0.00044336	0.00055158	0.00026252	0.00014588	0	0.00037591	-0.243	-0.33	0.902563
PRDX5	NP_036226.1	peroxiredoxin-5, mitochondrial isoform a precursor [Homo sapiens]	0.00016678	0.00103743	0.00098752	0.00054877	0	0.00042421	-0.247	-0.5419	0.911665
BAG4	NP_001191807.1	0 genes:. 2 proteins in this group did not match any genes. NP_001191807.1:BAG family molecular chaperone regulator 4 isoform 2 [Homo sapiens] ;NP_004865.1:BAG family molecular chaperone regulator 4 isoform 1 [Homo sapiens] ;	8.478e-05	0	0.00020079	5.579e-05	0	7.188e-05	-0.27	-0.3269	0.902196
NACA	NP_001106674.2	0 genes:. 2 proteins in this group did not match any genes. NP_001106674.2:nascent polypeptide-associated complex subunit alpha isoform a [Homo sapiens] ;NP_005585.1:nascent polypeptide-associated complex subunit alpha isoform b [Homo sapiens] ;	0.00088744	0.00110405	0.00146218	0.00043166	0.00077557	0.0011777	-0.283	-1.6454	0.924463
PALLD	NP_001159582.1	palladin isoform 4 [Homo sapiens]	0.00021244	9.911e-05	0.00050317	0.00024466	0	9.006e-05	-0.284	-0.7009	0.916403
ADRM1	NP_783163.1	proteasomal ubiquitin receptor ADRM1 isoform 1 [Homo sapiens]	0	0.0001091	0.0002077	5.771e-05	0	7.435e-05	-0.284	-0.3326	0.902563
TRMT112	NP_001273011.1	0 genes:. 2 proteins in this group did not match any genes. NP_001273011.1:multifunctional methyltransferase subunit TRM112-like protein isoform 2 [Homo sapiens] ;NP_057488.1:multifunctional methyltransferase subunit TRM112-like protein isoform 1 [Homo sapiens] ;	0	0.00111005	0.00176109	0.00039145	0	0.00100868	-0.285	-0.5414	0.911665
PARK7	NP_009193.2	protein deglycase DJ-1 [Homo sapiens]	0.00094419	0.00046986	0.00022363	0.00037281	0	0.00032022	-0.287	-0.5241	0.910905
PGRMC1	NP_006658.1	membrane-associated progesterone receptor component 1 isoform 1 [Homo sapiens]	0.00054909	0.00113851	0.000867	0.00036134	0.00061317	0.00077591	-0.297	-0.6371	0.914633
ALDOA	NP_001230106.1	0 genes:. 2 proteins in this group did not match any genes. NP_001230106.1:fructose-bisphosphate aldolase A isoform 2 [Homo sapiens] ;NP_908932.1:fructose-bisphosphate aldolase A isoform 1 [Homo sapiens] ;	0.00025615	0.00095602	0.00121338	0.00067427	0.00057209	0.00028957	-0.298	-0.9683	0.921768
HMGB1	NP_002119.1	high mobility group protein B1 [Homo sapiens]	0.000166	0.00096376	0.00176928	0.00095339	0	0.00014075	-0.299	-0.7437	0.917466
TROVE2	NP_004591.2	60 kDa SS-A/Ro ribonucleoprotein isoform 2 [Homo sapiens]	0	0	0.00015712	4.366e-05	0	5.625e-05	-0.309	-0.3931	0.905667
CRKL	NP_005198.1	crk-like protein [Homo sapiens]	0.00035337	0.00058616	0.00055797	0.00015503	0	0.00049935	-0.311	-0.6691	0.915643
NCL	NP_005372.2	nucleolin [Homo sapiens]	0.00341825	0.00362719	0.00839368	0.00367194	0.00252607	0.0029408	-0.311	-3.1303	0.90186
RAD23B	NP_001231642.1	0 genes:. 2 proteins in this group did not match any genes. NP_001231642.1:UV excision repair protein RAD23 homolog B isoform 2 [Homo sapiens] ;NP_002865.1:UV excision repair protein RAD23 homolog B isoform 1 [Homo sapiens] ;	0	0.00034331	0.00043573	0.00024214	0	7.799e-05	-0.314	-0.5731	0.912634
PDIA6	NP_001269633.1	0 genes:. 5 proteins in this group did not match any genes. NP_001269633.1:protein disulfide-isomerase A6 isoform a [Homo sapiens] ;NP_001269634.1:protein disulfide-isomerase A6 isoform b [Homo sapiens] ;NP_001269635.1:protein disulfide-isomerase A6 isoform c [Homo sapiens] ;NP_001269636.1:protein disulfide-isomerase A6 isoform e precursor [Homo sapiens] ;NP_005733.1:protein disulfide-isomerase A…	0.00021763	0.00036099	0.00154632	0.00033417	0	0.00061505	-0.333	-1.0528	0.922868
MYH9	NP_002464.1	myosin-9 [Homo sapiens]	0.00081943	0.00099678	0.00148794	0.00032355	0.00067104	0.00115792	-0.337	-2.8083	0.907784
POLD2	NP_001243808.1	0 genes:. 2 proteins in this group did not match any genes. NP_001243808.1:DNA polymerase delta subunit 2 isoform 1 [Homo sapiens] ;NP_006221.2:DNA polymerase delta subunit 2 isoform 2 [Homo sapiens] ;	0.00076099	0.00085206	0.00081108	0.00065103	0.00025494	0.00038713	-0.346	-1.2006	0.924215
CALD1	NP_004333.1	0 genes:. 5 proteins in this group did not match any genes. NP_004333.1:caldesmon isoform 2 [Homo sapiens] ;NP_149129.2:caldesmon isoform 1 [Homo sapiens] ;NP_149130.1:caldesmon isoform 4 [Homo sapiens] ;NP_149131.1:caldesmon isoform 5 [Homo sapiens] ;NP_149347.2:caldesmon isoform 3 [Homo sapiens] ;	0.00013268	0.00082531	0.00015712	0.00026194	0	0.00016874	-0.348	-0.8149	0.919045
MSN	NP_002435.1	moesin [Homo sapiens]	0.00061855	0.00100039	0.00029301	0.00048847	0.00013815	0.00033714	-0.35	-1.1236	0.923597
TCEB2	NP_009039.1	transcription elongation factor B polypeptide 2 isoform a [Homo sapiens]	0	0.00150515	0.00179094	0.00059713	0	0.00076933	-0.354	-0.6583	0.915248
PCBP1	NP_006187.2	poly(rC)-binding protein 1 [Homo sapiens]	0.00463175	0.00243212	0.00458214	0.00333541	0.00235104	0.00136002	-0.355	-2.3224	0.91656
CTSC	NP_001805.3	dipeptidyl peptidase 1 isoform a preproprotein [Homo sapiens]	0.00015417	0.0004795	0.00027386	0.00010146	0	0.00026143	-0.356	-0.6989	0.916403
PRDX6	NP_004896.1	peroxiredoxin-6 [Homo sapiens]	0.00079666	0.00099111	0.00132081	0.00062912	0	0.00067546	-0.357	-0.9259	0.92112
PABPC1	NP_002559.2	polyadenylate-binding protein 1 [Homo sapiens]	0.00037879	0.00083777	0.00134389	0.00048344	0	0.00061487	-0.361	-1.3725	0.924939
TPI1	NP_000356.1	0 genes:. 2 proteins in this group did not match any genes. NP_000356.1:triosephosphate isomerase isoform 1 [Homo sapiens] ;NP_001152759.1:triosephosphate isomerase isoform 2 [Homo sapiens] ;	0.00028667	0.00160489	0.00203692	0.00094326	0.00048019	0.00060764	-0.379	-1.0925	0.923325
AK2	NP_001306070.1	0 genes:. 3 proteins in this group did not match any genes. NP_001306070.1:adenylate kinase 2, mitochondrial isoform f [Homo sapiens] ;NP_001616.1:adenylate kinase 2, mitochondrial isoform a [Homo sapiens] ;NP_037543.1:adenylate kinase 2, mitochondrial isoform b [Homo sapiens] ;	0.00030768	0.00019139	0.00018218	0.00010124	0	0.00013043	-0.383	-0.4666	0.908726
RPLP1	NP_000994.1	60S acidic ribosomal protein P1 isoform 1 [Homo sapiens]	0.00146754	0.0037391	0.00185377	0.00074685	0.00104884	0.00228944	-0.387	-1.0723	0.923104
PCNA	NP_872590.1	proliferating cell nuclear antigen [Homo sapiens]	0.00041024	0.00017012	0.00178133	0.00026997	0	0.00069564	-0.397	-1.001	0.922257
ACTB	NP_001092.1	actin, cytoplasmic 1 [Homo sapiens]	0.033216	0.0130946	0.0215275	0.0132154	0.0117973	0.01511	-0.405	-6.9209	0.873043
TXNRD1	NP_001087240.1	0 genes:. 3 proteins in this group did not match any genes. NP_001087240.1:thioredoxin reductase 1, cytoplasmic isoform 3 [Homo sapiens] ;NP_001248374.1:thioredoxin reductase 1, cytoplasmic isoform 4 [Homo sapiens] ;NP_003321.3:thioredoxin reductase 1, cytoplasmic isoform 1 [Homo sapiens] ;	0.00027497	0.00075257	0.001042	0.00047047	0	0.00032638	-0.417	-1.5733	0.924766
PABPC4	NP_001129125.1	polyadenylate-binding protein 4 isoform 1 [Homo sapiens]	0.00012167	0.0005382	0.00049808	0.00010352	0	0.00037032	-0.439	-1.1505	0.923843
CAPN1	NP_005177.2	calpain-1 catalytic subunit [Homo sapiens]	4.999e-05	0.00055969	0	0.00013158	0	8.476e-05	-0.446	-0.8935	0.920528
TARS	NP_689508.3	threonine--tRNA ligase, cytoplasmic isoform 1 [Homo sapiens]	0	0	0.00023384	0	0.00016538	8.371e-05	-0.447	-0.6569	0.915248
FN3KRP	NP_078895.2	ketosamine-3-kinase [Homo sapiens]	0.00023101	0.00043109	0.00013678	0.00015202	0	9.793e-05	-0.455	-0.6546	0.915247
HSP90B1	NP_003290.1	endoplasmin precursor [Homo sapiens]	0.00027528	0.00076899	0.00073145	0.00038024	0.0004467	0.00019769	-0.47	-1.564	0.92479
LGALS1	NP_002296.1	galectin-1 [Homo sapiens]	0.002115	0.00164451	0.00187849	0.00069592	0	0.00156906	-0.475	-1.206	0.924261
PLEC	NP_000436.2	plectin isoform 1c [Homo sapiens]	2.341e-05	3.883e-05	9.24e-06	5.13e-06	0	1.985e-05	-0.498	-0.7985	0.918747
MFAP1	NP_005917.2	microfibrillar-associated protein 1 [Homo sapiens]	0.0005691	0.00121372	0.0008665	0.00048151	0	0.00048251	-0.503	-1.5811	0.924742
EIF4A1	NP_001407.1	eukaryotic initiation factor 4A-I isoform 1 [Homo sapiens]	0.00040438	0.00082023	0.00118418	0.00067038	0.00014725	0.0001118	-0.509	-1.5336	0.924891
MYL6	NP_524147.2	myosin light polypeptide 6 isoform 2 [Homo sapiens]	0.00189089	0.00220539	0	0.00062218	0	0.001002	-0.517	-1.2909	0.924709
CLTC	NP_001275582.1	0 genes:. 2 proteins in this group did not match any genes. NP_001275582.1:clathrin heavy chain 1 isoform 2 [Homo sapiens] ;NP_004850.1:clathrin heavy chain 1 isoform 1 [Homo sapiens] ;	0.00153051	0.00190407	0.00133419	0.00088129	0.00056971	0.00084708	-0.52	-4.4585	0.884557
HRNR	NP_001009931.1	hornerin [Homo sapiens]	0	4.674e-05	5.932e-05	2.472e-05	0	1.062e-05	-0.53	-0.9453	0.921452
RPS12	NP_001007.2	40S ribosomal protein S12 [Homo sapiens]	0.00540766	0.00336377	0.00416257	0.00338073	0	0.00114623	-0.541	-2.0785	0.920216
HNRNPK	NP_112553.1	heterogeneous nuclear ribonucleoprotein K isoform a [Homo sapiens]	0.00099995	0.00114832	0.00245945	0.0008099	0.00025769	0.00091303	-0.542	-2.2455	0.917818
PSMC6	NP_002797.3	26S protease regulatory subunit 10B [Homo sapiens]	0.00053137	0	0.00052439	0.00011656	0	0.00030035	-0.557	-1.1079	0.923464
P3H1	NP_071751.3	prolyl 3-hydroxylase 1 isoform 1 precursor [Homo sapiens]	0.00994099	0.0139962	0.0113705	0.00628664	0.0073105	0.00468708	-0.583	-8.5888	0.870286
VIM	NP_003371.2	vimentin [Homo sapiens]	0.00022977	0.00019057	0.0007256	0.00027068	0.00025658	6.494e-05	-0.586	-1.2744	0.924617
HNRNPA1	NP_002127.1	0 genes:. 2 proteins in this group did not match any genes. NP_002127.1:heterogeneous nuclear ribonucleoprotein A1 isoform a [Homo sapiens] ;NP_112420.1:heterogeneous nuclear ribonucleoprotein A1 isoform b [Homo sapiens] ;	0.0006692	0.00041627	0.0014529	0.00044038	0	0.00037826	-0.587	-1.4839	0.924978
PKM	NP_002645.3	pyruvate kinase PKM isoform a [Homo sapiens]	0.00598203	0.00459906	0.00652696	0.00291931	0.00270208	0.00262143	-0.603	-5.2193	0.879252
G6PD	NP_000393.4	0 genes:. 2 proteins in this group did not match any genes. NP_000393.4:glucose-6-phosphate 1-dehydrogenase isoform a [Homo sapiens] ;NP_001035810.1:glucose-6-phosphate 1-dehydrogenase isoform b [Homo sapiens] ;	0.00091682	0.00285149	0.0014735	0.00120668	0.00043878	0.00038867	-0.607	-2.8828	0.906341
FTH1	NP_002023.2	ferritin heavy chain [Homo sapiens]	0	0.00097053	0.00046192	0.00012835	0	0.00033072	-0.61	-0.9122	0.920889
TRIP6	NP_003293.2	thyroid receptor-interacting protein 6 [Homo sapiens]	0.00022494	0.00158578	0.00035518	0.00039474	0	0.00025429	-0.637	-1.8766	0.922665
CTTN	NP_005222.2	src substrate cortactin isoform a [Homo sapiens]	0.00090849	0.00113023	0.00192118	0.00072597	0.00043479	0.00049517	-0.637	-2.7544	0.908836
UBXN1	NP_001273006.1	0 genes:. 2 proteins in this group did not match any genes. NP_001273006.1:UBX domain-containing protein 1 isoform 2 [Homo sapiens] ;NP_001273007.1:UBX domain-containing protein 1 isoform 3 [Homo sapiens] ;	0.00024034	0.00074751	0.00056924	0.00015816	0	0.00030566	-0.655	-1.3046	0.924763
PPIB	NP_000933.1	peptidyl-prolyl cis-trans isomerase B precursor [Homo sapiens]	0.007766	0.0102782	0.0082184	0.00424074	0.00055355	0.00448303	-0.661	-4.3115	0.885899
C1QBP	NP_001203.1	complement component 1 Q subcomponent-binding protein, mitochondrial precursor [Homo sapiens]	0.00215156	0.00125963	0.00164868	0.00074959	0	0.00096576	-0.669	-2.3852	0.915488
DUT	NP_001020419.1	0 genes:. 2 proteins in this group did not match any genes. NP_001020419.1:deoxyuridine 5'-triphosphate nucleotidohydrolase, mitochondrial isoform 1 precursor [Homo sapiens] ;NP_001939.1:deoxyuridine 5'-triphosphate nucleotidohydrolase, mitochondrial isoform 2 [Homo sapiens] ;	0.00042489	0.00105719	0.00167722	0.00018641	0.00094895	0.00072049	-0.682	-1.729	0.923945
PPIA	NP_066953.1	peptidyl-prolyl cis-trans isomerase A isoform 1 [Homo sapiens]	0.00648919	0.00618935	0.0110148	0.00455509	0.0014493	0.00256755	-0.701	-4.0432	0.888659
ACLY	NP_001087.2	0 genes:. 2 proteins in this group did not match any genes. NP_001087.2:ATP-citrate synthase isoform 1 [Homo sapiens] ;NP_001290203.1:ATP-citrate synthase isoform 3 [Homo sapiens] ;	0.00045383	0.0002823	0.00057583	0.00027732	0	0.00010994	-0.708	-2.4292	0.914755
P3H4	NP_006446.1	synaptonemal complex protein SC65 precursor [Homo sapiens]	0.00130675	0.00101606	0.00077375	0.00063447	0	0.00030693	-0.712	-2.4278	0.914755
EEF2	NP_001952.1	elongation factor 2 [Homo sapiens]	0.00349418	0.00403653	0.00541873	0.00194358	0.00153291	0.00183397	-0.716	-7.2511	0.872248
CAP1	NP_006358.1	adenylyl cyclase-associated protein 1 [Homo sapiens]	0.00015028	0.00037391	0.00053389	9.889e-05	0.00025172	0.00019112	-0.74	-1.4393	0.925003
RPS21	NP_001015.1	40S ribosomal protein S21 [Homo sapiens]	0.00129002	0.00213985	0.00152769	0.00056596	0	0.00072917	-0.748	-1.2633	0.924583
CDA	NP_001776.1	cytidine deaminase [Homo sapiens]	0.00073337	0.00364947	0.00173696	0.00128697	0	0.00020726	-0.756	-2.0038	0.921229
YWHAQ	NP_006817.1	14-3-3 protein theta [Homo sapiens]	0	0.00072493	0.00086257	0.00019173	0	0.00024702	-0.756	-1.3096	0.924764
DCTPP1	NP_077001.1	dCTP pyrophosphatase 1 [Homo sapiens]	0.00251933	0.00156712	0.00174037	0.00096712	0.00070334	0.00071201	-0.76	-1.9897	0.921403
CALR	NP_004334.1	calreticulin precursor [Homo sapiens]	0	0.00031944	0.00081086	0.00016897	0	0.00014513	-0.76	-1.4388	0.925003
CDK4	NP_000066.1	cyclin-dependent kinase 4 [Homo sapiens]	0	0.00043962	0.00027898	7.752e-05	0	9.987e-05	-0.76	-1.0353	0.922702
GSTP1	NP_000843.1	glutathione S-transferase P [Homo sapiens]	0.00186951	0.00296012	0.00382407	0.00134212	0	0.00115278	-0.761	-2.9432	0.905299
CAPZA1	NP_006126.1	F-actin-capping protein subunit alpha-1 [Homo sapiens]	0.00074875	0.0014638	0.00103448	0.00063873	0	0.00021161	-0.767	-1.9831	0.921488
PLS3	NP_001165806.1	0 genes:. 4 proteins in this group did not match any genes. NP_001165806.1:plastin-3 isoform 2 [Homo sapiens] ;NP_001269266.1:plastin-3 isoform 3 [Homo sapiens] ;NP_001269267.1:plastin-3 isoform 4 [Homo sapiens] ;NP_005023.2:plastin-3 isoform 1 [Homo sapiens] ;	0.00035513	0.00029454	0.00021028	7.79e-05	0	0.00015055	-0.781	-1.5819	0.924742
TUBB4B	NP_006079.1	tubulin beta-4B chain [Homo sapiens]	0.00537209	0.00293909	0.00348835	0.00269492	0.00035825	0.00057801	-0.787	-5.2215	0.879252
RPS27A	NP_002945.1	ubiquitin-40S ribosomal protein S27a precursor [Homo sapiens]	0.00366057	0.00142314	0.00284483	0.00165615	0.00038323	0.00038795	-0.803	-2.3453	0.916207
EIF5A	NP_001137232.1	0 genes:. 2 proteins in this group did not match any genes. NP_001137232.1:eukaryotic translation initiation factor 5A-1 isoform A [Homo sapiens] ;NP_001961.1:eukaryotic translation initiation factor 5A-1 isoform B [Homo sapiens] ;	0.00465529	0.0101352	0.0121745	0.00446767	0.00129964	0.00263134	-0.811	-5.0472	0.880276
P4HB	NP_000909.2	protein disulfide-isomerase precursor [Homo sapiens]	0.00330208	0.00498209	0.00574086	0.00258914	0.00141221	0.00083395	-0.821	-5.9111	0.87612
RRM1	NP_001024.1	0 genes:. 3 proteins in this group did not match any genes. NP_001024.1:ribonucleoside-diphosphate reductase large subunit isoform 1 [Homo sapiens] ;NP_001304993.1:ribonucleoside-diphosphate reductase large subunit isoform 2 [Homo sapiens] ;NP_001304994.1:ribonucleoside-diphosphate reductase large subunit isoform 3 [Homo sapiens] ;	0.00027038	0.00039244	0.00053366	0.00014828	0	0.00015283	-0.83	-2.1538	0.919216
SPTBN1	NP_003119.2	spectrin beta chain, non-erythrocytic 1 isoform 1 [Homo sapiens]	0	0.00016904	7.152e-05	9.94e-06	0	5.12e-05	-0.905	-1.8342	0.923077
SNRPD1	NP_008869.1	small nuclear ribonucleoprotein Sm D1 isoform 1 [Homo sapiens]	0.00899762	0.00186562	0.00355177	0.00177634	0.00401907	0.00127145	-0.936	-3.2345	0.900145
PCMT1	NP_001238978.1	0 genes:. 2 proteins in this group did not match any genes. NP_001238978.1:protein-L-isoaspartate(D-aspartate) O-methyltransferase isoform 2 [Homo sapiens] ;NP_005380.2:protein-L-isoaspartate(D-aspartate) O-methyltransferase isoform 1 [Homo sapiens] ;	0.00099834	0.00403653	0.00561577	0.00049274	0.0025084	0.00169289	-0.956	-4.3783	0.885245
ANXA2	NP_001002858.1	0 genes:. 2 proteins in this group did not match any genes. NP_001002858.1:annexin A2 isoform 1 [Homo sapiens] ;NP_004030.1:annexin A2 isoform 2 [Homo sapiens] ;	0.00629833	0.00559687	0.00793229	0.00197371	0.00200953	0.00237337	-1.015	-6.9076	0.873079
STRAP	NP_009109.3	serine-threonine kinase receptor-associated protein [Homo sapiens]	0	0.00088804	0.0006038	0.00020132	0	8.646e-05	-1.022	-1.8786	0.922665
CETN2	NP_004335.1	centrin-2 [Homo sapiens]	0.00249004	0	0.00098293	0.00054621	0.00069516	0.00017593	-1.074	-2.0948	0.920022
MYL12A	NP_001289978.1	0 genes:. 3 proteins in this group did not match any genes. NP_001289978.1:myosin regulatory light chain 12A isoform 2 [Homo sapiens] ;NP_006462.1:myosin regulatory light chain 12A isoform 1 [Homo sapiens] ;NP_291024.1:myosin regulatory light chain 12B [Homo sapiens] ;	0.00262134	0.00050172	0.00310429	0.00039809	0.00135104	0.00085481	-1.08	-2.8587	0.906865
LPP	NP_005569.1	lipoma-preferred partner isoform a [Homo sapiens]	0	0.00021766	0.00027625	3.838e-05	0	4.945e-05	-1.098	-1.5428	0.924854
MYL6	NP_066299.2	myosin light polypeptide 6 isoform 1 [Homo sapiens]	0	0.00220539	0.00615797	0.00062218	0	0.001002	-1.121	-2.8506	0.906996
HSPA8	NP_006588.1	heat shock cognate 71 kDa protein isoform 1 [Homo sapiens]	0.0623328	0.021176	0.0461155	0.0107623	0.00851408	0.0162608	-1.127	-26.8939	0.866036
HSPA1B	NP_005337.2	heat shock 70 kDa protein 1B [Homo sapiens]	0.0424275	0.0221965	0.0346829	0.00980471	0.00429024	0.010683	-1.137	-20.9823	0.866715
P3H3	NP_055077.2	prolyl 3-hydroxylase 3 precursor [Homo sapiens]	0.00160026	0.00235281	0.00218222	0.00044677	0.00048737	0.00074007	-1.146	-6.0398	0.875662
NUDC	NP_006591.1	nuclear migration protein nudC [Homo sapiens]	0.00053913	0.00080487	0.00102154	0.00014192	0	0.00027426	-1.235	-2.4478	0.914384
RANBP1	NP_001265569.1	0 genes:. 2 proteins in this group did not match any genes. NP_001265569.1:ran-specific GTPase-activating protein isoform 3 [Homo sapiens] ;NP_002873.1:ran-specific GTPase-activating protein isoform 2 [Homo sapiens] ;	0.00053536	0.00111005	0.00253596	0.00023487	0	0.00045391	-1.262	-2.5888	0.911843
HSPH1	NP_001273432.1	heat shock protein 105 kDa isoform 2 [Homo sapiens]	0.00258442	0.00141795	0.00121207	0.00060044	0	0.00035173	-1.265	-6.4933	0.874202
MIF	NP_002406.1	macrophage migration inhibitory factor [Homo sapiens]	0.00186212	0.00347493	0.00220519	0.00020424	0	0.00105254	-1.343	-2.8752	0.906603
PQBP1	NP_001161461.1	0 genes:. 2 proteins in this group did not match any genes. NP_001161461.1:polyglutamine-binding protein 1 isoform 4 [Homo sapiens] ;NP_005701.1:polyglutamine-binding protein 1 isoform 1 [Homo sapiens] ;	0.00013519	0.00185008	0.00208128	0.0002669	0	0.00022925	-1.451	-3.1211	0.902109
CBX3	NP_057671.2	chromobox protein homolog 3 [Homo sapiens]	0.00087764	0.00236567	0.00438828	0.00051338	0	0.00049607	-1.467	-3.6752	0.893242
RPS28	NP_001022.1	40S ribosomal protein S28 [Homo sapiens]	0.0181039	0.0109396	0.0104134	0.00238276	0.00346572	0.0030699	-1.486	-5.4217	0.878191
PRDX2	NP_005800.3	peroxiredoxin-2 [Homo sapiens]	0.00404824	0.00231205	0.00442023	0.00024402	0.00181162	0.00111096	-1.496	-4.936	0.880944
PRDX1	NP_859048.1	peroxiredoxin-1 [Homo sapiens]	0.0473432	0.0300084	0.0437123	0.00914682	0.0030042	0.00771425	-1.513	-15.41	0.868073
FLNA	NP_001104026.1	filamin-A isoform 2 [Homo sapiens]	0.00457987	0.00293552	0.00447068	0.00094469	0.00027103	0.00071436	-1.515	-18.3122	0.867392
HSD17B10	NP_001032900.1	0 genes:. 2 proteins in this group did not match any genes. NP_001032900.1:3-hydroxyacyl-CoA dehydrogenase type-2 isoform 2 [Homo sapiens] ;NP_004484.1:3-hydroxyacyl-CoA dehydrogenase type-2 isoform 1 [Homo sapiens] ;	0.00084978	0.00123338	0.00234811	0.00027961	0.00094895	0.00012008	-1.579	-3.3184	0.898722
SPTAN1	NP_001123910.1	0 genes:. 3 proteins in this group did not match any genes. NP_001123910.1:spectrin alpha chain, non-erythrocytic 1 isoform 1 [Homo sapiens] ;NP_001182461.1:spectrin alpha chain, non-erythrocytic 1 isoform 3 [Homo sapiens] ;NP_003118.2:spectrin alpha chain, non-erythrocytic 1 isoform 2 [Homo sapiens] ;	0.00010086	0.00048399	0.00020476	5.689e-05	4.827e-05	3.665e-05	-1.587	-4.5155	0.884077
HSPA4L	NP_001304310.1	heat shock 70 kDa protein 4L isoform 2 [Homo sapiens]	0.00129335	0.00124311	0.00123267	0.00020697	0	0.00029253	-1.6	-5.7422	0.876777
SEC23A	NP_006355.2	protein transport protein Sec23A [Homo sapiens]	9.331e-05	0.00075454	0.00082875	9.211e-05	0	7.911e-05	-1.665	-3.6352	0.893836
ACTN4	NP_004915.2	alpha-actinin-4 isoform 1 [Homo sapiens]	0.0003526	0.00038992	0.00064953	0	0.00013125	0.00013287	-1.686	-3.748	0.892282
HSPA4	NP_002145.3	heat shock 70 kDa protein 4 [Homo sapiens]	0.00397397	0.00331154	0.00439183	0.00048998	0	0.00083318	-1.77	-11.0159	0.869374
SEC24C	NP_940999.1	protein transport protein Sec24C [Homo sapiens]	0.00029362	0.00012176	0.00038634	2.147e-05	0	5.532e-05	-1.785	-3.2544	0.899785
FLNB	NP_001157789.1	filamin-B isoform 1 [Homo sapiens]	0.00056016	0.00069141	0.00052879	0.0001284	0	3.86e-05	-1.84	-7.0909	0.872624
TLN1	NP_006280.3	talin-1 [Homo sapiens]	0.00011237	0.00012232	0.00041584	1.849e-05	0	1.191e-05	-2.395	-4.3868	0.885181
TXN	NP_003320.2	thioredoxin isoform 1 [Homo sapiens]	0.0418089	0.0181836	0.0591725	0.00268425	0	0.00317014	-2.593	-12.0523	0.868817
PUF60	NP_001258025.1	poly(U)-binding-splicing factor PUF60 isoform d [Homo sapiens]	0.004618	0.00194925	0.00401046	0.00020405	0.00044202	0	-2.975	-7.7387	0.871297
HSPA9	NP_004125.3	stress-70 protein, mitochondrial precursor [Homo sapiens]	0.0690158	0.0408706	0.0521634	0.00162577	0.00123265	0.00218374	-3.294	-33.4436	0.865361

## Sheet: HDAC1-Halo_HeLa
			Control dNSAF values			Experimental dNSAF values			QSPEC values
Gene	Locus	Description	Control #1	Control #2	Control #3	Experiment HDAC1 Halo #1	Experiment HDAC1 Halo #2	Experiment HDAC1 Halo #3	HDAC1 Halo log2FC	HDAC1 Halo Z score	HDAC1 Halo FDR up
HDAC1	NP_004955.2	histone deacetylase 1 [Homo sapiens]	0	9.212e-05	4.384e-05	0.0676481	0.0805296	0.0634909	5.754	46.748	0
CCT2	NP_006422.1	T-complex protein 1 subunit beta isoform 1 [Homo sapiens]	0.00053369	0.00049796	0.00118503	0.0125565	0.0148844	0.0133429	3.675	28.2752	0
CHD4	NP_001264.2	chromodomain-helicase-DNA-binding protein 4 isoform 1 [Homo sapiens]	0	0	0	0.00594004	0.00806811	0.00634912	5.877	27.4388	0
CCT6A	NP_001753.1	T-complex protein 1 subunit zeta isoform a [Homo sapiens]	6.721e-05	0.00016724	0.00023879	0.0170706	0.0198652	0.0115184	5.286	25.5443	0
GSE1	NP_055430.1	genetic suppressor element 1 isoform 1 [Homo sapiens]	0	0	0	0.00280549	0.00268364	0.003739	5.521	24.6979	0
HDAC2	NP_001518.3	histone deacetylase 2 [Homo sapiens]	0	9.099e-05	4.331e-05	0.0074643	0.00716367	0.00720618	5.084	19.2505	0
MTA1	NP_004680.2	metastasis-associated protein MTA1 isoform MTA1 [Homo sapiens]	0	0	0	0.00616035	0.00553205	0.00702175	4.934	18.7605	0
MTA2	NP_004730.2	metastasis-associated protein MTA2 [Homo sapiens]	0	0	0	0.00983565	0.0121031	0.0124954	5.129	18.681	0
ZMYM2	NP_932072.1	zinc finger MYM-type protein 2 [Homo sapiens]	0	0	0	0.00320403	0.00218527	0.00226036	5.038	18.4908	0
CCT3	NP_005989.3	T-complex protein 1 subunit gamma isoform a [Homo sapiens]	0.00019646	0.00016294	0.00038776	0.00646813	0.00747398	0.00509027	4.12	17.0913	0
CCT4	NP_006421.2	T-complex protein 1 subunit delta isoform a [Homo sapiens]	0.00052973	0	0.00031366	0.0090081	0.00762526	0.0061826	3.92	16.277	0
CCT5	NP_036205.1	T-complex protein 1 subunit epsilon isoform a [Homo sapiens]	0.00065971	0.00090281	0.00039063	0.00852401	0.0107851	0.00800453	3.514	15.68	0
TCP1	NP_110379.2	T-complex protein 1 subunit alpha isoform a [Homo sapiens]	0.00019257	0.0003993	0.00060814	0.0137171	0.0141572	0.0114699	4.413	15.0783	0
CHD3	NP_001005271.2	chromodomain-helicase-DNA-binding protein 3 isoform 3 [Homo sapiens]	0	0	0	0.00278203	0.00360641	0.00314128	5.202	14.9178	0
RBBP7	NP_002884.1	histone-binding protein RBBP7 isoform 2 [Homo sapiens]	0.00025193	0.00020895	0.0005967	0.0164254	0.0136425	0.011179	4.384	14.8857	0
GATAD2B	NP_065750.1	transcriptional repressor p66-beta [Homo sapiens]	0	0	0	0.00609111	0.00664489	0.006101	4.668	14.7439	0
RCOR1	NP_055971.2	REST corepressor 1 [Homo sapiens]	0	0	0	0.00768727	0.008278	0.0093479	5.091	13.9474	0
SIN3A	NP_056292.1	paired amphipathic helix protein Sin3a [Homo sapiens]	0	0	0	0.00411612	0.00524955	0.00454899	5.531	13.1	0
CAD	NP_004332.2	CAD protein isoform 1 [Homo sapiens]	9.624e-05	0.00021951	0.00015197	0.00094661	0.00065599	0.00067663	2.351	12.311	0
CCT7	NP_006420.1	T-complex protein 1 subunit eta isoform a [Homo sapiens]	0.00019719	0.00016354	0.00023351	0.0129022	0.0157126	0.0106542	5.334	12.1214	0
CCT8	NP_006576.2	T-complex protein 1 subunit theta isoform 1 [Homo sapiens]	0.00026052	0.00016205	0.00030851	0.00720141	0.0090737	0.00638974	4.062	11.9383	0
XRCC6	NP_001460.1	X-ray repair cross-complementing protein 6 isoform 1 [Homo sapiens]	0.00041024	7.291e-05	0.00020821	0.00258475	0.0025308	0.00369426	3.308	11.1641	0
MBD3	NP_001268382.1	methyl-CpG-binding domain protein 3 isoform 1 [Homo sapiens]	0	0	0	0.011696	0.0171849	0.0144089	5.236	10.3891	0
RBBP4	NP_005601.1	histone-binding protein RBBP4 isoform a [Homo sapiens]	8.398e-05	0.00026119	4.972e-05	0.0308371	0.0281916	0.0221566	5.481	10.3449	0
XRCC5	NP_066964.1	X-ray repair cross-complementing protein 5 [Homo sapiens]	0	6.066e-05	0.00011548	0.0059364	0.00503826	0.00582348	5.447	10.2135	0
KDM1A	NP_055828.2	lysine-specific histone demethylase 1A isoform b [Homo sapiens]	0	0	0	0.0102526	0.0106386	0.00984771	5.637	9.9824	0
ZNF217	NP_006517.1	zinc finger protein 217 [Homo sapiens]	0	0	0	0.00205205	0.00162824	0.0018885	4.609	9.6209	0
HNRNPU	NP_114032.2	heterogeneous nuclear ribonucleoprotein U isoform a [Homo sapiens]	0.00030283	0.0002691	0.00061478	0.00134367	0.00084513	0.00184536	2.038	9.595	0
VBP1	NP_001290472.1	0 genes:. 2 proteins in this group did not match any genes. NP_001290472.1:prefoldin subunit 3 isoform 2 [Homo sapiens] ;NP_003363.1:prefoldin subunit 3 isoform 1 [Homo sapiens] ;	0	0.00038113	0.0012698	0.00856376	0.00929227	0.00537241	3.319	9.4564	0
PRKDC	NP_008835.5	DNA-dependent protein kinase catalytic subunit isoform 1 [Homo sapiens]	6.917e-05	6.454e-05	0	0.00024169	0.00022669	0.00024997	2.397	8.241	0
RPL3	NP_000958.1	60S ribosomal protein L3 isoform a [Homo sapiens]	0.00017712	0.00022036	0.00052439	0.00280571	0.00259517	0.00331601	3.125	8.2405	0
RCOR3	NP_001129695.1	REST corepressor 3 isoform a [Homo sapiens]	0	0	0	0.00267951	0.00209495	0.00336429	4.287	8.217	0
RERE	NP_036234.3	arginine-glutamic acid dipeptide repeats protein isoform a [Homo sapiens]	0	0	0	0.00063709	0.00083188	0.00105859	4.457	8.1558	0
MTA3	NP_065795.1	metastasis-associated protein MTA3 isoform b [Homo sapiens]	0	0	0	0.00318489	0.00264066	0.00264212	4.457	8.1442	0
TRPS1	NP_001269831.1	0 genes:. 3 proteins in this group did not match any genes. NP_001269831.1:zinc finger transcription factor Trps1 isoform 2 [Homo sapiens] ;NP_001269832.1:zinc finger transcription factor Trps1 isoform 3 [Homo sapiens] ;NP_054831.2:zinc finger transcription factor Trps1 isoform 1 [Homo sapiens] ;	0	0	0	0.00132851	0.00125654	0.00144805	4.507	8.1303	0
RPS7	NP_001002.1	40S ribosomal protein S7 [Homo sapiens]	0.00036794	0	0.0006536	0.00468554	0.00472894	0.00392378	3.037	8.1165	0
RPL4	NP_000959.2	60S ribosomal protein L4 [Homo sapiens]	0.00016717	0.00020797	9.898e-05	0.00233648	0.00253524	0.00245616	3.728	7.7973	0
MBD2	NP_003918.1	methyl-CpG-binding domain protein 2 isoform 1 [Homo sapiens]	0	0	0	0.00272331	0.00354695	0.00296858	4.093	7.6759	0
SAP130	NP_001139400.1	histone deacetylase complex subunit SAP130 isoform a [Homo sapiens]	0	0	0	0.00081886	0.00072851	0.00089031	3.9	7.6242	0
ELMSAN1	NP_919254.2	ELM2 and SANT domain-containing protein 1 [Homo sapiens]	0	0	0	0.00212159	0.0012993	0.00165111	4.773	7.4414	0
GATAD2A	NP_001287875.1	transcriptional repressor p66-alpha isoform 1 [Homo sapiens]	0	0	0	0.00405926	0.00371143	0.00341849	5.275	7.39	0
BANF1	NP_003851.1	barrier-to-autointegration factor [Homo sapiens]	0	0	0	0.00871878	0.00494785	0.00684236	3.356	7.3775	0
RPLP0	NP_444505.1	60S acidic ribosomal protein P0 [Homo sapiens]	0.00022518	0	0	0.00300737	0.00231524	0.00266811	3.483	7.1739	1e-06
TMPO	NP_003267.1	thymopoietin isoform alpha [Homo sapiens]	0	3.199e-05	6.09e-05	0.00165272	0.00106415	0.00069467	3.885	7.0158	2e-06
RPL17	NP_001186273.1	0 genes:. 2 proteins in this group did not match any genes. NP_001186273.1:60S ribosomal protein L17 isoform a [Homo sapiens] ;NP_001186284.1:RPL17-C18orf32 protein isoform 1 [Homo sapiens] ;	0	0	0	0.00469921	0.00319101	0.00386122	3.622	6.9692	2e-06
ARID4B	NP_057458.4	AT-rich interactive domain-containing protein 4B isoform 1 [Homo sapiens]	0	0	0	0.00088875	0.00096349	0.00100073	4.547	6.9602	3e-06
RPL22	NP_000974.1	60S ribosomal protein L22 [Homo sapiens]	0.00055767	0.00034689	0.00099061	0.00398378	0.003727	0.00330387	2.633	6.9424	3e-06
KPNA2	NP_002257.1	importin subunit alpha-1 [Homo sapiens]	0	0	0.0001598	0.0012154	0.0015955	0.00143896	3.502	6.908	3e-06
ING1	NP_937862.1	inhibitor of growth protein 1 isoform A [Homo sapiens]	0	0	0	0.00206608	0.00190717	0.00224332	3.405	6.8096	4e-06
HNRNPM	NP_005959.2	0 genes:. 2 proteins in this group did not match any genes. NP_005959.2:heterogeneous nuclear ribonucleoprotein M isoform a [Homo sapiens] ;NP_112480.2:heterogeneous nuclear ribonucleoprotein M isoform b [Homo sapiens] ;	9.778e-05	6.082e-05	0.0001737	0.00112372	0.00095512	0.00076469	2.892	6.7945	5e-06
PFDN5	NP_002615.2	prefoldin subunit 5 isoform alpha [Homo sapiens]	0	0	0	0.00834997	0.0069104	0.00373466	4.173	6.7553	6e-06
BAG2	NP_004273.1	BAG family molecular chaperone regulator 2 [Homo sapiens]	0.0010149	0	0.00100157	0.00336237	0.00278268	0.00216459	2.089	6.7234	6e-06
SUDS3	NP_071936.2	sin3 histone deacetylase corepressor complex component SDS3 [Homo sapiens]	0	0	0	0.00277133	0.00179008	0.00309436	3.903	6.7101	7e-06
RPL21	NP_000973.2	60S ribosomal protein L21 [Homo sapiens]	0.00089226	0.00027751	0.00079249	0.00332559	0.00321095	0.00391179	2.377	6.6978	7e-06
RREB1	NP_001003699.1	0 genes:. 3 proteins in this group did not match any genes. NP_001003699.1:ras-responsive element-binding protein 1 isoform 1 [Homo sapiens] ;NP_001003700.1:ras-responsive element-binding protein 1 isoform 3 [Homo sapiens] ;NP_001161816.1:ras-responsive element-binding protein 1 isoform 2 [Homo sapiens] ;	0	0	0	0.00050908	0.00026332	0.00049524	3.852	6.6906	7e-06
DYNLL1	NP_003737.1	dynein light chain 1, cytoplasmic [Homo sapiens]	0	0.0004989	0.0009498	0.00646723	0.00676775	0.00564257	3.101	6.6053	9e-06
EHMT1	NP_079033.4	histone-lysine N-methyltransferase EHMT1 isoform 1 [Homo sapiens]	0	0	0	0.00059782	0.0003534	0.00079497	3.706	6.5797	1e-05
RPS3A	NP_000997.1	40S ribosomal protein S3a isoform 1 [Homo sapiens]	0	0.00050457	0.00064039	0.00235143	0.00264104	0.00160188	2.489	6.573	1.1e-05
DNTTIP1	NP_443183.1	deoxynucleotidyltransferase terminal-interacting protein 1 [Homo sapiens]	0	0	0	0.00202164	0.00245387	0.00267363	3.858	6.531	1.2e-05
RPL8	NP_150644.1	60S ribosomal protein L8 [Homo sapiens]	0	0.00017277	0	0.00310561	0.00228461	0.00217207	3.577	6.4795	1.5e-05
SIN3B	NP_001284524.1	paired amphipathic helix protein Sin3b isoform 2 [Homo sapiens]	0	0	0	0.00091546	0.00069475	0.00095306	3.86	6.4724	1.5e-05
RPS8	NP_001003.1	40S ribosomal protein S8 [Homo sapiens]	0	0.00021347	0.0002032	0.00181202	0.00149962	0.00382233	3.533	6.4538	1.6e-05
HMG20B	NP_006330.2	SWI/SNF-related matrix-associated actin-dependent regulator of chromatin subfamily E member 1-related [Homo sapiens]	0.00011259	0	0	0.00384664	0.00387803	0.00330846	4.229	6.4099	1.9e-05
RPL23	NP_000969.1	60S ribosomal protein L23 [Homo sapiens]	0	0.00031716	0	0.00490921	0.00340754	0.00374565	3.506	6.4073	1.9e-05
ZMYM3	NP_963893.1	zinc finger MYM-type protein 3 isoform 1 [Homo sapiens]	0	0	0	0.00043694	0.00034822	0.00055563	3.93	6.3997	2e-05
MIER1	NP_001071168.2	0 genes:. 4 proteins in this group did not match any genes. NP_001071168.2:mesoderm induction early response protein 1 isoform b [Homo sapiens] ;NP_001071169.1:mesoderm induction early response protein 1 isoform c [Homo sapiens] ;NP_001139584.1:mesoderm induction early response protein 1 isoform h [Homo sapiens] ;NP_065999.2:mesoderm induction early response protein 1 isoform a precursor [Homo sa…	0	0	0	0.00341388	0.00532588	0.00482026	5.063	6.3826	2.1e-05
PHF21A	NP_057705.3	PHD finger protein 21A isoform b [Homo sapiens]	0	0	0	0.00160859	0.00078139	0.00156275	3.952	6.3268	2.5e-05
HIST2H2AA3	NP_003507.1	histone H2A type 2-A [Homo sapiens]	0.00023794	6.831e-05	0	0.00488107	0.00564076	0.0059518	3.559	6.2666	3.1e-05
BRMS1	NP_001020128.1	0 genes:. 2 proteins in this group did not match any genes. NP_001020128.1:breast cancer metastasis-suppressor 1 isoform 2 [Homo sapiens] ;NP_056214.1:breast cancer metastasis-suppressor 1 isoform 1 [Homo sapiens] ;	0	0	0	0.00114676	0.00113886	0.0019249	3.289	6.2059	3.8e-05
CUX1	NP_001189472.1	protein CASP isoform d [Homo sapiens]	0	0	0	0.00083568	0.00085932	0.00116045	4.478	6.1741	4.3e-05
MGA	NP_001157745.1	MAX gene-associated protein isoform 1 [Homo sapiens]	0	0	0	0.0002387	0.00017959	0.0002042	3.587	6.1589	4.4e-05
BBX	NP_001136040.1	0 genes:. 2 proteins in this group did not match any genes. NP_001136040.1:HMG box transcription factor BBX isoform 1 [Homo sapiens] ;NP_064620.2:HMG box transcription factor BBX isoform 2 [Homo sapiens] ;	0	0	0	0.00047121	0.00046797	0.0006831	3.357	6.1334	4.8e-05
FOXK1	NP_001032242.1	forkhead box protein K1 [Homo sapiens]	0	0	5.766e-05	0.00096789	0.00083725	0.00147696	3.892	6.1301	4.9e-05
RPL18A	NP_000971.1	60S ribosomal protein L18a [Homo sapiens]	0	0	0	0.00264536	0.00208503	0.00307561	3.209	6.0851	5.6e-05
EHMT2	NP_001276342.1	0 genes:. 3 proteins in this group did not match any genes. NP_001276342.1:histone-lysine N-methyltransferase EHMT2 isoform c [Homo sapiens] ;NP_006700.3:histone-lysine N-methyltransferase EHMT2 isoform a [Homo sapiens] ;NP_079532.5:histone-lysine N-methyltransferase EHMT2 isoform b [Homo sapiens] ;	0	0	0	0.00089905	0.0005506	0.00075456	4.119	6.0704	5.9e-05
HIST2H3C	NP_066403.2	histone H3.2 [Homo sapiens]	8.748e-05	0	0	0.0021798	0.00310302	0.00435334	3.224	6.0279	6.8e-05
RPL7A	NP_000963.1	60S ribosomal protein L7a [Homo sapiens]	0	0	0.00015889	0.00183366	0.00131059	0.00235295	3.488	6.0114	7.2e-05
BRMS1L	NP_115728.2	breast cancer metastasis-suppressor 1-like protein [Homo sapiens]	0	0	0	0.00144143	0.00113612	0.00141402	3.131	5.9874	7.8e-05
RPA3	NP_002938.1	replication protein A 14 kDa subunit [Homo sapiens]	0	0	0	0.00622976	0.00636883	0.0022368	3.639	5.9078	9.9e-05
PARP1	NP_001609.2	poly [ADP-ribose] polymerase 1 [Homo sapiens]	0	4.379e-05	0	0.0003061	0.00047047	0.00031696	3.113	5.895	0.000105
RPL15	NP_002939.2	60S ribosomal protein L15 isoform 1 [Homo sapiens]	0	0	0	0.00249963	0.00242845	0.00281931	3.552	5.8408	0.000123
RPL9	NP_001020092.1	60S ribosomal protein L9 [Homo sapiens]	0	0	0	0.00230944	0.00191128	0.00202638	3.265	5.7943	0.000144
RPS6	NP_001001.2	40S ribosomal protein S6 [Homo sapiens]	0	0.00035664	0	0.00133558	0.00206326	0.00203805	3.041	5.7888	0.000144
NSUN2	NP_060225.4	tRNA (cytosine(34)-C(5))-methyltransferase isoform 1 [Homo sapiens]	0	0.00023156	0.00011021	0.00060702	0.00059805	0.00055136	2.4	5.7259	0.000177
RPL6	NP_001307070.1	60S ribosomal protein L6 isoform 1 [Homo sapiens]	0	0	0.00014676	0.00138566	0.00178386	0.00187954	3.397	5.6915	0.000196
NONO	NP_031389.3	non-POU domain-containing octamer-binding protein isoform 1 [Homo sapiens]	0	0.00018854	0	0.000659	0.00112972	0.00068238	2.84	5.6888	0.000196
RPA1	NP_002936.1	replication protein A 70 kDa DNA-binding subunit [Homo sapiens]	0	0	0	0.00079181	0.00122123	0.00118081	3.763	5.6835	0.000201
RPL13	NP_001230059.1	0 genes:. 2 proteins in this group did not match any genes. NP_001230059.1:60S ribosomal protein L13 isoform 2 [Homo sapiens] ;NP_150254.1:60S ribosomal protein L13 isoform 1 [Homo sapiens] ;	0	0	0.00022014	0.0036951	0.00191128	0.00149776	3.361	5.6566	0.000217
RPA2	NP_001284487.1	0 genes:. 2 proteins in this group did not match any genes. NP_001284487.1:replication protein A 32 kDa subunit isoform 3 [Homo sapiens] ;NP_002937.1:replication protein A 32 kDa subunit isoform 1 [Homo sapiens] ;	0	0	0	0.00175451	0.00118802	0.00170375	3.193	5.6439	0.000223
PHF12	NP_001028733.1	PHD finger protein 12 isoform 1 [Homo sapiens]	0	0	0	0.00066247	0.00042033	0.0004886	3.585	5.6429	0.000223
RPL10	NP_006004.3	60S ribosomal protein L10 isoform a [Homo sapiens]	0	0	0	0.00259003	0.00351533	0.00237138	3.591	5.6188	0.000241
LSG1	NP_060855.2	large subunit GTPase 1 homolog [Homo sapiens]	0	0	0	0.00040433	0.00044616	0.00046274	2.853	5.6006	0.000253
ZNF219	NP_057507.2	zinc finger protein 219 [Homo sapiens]	0	0	0	0.00070627	0.00027954	0.00065602	3.196	5.5682	0.00028
RPS4X	NP_000998.1	40S ribosomal protein S4, X isoform X isoform [Homo sapiens]	0	0.00016883	0	0.00109589	0.00146507	0.00141501	3.019	5.5658	0.000287
LIG3	NP_039269.2	DNA ligase 3 isoform alpha precursor [Homo sapiens]	0	0	0	0.00032959	0.00045462	0.0003353	3.064	5.5292	0.000317
DHX9	NP_001348.2	ATP-dependent RNA helicase A [Homo sapiens]	0	0	0	0.00033169	0.00018782	0.0004795	3.382	5.5205	0.000325
TRERF1	NP_277037.1	transcriptional-regulating factor 1 isoform 2 [Homo sapiens]	0	0	0	0.00022171	0.0003211	0.0003947	3.055	5.5126	0.000333
SFMBT1	NP_057413.2	scm-like with four MBT domains protein 1 [Homo sapiens]	0	0	0	0.00069123	0.00052969	0.00078133	3.699	5.5095	0.000333
DDX5	NP_001307526.1	probable ATP-dependent RNA helicase DDX5 isoform b [Homo sapiens]	0	0	0	0.00045896	0.00041836	0.00083153	2.948	5.4774	0.000368
RPL14	NP_003964.3	60S ribosomal protein L14 [Homo sapiens]	0.00033201	0	0.00019659	0.00103119	0.00221886	0.00283242	2.95	5.4704	0.000377
HIST1H3F	NP_066298.1	histone H3.1 [Homo sapiens]	8.748e-05	0	0	0.00301819	0.00350776	0.00332902	3.268	5.4658	0.000377
GATAD1	NP_066990.3	GATA zinc finger domain-containing protein 1 [Homo sapiens]	0	0	0	0.00148354	0.00088672	0.00163499	3.1	5.4627	0.000387
RPL32	NP_001007075.1	60S ribosomal protein L32 [Homo sapiens]	0	0.0006578	0.00031308	0.00295608	0.00312601	0.00363377	2.94	5.4608	0.000387
TNRC18	NP_001073964.2	trinucleotide repeat-containing gene 18 protein [Homo sapiens]	0	0	0	0.00018675	9.273e-05	0.00028497	3.705	5.4547	0.000396
RPS14	NP_005608.1	40S ribosomal protein S14 [Homo sapiens]	0	0	0.00055982	0.00308333	0.00267326	0.00156836	2.718	5.4533	0.000396
SAP30	NP_003855.1	histone deacetylase complex subunit SAP30 [Homo sapiens]	0	0	0	0.00272094	0.00183483	0.00222981	3.441	5.4281	0.000427
FAM60A	NP_067061.1	protein FAM60A [Homo sapiens]	0	0	0	0.00270863	0.00157745	0.00260244	3.706	5.3798	0.000494
CDYL	NP_004815.3	chromodomain Y-like protein isoform a [Homo sapiens]	0	0	0	0.00069283	0.00053966	0.00105724	3.323	5.361	0.000518
PFDN1	NP_002613.2	prefoldin subunit 1 [Homo sapiens]	0	0	0	0.00327108	0.00210554	0.00263443	2.931	5.351	0.000531
RPL31	NP_000984.1	60S ribosomal protein L31 isoform 1 [Homo sapiens]	0	0	0	0.00319257	0.0032293	0.0020299	2.933	5.3393	0.000544
RPS10	NP_001191020.1	40S ribosomal protein S10 [Homo sapiens]	0	0	0	0.00268735	0.00166803	0.00164032	2.959	5.3342	0.000557
CDK2AP1	NP_001257363.1	0 genes:. 2 proteins in this group did not match any genes. NP_001257363.1:cyclin-dependent kinase 2-associated protein 1 isoform 2 [Homo sapiens] ;NP_004633.1:cyclin-dependent kinase 2-associated protein 1 isoform 1 [Homo sapiens] ;	0	0	0	0.00611603	0.008436	0.00641635	3.495	5.3329	0.000557
HMG20A	NP_060670.1	high mobility group protein 20A isoform a [Homo sapiens]	0	0	0	0.00121395	0.00179782	0.00146246	3.331	5.3321	0.000557
RPS19	NP_001308413.1	40S ribosomal protein S19 isoform 1 [Homo sapiens]	0	0.00061244	0.00029149	0.00275222	0.00227772	0.00198324	2.639	5.3101	0.000599
SSBP1	NP_003134.1	single-stranded DNA-binding protein, mitochondrial precursor [Homo sapiens]	0	0	0.00028558	0.00269643	0.00309937	0.00137155	3.079	5.3011	0.000614
SNRNP200	NP_054733.2	U5 small nuclear ribonucleoprotein 200 kDa helicase [Homo sapiens]	0	2.079e-05	3.957e-05	0.00021797	0.00015462	0.0003247	3.254	5.2641	0.000675
PFDN2	NP_036526.2	prefoldin subunit 2 [Homo sapiens]	0.00092703	0.00028832	0	0.00273534	0.00214461	0.00142796	2.149	5.2466	0.000708
PC	NP_071504.2	pyruvate carboxylase, mitochondrial precursor [Homo sapiens]	0	0.00015077	3.588e-05	0.00030113	0.00024921	0.00034463	2.323	5.2232	0.00076
H2AFZ	NP_002097.1	histone H2A.Z [Homo sapiens]	5.577e-05	6.938e-05	0	0.0027773	0.00158175	0.00317172	2.866	5.2084	0.000796
TSHZ2	NP_001180350.1	0 genes:. 2 proteins in this group did not match any genes. NP_001180350.1:teashirt homolog 2 isoform 2 [Homo sapiens] ;NP_775756.3:teashirt homolog 2 isoform 1 [Homo sapiens] ;	0	0	0	0.00038707	0.00017797	0.00059066	3.111	5.2006	0.000815
RPS15	NP_001009.1	0 genes:. 2 proteins in this group did not match any genes. NP_001009.1:40S ribosomal protein S15 isoform 2 [Homo sapiens] ;NP_001295155.1:40S ribosomal protein S15 isoform 1 [Homo sapiens] ;	0.00024614	0	0	0.00366962	0.00430236	0.00513308	3.84	5.1726	0.000874
PRPF19	NP_055317.1	pre-mRNA-processing factor 19 [Homo sapiens]	0.00028326	0	8.386e-05	0.0008358	0.00032765	0.00083908	2.273	5.1439	0.00096
ARID5B	NP_115575.1	AT-rich interactive domain-containing protein 5B isoform 1 [Homo sapiens]	0	0	0	0.00080247	0.0005869	0.00068347	4.092	5.1353	0.000982
PHF21A	NP_001095272.1	PHD finger protein 21A isoform a [Homo sapiens]	0	0	0	0	0.00072854	0.00058281	2.863	5.1282	0.000982
RPL26	NP_001302460.1	60S ribosomal protein L26 [Homo sapiens]	0	0.00061244	0	0.00275222	0.00202464	0.00233322	2.798	5.1194	0.001005
DDX21	NP_004719.2	nucleolar RNA helicase 2 isoform 1 [Homo sapiens]	0	0	0	0.00036809	0.00039837	0.00064049	2.955	5.1051	0.001053
ZNF800	NP_789784.2	zinc finger protein 800 [Homo sapiens]	0	0	0	0.00040067	0.00049739	0.00048404	2.941	5.0939	0.001077
HIST2H2BF	NP_001019770.1	0 genes:. 8 proteins in this group did not match any genes. NP_001019770.1:histone H2B type 2-F isoform a [Homo sapiens] ;NP_001154806.1:histone H2B type 2-F isoform b [Homo sapiens] ;NP_003510.1:histone H2B type 1-L [Homo sapiens] ;NP_003511.1:histone H2B type 1-N [Homo sapiens] ;NP_003512.1:histone H2B type 1-M [Homo sapiens] ;NP_003515.1:histone H2B type 1-H [Homo sapiens] ;NP_003517.2:histone…	0.00056652	0	0	0.00422298	0.00291243	0.00389333	3.022	5.072	0.001154
GBAS	NP_001474.1	protein NipSnap homolog 2 isoform 1 [Homo sapiens]	0	0.00015525	0.00014778	0.00139535	0.00141141	0.00124207	3.337	5.0276	0.001293
RPL23A	NP_000975.2	60S ribosomal protein L23a [Homo sapiens]	0	0	0.00135468	0.00241603	0.00176426	0.00336148	2.295	5.0193	0.001323
WDR5	NP_438172.1	WD repeat-containing protein 5 [Homo sapiens]	0	0	0	0.00119482	0.00148325	0.00157003	3.317	4.9866	0.001448
XRCC1	NP_006288.2	DNA repair protein XRCC1 [Homo sapiens]	0	0	0	0.00056039	0.00052175	0.0003474	2.959	4.943	0.001619
KDM5A	NP_001036068.1	lysine-specific demethylase 5A [Homo sapiens]	0	0	0	9.183e-05	6.514e-05	0.00028026	2.809	4.8813	0.001933
PFDN6	NP_055075.1	prefoldin subunit 6 [Homo sapiens]	0	0	0	0.00498409	0.00355587	0.00236035	3.423	4.8762	0.001933
RPS17	NP_001012.1	40S ribosomal protein S17 [Homo sapiens]	0	0.0003289	0	0.00476258	0.00231053	0.00250605	3.161	4.7931	0.002403
RCOR2	NP_775858.2	REST corepressor 2 [Homo sapiens]	0	0	0	0.00072065	0.00045775	0.0008086	2.97	4.7801	0.002509
ERP44	NP_055866.1	endoplasmic reticulum resident protein 44 precursor [Homo sapiens]	0	0.00010936	0	0.00098293	0.00081347	0.00062497	3.054	4.7725	0.002563
RPL27A	NP_000981.1	60S ribosomal protein L27a [Homo sapiens]	0.00024115	0.00030001	0	0.00104861	0.0024795	0.00331459	3.133	4.7712	0.002563
C16orf87	NP_001001436.1	UPF0547 protein C16orf87 [Homo sapiens]	0	0	0	0.00215948	0.00297862	0.00241655	3.203	4.7656	0.002563
RPL7	NP_000962.2	60S ribosomal protein L7 [Homo sapiens]	0	0	0	0.00187735	0.00207158	0.0030012	3.67	4.7115	0.002975
RPS24	NP_001017.1	0 genes:. 5 proteins in this group did not match any genes. NP_001017.1:40S ribosomal protein S24 isoform c [Homo sapiens] ;NP_001135755.1:40S ribosomal protein S24 isoform e [Homo sapiens] ;NP_001135756.1:40S ribosomal protein S24 isoform b [Homo sapiens] ;NP_001135757.1:40S ribosomal protein S24 isoform d [Homo sapiens] ;NP_148982.1:40S ribosomal protein S24 isoform a [Homo sapiens] ;	0	0	0.00031779	0.00200036	0.00275914	0.00139905	2.896	4.704	0.003039
KPNA4	NP_002259.1	importin subunit alpha-3 [Homo sapiens]	0	0	0.00016225	0.00053618	0.00057857	0.00046429	2.536	4.7005	0.003039
RPL19	NP_000972.1	60S ribosomal protein L19 [Homo sapiens]	0	0	0	0.00101804	0.00102975	0.00155349	2.652	4.6319	0.003593
RPL10A	NP_009035.3	60S ribosomal protein L10a [Homo sapiens]	0	0	0	0.00194121	0.00118376	0.00148111	2.941	4.6181	0.003746
RPL30	NP_000980.1	60S ribosomal protein L30 [Homo sapiens]	0	0	0.00073506	0.00212067	0.00207415	0.0025006	2.373	4.6098	0.003824
CSNK2A1	NP_808227.1	casein kinase II subunit alpha isoform a [Homo sapiens]	0	0	0	0.00073713	0.00051619	0.00060568	2.765	4.5661	0.004239
ILF3	NP_001131145.1	0 genes:. 5 proteins in this group did not match any genes. NP_001131145.1:interleukin enhancer-binding factor 3 isoform e [Homo sapiens] ;NP_004507.2:interleukin enhancer-binding factor 3 isoform b [Homo sapiens] ;NP_036350.2:interleukin enhancer-binding factor 3 isoform a [Homo sapiens] ;NP_060090.2:interleukin enhancer-binding factor 3 isoform d [Homo sapiens] ;NP_703194.1:interleukin enhancer…	0	6.289e-05	0	0.00059666	0.00028588	0.00026356	2.721	4.5605	0.004326
CTBP2	NP_001320.1	C-terminal-binding protein 2 isoform 1 [Homo sapiens]	0	0	0	0.00073853	0.00048595	0.00091231	3.044	4.5482	0.004415
ING2	NP_001555.1	inhibitor of growth protein 2 isoform 1 [Homo sapiens]	0	0	0	0.00110853	0.00098294	0.00144993	3.121	4.546	0.004415
RPL36	NP_378669.1	60S ribosomal protein L36 [Homo sapiens]	0	0	0	0.00211149	0.00139796	0.00289986	2.51	4.5407	0.004506
ATP5C1	NP_001001973.1	0 genes:. 2 proteins in this group did not match any genes. NP_001001973.1:ATP synthase subunit gamma, mitochondrial isoform L (liver) precursor [Homo sapiens] ;NP_001307815.1:ATP synthase subunit gamma, mitochondrial isoform 3 [Homo sapiens] ;	0	0.000149	0	0.00074398	0.00036943	0.00107853	2.593	4.5127	0.004788
WIZ	NP_067064.2	protein Wiz [Homo sapiens]	0	0	0	0.00039092	0.00046217	0.00031957	2.753	4.5033	0.004886
SERBP1	NP_001018077.1	plasminogen activator inhibitor 1 RNA-binding protein isoform 1 [Homo sapiens]	0	0.00010883	0.00041437	0.00065208	0.00071954	0.00062191	2.014	4.4358	0.005733
MAP1B	NP_005900.2	microtubule-associated protein 1B isoform 1 [Homo sapiens]	0	0	0	0.00013475	0.00014126	0.00010967	2.969	4.4227	0.005966
KPNA1	NP_002255.3	importin subunit alpha-5 [Homo sapiens]	0	0	0	0.00041452	0.00060499	0.00040351	2.8	4.3902	0.006454
HIST4H4	NP_778224.1	histone H4 [Homo sapiens]	0	0	0	0.00172199	0.00213766	0.00279193	2.571	4.3791	0.006581
SART1	NP_005137.1	U4/U6.U5 tri-snRNP-associated protein 1 [Homo sapiens]	0	0	0	0.00030485	0.00011468	0.00033832	2.469	4.3356	0.007252
COPA	NP_001091868.1	0 genes:. 2 proteins in this group did not match any genes. NP_001091868.1:coatomer subunit alpha isoform 1 [Homo sapiens] ;NP_004362.2:coatomer subunit alpha isoform 2 [Homo sapiens] ;	0	3.601e-05	0	0.0002877	8.929e-05	0.00016463	2.444	4.3336	0.007395
RUVBL1	NP_003698.1	ruvB-like 1 isoform 1 [Homo sapiens]	7.827e-05	0.00019474	0	0.00053482	0.0006438	0.00051935	2.403	4.3095	0.007683
RPL28	NP_000982.2	0 genes:. 3 proteins in this group did not match any genes. NP_000982.2:60S ribosomal protein L28 isoform 2 [Homo sapiens] ;NP_001129606.1:60S ribosomal protein L28 isoform 1 [Homo sapiens] ;NP_001129607.1:60S ribosomal protein L28 isoform 3 [Homo sapiens] ;	0	0	0	0.00210378	0.00174108	0.00135821	2.634	4.2168	0.009465
RPL18	NP_000970.1	0 genes:. 2 proteins in this group did not match any genes. NP_000970.1:60S ribosomal protein L18 isoform 1 [Homo sapiens] ;NP_001257419.1:60S ribosomal protein L18 isoform 2 [Homo sapiens] ;	0	0.00023618	0.00022482	0.00117929	0.00078078	0.00152962	2.607	4.21	0.009644
MIER2	NP_060020.1	mesoderm induction early response protein 2 [Homo sapiens]	0	0	0	0.00036612	0.00043913	0.00031578	2.505	4.1915	0.01001
ABCF1	NP_001020262.1	0 genes:. 2 proteins in this group did not match any genes. NP_001020262.1:ATP-binding cassette sub-family F member 1 isoform a [Homo sapiens] ;NP_001081.1:ATP-binding cassette sub-family F member 1 isoform b [Homo sapiens] ;	0	0	0.00010004	0.00031485	0.00010857	0.00036034	2.232	4.1871	0.010199
TOP1	NP_003277.1	DNA topoisomerase 1 [Homo sapiens]	0	0	0	0.00031879	4.797e-05	0.0003538	2.398	4.1418	0.011183
ADNP	NP_852107.1	activity-dependent neuroprotector homeobox protein [Homo sapiens]	0	0	0	0.00010059	9.99e-05	0.0003377	2.514	4.1439	0.011184
SRP14	NP_003125.3	signal recognition particle 14 kDa protein isoform 1 [Homo sapiens]	0	0	0.00062156	0.00195623	0.00215862	0.00124381	2.458	4.1371	0.011391
TMPO	NP_001027454.1	thymopoietin isoform beta [Homo sapiens]	0	4.89e-05	9.31e-05	0.0006478	0.00023238	0.00035397	2.355	4.1067	0.012029
PLOD3	NP_001075.1	procollagen-lysine,2-oxoglutarate 5-dioxygenase 3 precursor [Homo sapiens]	4.836e-05	0.00012033	0	0.00039054	0.00012431	0.00022921	2.042	4.1021	0.01225
MIER3	NP_001284527.1	mesoderm induction early response protein 3 isoform 1 [Homo sapiens]	0	0	0	0.00031958	0.00039528	0.00048236	2.607	4.0866	0.012702
EMD	NP_000108.1	emerin [Homo sapiens]	0	0.00017481	0	0.000611	0.00036119	0.00099897	2.407	4.0722	0.013167
POLR2B	NP_000929.1	0 genes:. 2 proteins in this group did not match any genes. NP_000929.1:DNA-directed RNA polymerase II subunit RPB2 isoform 1 [Homo sapiens] ;NP_001290198.1:DNA-directed RNA polymerase II subunit RPB2 isoform 3 [Homo sapiens] ;	0	0	0	0.00013219	6.252e-05	0.00024495	2.306	4.0601	0.013404
PFDN4	NP_002614.2	prefoldin subunit 4 [Homo sapiens]	0	0	0	0.0031436	0.00136928	0.00075743	2.545	4.0321	0.01414
EMSY	NP_001287872.1	BRCA2-interacting transcriptional repressor EMSY isoform 2 [Homo sapiens]	0	0	0	0.00021785	6.934e-05	0.00012147	2.265	4.0234	0.014393
MTDH	NP_848927.2	protein LYRIC [Homo sapiens]	0	0	0	0.00030475	0.00034679	0.00029065	2.515	4.0164	0.014651
EIF5B	NP_056988.3	eukaryotic translation initiation factor 5B [Homo sapiens]	0	7.279e-05	0	0.00025442	0.00016544	0.00011092	2.17	4.0092	0.014912
TECR	NP_612510.1	very-long-chain enoyl-CoA reductase isoform 1 [Homo sapiens]	0	0	0	0.00115172	0.00035743	0.00038445	2.415	3.9928	0.015446
GNL3	NP_055181.3	0 genes:. 2 proteins in this group did not match any genes. NP_055181.3:guanine nucleotide-binding protein-like 3 isoform 1 [Homo sapiens] ;NP_996562.1:guanine nucleotide-binding protein-like 3 isoform 2 [Homo sapiens] ;	0	0	0	0.00044422	0.00020053	0.00040056	2.581	3.9809	0.015717
HNRNPA2B1	NP_002128.1	0 genes:. 2 proteins in this group did not match any genes. NP_002128.1:heterogeneous nuclear ribonucleoproteins A2/B1 isoform A2 [Homo sapiens] ;NP_112533.1:heterogeneous nuclear ribonucleoproteins A2/B1 isoform B1 [Homo sapiens] ;	0.00010466	0	0.00024789	0.00052013	0.00043046	0.00059528	2.118	3.9843	0.015719
RPS23	NP_001016.1	40S ribosomal protein S23 [Homo sapiens]	0	0	0	0.00341086	0.00192465	0.00260244	3.367	3.9723	0.015995
ARID4A	NP_002883.3	AT-rich interactive domain-containing protein 4A isoform I [Homo sapiens]	0	0	0	0.00023646	0.00011831	0.00024739	2.691	3.9631	0.016275
GCN1	NP_006827.1	eIF-2-alpha kinase activator GCN1 [Homo sapiens]	0	0	0	0.00010791	3.435e-05	7.6e-05	2.403	3.9383	0.017145
PHB2	NP_001138303.1	prohibitin-2 isoform 1 [Homo sapiens]	0	0	0	0.00081564	0.00049092	0.00084862	2.522	3.9113	0.018369
XRN2	NP_001304889.1	0 genes:. 2 proteins in this group did not match any genes. NP_001304889.1:5'-3' exoribonuclease 2 isoform 1 [Homo sapiens] ;NP_036387.2:5'-3' exoribonuclease 2 isoform 2 [Homo sapiens] ;	0	4.319e-05	0	0.00017253	0.00010709	0.00029619	2.475	3.8771	0.019663
SKIV2L2	NP_056175.3	superkiller viralicidic activity 2-like 2 [Homo sapiens]	0	0.00012784	0	0.00023405	0.00012326	0.00029221	2.123	3.8529	0.020335
SMARCA4	NP_001122317.1	transcription activator BRG1 isoform C [Homo sapiens]	0	0	0	0.00013985	5.295e-05	0.00014646	2.443	3.8179	0.022113
WDR6	NP_060501.3	WD repeat-containing protein 6 isoform 1 [Homo sapiens]	0	3.858e-05	0	5.779e-05	7.971e-05	0.00027924	2.283	3.8176	0.022113
EFTUD2	NP_001136077.1	0 genes:. 3 proteins in this group did not match any genes. NP_001136077.1:116 kDa U5 small nuclear ribonucleoprotein component isoform b [Homo sapiens] ;NP_001245283.1:116 kDa U5 small nuclear ribonucleoprotein component isoform c [Homo sapiens] ;NP_004238.3:116 kDa U5 small nuclear ribonucleoprotein component isoform a [Homo sapiens] ;	7.618e-05	4.739e-05	0	0.00016563	3.916e-05	0.00036106	2.089	3.8169	0.022113
RRP1B	NP_055871.1	ribosomal RNA processing protein 1 homolog B [Homo sapiens]	0	0	0	0.00043873	0.00016944	0.00017853	2.36	3.8167	0.022113
ABCF2	NP_005683.2	0 genes:. 2 proteins in this group did not match any genes. NP_005683.2:ATP-binding cassette sub-family F member 2 isoform b [Homo sapiens] ;NP_009120.1:ATP-binding cassette sub-family F member 2 isoform a [Homo sapiens] ;	0	0	0	0.00031472	0.00023152	0.00029349	2.269	3.807	0.022483
ZNF521	NP_001295154.1	0 genes:. 2 proteins in this group did not match any genes. NP_001295154.1:zinc finger protein 521 isoform 2 [Homo sapiens] ;NP_056276.1:zinc finger protein 521 isoform 1 [Homo sapiens] ;	0	0	0	0.00024386	8.409e-05	0.00018606	2.343	3.8017	0.022859
MSH6	NP_000170.1	DNA mismatch repair protein Msh6 isoform 1 [Homo sapiens]	0	3.265e-05	0	0.00011411	0.0001619	0.00018657	2.615	3.7636	0.024413
SAP30L	NP_078908.1	histone deacetylase complex subunit SAP30L isoform 1 [Homo sapiens]	0	0	0	0.00121151	0.00080211	0.0010168	2.508	3.7007	0.02779
GTF2I	NP_001157108.1	0 genes:. 5 proteins in this group did not match any genes. NP_001157108.1:general transcription factor II-I isoform 5 [Homo sapiens] ;NP_001509.3:general transcription factor II-I isoform 4 [Homo sapiens] ;NP_127492.1:general transcription factor II-I isoform 1 [Homo sapiens] ;NP_127493.1:general transcription factor II-I isoform 2 [Homo sapiens] ;NP_127494.1:general transcription factor II-I is…	0	4.549e-05	0	0.00020444	0.0001692	0.0003293	2.77	3.6684	0.029149
HIST1H1D	NP_005311.1	histone H1.3 [Homo sapiens]	8.075e-05	0.00020091	0	0.00118711	0.00086856	0.00040677	2.344	3.6722	0.029152
ASPH	NP_001158222.1	0 genes:. 2 proteins in this group did not match any genes. NP_001158222.1:aspartyl/asparaginyl beta-hydroxylase isoform f [Homo sapiens] ;NP_004309.2:aspartyl/asparaginyl beta-hydroxylase isoform a [Homo sapiens] ;	0	0	0	0.00015206	0.00030203	0.00034806	2.591	3.6635	0.029618
ZNF592	NP_055445.2	zinc finger protein 592 [Homo sapiens]	0	0	0	0.00015749	5.793e-05	0.00021362	2.387	3.6504	0.030087
UBR5	NP_001269802.1	0 genes:. 2 proteins in this group did not match any genes. NP_001269802.1:E3 ubiquitin-protein ligase UBR5 isoform 2 [Homo sapiens] ;NP_056986.2:E3 ubiquitin-protein ligase UBR5 isoform 1 [Homo sapiens] ;	0	0	0	4.754e-05	5.246e-05	6.65e-05	2.174	3.6469	0.030569
AIFM1	NP_004199.1	0 genes:. 2 proteins in this group did not match any genes. NP_004199.1:apoptosis-inducing factor 1, mitochondrial isoform AIF precursor [Homo sapiens] ;NP_665811.1:apoptosis-inducing factor 1, mitochondrial isoform AIF-exB precursor [Homo sapiens] ;	0	0	0	0.00025317	0.00014966	0.00035874	2.284	3.6276	0.031543
HADHA	NP_000173.2	trifunctional enzyme subunit alpha, mitochondrial precursor [Homo sapiens]	0	0.00011639	0	0.00037774	4.81e-05	0.00026604	2.016	3.5979	0.033574
IK	NP_006074.2	protein Red [Homo sapiens]	0	0	0	0.00043784	0.00016471	0.00033406	2.258	3.5787	0.034627
MTA3	NP_001269685.1	metastasis-associated protein MTA3 isoform a [Homo sapiens]	0	0	0	0	0.00026228	0.00057733	2.391	3.5587	0.035705
SF3B3	NP_036558.3	splicing factor 3B subunit 3 [Homo sapiens]	2.933e-05	3.648e-05	0	0.00020039	7.538e-05	0.0001251	2.343	3.5357	0.037379
ACSL3	NP_976251.1	long-chain-fatty-acid--CoA ligase 3 [Homo sapiens]	0	0	2.935e-05	0.00018476	0.00020387	0.00032892	2.392	3.5351	0.037379
SMARCC1	NP_003065.3	SWI/SNF complex subunit SMARCC1 [Homo sapiens]	0	0	0	0.00033637	0.00014114	9.95e-05	2.585	3.5253	0.037949
MEIS1	NP_002389.1	homeobox protein Meis1 [Homo sapiens]	0	0	0	0.00062533	0.00047047	0.00026024	2.361	3.491	0.040305
RPS5	NP_001000.2	40S ribosomal protein S5 [Homo sapiens]	0	0	0	0.00010868	0.00080948	0.00116089	2.146	3.4941	0.040308
NUDT21	NP_008937.1	cleavage and polyadenylation specificity factor subunit 5 [Homo sapiens]	0	0.0001956	0	0.00058601	0.00040415	0.00089423	2.115	3.4954	0.040309
FOXK2	NP_004505.2	forkhead box protein K2 [Homo sapiens]	0	0	0	0.00016796	0.00020997	0.00030756	2.189	3.4884	0.040917
S100A6	NP_055439.1	protein S100-A6 [Homo sapiens]	0	0.00049335	0	0.00049268	0.00305805	0.00093977	2.134	3.4648	0.042148
ZMYND8	NP_001268702.1	0 genes:. 5 proteins in this group did not match any genes. NP_001268702.1:protein kinase C-binding protein 1 isoform g [Homo sapiens] ;NP_001268703.1:protein kinase C-binding protein 1 isoform h [Homo sapiens] ;NP_001268704.1:protein kinase C-binding protein 1 isoform i [Homo sapiens] ;NP_001268705.1:protein kinase C-binding protein 1 isoform j [Homo sapiens] ;NP_898868.1:protein kinase C-bindin…	0	0	0	0.00010957	0.00013603	0.00018114	2.367	3.471	0.042153
L3MBTL2	NP_113676.2	lethal(3)malignant brain tumor-like protein 2 [Homo sapiens]	0	0	0	0.00022013	0.00015616	0.00028793	2.183	3.446	0.044065
SEC16A	NP_001263347.1	protein transport protein Sec16A isoform 2 [Homo sapiens]	7.65e-06	3.805e-05	0	0	2.358e-05	0.00016669	2.009	3.4227	0.045372
RPL24	NP_000977.1	60S ribosomal protein L24 [Homo sapiens]	0	0	0	0.00084728	0.00093494	0.0009697	2.101	3.4288	0.045377
SF3B1	NP_036565.2	splicing factor 3B subunit 1 isoform 1 [Homo sapiens]	2.737e-05	3.405e-05	0	0.00010201	8.442e-05	0.00014269	2.185	3.4088	0.046719
POLD1	NP_001295561.1	0 genes:. 2 proteins in this group did not match any genes. NP_001295561.1:DNA polymerase delta catalytic subunit 2 [Homo sapiens] ;NP_002682.2:DNA polymerase delta catalytic subunit 1 [Homo sapiens] ;	0	0	0	7.827e-05	9.717e-05	0.00020902	2.214	3.3973	0.047399
LPL	NP_000228.1	lipoprotein lipase precursor [Homo sapiens]	0	0	0	0.00028005	0.00034765	0.00024929	2.125	3.3838	0.048794
CPSF7	NP_001129512.1	0 genes:. 3 proteins in this group did not match any genes. NP_001129512.1:cleavage and polyadenylation specificity factor subunit 7 isoform 2 [Homo sapiens] ;NP_001136037.1:cleavage and polyadenylation specificity factor subunit 7 isoform 3 [Homo sapiens] ;NP_079087.3:cleavage and polyadenylation specificity factor subunit 7 isoform 1 [Homo sapiens] ;	0	0	0	0.0003295	0.00042852	0.00014366	2.093	3.3725	0.049498
CEBPB	NP_005185.2	CCAAT/enhancer-binding protein beta isoform a [Homo sapiens]	0	0	0	0.00044984	0.00026592	0.00044128	2.1	3.3757	0.049502
CKAP4	NP_006816.2	cytoskeleton-associated protein 4 [Homo sapiens]	0	7.376e-05	0	0.0002578	0.00039623	0.00025289	2.589	3.3574	0.05094
HADHB	NP_000174.1	0 genes:. 2 proteins in this group did not match any genes. NP_000174.1:trifunctional enzyme subunit beta, mitochondrial isoform 1 precursor [Homo sapiens] ;NP_001268442.1:trifunctional enzyme subunit beta, mitochondrial isoform 3 [Homo sapiens] ;	0	0	0	0.00032741	0.00019355	0.00046394	2.403	3.3503	0.051673
DPY30	NP_115963.1	protein dpy-30 homolog isoform 1 [Homo sapiens]	0	0	0	0.00179157	0.00240937	0.00085433	2.402	3.2939	0.057035
ZC3HAV1	NP_064504.2	0 genes:. 2 proteins in this group did not match any genes. NP_064504.2:zinc finger CCCH-type antiviral protein 1 isoform 1 [Homo sapiens] ;NP_078901.3:zinc finger CCCH-type antiviral protein 1 isoform 2 [Homo sapiens] ;	0	0	0	9.832e-05	0.00018308	0.0002438	2.414	3.2821	0.057832
KPNA6	NP_036448.1	importin subunit alpha-7 [Homo sapiens]	0	0	0	0.00036983	0.00021432	0.00025773	2.185	3.2164	0.064552
RBM39	NP_001229528.1	0 genes:. 6 proteins in this group did not match any genes. NP_001229528.1:RNA-binding protein 39 isoform c [Homo sapiens] ;NP_001229529.1:RNA-binding protein 39 isoform d [Homo sapiens] ;NP_001310351.1:RNA-binding protein 39 isoform e [Homo sapiens] ;NP_001310353.1:RNA-binding protein 39 isoform g [Homo sapiens] ;NP_004893.1:RNA-binding protein 39 isoform b [Homo sapiens] ;NP_909122.1:RNA-bindin…	0	0	0	0.00026186	0.00028895	0.00029969	2.105	3.1861	0.067215
PRC1	NP_003972.1	0 genes:. 2 proteins in this group did not match any genes. NP_003972.1:protein regulator of cytokinesis 1 isoform 1 [Homo sapiens] ;NP_955445.1:protein regulator of cytokinesis 1 isoform 2 [Homo sapiens] ;	0	0	0	0.00021455	0.00014797	0.00035469	2.359	3.1792	0.068126
H1FX	NP_006017.1	histone H1x [Homo sapiens]	0	0	0	0.0008327	0.00034457	0.00063534	2.159	3.155	0.070908
RPL35	NP_009140.1	60S ribosomal protein L35 [Homo sapiens]	0	0	0	0.00180249	0.00059669	0.00110022	2.085	3.1435	0.072813
RPS27	NP_001021.1	40S ribosomal protein S27 [Homo sapiens]	0.00042489	0	0	0.00237542	0.00152902	0.00080552	2.07	3.1424	0.072813
SRRM2	NP_057417.3	serine/arginine repetitive matrix protein 2 [Homo sapiens]	0	1.613e-05	0	6.445e-05	4.667e-05	3.073e-05	2.022	3.1095	0.076732
DDX17	NP_001091974.1	probable ATP-dependent RNA helicase DDX17 isoform 3 [Homo sapiens]	0	0	5.782e-05	0.0003855	0.0003514	0.0001445	2.713	3.0923	0.07875
PCGF6	NP_001011663.1	polycomb group RING finger protein 6 isoform a [Homo sapiens]	0	0	0	0.00038007	0.00041939	0.00038665	2.161	3.0762	0.079765
ERCC6	NP_001263988.1	ERCC6-PGBD3 fusion protein isoform 1 [Homo sapiens]	0	0	0	6.269e-05	6.917e-05	0.00019132	2.068	3.079	0.07977
EIF2S1	NP_004085.1	eukaryotic translation initiation factor 2 subunit 1 [Homo sapiens]	0	0	0	0.0004223	0.00034949	0.00059071	2.141	3.0186	0.087215
RPL13A	NP_001257420.1	0 genes:. 2 proteins in this group did not match any genes. NP_001257420.1:60S ribosomal protein L13a isoform 2 [Homo sapiens] ;NP_036555.1:60S ribosomal protein L13a isoform 1 [Homo sapiens] ;	0	0	0	0.00124905	0.00038764	0.000953	2.137	2.9456	0.097531
CCDC47	NP_064583.2	coiled-coil domain-containing protein 47 precursor [Homo sapiens]	0	0	0	0	0.00030391	0.00035022	2.018	2.9357	0.098728
ECEL1	NP_004817.2	endothelin-converting enzyme-like 1 isoform 1 [Homo sapiens]	0	0	0	0.00031468	9.47e-05	0.00013096	2.069	2.9183	0.101155
FUS	NP_001164105.1	0 genes:. 3 proteins in this group did not match any genes. NP_001164105.1:RNA-binding protein FUS isoform 2 [Homo sapiens] ;NP_001164408.1:RNA-binding protein FUS isoform 3 [Homo sapiens] ;NP_004951.1:RNA-binding protein FUS isoform 1 [Homo sapiens] ;	0	0	0	0.00025338	0.00038444	6.444e-05	2.02	2.8829	0.106136
RFC1	NP_001191676.1	0 genes:. 2 proteins in this group did not match any genes. NP_001191676.1:replication factor C subunit 1 isoform 2 [Homo sapiens] ;NP_002904.3:replication factor C subunit 1 isoform 1 [Homo sapiens] ;	0	0	0	0.0001545	7.991e-05	0.00010315	2.048	2.8897	0.106144
ADAR	NP_001102.2	0 genes:. 4 proteins in this group did not match any genes. NP_001102.2:double-stranded RNA-specific adenosine deaminase isoform a [Homo sapiens] ;NP_001180424.1:double-stranded RNA-specific adenosine deaminase isoform d [Homo sapiens] ;NP_056655.2:double-stranded RNA-specific adenosine deaminase isoform b [Homo sapiens] ;NP_056656.2:double-stranded RNA-specific adenosine deaminase isoform c [Hom…	0	0	0	0.00012659	1.497e-05	0.00015177	2.037	2.8097	0.117986
TUBB3	NP_006077.2	tubulin beta-3 chain isoform 1 [Homo sapiens]	0	0	0	0.00021762	0	0.00051011	2.02	2.7907	0.120735
SUN2	NP_001186508.1	0 genes:. 2 proteins in this group did not match any genes. NP_001186508.1:SUN domain-containing protein 2 isoform a [Homo sapiens] ;NP_056189.1:SUN domain-containing protein 2 isoform b [Homo sapiens] ;	0	0	0	0.00018025	4.972e-05	0.00022921	1.997	2.7528	0.127815
EBNA1BP2	NP_001153408.1	0 genes:. 2 proteins in this group did not match any genes. NP_001153408.1:probable rRNA-processing protein EBP2 isoform 1 [Homo sapiens] ;NP_006815.2:probable rRNA-processing protein EBP2 isoform 2 [Homo sapiens] ;	0	0	0	0.00024566	0.00030496	0.00042172	1.991	3.0792	0.07977
DNAJC10	NP_001258510.1	0 genes:. 2 proteins in this group did not match any genes. NP_001258510.1:dnaJ homolog subfamily C member 10 isoform 2 precursor [Homo sapiens] ;NP_061854.1:dnaJ homolog subfamily C member 10 isoform 1 precursor [Homo sapiens] ;	0	5.944e-05	0	0.00011872	2.456e-05	0.00031703	1.987	3.0373	0.085039
TMEM263	NP_689474.1	transmembrane protein 263 isoform a [Homo sapiens]	0	0.00038277	0.00072873	0.00229351	0.00110722	0.00087496	1.978	3.234	0.062819
RPS11	NP_001006.1	40S ribosomal protein S11 [Homo sapiens]	0.00045178	0.00084307	0.00026751	0.00182417	0.00174193	0.00128475	1.976	3.8769	0.019663
GRWD1	NP_113673.3	glutamate-rich WD repeat-containing protein 1 [Homo sapiens]	0	0	0	9.942e-05	0.00024684	0.00034135	1.965	2.5149	0.172536
RPS16	NP_001011.1	40S ribosomal protein S16 isoform 1 [Homo sapiens]	0	0.00030412	0	0.00045556	0.00113106	0.00057931	1.964	2.7803	0.123538
ZFHX3	NP_008816.3	zinc finger homeobox protein 3 isoform A [Homo sapiens]	0	0	0	2.395e-05	1.982e-05	5.025e-05	1.961	3.0035	0.089437
PITX1	NP_002644.4	pituitary homeobox 1 [Homo sapiens]	0	0	0	0.00042364	0.0003506	0.00032323	1.957	2.888	0.106143
RICTOR	NP_001272368.1	rapamycin-insensitive companion of mTOR isoform 2 [Homo sapiens]	0	0	0	0	7.416e-05	8.79e-05	1.951	2.6793	0.141245
PHB	NP_002625.1	prohibitin isoform 1 [Homo sapiens]	0.00026243	0.00016324	0.00015539	0.00032604	0.00040474	0.00093286	1.943	3.5559	0.036259
RPL12	NP_000967.1	60S ribosomal protein L12 [Homo sapiens]	0.00021631	0.0005382	0.00153695	0.00268735	0.00278004	0.00174284	1.94	5.4944	0.00035
ATAD3A	NP_001164006.1	ATPase family AAA domain-containing protein 3A isoform 2 [Homo sapiens]	0	0	0	0.000227	0.00015656	0.00020207	1.938	2.7904	0.120735
DNAJA2	NP_005871.1	dnaJ homolog subfamily A member 2 [Homo sapiens]	0.00025988	0.00043109	0.00020518	0.00123768	0.00084616	0.00065693	1.927	5.2151	0.000778
PFKP	NP_001309997.1	ATP-dependent 6-phosphofructokinase, platelet type isoform 4 [Homo sapiens]	4.869e-05	0	0	0.00012099	5.006e-05	0.00025385	1.923	3.1169	0.075738
MYBBP1A	NP_055335.2	myb-binding protein 1A isoform 2 [Homo sapiens]	0	0	0	6.678e-05	0.00011053	7.643e-05	1.922	2.9166	0.101152
USP7	NP_001273387.1	0 genes:. 3 proteins in this group did not match any genes. NP_001273387.1:ubiquitin carboxyl-terminal hydrolase 7 isoform 3 [Homo sapiens] ;NP_001308787.1:ubiquitin carboxyl-terminal hydrolase 7 isoform 4 [Homo sapiens] ;NP_003461.2:ubiquitin carboxyl-terminal hydrolase 7 isoform 1 [Homo sapiens] ;	3.558e-05	0.00013281	0	0.00022104	0.00018293	0.00021925	1.917	3.9721	0.015994
HNRNPL	NP_001524.2	heterogeneous nuclear ribonucleoprotein L isoform a [Homo sapiens]	0	0.00037693	7.176e-05	0.00045169	0.00040497	0.00048823	1.913	4.2044	0.009827
HP1BP3	NP_057371.2	heterochromatin protein 1-binding protein 3 [Homo sapiens]	0	0	0	0.00036082	9.954e-05	0.00018354	1.907	2.891	0.104873
OGT	NP_858058.1	0 genes:. 2 proteins in this group did not match any genes. NP_858058.1:UDP-N-acetylglucosamine--peptide N-acetylglucosaminyltransferase 110 kDa subunit isoform 1 [Homo sapiens] ;NP_858059.1:UDP-N-acetylglucosamine--peptide N-acetylglucosaminyltransferase 110 kDa subunit isoform 2 [Homo sapiens] ;	0	0	0	8.478e-05	0.00010525	0.00012938	1.9	2.842	0.112611
SREBF2	NP_004590.2	sterol regulatory element-binding protein 2 [Homo sapiens]	0	0	0	0.00015545	6.432e-05	8.895e-05	1.9	2.9896	0.0917
RPS18	NP_072045.1	40S ribosomal protein S18 [Homo sapiens]	0	0	0	0.00102102	0.00060356	0.00066773	1.899	2.898	0.104882
ACTL6A	NP_004292.1	0 genes:. 2 proteins in this group did not match any genes. NP_004292.1:actin-like protein 6A isoform 1 [Homo sapiens] ;NP_829888.1:actin-like protein 6A isoform 2 [Homo sapiens] ;	0	0.000207	0	0.00015504	0.00021385	0.00059146	1.899	3.4753	0.041528
HIST1H2AC	NP_003503.1	histone H2A type 1-C [Homo sapiens]	0.00023794	6.831e-05	0	0.00176424	0	0.00087762	1.895	3.0222	0.087219
FXR1	NP_001013456.1	0 genes:. 2 proteins in this group did not match any genes. NP_001013456.1:fragile X mental retardation syndrome-related protein 1 isoform b [Homo sapiens] ;NP_005078.2:fragile X mental retardation syndrome-related protein 1 isoform a [Homo sapiens] ;	0	0	0	0.00032906	3.404e-05	0.00034522	1.895	3.1284	0.073773
POLRMT	NP_005026.3	DNA-directed RNA polymerase, mitochondrial precursor [Homo sapiens]	0	0	0	7.21e-05	0	0.00017879	1.89	2.8784	0.107415
PHF6	NP_115834.1	PHD finger protein 6 isoform 1 [Homo sapiens]	0	0	0	0.00036445	0.00030162	0.00027807	1.89	3.0225	0.08722
SPATA5	NP_660208.2	spermatogenesis-associated protein 5 isoform 1 [Homo sapiens]	0	0	0	0.00017379	2.055e-05	0.00017048	1.882	2.8427	0.112612
NFIC	NP_005588.2	nuclear factor 1 C-type isoform 5 [Homo sapiens]	0	0	0	0.0003626	0.00017148	0.00023714	1.87	2.9209	0.101158
SMARCC2	NP_001123892.1	SWI/SNF complex subunit SMARCC2 isoform c [Homo sapiens]	0	0	0	4.302e-05	0.00013538	9.545e-05	1.867	3.0567	0.082904
MATR3	NP_954659.1	matrin-3 isoform a [Homo sapiens]	4.214e-05	0.00026211	0.0001497	0.00034028	0.00049824	0.00039943	1.861	5.413	0.000448
GTF3C4	NP_036336.2	general transcription factor 3C polypeptide 4 [Homo sapiens]	0	0	0	0.00016183	6.696e-05	0.00016463	1.86	2.7695	0.124952
U2AF2	NP_001012496.1	0 genes:. 2 proteins in this group did not match any genes. NP_001012496.1:splicing factor U2AF 65 kDa subunit isoform b [Homo sapiens] ;NP_009210.1:splicing factor U2AF 65 kDa subunit isoform a [Homo sapiens] ;	0	0	0.00017947	0.0003295	0.00015582	0.00046689	1.849	3.3031	0.056244
PBX1	NP_001191890.1	pre-B-cell leukemia transcription factor 1 isoform 2 [Homo sapiens]	0	0	0	0.00044725	0.00010575	0.00038999	1.847	2.825	0.115275
HNRNPA3	NP_919223.1	heterogeneous nuclear ribonucleoprotein A3 [Homo sapiens]	0	0	0	0.00046922	9.708e-05	0.00031326	1.837	2.9838	0.091692
RPL37A	NP_000989.1	60S ribosomal protein L37a [Homo sapiens]	0	0	0	0.0016869	0.00079775	0.00110321	1.832	2.8391	0.113943
NIPSNAP1	NP_001189431.1	0 genes:. 2 proteins in this group did not match any genes. NP_001189431.1:protein NipSnap homolog 1 isoform 2 [Homo sapiens] ;NP_003625.2:protein NipSnap homolog 1 isoform 1 [Homo sapiens] ;	0.00013519	0.00185008	0.0001601	0.00193153	0.00152902	0.00192225	1.831	5.8858	0.000108
GFPT1	NP_001231639.1	glutamine--fructose-6-phosphate aminotransferase [isomerizing] 1 isoform 1 [Homo sapiens]	2.553e-05	0	0	0.00028546	0	0.0001694	1.824	2.7304	0.130713
RPS2	NP_002943.2	40S ribosomal protein S2 [Homo sapiens]	0	0	0	0.00037834	0.00031311	0.00028867	1.823	2.6013	0.155572
DNAJA1	NP_001530.1	dnaJ homolog subfamily A member 1 isoform 1 [Homo sapiens]	0.0005394	0.00100659	0.00127756	0.00295981	0.00300413	0.00213046	1.82	9.0238	0
HIST1H1B	NP_005313.1	histone H1.5 [Homo sapiens]	0	0	0.00037404	0.0005232	0.00065574	0.00067863	1.809	3.3354	0.053164
BAG5	NP_001015049.1	0 genes:. 2 proteins in this group did not match any genes. NP_001015049.1:BAG family molecular chaperone regulator 5 isoform a [Homo sapiens] ;NP_004864.1:BAG family molecular chaperone regulator 5 isoform b [Homo sapiens] ;	7.314e-05	0	0	0.00013629	0.00033839	0.00017332	1.808	2.7839	0.122131
CSNK2B	NP_001269314.1	0 genes:. 2 proteins in this group did not match any genes. NP_001269314.1:casein kinase II subunit beta isoform 2 [Homo sapiens] ;NP_001311.3:casein kinase II subunit beta isoform 1 [Homo sapiens] ;	0	0	0	0.00073205	0.00025965	0.00047875	1.799	2.7566	0.126371
EMSY	NP_001287871.1	BRCA2-interacting transcriptional repressor EMSY isoform 1 [Homo sapiens]	0	0	0	0	6.862e-05	0.00012019	1.798	2.6958	0.138183
GTF3C1	NP_001273171.1	0 genes:. 2 proteins in this group did not match any genes. NP_001273171.1:general transcription factor 3C polypeptide 1 isoform 2 [Homo sapiens] ;NP_001511.2:general transcription factor 3C polypeptide 1 isoform 1 [Homo sapiens] ;	0	0	0	5.319e-05	0	8.117e-05	1.792	2.7834	0.12213
EIF3A	NP_003741.1	eukaryotic translation initiation factor 3 subunit A [Homo sapiens]	2.583e-05	0	0	8.021e-05	2.655e-05	8.568e-05	1.79	2.4637	0.183236
HIST1H1A	NP_005316.1	histone H1.1 [Homo sapiens]	0	0	0	0.00049841	0.00025383	0.00062643	1.788	2.5554	0.163914
IMPDH1	NP_000874.2	inosine-5'-monophosphate dehydrogenase 1 isoform a [Homo sapiens]	0	7.413e-05	0	0.00014805	0.00012253	0.00017415	1.785	2.5085	0.174295
POLDIP3	NP_001265586.1	0 genes:. 2 proteins in this group did not match any genes. NP_001265586.1:polymerase delta-interacting protein 3 isoform 3 [Homo sapiens] ;NP_115687.2:polymerase delta-interacting protein 3 isoform 1 [Homo sapiens] ;	8.149e-05	0	0	0.00025309	0.00012567	0.00027034	1.78	2.3498	0.209682
CTBP1	NP_001012632.1	C-terminal-binding protein 1 isoform 2 [Homo sapiens]	0	0	0	0.00016416	0.00013747	0.00035488	1.78	2.6225	0.150691
RFC5	NP_001193730.1	0 genes:. 3 proteins in this group did not match any genes. NP_001193730.1:replication factor C subunit 5 isoform 4 [Homo sapiens] ;NP_031396.1:replication factor C subunit 5 isoform 1 [Homo sapiens] ;NP_853556.2:replication factor C subunit 5 isoform 2 [Homo sapiens] ;	0	0	0	0.00026315	0.00032668	0.00025098	1.779	2.537	0.167326
MAP7	NP_001185540.1	0 genes:. 6 proteins in this group did not match any genes. NP_001185540.1:ensconsin isoform 4 [Homo sapiens] ;NP_001185543.1:ensconsin isoform 1 [Homo sapiens] ;NP_001185544.1:ensconsin isoform 5 [Homo sapiens] ;NP_001185545.1:ensconsin isoform 6 [Homo sapiens] ;NP_001185546.1:ensconsin isoform 7 [Homo sapiens] ;NP_003971.1:ensconsin isoform 3 [Homo sapiens] ;	0	0	0	0.00018123	0.00012499	0.00016132	1.778	2.8461	0.112615
DDX41	NP_057306.2	probable ATP-dependent RNA helicase DDX41 isoform 1 [Homo sapiens]	0	0	6.795e-05	0.00017822	0.00017699	0.00013598	1.778	2.8269	0.115278
PRMT5	NP_001269884.1	0 genes:. 2 proteins in this group did not match any genes. NP_001269884.1:protein arginine N-methyltransferase 5 isoform e [Homo sapiens] ;NP_006100.2:protein arginine N-methyltransferase 5 isoform a [Homo sapiens] ;	0.00012037	0.00014975	0	0.00033648	0.00015471	0.00039936	1.777	3.6216	0.032042
EIF2S3	NP_001406.1	eukaryotic translation initiation factor 2 subunit 3 [Homo sapiens]	7.562e-05	9.407e-05	0	9.394e-05	0.00031099	0.00021503	1.771	2.7326	0.130717
S100A13	NP_005970.1	protein S100-A13 [Homo sapiens]	0	0.00090616	0.00129386	0.00271477	0.00187227	0.00155349	1.77	3.5106	0.039115
RPS13	NP_001008.1	40S ribosomal protein S13 [Homo sapiens]	0	0	0	0.00044048	0.00060756	0.00078418	1.769	2.5197	0.170784
RPL36A-HNRNPH2	NP_001186902.1	0 genes:. 2 proteins in this group did not match any genes. NP_001186902.1:RPL36A-HNRNPH2 protein isoform a [Homo sapiens] ;NP_066357.2:60S ribosomal protein L36a isoform a [Homo sapiens] ;	0	0	0	0.00014397	0.00083401	0.0007689	1.764	2.4918	0.177841
PRKCI	NP_002731.4	protein kinase C iota type [Homo sapiens]	0	0	0	0.0001488	0.00015393	0.00022706	1.764	3.0021	0.089435
HLTF	NP_001305863.1	0 genes:. 2 proteins in this group did not match any genes. NP_001305863.1:helicase-like transcription factor isoform 2 [Homo sapiens] ;NP_620636.1:helicase-like transcription factor isoform 1 [Homo sapiens] ;	0	0	0	6.598e-05	7.281e-05	0.00015103	1.759	2.4863	0.177832
HUWE1	NP_113584.3	E3 ubiquitin-protein ligase HUWE1 [Homo sapiens]	0	2.03e-05	1.933e-05	4.055e-05	4.195e-05	3.867e-05	1.758	3.5048	0.039709
PLD1	NP_001123553.1	0 genes:. 2 proteins in this group did not match any genes. NP_001123553.1:phospholipase D1 isoform b [Homo sapiens] ;NP_002653.1:phospholipase D1 isoform a [Homo sapiens] ;	0	0	0	6.42e-05	0	0.00017961	1.753	2.5716	0.160541
TGM2	NP_001310246.1	0 genes:. 3 proteins in this group did not match any genes. NP_001310246.1:protein-glutamine gamma-glutamyltransferase 2 isoform c [Homo sapiens] ;NP_001310247.1:protein-glutamine gamma-glutamyltransferase 2 isoform d [Homo sapiens] ;NP_004604.2:protein-glutamine gamma-glutamyltransferase 2 isoform a [Homo sapiens] ;	0	0	0	0.00021951	0.00012111	0.00013957	1.749	2.622	0.15069
KPNA3	NP_002258.2	importin subunit alpha-4 [Homo sapiens]	0	0.00017045	0.00024337	0.00065533	0.00023143	0.00037988	1.745	4.0894	0.012472
LRRC59	NP_060979.2	leucine-rich repeat-containing protein 59 [Homo sapiens]	0	0	0	0.0004333	0.00011953	0.0003857	1.743	2.5909	0.157218
ZNF827	NP_001293144.1	0 genes:. 2 proteins in this group did not match any genes. NP_001293144.1:zinc finger protein 827 isoform 1 [Homo sapiens] ;NP_849157.2:zinc finger protein 827 isoform 2 [Homo sapiens] ;	0	0	0	0	0.00010184	0.00014083	1.74	2.936	0.098728
RPL35A	NP_001303240.1	60S ribosomal protein L35a [Homo sapiens]	0	0	0	0.00100776	0.00133442	0.00046134	1.738	2.665	0.142788
DNAJA3	NP_005138.3	dnaJ homolog subfamily A member 3, mitochondrial isoform 1 [Homo sapiens]	0	0	0	0.00036951	0.0001529	7.048e-05	1.737	2.2695	0.227718
SRSF2	NP_003007.2	serine/arginine-rich splicing factor 2 [Homo sapiens]	0	0	0	0.00070224	0.00041512	0.00022963	1.737	2.6605	0.144351
ZBTB7B	NP_001239335.1	0 genes:. 2 proteins in this group did not match any genes. NP_001239335.1:zinc finger and BTB domain-containing protein 7B isoform 2 [Homo sapiens] ;NP_001243384.1:zinc finger and BTB domain-containing protein 7B isoform 1 [Homo sapiens] ;	0	0	0	0.00027085	9.606e-05	0.00014761	1.732	2.5134	0.172534
CCT6B	NP_006575.2	T-complex protein 1 subunit zeta-2 isoform 1 [Homo sapiens]	0	0	0	0.00025719	0.00010739	0.00017328	1.724	2.4493	0.186892
KPNB1	NP_002256.2	importin subunit beta-1 isoform 1 [Homo sapiens]	0	0	0	0.00010124	0.00018851	3.862e-05	1.723	2.5798	0.158871
SREBF1	NP_001005291.1	0 genes:. 3 proteins in this group did not match any genes. NP_001005291.1:sterol regulatory element-binding protein 1 isoform a [Homo sapiens] ;NP_001308025.1:sterol regulatory element-binding protein 1 isoform c [Homo sapiens] ;NP_004167.3:sterol regulatory element-binding protein 1 isoform b [Homo sapiens] ;	0	0	0	9.418e-05	3.118e-05	0.0001006	1.723	2.5293	0.169051
SF1	NP_001171501.1	0 genes:. 6 proteins in this group did not match any genes. NP_001171501.1:splicing factor 1 isoform 6 [Homo sapiens] ;NP_001171502.1:splicing factor 1 isoform 5 [Homo sapiens] ;NP_004621.2:splicing factor 1 isoform 1 [Homo sapiens] ;NP_973724.1:splicing factor 1 isoform 2 [Homo sapiens] ;NP_973726.2:splicing factor 1 isoform 4 [Homo sapiens] ;NP_973727.1:splicing factor 1 isoform 3 [Homo sapiens…	0	0.00013195	0	0.00029649	8.179e-05	0.00020108	1.722	2.9095	0.102384
ZNF512B	NP_065764.1	zinc finger protein 512B [Homo sapiens]	0	0	0	9.942e-05	0	0.00018964	1.721	2.7344	0.13072
RPN1	NP_002941.1	dolichyl-diphosphooligosaccharide--protein glycosyltransferase subunit 1 precursor [Homo sapiens]	0	0.00021945	0	0.00036525	9.068e-05	0.00036228	1.71	3.3082	0.055459
TSR1	NP_060598.3	pre-rRNA-processing protein TSR1 homolog [Homo sapiens]	0	0	0	0.00013788	6.846e-05	0.00012624	1.695	2.4216	0.192447
EIF2S2	NP_001303292.1	0 genes:. 3 proteins in this group did not match any genes. NP_001303292.1:eukaryotic translation initiation factor 2 subunit 2 isoform 2 [Homo sapiens] ;NP_001303293.1:eukaryotic translation initiation factor 2 subunit 2 isoform 3 [Homo sapiens] ;NP_003899.2:eukaryotic translation initiation factor 2 subunit 2 isoform 1 [Homo sapiens] ;	0	0	0	0.0004031	0.0002224	0.0002563	1.693	2.7142	0.133665
GMPS	NP_003866.1	GMP synthase [glutamine-hydrolyzing] [Homo sapiens]	5.15e-05	0	6.099e-05	6.398e-05	0.00018534	0.00014646	1.692	2.5994	0.15557
CPS1	NP_001116105.1	carbamoyl-phosphate synthase [ammonia], mitochondrial isoform a precursor [Homo sapiens]	0.00016589	0.00050122	0.00050517	0.00101579	0.00079742	0.00097721	1.684	9.9364	0
RPS3	NP_001243731.1	40S ribosomal protein S3 isoform 1 [Homo sapiens]	0.0005875	0.00146179	0.0005218	0.00237217	0.00173667	0.00201876	1.682	5.6119	0.000247
CASP8AP2	NP_036247.1	CASP8-associated protein 2 [Homo sapiens]	0	0	0	6.712e-05	2.777e-05	4.267e-05	1.681	2.3923	0.200006
RPL29	NP_000983.1	60S ribosomal protein L29 [Homo sapiens]	0	0	0	0.00055775	0.00046159	0.00063833	1.677	2.3962	0.198098
DHX30	NP_055781.2	0 genes:. 2 proteins in this group did not match any genes. NP_055781.2:putative ATP-dependent RNA helicase DHX30 isoform 2 [Homo sapiens] ;NP_619520.1:putative ATP-dependent RNA helicase DHX30 isoform 1 [Homo sapiens] ;	0	0	0	9.598e-05	7.943e-05	5.858e-05	1.675	2.5063	0.174293
TRIP13	NP_004228.1	pachytene checkpoint protein 2 homolog isoform 1 [Homo sapiens]	0	0	0	0.00020528	0.00012742	0.0002741	1.674	2.2981	0.221621
SQSTM1	NP_001135771.1	0 genes:. 2 proteins in this group did not match any genes. NP_001135771.1:sequestosome-1 isoform 2 [Homo sapiens] ;NP_003891.1:sequestosome-1 isoform 1 [Homo sapiens] ;	0.00040102	0.00037417	0.00023745	0.00074732	0.00113388	0.00061771	1.672	4.9811	0.001481
EPRS	NP_004437.2	bifunctional glutamate/proline--tRNA ligase [Homo sapiens]	0	0.00014683	0	0.00016129	0.00012135	0.00016782	1.669	3.8675	0.019998
SMC4	NP_001275682.1	0 genes:. 2 proteins in this group did not match any genes. NP_001275682.1:structural maintenance of chromosomes protein 4 isoform 2 [Homo sapiens] ;NP_005487.3:structural maintenance of chromosomes protein 4 isoform 1 [Homo sapiens] ;	0	0	0	0.00012288	7.264e-05	2.679e-05	1.662	2.2378	0.235986
PPP2R1A	NP_055040.2	serine/threonine-protein phosphatase 2A 65 kDa regulatory subunit A alpha isoform [Homo sapiens]	0	0	0.00021528	0.00045169	0.00015576	0.00022976	1.662	3.3741	0.0495
RPS25	NP_001019.1	40S ribosomal protein S25 [Homo sapiens]	0	0	0	0.00106419	0.00044036	0.00067663	1.661	2.6278	0.150697
MCM7	NP_005907.3	DNA replication licensing factor MCM7 isoform 1 [Homo sapiens]	4.964e-05	0.00024702	0.00011757	0.00030835	0.00045935	0.00018822	1.656	4.0605	0.013405
RBM27	NP_061862.1	RNA-binding protein 27 [Homo sapiens]	0	0	0	8.366e-05	5.193e-05	9.575e-05	1.656	2.288	0.223644
ALDH3A2	NP_000373.1	0 genes:. 2 proteins in this group did not match any genes. NP_000373.1:fatty aldehyde dehydrogenase isoform 2 [Homo sapiens] ;NP_001026976.1:fatty aldehyde dehydrogenase isoform 1 [Homo sapiens] ;	0	0.0001831	0	0.00027428	0.00015133	0.00027902	1.64	2.8	0.119355
ATP5O	NP_001688.1	ATP synthase subunit O, mitochondrial precursor [Homo sapiens]	0	0.00020846	0	0.00031226	0.00043071	0.0004765	1.624	2.6416	0.1475
SLC25A13	NP_001153682.1	0 genes:. 2 proteins in this group did not match any genes. NP_001153682.1:calcium-binding mitochondrial carrier protein Aralar2 isoform 1 [Homo sapiens] ;NP_055066.1:calcium-binding mitochondrial carrier protein Aralar2 isoform 2 [Homo sapiens] ;	0	0	0	0.00013119	5.428e-05	0.00015014	1.622	2.0239	0.290713
ILVBL	NP_006835.2	acetolactate synthase-like protein [Homo sapiens]	0	0	0	0.00021048	0.00011613	8.03e-05	1.62	2.3976	0.1981
P3H2	NP_060662.2	prolyl 3-hydroxylase 2 isoform a precursor [Homo sapiens]	5.041e-05	0.00018814	0	0.00025052	0.00025916	0.00011946	1.619	3.0403	0.085042
IGF2BP3	NP_006538.2	insulin-like growth factor 2 mRNA-binding protein 3 [Homo sapiens]	0	0	0	0.00026804	0	0.00017529	1.618	2.4829	0.179629
PRPS1	NP_002755.1	ribose-phosphate pyrophosphokinase 1 isoform 1 [Homo sapiens]	0	0	0.00013291	0.00027888	0.00034619	0.00015958	1.614	2.3223	0.215607
RPL5	NP_000960.2	60S ribosomal protein L5 [Homo sapiens]	0.00036051	0.00104651	0.00128079	0.00171692	0.00179158	0.00222127	1.612	6.1551	4.5e-05
H2AFY	NP_004884.1	0 genes:. 3 proteins in this group did not match any genes. NP_004884.1:core histone macro-H2A.1 isoform 2 [Homo sapiens] ;NP_613075.1:core histone macro-H2A.1 isoform 1 [Homo sapiens] ;NP_613258.2:core histone macro-H2A.1 isoform 3 [Homo sapiens] ;	0	0	0	0.0002988	9.891e-05	0.00022798	1.603	2.2138	0.242281
CSTF1	NP_001315.1	cleavage stimulation factor subunit 1 [Homo sapiens]	0	0	0	0.0002572	0.00012771	0.00015699	1.596	2.2765	0.225673
TFCP2	NP_001166923.1	alpha-globin transcription factor CP2 isoform 2 [Homo sapiens]	0	0	4.218e-05	8.851e-05	0.00032554	0.00010129	1.594	2.4584	0.18506
LMNB1	NP_005564.1	lamin-B1 isoform 1 [Homo sapiens]	0	0.00045463	0.00036063	0.00075668	0.00065753	0.000433	1.593	5.1671	0.000895
H3F3B	NP_005315.1	histone H3.3 [Homo sapiens]	8.748e-05	0	0	0.00067071	0	0.00102432	1.588	2.6349	0.149094
PBRM1	NP_060783.3	protein polybromo-1 [Homo sapiens]	0	0	0	5.606e-05	0	8.554e-05	1.585	2.2169	0.240167
RPL27	NP_000979.1	60S ribosomal protein L27 [Homo sapiens]	0.00052486	0.00065297	0.00062156	0.00179321	0.00121423	0.00074629	1.584	3.3074	0.055458
EIF3D	NP_003744.1	eukaryotic translation initiation factor 3 subunit D [Homo sapiens]	0.00013026	0	7.713e-05	0.00016183	0.00016741	0.00024695	1.58	2.5648	0.162224
PTBP1	NP_002810.1	0 genes:. 3 proteins in this group did not match any genes. NP_002810.1:polypyrimidine tract-binding protein 1 isoform a [Homo sapiens] ;NP_114367.1:polypyrimidine tract-binding protein 1 isoform b [Homo sapiens] ;NP_114368.1:polypyrimidine tract-binding protein 1 isoform c [Homo sapiens] ;	0.00012815	0.00015943	0.00022764	0.00051745	0.0003953	0.00021259	1.579	3.4661	0.04215
IMPDH2	NP_000875.2	inosine-5'-monophosphate dehydrogenase 2 [Homo sapiens]	0.00020831	0.00164131	0.00090453	0.00181161	0.00164206	0.00223241	1.575	8.0677	0
CCAR2	NP_066997.3	cell cycle and apoptosis regulator protein 2 [Homo sapiens]	0	0	9.158e-05	0.00021618	3.976e-05	0.00010996	1.574	2.6792	0.141245
CDC5L	NP_001244.1	cell division cycle 5-like protein [Homo sapiens]	0	0	0	0.00013822	4.576e-05	0.00010546	1.574	2.0269	0.290717
MTHFD1	NP_005947.3	C-1-tetrahydrofolate synthase, cytoplasmic [Homo sapiens]	7.634e-05	0.00018995	9.041e-05	0.00016598	7.85e-05	0.00045229	1.57	3.8908	0.019006
RTCB	NP_055121.1	tRNA-splicing ligase RtcB homolog [Homo sapiens]	0	0	0	8.78e-05	0.00018167	0.00020098	1.564	2.2308	0.238076
FIBCD1	NP_116232.3	fibrinogen C domain-containing protein 1 [Homo sapiens]	0.00015484	0	0	4.809e-05	0.00019901	0.00040363	1.55	2.3912	0.200006
HNRNPR	NP_001095868.1	heterogeneous nuclear ribonucleoprotein R isoform 1 [Homo sapiens]	0	0.00027926	7.753e-05	0.00015211	0.00025965	0.00035108	1.546	3.3752	0.049501
PFKL	NP_001002021.2	ATP-dependent 6-phosphofructokinase, liver type isoform a [Homo sapiens]	4.3e-05	0	0	0.00010685	0	0.00016304	1.537	2.3367	0.211643
LGALS3BP	NP_005558.1	galectin-3-binding protein precursor [Homo sapiens]	0	0.0003036	0	0.00022739	0.00028228	0.00037591	1.537	3.5516	0.036257
MCM4	NP_877423.1	DNA replication licensing factor MCM4 [Homo sapiens]	0	0	4.898e-05	7.707e-05	0.00010631	9.801e-05	1.537	2.3222	0.215607
PRPF31	NP_056444.3	U4/U6 small nuclear ribonucleoprotein Prp31 [Homo sapiens]	0	0	0	0.00013329	0	0.0002712	1.531	2.2288	0.238074
RPS26	NP_001020.2	40S ribosomal protein S26 [Homo sapiens]	0	0.0003861	0	0.00038558	0.0009573	0.00058838	1.524	2.1765	0.250794
MRPS34	NP_001287829.1	0 genes:. 2 proteins in this group did not match any genes. NP_001287829.1:28S ribosomal protein S34, mitochondrial isoform 1 [Homo sapiens] ;NP_076425.1:28S ribosomal protein S34, mitochondrial isoform 2 [Homo sapiens] ;	0	0	0	0.00059122	0.00024464	0.00022554	1.514	2.2121	0.24228
CDYL2	NP_689555.2	chromodomain Y-like protein 2 [Homo sapiens]	0	0	0	0.00017526	0.00018131	0.00010029	1.512	2.2209	0.240173
HNRNPUL1	NP_001287945.1	0 genes:. 3 proteins in this group did not match any genes. NP_001287945.1:heterogeneous nuclear ribonucleoprotein U-like protein 1 isoform e [Homo sapiens] ;NP_008971.2:heterogeneous nuclear ribonucleoprotein U-like protein 1 isoform a [Homo sapiens] ;NP_653333.1:heterogeneous nuclear ribonucleoprotein U-like protein 1 isoform d [Homo sapiens] ;	0	0.00011578	0	0.00011562	7.177e-05	0.00019849	1.51	2.5776	0.160548
PDE3A	NP_000912.3	0 genes:. 2 proteins in this group did not match any genes. NP_000912.3:cGMP-inhibited 3',5'-cyclic phosphodiesterase A isoform 1 [Homo sapiens] ;NP_001231612.1:cGMP-inhibited 3',5'-cyclic phosphodiesterase A isoform 2 [Homo sapiens] ;	0	0.00011674	7.409e-05	0.00013602	0.00017689	0.0001186	1.503	3.5317	0.037952
DYNC1H1	NP_001367.2	cytoplasmic dynein 1 heavy chain 1 [Homo sapiens]	3.841e-05	0.00011468	0.00010917	0.00015748	0.00011058	0.00024394	1.503	7.6637	0
SPATA5L1	NP_001310569.1	0 genes:. 2 proteins in this group did not match any genes. NP_001310569.1:spermatogenesis-associated protein 5-like protein 1 isoform 2 [Homo sapiens] ;NP_076968.2:spermatogenesis-associated protein 5-like protein 1 isoform 1 [Homo sapiens] ;	0	0	0	0.00014304	8.878e-05	0.00013642	1.496	2.1709	0.252947
FLNC	NP_001449.3	filamin-C isoform a [Homo sapiens]	1.32e-05	0	3.215e-05	2.486e-05	4.04e-05	4.382e-05	1.493	2.6054	0.15393
MMS19	NP_001276332.1	0 genes:. 2 proteins in this group did not match any genes. NP_001276332.1:MMS19 nucleotide excision repair protein homolog isoform 2 [Homo sapiens] ;NP_071757.4:MMS19 nucleotide excision repair protein homolog isoform 1 [Homo sapiens] ;	0	0	4.282e-05	6.739e-05	1.859e-05	0.00011997	1.491	1.9609	0.309191
DCTN1	NP_001128512.1	0 genes:. 6 proteins in this group did not match any genes. NP_001128512.1:dynactin subunit 1 isoform 3 [Homo sapiens] ;NP_001128513.1:dynactin subunit 1 isoform 4 [Homo sapiens] ;NP_001177765.1:dynactin subunit 1 isoform 5 [Homo sapiens] ;NP_001177766.1:dynactin subunit 1 isoform 6 [Homo sapiens] ;NP_004073.2:dynactin subunit 1 isoform 1 [Homo sapiens] ;NP_075408.1:dynactin subunit 1 isoform 2 […	2.848e-05	0	0	0	4.393e-05	0.000108	1.489	2.1822	0.248646
YWHAE	NP_006752.1	14-3-3 protein epsilon [Homo sapiens]	0.00055985	0	0.00016575	0.00069555	0.00079149	0.00039802	1.482	3.1904	0.067221
NAT10	NP_001137502.1	0 genes:. 2 proteins in this group did not match any genes. NP_001137502.1:RNA cytidine acetyltransferase isoform b [Homo sapiens] ;NP_078938.2:RNA cytidine acetyltransferase isoform a [Homo sapiens] ;	0	0	0	6.979e-05	3.851e-05	0.00012425	1.482	2.3093	0.217594
BRIX1	NP_060791.3	ribosome biogenesis protein BRX1 homolog [Homo sapiens]	0	0	0	0	0.00020791	0.00033544	1.479	2.1805	0.250797
RASA3	NP_001307750.1	0 genes:. 3 proteins in this group did not match any genes. NP_001307750.1:ras GTPase-activating protein 3 isoform 2 [Homo sapiens] ;NP_001307751.1:ras GTPase-activating protein 3 isoform 3 [Homo sapiens] ;NP_031394.2:ras GTPase-activating protein 3 isoform 1 [Homo sapiens] ;	0	0	0	0.00014748	0.00016273	0.00015003	1.479	1.8962	0.325651
PDE4D	NP_001098101.1	0 genes:. 6 proteins in this group did not match any genes. NP_001098101.1:cAMP-specific 3',5'-cyclic phosphodiesterase 4D isoform PDE4D4 [Homo sapiens] ;NP_001159371.1:cAMP-specific 3',5'-cyclic phosphodiesterase 4D isoform PDE4D7 [Homo sapiens] ;NP_001184147.1:cAMP-specific 3',5'-cyclic phosphodiesterase 4D isoform PDE4D5 [Homo sapiens] ;NP_001184148.1:cAMP-specific 3',5'-cyclic phosphodiestera…	0	0.00010977	0.00010449	0.00010962	0.0001134	0.00023001	1.474	2.7776	0.123537
LONP1	NP_001263408.1	0 genes:. 3 proteins in this group did not match any genes. NP_001263408.1:lon protease homolog, mitochondrial isoform 2 [Homo sapiens] ;NP_001263409.1:lon protease homolog, mitochondrial isoform 3 [Homo sapiens] ;NP_004784.2:lon protease homolog, mitochondrial isoform 1 precursor [Homo sapiens] ;	0	0	0	7.431e-05	0.0001025	7.56e-05	1.473	2.0028	0.297598
HNRNPA0	NP_006796.1	heterogeneous nuclear ribonucleoprotein A0 [Homo sapiens]	0	0	0	0.00036345	0.00012032	0.00027731	1.469	2.1274	0.263824
UTP18	NP_057085.2	U3 small nucleolar RNA-associated protein 18 homolog [Homo sapiens]	0	0	0	0.00011963	0	0.00024339	1.468	2.337	0.211644
GCDH	NP_000150.1	glutaryl-CoA dehydrogenase, mitochondrial isoform a precursor [Homo sapiens]	0	0	0	0.00020247	0.00016756	0.00011586	1.467	2.131	0.261623
DNAJC7	NP_003306.3	dnaJ homolog subfamily C member 7 isoform 1 [Homo sapiens]	0	0	0	0.00013464	0.00014857	0.00020546	1.464	2.239	0.235986
QARS	NP_005042.1	glutamine--tRNA ligase isoform a [Homo sapiens]	0	0.00011459	0.00027268	0.00031468	0.00011838	0.00037106	1.463	3.7268	0.026053
FRG1	NP_004468.1	protein FRG1 [Homo sapiens]	0	0	0	0.00034373	0.00028447	0.00026226	1.461	2.3059	0.219607
EIF3H	NP_003747.1	eukaryotic translation initiation factor 3 subunit H [Homo sapiens]	0	0	0	6.298e-05	0.00046913	4.806e-05	1.46	2.022	0.290709
MITF	NP_001171896.1	0 genes:. 4 proteins in this group did not match any genes. NP_001171896.1:microphthalmia-associated transcription factor isoform 7 [Homo sapiens] ;NP_006713.1:microphthalmia-associated transcription factor isoform 3 [Homo sapiens] ;NP_937802.1:microphthalmia-associated transcription factor isoform 1 [Homo sapiens] ;NP_937820.1:microphthalmia-associated transcription factor isoform 2 [Homo sapien…	0	0	0	0.00018949	0.00019603	0.00010843	1.453	2.2898	0.223645
GRSF1	NP_002083.3	G-rich sequence factor 1 isoform 1 [Homo sapiens]	0	9.25e-05	0	4.619e-05	7.645e-05	0.00028193	1.447	2.2089	0.242275
DDX46	NP_055644.2	probable ATP-dependent RNA helicase DDX46 isoform 2 [Homo sapiens]	0	0.00010767	0	0.00010752	0	0.00019689	1.445	2.831	0.115281
ESYT2	NP_065779.1	extended synaptotagmin-2 [Homo sapiens]	0	0	0	0.00014896	2.055e-05	9.471e-05	1.442	2.0909	0.272665
DNAJB1	NP_001300893.1	0 genes:. 2 proteins in this group did not match any genes. NP_001300893.1:dnaJ homolog subfamily B member 1 isoform 2 [Homo sapiens] ;NP_006136.1:dnaJ homolog subfamily B member 1 isoform 1 [Homo sapiens] ;	0	0	0	0	0.00045871	0.00028193	1.435	2.1373	0.261633
BCKDHA	NP_000700.1	0 genes:. 2 proteins in this group did not match any genes. NP_000700.1:2-oxoisovalerate dehydrogenase subunit alpha, mitochondrial isoform 1 precursor [Homo sapiens] ;NP_001158255.1:2-oxoisovalerate dehydrogenase subunit alpha, mitochondrial isoform 2 precursor [Homo sapiens] ;	0	9.978e-05	0	0.00029893	0.00016493	7.603e-05	1.434	2.2284	0.238074
NCBP1	NP_002477.1	nuclear cap-binding protein subunit 1 [Homo sapiens]	0	0	0	0.00011226	9.29e-05	6.424e-05	1.432	2.0949	0.27267
TFEB	NP_001161299.2	0 genes:. 2 proteins in this group did not match any genes. NP_001161299.2:transcription factor EB isoform 2 [Homo sapiens] ;NP_009093.1:transcription factor EB isoform 1 [Homo sapiens] ;	0	0	0	0.00018098	3.745e-05	0.00020713	1.428	2.0117	0.295298
TCF25	NP_055787.1	transcription factor 25 [Homo sapiens]	0	0	0	3.28e-05	0.00016285	0.00010009	1.428	2.0551	0.281627
DHX16	NP_003578.2	putative pre-mRNA-splicing factor ATP-dependent RNA helicase DHX16 isoform 1 [Homo sapiens]	0	0	0	2.13e-05	0	0.00014625	1.427	2.1579	0.2551
RBMX	NP_002130.2	RNA-binding motif protein, X chromosome isoform 1 [Homo sapiens]	0	0	0	0.0001134	0	0.0003461	1.427	1.9858	0.302217
SRP9	NP_003124.1	signal recognition particle 9 kDa protein isoform 2 [Homo sapiens]	0	0.0010326	0	0.00128899	0.00106676	0.00098348	1.427	2.3641	0.20578
ARF1	NP_001649.1	ADP-ribosylation factor 1 [Homo sapiens]	0	0	0	0.00036747	0.00010137	0.00064085	1.422	2.0777	0.277139
SLC25A10	NP_001257817.1	0 genes:. 3 proteins in this group did not match any genes. NP_001257817.1:mitochondrial dicarboxylate carrier isoform 1 [Homo sapiens] ;NP_001257882.1:mitochondrial dicarboxylate carrier isoform 3 [Homo sapiens] ;NP_036272.2:mitochondrial dicarboxylate carrier isoform 2 [Homo sapiens] ;	0	0	0	0.0002996	0.00018596	0.00022859	1.42	1.9978	0.297592
NDUFS3	NP_004542.1	NADH dehydrogenase [ubiquinone] iron-sulfur protein 3, mitochondrial precursor [Homo sapiens]	0	0	0	0	0.000278	0.00032038	1.419	1.9815	0.302212
TARDBP	NP_031401.1	TAR DNA-binding protein 43 [Homo sapiens]	0.00025863	0.00010725	0.00010209	0.00016066	4.432e-05	0.00061289	1.418	2.7698	0.124952
DDX24	NP_065147.1	ATP-dependent RNA helicase DDX24 [Homo sapiens]	0	0	0	7.743e-05	8.544e-05	7.877e-05	1.416	2.0094	0.295297
HCFC1	NP_005325.2	host cell factor 1 [Homo sapiens]	0	0	0	3.268e-05	2.705e-05	4.156e-05	1.416	2.1057	0.268222
DYNC1LI2	NP_001273086.1	0 genes:. 3 proteins in this group did not match any genes. NP_001273086.1:cytoplasmic dynein 1 light intermediate chain 2 isoform 2 [Homo sapiens] ;NP_001310884.1:cytoplasmic dynein 1 light intermediate chain 2 isoform 3 [Homo sapiens] ;NP_006132.1:cytoplasmic dynein 1 light intermediate chain 2 isoform 1 [Homo sapiens] ;	0	0	0.00010185	0.00016027	0.00013264	0.00020381	1.412	2.0215	0.290708
TTLL12	NP_055955.1	tubulin--tyrosine ligase-like protein 12 [Homo sapiens]	0	6.895e-05	0	6.885e-05	5.698e-05	0.00018387	1.409	1.9876	0.299895
ILF2	NP_001254738.1	0 genes:. 2 proteins in this group did not match any genes. NP_001254738.1:interleukin enhancer-binding factor 2 isoform 2 [Homo sapiens] ;NP_004506.2:interleukin enhancer-binding factor 2 isoform 1 [Homo sapiens] ;	0	0	0	0.00031492	0.00010425	0.00019223	1.399	1.9937	0.299904
DHX15	NP_001349.2	pre-mRNA-splicing factor ATP-dependent RNA helicase DHX15 [Homo sapiens]	4.489e-05	0.00050266	0.00010633	0.0004462	0.0002308	0.00046811	1.397	4.5577	0.004326
DNMT1	NP_001124295.1	0 genes:. 3 proteins in this group did not match any genes. NP_001124295.1:DNA (cytosine-5)-methyltransferase 1 isoform a [Homo sapiens] ;NP_001305659.1:DNA (cytosine-5)-methyltransferase 1 isoform c [Homo sapiens] ;NP_001370.1:DNA (cytosine-5)-methyltransferase 1 isoform b [Homo sapiens] ;	0	0	0	1.358e-05	4.497e-05	5.183e-05	1.397	1.8266	0.34717
PWP1	NP_001304891.1	0 genes:. 3 proteins in this group did not match any genes. NP_001304891.1:periodic tryptophan protein 1 homolog isoform 2 [Homo sapiens] ;NP_001304892.1:periodic tryptophan protein 1 homolog isoform 3 [Homo sapiens] ;NP_008993.1:periodic tryptophan protein 1 homolog isoform 1 [Homo sapiens] ;	0	0	0	0.00030302	4.18e-05	0.00015413	1.395	2.0216	0.290708
EIF4B	NP_001287750.1	0 genes:. 2 proteins in this group did not match any genes. NP_001287750.1:eukaryotic translation initiation factor 4B isoform 1 [Homo sapiens] ;NP_001408.2:eukaryotic translation initiation factor 4B isoform 2 [Homo sapiens] ;	0.00023176	0.00050457	0.00089198	0.00104375	0.00110209	0.00079636	1.39	5.8456	0.00012
HNRNPUL2	NP_001073027.1	heterogeneous nuclear ribonucleoprotein U-like protein 2 [Homo sapiens]	0	0	0	0.00011872	2.456e-05	0.00013587	1.384	2.0436	0.286163
RBM14	NP_006319.1	RNA-binding protein 14 isoform 1 [Homo sapiens]	0	0	0	0.0001657	0.00013713	2.529e-05	1.384	2.0312	0.28843
DDX39B	NP_542165.1	spliceosome RNA helicase DDX39B [Homo sapiens]	0	0.00020749	0	0.0002072	0.00038107	7.246e-05	1.382	2.3062	0.219607
PRR12	NP_065770.1	proline-rich protein 12 [Homo sapiens]	0	0	0	3.267e-05	2.704e-05	4.154e-05	1.379	2.1378	0.261633
SEC16A	NP_055681.1	protein transport protein Sec16A isoform 1 [Homo sapiens]	7.57e-06	3.768e-05	3.586e-05	0.00013169	2.335e-05	0	1.373	2.6981	0.136662
TUBB	NP_001280141.1	tubulin beta chain isoform a [Homo sapiens]	0.00984166	0.00587249	0.0125953	0.0150146	0.0210026	0.0152202	1.367	21.7724	0
UPF1	NP_001284478.1	0 genes:. 2 proteins in this group did not match any genes. NP_001284478.1:regulator of nonsense transcripts 1 isoform 1 [Homo sapiens] ;NP_002902.2:regulator of nonsense transcripts 1 isoform 2 [Homo sapiens] ;	0	0	0	9.819e-05	1.625e-05	7.492e-05	1.365	2.1485	0.257265
LBR	NP_919424.1	lamin-B receptor [Homo sapiens]	0	0	0	0	5.967e-05	0.00019254	1.364	2.025	0.290715
GLUD1	NP_005262.1	glutamate dehydrogenase 1, mitochondrial isoform a precursor [Homo sapiens]	0	0	0	0.0001192	0.00013153	9.095e-05	1.358	1.9071	0.323287
PFKM	NP_001160158.1	ATP-dependent 6-phosphofructokinase, muscle type isoform 1 [Homo sapiens]	0	5.218e-05	0	5.21e-05	6.468e-05	9.939e-05	1.357	2.0156	0.293
MAX	NP_002373.3	0 genes:. 2 proteins in this group did not match any genes. NP_002373.3:protein max isoform a [Homo sapiens] ;NP_660087.1:protein max isoform b [Homo sapiens] ;	0	0	0	0.00013857	0.00034403	0.00063434	1.357	1.8755	0.332789
CHD7	NP_060250.2	chromodomain-helicase-DNA-binding protein 7 isoform 1 [Homo sapiens]	0	0	0	2.219e-05	0	3.387e-05	1.354	1.7926	0.35683
BUB3	NP_001007794.1	0 genes:. 2 proteins in this group did not match any genes. NP_001007794.1:mitotic checkpoint protein BUB3 isoform b [Homo sapiens] ;NP_004716.1:mitotic checkpoint protein BUB3 isoform a [Homo sapiens] ;	0.00120428	0.00149822	0.0002593	0.00183622	0.00146336	0.00176423	1.353	6.0048	7.4e-05
RPL38	NP_001030335.1	60S ribosomal protein L38 [Homo sapiens]	0.00101973	0.00253725	0.0024152	0.00348395	0.00340754	0.00314151	1.352	3.5547	0.036259
DYNLL2	NP_542408.1	dynein light chain 2, cytoplasmic [Homo sapiens]	0	0	0	0.00025869	0.00024171	0.00157992	1.352	1.9639	0.306854
EXOSC10	NP_001001998.1	exosome component 10 isoform 1 [Homo sapiens]	0	0	0	7.515e-05	2.073e-05	0.00011468	1.348	1.8265	0.34717
TCEB3	NP_003189.2	transcription elongation factor B polypeptide 3 [Homo sapiens]	0	0	0	8.335e-05	2.299e-05	0.00012719	1.348	2.0356	0.288436
RBM25	NP_067062.1	RNA-binding protein 25 [Homo sapiens]	0	0	0	2.63e-05	8.706e-05	0.00010033	1.343	2.0367	0.288437
MCM5	NP_006730.2	DNA replication licensing factor MCM5 [Homo sapiens]	4.862e-05	0.00018148	0	0.00030205	5e-05	0.00011523	1.342	2.5785	0.158868
SLC25A3	NP_998776.1	phosphate carrier protein, mitochondrial isoform b precursor [Homo sapiens]	0	0	0.00046832	0.00055273	0.00020331	0.00042172	1.334	2.7021	0.136668
YWHAQ	NP_006817.1	14-3-3 protein theta [Homo sapiens]	0	0.00072493	0.00086257	0.00063345	0.00157271	0.0006214	1.334	3.7412	0.025638
PSMC2	NP_002794.1	26S protease regulatory subunit 7 isoform 1 [Homo sapiens]	0	0	0	0.00020481	0.0001695	7.813e-05	1.329	1.8647	0.335174
SRRM1	NP_001290377.1	0 genes:. 3 proteins in this group did not match any genes. NP_001290377.1:serine/arginine repetitive matrix protein 1 isoform 1 [Homo sapiens] ;NP_001290378.1:serine/arginine repetitive matrix protein 1 isoform 3 [Homo sapiens] ;NP_005830.2:serine/arginine repetitive matrix protein 1 isoform 2 [Homo sapiens] ;	0	0	0	2.42e-05	0	0.00014774	1.327	1.8541	0.337561
SNRPB	NP_003082.1	0 genes:. 3 proteins in this group did not match any genes. NP_003082.1:small nuclear ribonucleoprotein-associated proteins B and B' isoform B [Homo sapiens] ;NP_073719.1:small nuclear ribonucleoprotein-associated protein N [Homo sapiens] ;NP_937859.1:small nuclear ribonucleoprotein-associated proteins B and B' isoform B' [Homo sapiens] ;	0	0	0.00036594	0.00038391	7.943e-05	0.00058583	1.326	2.2505	0.231828
BCLAF1	NP_001070908.1	0 genes:. 4 proteins in this group did not match any genes. NP_001070908.1:bcl-2-associated transcription factor 1 isoform 2 [Homo sapiens] ;NP_001070909.1:bcl-2-associated transcription factor 1 isoform 3 [Homo sapiens] ;NP_001287967.1:bcl-2-associated transcription factor 1 isoform 4 [Homo sapiens] ;NP_055554.1:bcl-2-associated transcription factor 1 isoform 1 [Homo sapiens] ;	0	0	0	0	2.111e-05	0.00015573	1.323	1.8687	0.335176
GPI	NP_000166.2	0 genes:. 2 proteins in this group did not match any genes. NP_000166.2:glucose-6-phosphate isomerase isoform 2 [Homo sapiens] ;NP_001276718.1:glucose-6-phosphate isomerase isoform 3 [Homo sapiens] ;	0.00019188	0	0	0.00019866	0.00026306	0.00015158	1.319	2.5829	0.158876
RBM28	NP_001159607.1	0 genes:. 2 proteins in this group did not match any genes. NP_001159607.1:RNA-binding protein 28 isoform 2 [Homo sapiens] ;NP_060547.2:RNA-binding protein 28 isoform 1 [Homo sapiens] ;	0	0	0	0.0001435	8.907e-05	8.212e-05	1.319	1.9252	0.318568
TFAM	NP_003192.1	transcription factor A, mitochondrial isoform 1 precursor [Homo sapiens]	0	0	0	9.012e-05	0.00029835	0.00027505	1.315	1.6776	0.388507
C8orf33	NP_075568.1	UPF0488 protein C8orf33 [Homo sapiens]	0	0	0	0.00019363	0	0.00051708	1.314	1.901	0.325657
SMARCA2	NP_003061.3	probable global transcription activator SNF2L2 isoform a [Homo sapiens]	0	0	0	9.482e-05	2.693e-05	0	1.31	1.9496	0.311525
PGAM5	NP_001164014.1	0 genes:. 3 proteins in this group did not match any genes. NP_001164014.1:serine/threonine-protein phosphatase PGAM5, mitochondrial isoform 1 [Homo sapiens] ;NP_001164015.1:serine/threonine-protein phosphatase PGAM5, mitochondrial isoform 2 [Homo sapiens] ;NP_612642.2:serine/threonine-protein phosphatase PGAM5, mitochondrial isoform 3 [Homo sapiens] ;	0	0	0	0.00046029	6.349e-05	0.0001756	1.302	1.872	0.332786
PPP1CB	NP_996759.1	serine/threonine-protein phosphatase PP1-beta catalytic subunit isoform 1 [Homo sapiens]	0	0	0	0	0.00011222	0.00036211	1.3	1.8371	0.342354
P4HA1	NP_001136067.1	prolyl 4-hydroxylase subunit alpha-1 isoform 2 precursor [Homo sapiens]	6.684e-05	0.00024945	0.0001583	0.00037366	0.00013744	0.00025342	1.299	2.6834	0.139706
FTSJ3	NP_060117.3	pre-rRNA processing protein FTSJ3 [Homo sapiens]	0	0	0	5.235e-05	4.333e-05	0.00011983	1.299	2.071	0.279385
DDX39A	NP_005795.2	ATP-dependent RNA helicase DDX39A [Homo sapiens]	0.00041792	0	0.00039594	0.00041537	0.00030557	0.00079891	1.29	3.5244	0.037948
MYCBP2	NP_055872.4	E3 ubiquitin-protein ligase MYCBP2 [Homo sapiens]	0	0	0	0	3.92e-06	2.531e-05	1.286	1.8614	0.335168
PSIP1	NP_150091.2	PC4 and SFRS1-interacting protein isoform 2 [Homo sapiens]	0	0	0	8.366e-05	0.00010386	0.00015958	1.273	2.017	0.293002
TUBB6	NP_115914.1	tubulin beta-6 chain isoform 1 [Homo sapiens]	0.00024579	0.00220779	0.00161104	0.00214984	0.00203106	0.00210495	1.272	6.8284	4e-06
PNKP	NP_009185.2	bifunctional polynucleotide phosphatase/kinase [Homo sapiens]	0	0	0	0.00021277	7.043e-05	9.74e-05	1.272	1.7707	0.361675
YWHAB	NP_647539.1	14-3-3 protein beta/alpha [Homo sapiens]	0.00014508	0	0.00017181	0.00018025	0.00037293	0.00020629	1.272	1.9117	0.320917
DDX3X	NP_001180345.1	ATP-dependent RNA helicase DDX3X isoform 2 [Homo sapiens]	0.00048595	0.00120913	0.00057548	0.00112627	0.0013324	0.00121746	1.27	6.6165	9e-06
PLRG1	NP_001188493.1	0 genes:. 2 proteins in this group did not match any genes. NP_001188493.1:pleiotropic regulator 1 isoform 2 [Homo sapiens] ;NP_002660.1:pleiotropic regulator 1 isoform 1 [Homo sapiens] ;	0	0	0	0.00013171	0	0.00020098	1.267	1.8212	0.347165
TRAP1	NP_001258978.1	0 genes:. 2 proteins in this group did not match any genes. NP_001258978.1:heat shock protein 75 kDa, mitochondrial isoform 2 [Homo sapiens] ;NP_057376.2:heat shock protein 75 kDa, mitochondrial isoform 1 precursor [Homo sapiens] ;	5.482e-05	0	6.492e-05	0	0.00011274	0.00010394	1.263	1.8619	0.335169
SET	NP_001116293.1	0 genes:. 4 proteins in this group did not match any genes. NP_001116293.1:protein SET isoform 1 [Homo sapiens] ;NP_001234929.1:protein SET isoform 3 [Homo sapiens] ;NP_001234930.1:protein SET isoform 4 [Homo sapiens] ;NP_003002.2:protein SET isoform 2 [Homo sapiens] ;	0.00012307	0.00045933	0.00029149	0	0.00069597	0.00046664	1.26	2.6928	0.138182
ARID2	NP_689854.2	AT-rich interactive domain-containing protein 2 [Homo sapiens]	0	0	0	2.416e-05	1e-05	6.453e-05	1.254	1.881	0.330404
RCC2	NP_061185.1	protein RCC2 [Homo sapiens]	0.00020512	0.0019564	0.00016194	0.00118923	0.00094905	0.00132864	1.253	6.0856	5.6e-05
CUTA	NP_001014433.1	0 genes:. 3 proteins in this group did not match any genes. NP_001014433.1:protein CutA isoform 1 [Homo sapiens] ;NP_001014840.1:protein CutA isoform 3 precursor [Homo sapiens] ;NP_057005.1:protein CutA isoform 2 precursor [Homo sapiens] ;	0	0	0.00021346	0.00011197	0.00046334	0.00034173	1.252	1.9288	0.316207
PLEKHA5	NP_001137293.2	0 genes:. 4 proteins in this group did not match any genes. NP_001137293.2:pleckstrin homology domain-containing family A member 5 isoform 2 [Homo sapiens] ;NP_001243399.1:pleckstrin homology domain-containing family A member 5 isoform 4 [Homo sapiens] ;NP_001243716.1:pleckstrin homology domain-containing family A member 5 isoform 5 [Homo sapiens] ;NP_061885.2:pleckstrin homology domain-containin…	0	0	3.6e-05	7.554e-05	1.563e-05	5.763e-05	1.252	1.7852	0.356821
SRSF1	NP_008855.1	serine/arginine-rich splicing factor 1 isoform 1 [Homo sapiens]	0	0	0	0.0001788	0.00022196	0.00034104	1.248	1.8243	0.347169
MAP4	NP_002366.2	microtubule-associated protein 4 isoform 1 [Homo sapiens]	9.294e-05	0.00015417	0.00011007	0.00019245	0.00012742	0.00023494	1.247	3.3066	0.055458
GTF2E1	NP_005504.2	general transcription factor IIE subunit 1 [Homo sapiens]	0	0	0	0.00015151	4.18e-05	0.00019266	1.245	1.7922	0.35683
THRAP3	NP_001308402.1	0 genes:. 2 proteins in this group did not match any genes. NP_001308402.1:thyroid hormone receptor-associated protein 3 isoform 2 [Homo sapiens] ;NP_005110.2:thyroid hormone receptor-associated protein 3 isoform 1 [Homo sapiens] ;	0	0	0	2.324e-05	7.693e-05	7.093e-05	1.241	1.7375	0.371405
ATPIF1	NP_057395.1	ATPase inhibitor, mitochondrial isoform 1 precursor [Homo sapiens]	0	0	0.00079747	0.00062747	0.00086549	0.00063833	1.24	1.9621	0.30685
MROH1	NP_001275743.1	0 genes:. 2 proteins in this group did not match any genes. NP_001275743.1:maestro heat-like repeat-containing protein family member 1 isoform 3 [Homo sapiens] ;NP_115826.2:maestro heat-like repeat-containing protein family member 1 isoform 1 [Homo sapiens] ;	0	0	0	2.717e-05	4.497e-05	3.11e-05	1.24	1.7426	0.368963
LANCL1	NP_006046.1	lanC-like protein 1 [Homo sapiens]	0.0001789	0.00022257	0	0.00011113	9.197e-05	0.00050875	1.235	2.2998	0.219596
NUMA1	NP_001273490.1	0 genes:. 2 proteins in this group did not match any genes. NP_001273490.1:nuclear mitotic apparatus protein 1 isoform 2 [Homo sapiens] ;NP_006176.2:nuclear mitotic apparatus protein 1 isoform 1 [Homo sapiens] ;	0	0	0	3.166e-05	0	3.221e-05	1.234	1.4602	0.452102
SEC13	NP_001129498.1	0 genes:. 4 proteins in this group did not match any genes. NP_001129498.1:protein SEC13 homolog isoform 3 [Homo sapiens] ;NP_001129704.1:protein SEC13 homolog isoform 2 [Homo sapiens] ;NP_109598.2:protein SEC13 homolog isoform 4 [Homo sapiens] ;NP_899195.1:protein SEC13 homolog isoform 1 [Homo sapiens] ;	0	0	0	0	9.972e-05	0.0002758	1.234	1.7566	0.366538
GTF3C2	NP_001305838.1	0 genes:. 2 proteins in this group did not match any genes. NP_001305838.1:general transcription factor 3C polypeptide 2 isoform a [Homo sapiens] ;NP_001512.1:general transcription factor 3C polypeptide 2 isoform b [Homo sapiens] ;	0	0	0	9.618e-05	7.96e-05	1.835e-05	1.23	1.6962	0.383615
ALYREF	NP_005773.3	THO complex subunit 4 [Homo sapiens]	0	0	0.0003202	0.00025194	0.00041701	0.0002563	1.229	1.994	0.299904
KIF5B	NP_004512.1	kinesin-1 heavy chain [Homo sapiens]	0	0	4.389e-05	0	7.621e-05	7.026e-05	1.227	1.8666	0.335175
YWHAZ	NP_663723.1	14-3-3 protein zeta/delta [Homo sapiens]	0	0.0005437	0.00017251	9.049e-05	0.0008238	0.00027618	1.227	2.2541	0.231834
DDX50	NP_076950.1	ATP-dependent RNA helicase DDX50 [Homo sapiens]	0	0	0	6.016e-05	0	0.00014581	1.224	1.8439	0.339952
KARS	NP_001123561.1	0 genes:. 2 proteins in this group did not match any genes. NP_001123561.1:lysine--tRNA ligase isoform 1 [Homo sapiens] ;NP_005539.1:lysine--tRNA ligase isoform 2 [Homo sapiens] ;	0	0	0	0.00017736	5.871e-05	5.413e-05	1.223	1.7657	0.364107
LMNA	NP_733821.1	lamin isoform A [Homo sapiens]	0.00032251	0.00053496	0.0017823	0.00146914	0.00118822	0.00137569	1.219	7.5488	0
RNF213	NP_001243000.2	E3 ubiquitin-protein ligase RNF213 isoform 3 [Homo sapiens]	0	0	0	1.703e-05	1.057e-05	9.75e-06	1.215	1.7627	0.364104
APRT	NP_000476.1	adenine phosphoribosyltransferase isoform a [Homo sapiens]	0	0.00024668	0.00046962	0.00049268	0.0003058	0.00046988	1.215	1.9294	0.316209
DDB1	NP_001914.3	DNA damage-binding protein 1 [Homo sapiens]	6.262e-05	0.00011685	0	0.00011669	0.00011266	8.903e-05	1.213	2.5999	0.155571
RPL11	NP_000966.2	0 genes:. 2 proteins in this group did not match any genes. NP_000966.2:60S ribosomal protein L11 isoform 1 [Homo sapiens] ;NP_001186731.1:60S ribosomal protein L11 isoform 2 [Homo sapiens] ;	0.00040102	0	0.00023745	0.00012455	0.0005154	0.0005702	1.212	1.8842	0.330408
TCERG1	NP_001035095.1	0 genes:. 2 proteins in this group did not match any genes. NP_001035095.1:transcription elongation regulator 1 isoform 2 [Homo sapiens] ;NP_006697.2:transcription elongation regulator 1 isoform 1 [Homo sapiens] ;	0	0	0	8.234e-05	1.704e-05	6.283e-05	1.212	1.7199	0.376282
RPS9	NP_001308633.1	40S ribosomal protein S9 isoform a [Homo sapiens]	0	0	0	0.00022856	0.00047289	0.00017439	1.204	1.6198	0.405667
MRTO4	NP_057267.2	mRNA turnover protein 4 homolog [Homo sapiens]	0	0	0	0.00018553	0	0.00042467	1.202	1.8372	0.342354
UQCRC2	NP_003357.2	cytochrome b-c1 complex subunit 2, mitochondrial precursor [Homo sapiens]	0	9.802e-05	0	0.00029365	4.05e-05	7.468e-05	1.201	1.7035	0.381168
RPS20	NP_001014.1	0 genes:. 2 proteins in this group did not match any genes. NP_001014.1:40S ribosomal protein S20 isoform 2 [Homo sapiens] ;NP_001139699.1:40S ribosomal protein S20 isoform 1 [Homo sapiens] ;	0.00029992	0	0	0.00055892	0.00061675	0.0002843	1.201	1.6778	0.388508
SRSF3	NP_003008.1	serine/arginine-rich splicing factor 3 [Homo sapiens]	0.00043525	0.00027074	0	0.00108149	0.00011188	0.00030944	1.197	1.8202	0.347163
PRPF8	NP_006436.3	pre-mRNA-processing-splicing factor 8 [Homo sapiens]	1.529e-05	7.606e-05	7.24e-05	7.596e-05	5.501e-05	0.00010142	1.195	3.153	0.070905
WBP11	NP_057396.1	WW domain-binding protein 11 [Homo sapiens]	0	0.00013854	0	0.00013835	5.725e-05	0.00018473	1.19	2.0537	0.283897
G3BP1	NP_938405.1	ras GTPase-activating protein-binding protein 1 [Homo sapiens]	0	0.00019057	0	4.758e-05	0.00011812	0.0003267	1.188	2.1234	0.263817
NOLC1	NP_001271317.1	0 genes:. 2 proteins in this group did not match any genes. NP_001271317.1:nucleolar and coiled-body phosphoprotein 1 isoform 1 [Homo sapiens] ;NP_004732.2:nucleolar and coiled-body phosphoprotein 1 isoform 2 [Homo sapiens] ;	0	0.00012525	0	6.254e-05	0.00010352	0.00014315	1.178	2.01	0.295297
DDX1	NP_004930.1	ATP-dependent RNA helicase DDX1 [Homo sapiens]	4.823e-05	0	0.00022847	0.00017976	0.00012397	0.00016001	1.176	2.5353	0.169058
CSE1L	NP_001307.2	exportin-2 isoform 1 [Homo sapiens]	3.676e-05	4.573e-05	0	6.85e-05	5.669e-05	5.226e-05	1.168	1.7868	0.356824
FPGS	NP_001018088.1	0 genes:. 3 proteins in this group did not match any genes. NP_001018088.1:folylpolyglutamate synthase, mitochondrial isoform b [Homo sapiens] ;NP_001275732.1:folylpolyglutamate synthase, mitochondrial isoform c precursor [Homo sapiens] ;NP_004948.4:folylpolyglutamate synthase, mitochondrial isoform a precursor [Homo sapiens] ;	0	0	0	0.00016514	6.834e-05	6.3e-05	1.166	1.6045	0.410573
ZNF787	NP_001002836.2	zinc finger protein 787 [Homo sapiens]	0	0	0	0.00011608	4.803e-05	0.00026569	1.162	1.6155	0.408122
CSNK2A2	NP_001887.1	casein kinase II subunit alpha' [Homo sapiens]	0	0	0	0.00025338	5.242e-05	0.00019332	1.16	1.7579	0.366538
MAP7D1	NP_001273295.1	0 genes:. 2 proteins in this group did not match any genes. NP_001273295.1:MAP7 domain-containing protein 1 isoform 3 [Homo sapiens] ;NP_060537.3:MAP7 domain-containing protein 1 isoform 1 [Homo sapiens] ;	0	0	0	0.00010976	4.542e-05	4.187e-05	1.16	1.5009	0.439938
NAP1L4	NP_005960.1	nucleosome assembly protein 1-like 4 [Homo sapiens]	0	0.00023681	0.00033813	0.00029561	0.00039143	0.00022554	1.159	2.4557	0.185058
RPN2	NP_001311228.1	0 genes:. 5 proteins in this group did not match any genes. NP_001311228.1:dolichyl-diphosphooligosaccharide--protein glycosyltransferase subunit 2 isoform 3 precursor [Homo sapiens] ;NP_001311231.1:dolichyl-diphosphooligosaccharide--protein glycosyltransferase subunit 2 isoform 5 precursor [Homo sapiens] ;NP_001311232.1:dolichyl-diphosphooligosaccharide--protein glycosyltransferase subunit 2 iso…	0	7.22e-05	0	0.0001442	5.967e-05	8.252e-05	1.159	1.6701	0.390958
RPLP2	NP_000995.1	60S acidic ribosomal protein P2 [Homo sapiens]	0.00630404	0.00555988	0.00551297	0.0107158	0.00861572	0.00729076	1.158	7.2381	1e-06
HIRA	NP_003316.3	protein HIRA [Homo sapiens]	0	0	0	4.36e-05	0	9.98e-05	1.157	1.6237	0.405669
HNRNPA1	NP_002127.1	0 genes:. 2 proteins in this group did not match any genes. NP_002127.1:heterogeneous nuclear ribonucleoprotein A1 isoform a [Homo sapiens] ;NP_112420.1:heterogeneous nuclear ribonucleoprotein A1 isoform b [Homo sapiens] ;	0.0006692	0.00041627	0.0014529	0.00138566	0.00103209	0.00126869	1.155	4.5574	0.004326
SMARCA5	NP_003592.3	SWI/SNF-related matrix-associated actin-dependent regulator of chromatin subfamily A member 5 [Homo sapiens]	0	0	0	0	6.977e-05	4.824e-05	1.151	1.496	0.442377
COL3A1	NP_000081.1	collagen alpha-1(III) chain preproprotein [Homo sapiens]	0	0	0	0	1.252e-05	6.923e-05	1.148	1.6351	0.40076
DYNC1I2	NP_001258716.1	0 genes:. 5 proteins in this group did not match any genes. NP_001258716.1:cytoplasmic dynein 1 intermediate chain 2 isoform 2 [Homo sapiens] ;NP_001258718.1:cytoplasmic dynein 1 intermediate chain 2 isoform 3 [Homo sapiens] ;NP_001307812.1:cytoplasmic dynein 1 intermediate chain 2 isoform 5 [Homo sapiens] ;NP_001307813.1:cytoplasmic dynein 1 intermediate chain 2 isoform 4 [Homo sapiens] ;NP_0013…	0	0	0	0	8.737e-05	0.0001074	1.144	1.5499	0.425273
AIMP1	NP_001135888.1	0 genes:. 2 proteins in this group did not match any genes. NP_001135888.1:aminoacyl tRNA synthase complex-interacting multifunctional protein 1 isoform b precursor [Homo sapiens] ;NP_004748.2:aminoacyl tRNA synthase complex-interacting multifunctional protein 1 isoform a precursor [Homo sapiens] ;	0	0	0	0.00013197	0.00016382	0.00020138	1.139	1.7057	0.381171
NFIX	NP_001257972.1	nuclear factor 1 X-type isoform 1 [Homo sapiens]	0	0	0	8.694e-05	0.00014391	9.95e-05	1.137	1.6439	0.398309
GTF2E2	NP_002086.1	transcription initiation factor IIE subunit beta [Homo sapiens]	0	0	0	0.00015238	0.00037832	5.813e-05	1.137	1.7062	0.381171
SEH1L	NP_001013455.1	0 genes:. 2 proteins in this group did not match any genes. NP_001013455.1:nucleoporin SEH1 isoform 1 [Homo sapiens] ;NP_112493.2:nucleoporin SEH1 isoform 2 [Homo sapiens] ;	0	0	0	0.00010532	0	0.0002009	1.136	1.5683	0.420377
ANXA1	NP_000691.1	annexin A1 [Homo sapiens]	0	0.00012833	0.00012216	0	0.00026515	0.00014667	1.135	1.58	0.417929
MYH10	NP_001242941.1	myosin-10 isoform 1 [Homo sapiens]	0	0	0	3.498e-05	2.873e-05	2.581e-05	1.135	1.6857	0.386059
NUP155	NP_001265241.1	0 genes:. 3 proteins in this group did not match any genes. NP_001265241.1:nuclear pore complex protein Nup155 isoform 3 [Homo sapiens] ;NP_004289.1:nuclear pore complex protein Nup155 isoform 2 [Homo sapiens] ;NP_705618.1:nuclear pore complex protein Nup155 isoform 1 [Homo sapiens] ;	0	6.692e-05	0	3.341e-05	6.913e-05	6.374e-05	1.134	1.8489	0.33996
ALDH1B1	NP_000683.3	aldehyde dehydrogenase X, mitochondrial precursor [Homo sapiens]	0.00034517	8.588e-05	0.00040876	0.00060036	0.00031941	0.00035991	1.116	3.3271	0.053921
WDR36	NP_644810.1	WD repeat-containing protein 36 [Homo sapiens]	0	0	0	0	5.788e-05	7.115e-05	1.111	1.511	0.4375
NDUFA5	NP_004991.1	NADH dehydrogenase [ubiquinone] 1 alpha subcomplex subunit 5 isoform 1 [Homo sapiens]	0	0	0	0.00038225	0.00031635	0.0005833	1.108	1.5967	0.413026
DPF2	NP_006259.1	zinc finger protein ubi-d4 [Homo sapiens]	0	0	0	0.00017011	4.693e-05	0.00017305	1.108	1.6659	0.393411
SF3B2	NP_006833.2	splicing factor 3B subunit 2 [Homo sapiens]	7.976e-05	9.922e-05	9.445e-05	0.0001734	2.05e-05	0.000189	1.107	2.4435	0.186882
CLPX	NP_006651.2	ATP-dependent Clp protease ATP-binding subunit clpX-like, mitochondrial precursor [Homo sapiens]	0	0	0	7.005e-05	0	0.00013362	1.105	1.458	0.4521
LYAR	NP_060286.1	cell growth-regulating nucleolar protein [Homo sapiens]	0	0	0	0.000117	0.00014524	0.0001339	1.104	1.6212	0.405668
RPL37	NP_000988.1	60S ribosomal protein L37 [Homo sapiens]	0	0	0	0.00068569	0.00037832	0.00052317	1.101	1.5858	0.415476
MTHFD1L	NP_001229696.1	0 genes:. 3 proteins in this group did not match any genes. NP_001229696.1:monofunctional C1-tetrahydrofolate synthase, mitochondrial isoform 1 precursor [Homo sapiens] ;NP_001229697.1:monofunctional C1-tetrahydrofolate synthase, mitochondrial isoform 3 [Homo sapiens] ;NP_056255.2:monofunctional C1-tetrahydrofolate synthase, mitochondrial isoform 2 precursor [Homo sapiens] ;	0	4.535e-05	0	6.794e-05	3.748e-05	5.184e-05	1.097	1.466	0.449672
BLM	NP_001274175.1	0 genes:. 2 proteins in this group did not match any genes. NP_001274175.1:Bloom syndrome protein isoform 1 [Homo sapiens] ;NP_001274176.1:Bloom syndrome protein isoform 2 [Homo sapiens] ;	0	0	0	6.258e-05	2.59e-05	3.581e-05	1.097	1.5988	0.413027
AKAP8L	NP_001278407.1	0 genes:. 2 proteins in this group did not match any genes. NP_001278407.1:A-kinase anchor protein 8-like isoform 2 [Homo sapiens] ;NP_055186.3:A-kinase anchor protein 8-like isoform 1 [Homo sapiens] ;	0	0	0	0	6.273e-05	0.00014458	1.096	1.6368	0.400762
GTF3C3	NP_036218.1	general transcription factor 3C polypeptide 3 isoform 1 [Homo sapiens]	0	0	0	5.005e-05	2.071e-05	9.546e-05	1.095	1.4656	0.449671
SREK1	NP_001070667.1	0 genes:. 3 proteins in this group did not match any genes. NP_001070667.1:splicing regulatory glutamine/lysine-rich protein 1 isoform a [Homo sapiens] ;NP_001310458.1:splicing regulatory glutamine/lysine-rich protein 1 isoform e [Homo sapiens] ;NP_001310462.1:splicing regulatory glutamine/lysine-rich protein 1 isoform f [Homo sapiens] ;	0	0	0	7.106e-05	0	0.00013554	1.094	1.6007	0.410569
NFIA	NP_001128145.1	nuclear factor 1 A-type isoform 1 [Homo sapiens]	0	0	0	0	3.605e-05	0.0001994	1.093	1.5946	0.413024
CPSF6	NP_001287876.1	0 genes:. 2 proteins in this group did not match any genes. NP_001287876.1:cleavage and polyadenylation specificity factor subunit 6 isoform 2 [Homo sapiens] ;NP_008938.2:cleavage and polyadenylation specificity factor subunit 6 isoform 1 [Homo sapiens] ;	0.00030349	0.00022654	0.00064693	0.00067869	0.00059289	0.00031645	1.093	3.5609	0.035707
PEG10	NP_001165908.1	0 genes:. 3 proteins in this group did not match any genes. NP_001165908.1:retrotransposon-derived protein PEG10 isoform 3 [Homo sapiens] ;NP_001171890.1:retrotransposon-derived protein PEG10 isoform 5 [Homo sapiens] ;NP_055883.2:retrotransposon-derived protein PEG10 isoform 1 [Homo sapiens] ;	0	0	0	2.828e-05	4.681e-05	0.00010788	1.092	1.4179	0.464194
PSMC5	NP_001186092.1	0 genes:. 2 proteins in this group did not match any genes. NP_001186092.1:26S protease regulatory subunit 8 isoform 2 [Homo sapiens] ;NP_002796.4:26S protease regulatory subunit 8 isoform 1 [Homo sapiens] ;	8.967e-05	0	0	0.00011141	0.0001383	0.00012751	1.089	1.4893	0.44237
PHGDH	NP_006614.2	D-3-phosphoglycerate dehydrogenase [Homo sapiens]	0.00020088	0.00024992	0.0002379	0.00029117	0.00034425	0.00028563	1.086	2.6528	0.145921
NUP153	NP_001265138.1	0 genes:. 3 proteins in this group did not match any genes. NP_001265138.1:nuclear pore complex protein Nup153 isoform 1 [Homo sapiens] ;NP_001265139.1:nuclear pore complex protein Nup153 isoform 3 [Homo sapiens] ;NP_005115.2:nuclear pore complex protein Nup153 isoform 2 [Homo sapiens] ;	0	0	0	1.472e-05	0	6.739e-05	1.085	1.513	0.437501
YBX3	NP_003642.3	Y-box-binding protein 3 isoform a [Homo sapiens]	0.00019188	0	0	0.00010728	6.342e-05	0.00036171	1.083	1.615	0.408122
HNRNPC	NP_004491.2	0 genes:. 2 proteins in this group did not match any genes. NP_004491.2:heterogeneous nuclear ribonucleoproteins C1/C2 isoform b [Homo sapiens] ;NP_112604.2:heterogeneous nuclear ribonucleoproteins C1/C2 isoform a [Homo sapiens] ;	0.00024362	0	0	0.00045401	0	0.00023093	1.08	1.8192	0.347161
VEZF1	NP_009077.2	vascular endothelial zinc finger 1 [Homo sapiens]	0	0	0	8.511e-05	3.522e-05	0.00016234	1.08	1.249	0.511498
TRIM28	NP_005753.1	transcription intermediary factor 1-beta [Homo sapiens]	8.549e-05	5.318e-05	0.00015185	0.00013276	0.00010987	0.00014181	1.075	2.2119	0.24228
HSPA6	NP_002146.2	heat shock 70 kDa protein 6 [Homo sapiens]	0	0	0	0	0.00016011	3.892e-05	1.07	1.4969	0.442378
SMC3	NP_005436.1	structural maintenance of chromosomes protein 3 [Homo sapiens]	0	0	0	3.643e-05	0	5.56e-05	1.066	1.4159	0.464192
LARP1	NP_056130.2	la-related protein 1 [Homo sapiens]	0	0	0	0	1.801e-05	9.96e-05	1.064	1.5113	0.4375
ATXN2L	NP_001295159.1	0 genes:. 7 proteins in this group did not match any genes. NP_001295159.1:ataxin-2-like protein isoform G [Homo sapiens] ;NP_009176.2:ataxin-2-like protein isoform A [Homo sapiens] ;NP_059867.3:ataxin-2-like protein isoform F [Homo sapiens] ;NP_663760.1:ataxin-2-like protein isoform B [Homo sapiens] ;NP_680780.1:ataxin-2-like protein isoform C [Homo sapiens] ;NP_680781.1:ataxin-2-like protein is…	0	0	0	0.00012455	0	1.584e-05	1.056	1.5379	0.430172
MCM3	NP_002379.3	DNA replication licensing factor MCM3 isoform 1 [Homo sapiens]	0.00016736	0.00036438	9.91e-05	0.00033789	0.00025812	0.00023797	1.055	3.3759	0.049502
SMC2	NP_006435.2	structural maintenance of chromosomes protein 2 [Homo sapiens]	0	3.709e-05	0	0	4.599e-05	5.653e-05	1.053	1.4707	0.449675
PCBP2	NP_001122383.1	poly(rC)-binding protein 2 isoform d [Homo sapiens]	0.00027379	0.00079072	0.00039434	0.00048593	0.00050594	0.00079748	1.052	3.1726	0.069046
SF3A1	NP_005868.1	splicing factor 3A subunit 1 [Homo sapiens]	0	0.00027996	5.33e-05	0.00022366	4.628e-05	0.00019198	1.044	2.3655	0.205781
PELO	NP_057030.3	protein pelota homolog [Homo sapiens]	0	0	0	5.759e-05	0.00014297	0.00013181	1.043	1.2758	0.504537
SSB	NP_003133.1	lupus La protein [Homo sapiens]	0	0	0	0.00010868	8.994e-05	0.00016584	1.042	1.4739	0.447241
SLC25A6	NP_001627.2	ADP/ATP translocase 3 [Homo sapiens]	0	0	0	0	0.00022576	0.00016218	1.04	1.4394	0.456944
FADS2	NP_004256.1	fatty acid desaturase 2 isoform 1 [Homo sapiens]	8.038e-05	0	0	0.00024967	4.132e-05	3.81e-05	1.037	1.3471	0.483346
NTPCR	NP_115700.1	cancer-related nucleoside-triphosphatase [Homo sapiens]	0	0.00023369	0	0	0.00038628	0.00026709	1.035	1.387	0.473806
RAN	NP_006316.1	GTP-binding nuclear protein Ran isoform 1 [Homo sapiens]	0	0.00102782	0.00058703	0.00071849	0.00076451	0.00062651	1.034	2.513	0.172533
YWHAG	NP_036611.2	14-3-3 protein gamma [Homo sapiens]	0	0.00089882	0.00068447	0.00026928	0.00103998	0.00075334	1.034	2.9521	0.096341
ZNF384	NP_001035009.1	0 genes:. 3 proteins in this group did not match any genes. NP_001035009.1:zinc finger protein 384 isoform c [Homo sapiens] ;NP_001129206.1:zinc finger protein 384 isoform d [Homo sapiens] ;NP_597733.2:zinc finger protein 384 isoform a [Homo sapiens] ;	0	0	0	0	0.0001194	0.00011008	1.032	1.3636	0.478582
DCAF7	NP_005819.3	DDB1- and CUL4-associated factor 7 [Homo sapiens]	0	0	0	0.00012965	5.365e-05	0.00024731	1.029	1.4504	0.454525
SRSF11	NP_001177916.1	0 genes:. 2 proteins in this group did not match any genes. NP_001177916.1:serine/arginine-rich splicing factor 11 isoform 2 [Homo sapiens] ;NP_004759.1:serine/arginine-rich splicing factor 11 isoform 1 [Homo sapiens] ;	0.00014779	0.00018386	8.751e-05	0.00018361	0.00011396	0.00024516	1.025	2.1079	0.268227
ACIN1	NP_001158286.1	0 genes:. 3 proteins in this group did not match any genes. NP_001158286.1:apoptotic chromatin condensation inducer in the nucleus isoform 2 [Homo sapiens] ;NP_001158287.1:apoptotic chromatin condensation inducer in the nucleus isoform 3 [Homo sapiens] ;NP_055792.1:apoptotic chromatin condensation inducer in the nucleus isoform 1 [Homo sapiens] ;	0	0	0	0	1.382e-05	7.643e-05	1.022	1.4909	0.442373
42980	NP_001269901.1	0 genes:. 4 proteins in this group did not match any genes. NP_001269901.1:septin-2 isoform b [Homo sapiens] ;NP_001269902.1:septin-2 isoform c [Homo sapiens] ;NP_001307958.1:septin-2 isoform d [Homo sapiens] ;NP_006146.1:septin-2 isoform a [Homo sapiens] ;	0	0	0.00010673	5.599e-05	9.267e-05	0.00017087	1.014	1.2563	0.509183
ZNF609	NP_055857.1	zinc finger protein 609 [Homo sapiens]	0	0	0	3.143e-05	2.601e-05	3.597e-05	1.011	1.3761	0.476198
G3BP2	NP_987100.1	0 genes:. 2 proteins in this group did not match any genes. NP_987100.1:ras GTPase-activating protein-binding protein 2 isoform b [Homo sapiens] ;NP_987101.1:ras GTPase-activating protein-binding protein 2 isoform a [Homo sapiens] ;	0	0	0	0.00014813	0	0.00011302	1.009	1.2958	0.497519
PFN2	NP_002619.1	profilin-2 isoform b [Homo sapiens]	0.00012747	0.00047573	0	0.00031672	0.00013106	0.00072496	1.009	1.6437	0.398309
PDHB	NP_000916.2	0 genes:. 2 proteins in this group did not match any genes. NP_000916.2:pyruvate dehydrogenase E1 component subunit beta, mitochondrial isoform 1 precursor [Homo sapiens] ;NP_001302465.1:pyruvate dehydrogenase E1 component subunit beta, mitochondrial isoform 3 [Homo sapiens] ;	0.00019883	0.00012368	0.00011773	0.00012351	0.00010222	0.00028272	1.006	1.7153	0.378728
PARP2	NP_001036083.1	0 genes:. 2 proteins in this group did not match any genes. NP_001036083.1:poly [ADP-ribose] polymerase 2 isoform 2 [Homo sapiens] ;NP_005475.2:poly [ADP-ribose] polymerase 2 isoform 1 [Homo sapiens] ;	0	0	0	0	3.219e-05	0.00014838	1.005	1.3913	0.471407
ZNF622	NP_219482.1	zinc finger protein 622 [Homo sapiens]	0	0	0	0	3.847e-05	0.00017731	0.99	1.2977	0.497521
ELAC2	NP_001159434.1	0 genes:. 3 proteins in this group did not match any genes. NP_001159434.1:zinc phosphodiesterase ELAC protein 2 isoform 3 [Homo sapiens] ;NP_060597.4:zinc phosphodiesterase ELAC protein 2 isoform 1 [Homo sapiens] ;NP_776065.1:zinc phosphodiesterase ELAC protein 2 isoform 2 [Homo sapiens] ;	0	0	0	2.821e-05	2.334e-05	0.00010761	0.986	1.34	0.485723
PRKAA1	NP_006242.5	5'-AMP-activated protein kinase catalytic subunit alpha-1 isoform 1 [Homo sapiens]	0	0	0	7.932e-05	0	0.00012104	0.983	1.3178	0.492819
HIST1H1C	NP_005310.1	histone H1.2 [Homo sapiens]	8.378e-05	0.00020846	0	0	0.00030039	0.00021102	0.983	1.3742	0.476196
COPB1	NP_057535.1	coatomer subunit beta [Homo sapiens]	0	0	0	9.306e-05	0	3.55e-05	0.982	1.3314	0.488092
CNP	NP_149124.3	2',3'-cyclic-nucleotide 3'-phosphodiesterase [Homo sapiens]	0	0	0	0.00021065	8.717e-05	8.036e-05	0.982	1.4023	0.469008
ZHX1	NP_009153.3	zinc fingers and homeoboxes protein 1 [Homo sapiens]	0	0	0	5.079e-05	6.305e-05	3.875e-05	0.969	1.4075	0.466601
EZR	NP_003370.2	ezrin [Homo sapiens]	0	0	0	0.00015134	0	5.773e-05	0.966	1.3306	0.488092
MYO10	NP_036466.2	unconventional myosin-X [Homo sapiens]	0	0	0	3.232e-05	0	3.288e-05	0.966	1.4786	0.447245
GTF2H1	NP_005307.1	general transcription factor IIH subunit 1 [Homo sapiens]	0	0	0	0.00012137	0	9.26e-05	0.965	1.3273	0.49046
HOXC10	NP_059105.2	homeobox protein Hox-C10 [Homo sapiens]	0	0	0	0.00025931	0.0001073	6.595e-05	0.965	1.3183	0.49282
ZNF644	NP_958357.1	zinc finger protein 644 isoform 1 [Homo sapiens]	0	0	0	3.341e-05	2.765e-05	3.824e-05	0.964	1.3404	0.485723
NUP188	NP_056169.1	nucleoporin NUP188 homolog [Homo sapiens]	2.041e-05	2.539e-05	0	5.07e-05	0	1.934e-05	0.962	1.3886	0.471404
ABCE1	NP_002931.2	ATP-binding cassette sub-family E member 1 [Homo sapiens]	0	0	0	7.403e-05	0	0.00011296	0.961	1.3335	0.488094
RRBP1	NP_004578.2	ribosome-binding protein 1 [Homo sapiens]	0	0	0	6.808e-05	3.756e-05	3.463e-05	0.961	1.3139	0.492817
USP10	NP_001259004.1	0 genes:. 2 proteins in this group did not match any genes. NP_001259004.1:ubiquitin carboxyl-terminal hydrolase 10 isoform 1 [Homo sapiens] ;NP_005144.2:ubiquitin carboxyl-terminal hydrolase 10 isoform 2 [Homo sapiens] ;	0	0	0	5.529e-05	0	8.437e-05	0.96	1.3668	0.478586
SAE1	NP_005491.1	SUMO-activating enzyme subunit 1 isoform a [Homo sapiens]	0	0	0	0	0.00015909	0.00014667	0.956	1.4241	0.46178
SYNCRIP	NP_001153146.1	heterogeneous nuclear ribonucleoprotein Q isoform 3 [Homo sapiens]	0.00020317	0	0.00046784	0.00032126	0.00031335	0.00028247	0.956	2.6532	0.145921
METTL13	NP_055770.1	0 genes:. 2 proteins in this group did not match any genes. NP_055770.1:methyltransferase-like protein 13 isoform 2 [Homo sapiens] ;NP_057019.3:methyltransferase-like protein 13 isoform 1 [Homo sapiens] ;	0	0	0	0.0001085	2.993e-05	8.279e-05	0.956	1.237	0.513803
SSR3	NP_001295126.1	0 genes:. 2 proteins in this group did not match any genes. NP_001295126.1:translocon-associated protein subunit gamma isoform 1 [Homo sapiens] ;NP_009038.1:translocon-associated protein subunit gamma isoform 2 [Homo sapiens] ;	0	0.00022425	0.00042693	0.00044789	0.00037067	0.00017087	0.955	1.6256	0.403211
PSMD2	NP_002799.3	26S proteasome non-ATPase regulatory subunit 2 isoform 1 [Homo sapiens]	0	4.89e-05	0	4.883e-05	0	7.452e-05	0.954	1.3366	0.488095
PSMD11	NP_002806.2	26S proteasome non-ATPase regulatory subunit 11 [Homo sapiens]	0	0	0	0.00015761	0	0.00012025	0.954	1.357	0.480968
TMA16	NP_060822.2	translation machinery-associated protein 16 [Homo sapiens]	0	0	0	0.00032764	0.00018077	0.00016666	0.954	1.2762	0.504538
RSBN1L	NP_940869.2	round spermatid basic protein 1-like protein [Homo sapiens]	0	0	0	0	6.506e-05	5.999e-05	0.953	1.3728	0.476195
CLPTM1L	NP_110409.2	cleft lip and palate transmembrane protein 1-like protein [Homo sapiens]	0	0	0	0.00016484	3.41e-05	6.288e-05	0.953	1.307	0.495173
ASNS	NP_001171546.1	0 genes:. 2 proteins in this group did not match any genes. NP_001171546.1:asparagine synthetase [glutamine-hydrolyzing] isoform b [Homo sapiens] ;NP_899199.2:asparagine synthetase [glutamine-hydrolyzing] isoform a [Homo sapiens] ;	0	0	0	0	0.00016989	3.133e-05	0.951	1.2323	0.516107
MVP	NP_001280133.1	0 genes:. 3 proteins in this group did not match any genes. NP_001280133.1:major vault protein isoform 2 [Homo sapiens] ;NP_001280134.1:major vault protein isoform 3 [Homo sapiens] ;NP_059447.2:major vault protein isoform 1 [Homo sapiens] ;	0	0	0	2.662e-05	6.608e-05	6.092e-05	0.949	1.3298	0.488091
PPM1G	NP_817092.1	protein phosphatase 1G [Homo sapiens]	0	0	0	8.121e-05	6.721e-05	9.294e-05	0.949	1.3296	0.48809
TRMT2A	NP_001244923.1	0 genes:. 2 proteins in this group did not match any genes. NP_001244923.1:tRNA (uracil-5-)-methyltransferase homolog A isoform b [Homo sapiens] ;NP_892029.2:tRNA (uracil-5-)-methyltransferase homolog A isoform a [Homo sapiens] ;	0	0	0	0.0001578	0	6.02e-05	0.944	1.2463	0.511496
WDR75	NP_001290025.1	0 genes:. 2 proteins in this group did not match any genes. NP_001290025.1:WD repeat-containing protein 75 isoform 2 [Homo sapiens] ;NP_115544.1:WD repeat-containing protein 75 isoform 1 [Homo sapiens] ;	0	0	0	0	4.791e-05	8.833e-05	0.944	1.2133	0.520689
SRRT	NP_001122324.1	0 genes:. 4 proteins in this group did not match any genes. NP_001122324.1:serrate RNA effector molecule homolog isoform c [Homo sapiens] ;NP_001122325.1:serrate RNA effector molecule homolog isoform d [Homo sapiens] ;NP_001122326.1:serrate RNA effector molecule homolog isoform e [Homo sapiens] ;NP_056992.4:serrate RNA effector molecule homolog isoform a [Homo sapiens] ;	0	0.00020298	9.661e-05	0.00015203	6.291e-05	0.00015466	0.944	2.0418	0.28616
SLC25A5	NP_001143.2	ADP/ATP translocase 2 [Homo sapiens]	0.00059883	0.000596	0.00014183	0.00074398	0.00045152	0.00040546	0.943	2.4743	0.181429
CNBP	NP_001120664.1	0 genes:. 6 proteins in this group did not match any genes. NP_001120664.1:cellular nucleic acid-binding protein isoform 1 [Homo sapiens] ;NP_001120665.1:cellular nucleic acid-binding protein isoform 2 [Homo sapiens] ;NP_001120666.1:cellular nucleic acid-binding protein isoform 4 [Homo sapiens] ;NP_001120667.1:cellular nucleic acid-binding protein isoform 5 [Homo sapiens] ;NP_001120668.1:cellular…	0	0.00099222	0	0.00061929	0.00041002	0.00047251	0.942	1.9113	0.320916
AHCYL1	NP_006612.2	adenosylhomocysteinase 2 isoform a [Homo sapiens]	0	0	0	0	0.00010386	9.575e-05	0.938	1.3812	0.473802
ATN1	NP_001931.2	atrophin-1 [Homo sapiens]	0	0	0	5.589e-05	1.542e-05	4.264e-05	0.934	1.3301	0.488091
USP9X	NP_001034679.2	0 genes:. 2 proteins in this group did not match any genes. NP_001034679.2:probable ubiquitin carboxyl-terminal hydrolase FAF-X isoform 3 [Homo sapiens] ;NP_001034680.2:probable ubiquitin carboxyl-terminal hydrolase FAF-X isoform 4 [Homo sapiens] ;	0	0	0	3.451e-05	0	1.316e-05	0.93	1.3067	0.495172
IARS	NP_038203.2	isoleucine--tRNA ligase, cytoplasmic [Homo sapiens]	0	0	0	3.514e-05	1.454e-05	5.362e-05	0.93	1.2446	0.511494
RBM15	NP_001188474.1	0 genes:. 2 proteins in this group did not match any genes. NP_001188474.1:putative RNA-binding protein 15 isoform 2 [Homo sapiens] ;NP_073605.4:putative RNA-binding protein 15 isoform 1 [Homo sapiens] ;	0	0	0	4.576e-05	0	6.983e-05	0.928	1.3125	0.492815
PLOD2	NP_000926.2	0 genes:. 2 proteins in this group did not match any genes. NP_000926.2:procollagen-lysine,2-oxoglutarate 5-dioxygenase 2 isoform 2 precursor [Homo sapiens] ;NP_891988.1:procollagen-lysine,2-oxoglutarate 5-dioxygenase 2 isoform 1 precursor [Homo sapiens] ;	4.843e-05	0.00036148	0.0002294	9.025e-05	0.00017427	0.00039019	0.926	2.6284	0.150697
RHOT2	NP_620124.1	mitochondrial Rho GTPase 2 [Homo sapiens]	0	7.185e-05	0	7.175e-05	0	0.00010949	0.925	1.2981	0.497522
CEP170	NP_055627.2	centrosomal protein of 170 kDa isoform alpha [Homo sapiens]	0	0	0	2.799e-05	1.158e-05	4.272e-05	0.925	1.2652	0.506863
SRP72	NP_008878.3	signal recognition particle subunit SRP72 isoform 1 [Homo sapiens]	0	0	0	0	2.734e-05	0.00012605	0.924	1.2565	0.509183
SF3A3	NP_006793.1	splicing factor 3A subunit 3 isoform 1 [Homo sapiens]	0	0.00044313	8.436e-05	0.00030977	3.662e-05	0.00030388	0.924	1.9427	0.313869
MTPAP	NP_060579.3	poly(A) RNA polymerase, mitochondrial precursor [Homo sapiens]	0	0	0	0.00011428	6.305e-05	5.813e-05	0.924	1.2923	0.499867
POLDIP2	NP_056399.1	polymerase delta-interacting protein 2 isoform 1 [Homo sapiens]	9.699e-05	0.00012066	0	0.00012049	4.986e-05	0.00018387	0.922	1.2397	0.513805
MCM2	NP_004517.2	DNA replication licensing factor MCM2 [Homo sapiens]	0	0	0	4.905e-05	4.059e-05	5.614e-05	0.92	1.2201	0.518399
TBL2	NP_036585.1	transducin beta-like protein 2 precursor [Homo sapiens]	0	0	0	0.0001488	0	0.00011353	0.917	1.2982	0.497522
KLF5	NP_001721.2	Krueppel-like factor 5 isoform 1 [Homo sapiens]	0	0	0	9.703e-05	4.015e-05	0.00014806	0.917	1.2719	0.504535
UGGT1	NP_064505.1	UDP-glucose:glycoprotein glucosyltransferase 1 precursor [Homo sapiens]	0	0	0	1.426e-05	1.18e-05	5.439e-05	0.915	1.2516	0.511499
DHX36	NP_001107869.1	0 genes:. 2 proteins in this group did not match any genes. NP_001107869.1:ATP-dependent RNA helicase DHX36 isoform 2 [Homo sapiens] ;NP_065916.2:ATP-dependent RNA helicase DHX36 isoform 1 [Homo sapiens] ;	0	0	0	6.691e-05	0	5.105e-05	0.914	1.3739	0.476196
MYO1C	NP_001074248.1	0 genes:. 3 proteins in this group did not match any genes. NP_001074248.1:unconventional myosin-Ic isoform a [Homo sapiens] ;NP_001074419.1:unconventional myosin-Ic isoform b [Homo sapiens] ;NP_203693.3:unconventional myosin-Ic isoform c [Homo sapiens] ;	0	4.177e-05	0	8.343e-05	1.726e-05	3.183e-05	0.914	1.3472	0.483346
LAMB2	NP_002283.3	laminin subunit beta-2 precursor [Homo sapiens]	0	0	0	3.699e-05	3.061e-05	9.41e-06	0.912	1.3128	0.492815
RPS29	NP_001023.1	40S ribosomal protein S29 isoform 1 [Homo sapiens]	0	0	0	0	0.00131059	0.00060414	0.909	1.2082	0.522972
RPS15A	NP_001025180.1	40S ribosomal protein S15a [Homo sapiens]	0	0	0	0	0.00042342	0.00039037	0.906	1.3357	0.488095
MRM3	NP_060616.1	rRNA methyltransferase 3, mitochondrial isoform 1 precursor [Homo sapiens]	0	0	0	0.00010557	4.369e-05	0.0001611	0.906	1.2504	0.511498
TRMT11	NP_001026882.2	tRNA (guanine(10)-N2)-methyltransferase homolog [Homo sapiens]	0	0	0	9.577e-05	0	0.00014614	0.903	1.2611	0.509185
RRP12	NP_001138586.1	0 genes:. 3 proteins in this group did not match any genes. NP_001138586.1:RRP12-like protein isoform 2 [Homo sapiens] ;NP_001271266.1:RRP12-like protein isoform 3 [Homo sapiens] ;NP_055994.2:RRP12-like protein isoform 1 [Homo sapiens] ;	0	0	0	0	1.484e-05	6.843e-05	0.903	1.3049	0.495171
MRPS27	NP_001273677.1	0 genes:. 3 proteins in this group did not match any genes. NP_001273677.1:28S ribosomal protein S27, mitochondrial isoform 1 [Homo sapiens] ;NP_001273680.1:28S ribosomal protein S27, mitochondrial isoform 3 [Homo sapiens] ;NP_055899.2:28S ribosomal protein S27, mitochondrial isoform 2 [Homo sapiens] ;	0	0	0	0	0.00012861	0.00011857	0.901	1.2397	0.513805
EIF5	NP_892116.2	eukaryotic translation initiation factor 5 [Homo sapiens]	8.281e-05	0	0	0.00015432	8.514e-05	7.85e-05	0.899	1.2736	0.504536
NUP210	NP_079199.2	nuclear pore membrane glycoprotein 210 precursor [Homo sapiens]	0	0	0	0	1.945e-05	2.689e-05	0.893	1.1261	0.543177
SMARCE1	NP_003070.3	SWI/SNF-related matrix-associated actin-dependent regulator of chromatin subfamily E member 1 [Homo sapiens]	0	0	0	5.394e-05	0.00013393	8.232e-05	0.887	1.052	0.562746
NFAT5	NP_001106649.1	0 genes:. 4 proteins in this group did not match any genes. NP_001106649.1:nuclear factor of activated T-cells 5 isoform d [Homo sapiens] ;NP_006590.1:nuclear factor of activated T-cells 5 isoform c [Homo sapiens] ;NP_619727.2:nuclear factor of activated T-cells 5 isoform b [Homo sapiens] ;NP_775322.1:nuclear factor of activated T-cells 5 isoform a [Homo sapiens] ;	0	0	0	2.864e-05	3.556e-05	2.186e-05	0.886	1.226	0.518403
MORF4L1	NP_006782.1	0 genes:. 2 proteins in this group did not match any genes. NP_006782.1:mortality factor 4-like protein 1 isoform 1 [Homo sapiens] ;NP_996670.1:mortality factor 4-like protein 1 isoform 2 [Homo sapiens] ;	0	0	0	0.00020592	0	0.00015711	0.885	1.263	0.506861
SNRPE	NP_003085.1	small nuclear ribonucleoprotein E isoform 1 [Homo sapiens]	0.00077588	0	0	0	0.00059831	0.00091934	0.88	1.401	0.469007
TCOF1	NP_000347.2	0 genes:. 3 proteins in this group did not match any genes. NP_000347.2:treacle protein isoform b [Homo sapiens] ;NP_001128715.1:treacle protein isoform d [Homo sapiens] ;NP_001128717.1:treacle protein isoform f [Homo sapiens] ;	0	0	0	0	2.601e-05	4.795e-05	0.877	1.2886	0.499864
ARL1	NP_001168.1	0 genes:. 2 proteins in this group did not match any genes. NP_001168.1:ADP-ribosylation factor-like protein 1 isoform 1 [Homo sapiens] ;NP_001287997.1:ADP-ribosylation factor-like protein 1 isoform 2 [Homo sapiens] ;	0	0	0	0.00024498	0.00030412	0	0.869	1.098	0.551961
MRPS35	NP_068593.2	28S ribosomal protein S35, mitochondrial isoform 1 precursor [Homo sapiens]	0	0	0	0.00027456	0.00011361	0	0.869	1.2243	0.518402
DNAJB11	NP_057390.1	dnaJ homolog subfamily B member 11 precursor [Homo sapiens]	0	0.00012403	0	6.193e-05	0.00015376	9.45e-05	0.861	1.0992	0.551961
BTF3	NP_001032726.1	0 genes:. 2 proteins in this group did not match any genes. NP_001032726.1:transcription factor BTF3 isoform A [Homo sapiens] ;NP_001198.2:transcription factor BTF3 isoform B [Homo sapiens] ;	0.00069302	0.00172434	0.00143623	0.00129149	0.00142511	0.00131385	0.86	3.2461	0.061117
EIF4A1	NP_001407.1	eukaryotic initiation factor 4A-I isoform 1 [Homo sapiens]	0.00040438	0.00082023	0.00118418	0.00048055	0.00123957	0.00077704	0.854	3.5182	0.038529
RFC3	NP_002906.1	0 genes:. 2 proteins in this group did not match any genes. NP_002906.1:replication factor C subunit 3 isoform 1 [Homo sapiens] ;NP_853536.2:replication factor C subunit 3 isoform 2 [Homo sapiens] ;	0	0	0	6.228e-05	0	0.00019007	0.85	1.1064	0.549778
TBL1XR1	NP_001308124.1	0 genes:. 2 proteins in this group did not match any genes. NP_001308124.1:F-box-like/WD repeat-containing protein TBL1XR1 isoform 2 [Homo sapiens] ;NP_078941.2:F-box-like/WD repeat-containing protein TBL1XR1 isoform 1 [Homo sapiens] ;	0	0	0	5.192e-05	8.594e-05	0.00011885	0.85	1.038	0.567001
ZBTB5	NP_055687.1	zinc finger and BTB domain-containing protein 5 [Homo sapiens]	0	0	0	0.00016374	2.71e-05	2.499e-05	0.85	1.2883	0.499864
NPM1	NP_002511.1	nucleophosmin isoform 1 [Homo sapiens]	0.00303491	0.00332259	0.00431286	0.00505249	0.00318287	0.00362482	0.849	6.5646	1.1e-05
NOL6	NP_075068.2	nucleolar protein 6 alpha isoform [Homo sapiens]	0	0	0	5.804e-05	1.601e-05	4.428e-05	0.848	1.1645	0.534273
PSMC1	NP_002793.2	26S protease regulatory subunit 4 [Homo sapiens]	0	0.00010091	0	5.039e-05	0	0.00015378	0.842	1.1117	0.547586
TSPYL1	NP_003300.1	testis-specific Y-encoded-like protein 1 [Homo sapiens]	0	0	0	0.0001522	8.397e-05	0	0.838	1.1716	0.532027
HMBOX1	NP_001311313.1	0 genes:. 9 proteins in this group did not match any genes. NP_001311313.1:homeobox-containing protein 1 isoform 2 [Homo sapiens] ;NP_001311314.1:homeobox-containing protein 1 isoform 3 [Homo sapiens] ;NP_001311315.1:homeobox-containing protein 1 isoform 4 [Homo sapiens] ;NP_001311317.1:homeobox-containing protein 1 isoform 5 [Homo sapiens] ;NP_001311319.1:homeobox-containing protein 1 isoform 6 …	0	0	0	0.0001498	8.265e-05	0	0.833	1.1517	0.536509
PPP2R2A	NP_001171062.1	0 genes:. 2 proteins in this group did not match any genes. NP_001171062.1:serine/threonine-protein phosphatase 2A 55 kDa regulatory subunit B alpha isoform isoform 2 [Homo sapiens] ;NP_002708.1:serine/threonine-protein phosphatase 2A 55 kDa regulatory subunit B alpha isoform isoform 1 [Homo sapiens] ;	0.00039049	0.00019432	0.00018497	0.00024257	0.0002409	0.00033313	0.831	2.0195	0.293004
NIFK	NP_115766.3	MKI67 FHA domain-interacting nucleolar phosphoprotein [Homo sapiens]	0	0	0	0.000227	0	0.00011547	0.83	1.1006	0.551961
MRPS2	NP_057118.1	28S ribosomal protein S2, mitochondrial [Homo sapiens]	0	0	0	0.0001498	6.199e-05	0.00017144	0.828	1.0323	0.569115
EIF3F	NP_003745.1	eukaryotic translation initiation factor 3 subunit F [Homo sapiens]	0	0	0	0	0.00015419	9.477e-05	0.827	1.0317	0.569115
SMU1	NP_060695.2	WD40 repeat-containing protein SMU1 [Homo sapiens]	0.00069572	0.00121175	0.0008239	0.00082113	0.00057227	0.0014179	0.827	4.1231	0.011598
CBX1	NP_006798.1	chromobox protein homolog 1 [Homo sapiens]	0.00028938	0.00030001	0	0	9.918e-05	0.00054862	0.824	1.3858	0.473806
ATP5A1	NP_004037.1	ATP synthase subunit alpha, mitochondrial isoform a precursor [Homo sapiens]	0.00219436	0.00168615	0.00122289	0.00212485	0.00165898	0.00174358	0.823	5.8329	0.000126
GARS	NP_002038.2	glycine--tRNA ligase isoform 1 precursor [Homo sapiens]	0	0.00012017	0.00028597	0.00015	0.00014897	0.00016023	0.822	1.9676	0.30686
PLEKHA2	NP_067636.1	pleckstrin homology domain-containing family A member 2 [Homo sapiens]	0	0	0	5.217e-05	0.00017269	3.98e-05	0.817	0.9365	0.591742
TRIM56	NP_112223.1	E3 ubiquitin-protein ligase TRIM56 [Homo sapiens]	0	0	0	5.873e-05	7.291e-05	2.241e-05	0.813	1.0354	0.567
TUBA4A	NP_001265481.1	tubulin alpha-4A chain isoform 2 [Homo sapiens]	0.00483018	0.00394797	0.00595434	0.00479521	0.00475186	0.00578019	0.81	8.4296	0
LDHA	NP_001158886.1	0 genes:. 2 proteins in this group did not match any genes. NP_001158886.1:L-lactate dehydrogenase A chain isoform 3 [Homo sapiens] ;NP_005557.1:L-lactate dehydrogenase A chain isoform 1 [Homo sapiens] ;	9.887e-05	0.000123	0.00023416	0.00012283	0.00015248	0.00018743	0.807	1.354	0.48335
MRPS5	NP_001308924.1	0 genes:. 2 proteins in this group did not match any genes. NP_001308924.1:28S ribosomal protein S5, mitochondrial isoform b [Homo sapiens] ;NP_114108.1:28S ribosomal protein S5, mitochondrial isoform a [Homo sapiens] ;	0	0	0	0	0.00010455	0.00014458	0.804	1.1014	0.549775
ARHGEF2	NP_001155855.1	0 genes:. 3 proteins in this group did not match any genes. NP_001155855.1:rho guanine nucleotide exchange factor 2 isoform 1 [Homo sapiens] ;NP_001155856.1:rho guanine nucleotide exchange factor 2 isoform 2 [Homo sapiens] ;NP_004714.2:rho guanine nucleotide exchange factor 2 isoform 3 [Homo sapiens] ;	0	0	0	0	1.861e-05	6.862e-05	0.803	1.0626	0.560607
DDX20	NP_009135.4	probable ATP-dependent RNA helicase DDX20 [Homo sapiens]	0	0	0	2.691e-05	2.227e-05	8.212e-05	0.802	1.0258	0.569113
PTRH1	NP_001002913.1	probable peptidyl-tRNA hydrolase [Homo sapiens]	0	0	0	0.0001036	0	0.00031618	0.799	1.0979	0.551961
DNAJC21	NP_001012339.2	0 genes:. 2 proteins in this group did not match any genes. NP_001012339.2:dnaJ homolog subfamily C member 21 isoform 2 [Homo sapiens] ;NP_919259.3:dnaJ homolog subfamily C member 21 isoform 1 [Homo sapiens] ;	0	0	7.96e-05	0	0.00010366	6.371e-05	0.798	1.1013	0.549775
COPE	NP_009194.2	0 genes:. 2 proteins in this group did not match any genes. NP_009194.2:coatomer subunit epsilon isoform a [Homo sapiens] ;NP_955474.1:coatomer subunit epsilon isoform b [Homo sapiens] ;	0	0	0	0	5.957e-05	0.00021969	0.797	0.9963	0.577476
CSDE1	NP_001123995.1	0 genes:. 4 proteins in this group did not match any genes. NP_001123995.1:cold shock domain-containing protein E1 isoform 3 [Homo sapiens] ;NP_001229820.1:cold shock domain-containing protein E1 isoform 4 [Homo sapiens] ;NP_001229821.1:cold shock domain-containing protein E1 isoform 1 [Homo sapiens] ;NP_009089.4:cold shock domain-containing protein E1 isoform 2 [Homo sapiens] ;	0	0	0	5.454e-05	0	6.242e-05	0.797	1.0067	0.5754
WDR77	NP_001303991.1	0 genes:. 3 proteins in this group did not match any genes. NP_001303991.1:methylosome protein 50 isoform 1 [Homo sapiens] ;NP_001303992.1:methylosome protein 50 isoform 3 [Homo sapiens] ;NP_077007.1:methylosome protein 50 isoform 2 [Homo sapiens] ;	0.00010082	0	0.00023879	0.00012526	0	0.00023892	0.796	1.3322	0.488093
CTNNA1	NP_001277236.1	0 genes:. 10 proteins in this group did not match any genes. NP_001277236.1:catenin alpha-1 isoform 2 [Homo sapiens] ;NP_001277238.1:catenin alpha-1 isoform 3 [Homo sapiens] ;NP_001277239.1:catenin alpha-1 isoform 4 precursor [Homo sapiens] ;NP_001310914.1:catenin alpha-1 isoform 6 [Homo sapiens] ;NP_001310915.1:catenin alpha-1 isoform 7 [Homo sapiens] ;NP_001310929.1:catenin alpha-1 isoform 5 [H…	0	0	0	0	4.363e-05	6.034e-05	0.795	1.0398	0.567001
GLI3	NP_000159.3	transcriptional activator GLI3 [Homo sapiens]	0	0	0	2.806e-05	1.161e-05	3.212e-05	0.791	1.0848	0.554133
ZMYM4	NP_005086.2	zinc finger MYM-type protein 4 [Homo sapiens]	0	0	0	2.864e-05	1.185e-05	3.278e-05	0.79	1.0746	0.558459
UBP1	NP_001121632.1	upstream-binding protein 1 isoform LBP-1a [Homo sapiens]	0	0	4.193e-05	4.399e-05	4.045e-05	0.00013425	0.79	1.1034	0.549777
COL5A1	NP_000084.3	0 genes:. 2 proteins in this group did not match any genes. NP_000084.3:collagen alpha-1(V) chain isoform 1 preproprotein [Homo sapiens] ;NP_001265003.1:collagen alpha-1(V) chain isoform 2 preproprotein [Homo sapiens] ;	0	0	0	4.825e-05	9.98e-06	0	0.788	1.0214	0.571219
GCAT	NP_001165161.1	0 genes:. 2 proteins in this group did not match any genes. NP_001165161.1:2-amino-3-ketobutyrate coenzyme A ligase, mitochondrial isoform 1 precursor [Homo sapiens] ;NP_055106.1:2-amino-3-ketobutyrate coenzyme A ligase, mitochondrial isoform 2 precursor [Homo sapiens] ;	0	0	0	9.964e-05	8.246e-05	7.603e-05	0.788	1.011	0.573313
WDR61	NP_079510.1	WD repeat-containing protein 61 isoform a [Homo sapiens]	0	0.00014558	0	0.00021807	0	0.00011092	0.785	1.0865	0.554134
CACYBP	NP_001007215.1	0 genes:. 2 proteins in this group did not match any genes. NP_001007215.1:calcyclin-binding protein isoform 2 [Homo sapiens] ;NP_055227.1:calcyclin-binding protein isoform 1 [Homo sapiens] ;	0	0	0.0006854	0.00035952	0.00019836	0.00045718	0.785	1.3257	0.490459
AHR	NP_001612.1	aryl hydrocarbon receptor [Homo sapiens]	0	0	0	5.229e-05	0	5.984e-05	0.784	1.1011	0.549775
SUPT16H	NP_009123.1	FACT complex subunit SPT16 [Homo sapiens]	0	0	0	4.235e-05	0	4.847e-05	0.784	1.0406	0.567001
PSMD14	NP_005796.1	26S proteasome non-ATPase regulatory subunit 14 [Homo sapiens]	0	0.00014323	0.00027268	0.00021455	0.00023675	5.457e-05	0.782	1.2508	0.511499
RAB1B	NP_112243.1	ras-related protein Rab-1B [Homo sapiens]	0	0.00044181	0.00010514	0.0001103	0	0.00050495	0.778	1.13	0.54318
ZNF281	NP_001268223.1	0 genes:. 2 proteins in this group did not match any genes. NP_001268223.1:zinc finger protein 281 isoform 2 [Homo sapiens] ;NP_036614.1:zinc finger protein 281 isoform 1 [Homo sapiens] ;	0	0	0	5.162e-05	0	5.908e-05	0.777	1.0288	0.569114
PRPF40A	NP_060362.3	pre-mRNA-processing factor 40 homolog A [Homo sapiens]	0	0	0	0	3.946e-05	5.457e-05	0.777	1.061	0.560606
AP3D1	NP_001248755.1	0 genes:. 2 proteins in this group did not match any genes. NP_001248755.1:AP-3 complex subunit delta-1 isoform 3 [Homo sapiens] ;NP_003929.4:AP-3 complex subunit delta-1 isoform 2 [Homo sapiens] ;	0	0	0	0	1.51e-05	5.569e-05	0.777	1.0108	0.573313
DDX46	NP_001287789.1	probable ATP-dependent RNA helicase DDX46 isoform 1 [Homo sapiens]	0	0.00010756	0	0.00010742	5.334e-05	0	0.777	1.3396	0.485722
SON	NP_620305.2	protein SON isoform F [Homo sapiens]	0	0	0	2.742e-05	7.56e-06	1.395e-05	0.776	1.0777	0.5563
NOL9	NP_078930.3	polynucleotide 5'-hydroxyl-kinase NOL9 [Homo sapiens]	0	0	0	3.158e-05	2.614e-05	9.639e-05	0.774	0.9788	0.5816
UBN1	NP_001072982.1	0 genes:. 2 proteins in this group did not match any genes. NP_001072982.1:ubinuclein-1 isoform a [Homo sapiens] ;NP_001275585.1:ubinuclein-1 isoform b [Homo sapiens] ;	0	0	0	5.865e-05	0	2.983e-05	0.772	1.0434	0.564877
PSMD5	NP_005038.1	26S proteasome non-ATPase regulatory subunit 5 isoform 1 [Homo sapiens]	0	0	8.386e-05	0	0.00010922	6.713e-05	0.772	1.0217	0.571219
GALNT2	NP_001278795.1	0 genes:. 2 proteins in this group did not match any genes. NP_001278795.1:polypeptide N-acetylgalactosaminyltransferase 2 isoform 2 [Homo sapiens] ;NP_004472.1:polypeptide N-acetylgalactosaminyltransferase 2 precursor [Homo sapiens] ;	0	0	0	4.16e-05	3.442e-05	0.00012695	0.772	0.9787	0.5816
GMPPA	NP_995319.1	mannose-1-phosphate guanyltransferase alpha [Homo sapiens]	0	0.00010572	0	5.279e-05	0.00017475	0	0.771	0.9834	0.579541
TEAD1	NP_068780.2	transcriptional enhancer factor TEF-1 [Homo sapiens]	0	0	0	0.00010409	0	0.00011913	0.771	1.0014	0.575398
PLCD3	NP_588614.1	1-phosphatidylinositol 4,5-bisphosphate phosphodiesterase delta-3 [Homo sapiens]	0	0	0	2.81e-05	2.326e-05	8.576e-05	0.771	0.9736	0.583648
IGF2R	NP_000867.2	cation-independent mannose-6-phosphate receptor precursor [Homo sapiens]	0	1.782e-05	0	0	1.473e-05	2.037e-05	0.768	1.013	0.573314
KIAA1522	NP_065939.2	uncharacterized protein KIAA1522 isoform 1 [Homo sapiens]	0	0	0	8.106e-05	0	1.546e-05	0.767	1.0928	0.551958
RANBP9	NP_005484.2	ran-binding protein 9 [Homo sapiens]	0	0	0	0	2.517e-05	9.282e-05	0.766	1.0754	0.558459
ZNF687	NP_065883.1	zinc finger protein 687 [Homo sapiens]	0	0	0	1.792e-05	0	5.47e-05	0.765	0.9674	0.583647
EIF3G	NP_003746.2	eukaryotic translation initiation factor 3 subunit G [Homo sapiens]	0.00011153	0	0	0.00027713	5.734e-05	5.286e-05	0.764	1.095	0.55196
IQGAP1	NP_003861.1	ras GTPase-activating-like protein IQGAP1 [Homo sapiens]	0	2.68e-05	0	2.676e-05	2.215e-05	2.042e-05	0.762	1.034	0.566999
BAHD1	NP_001288061.1	0 genes:. 2 proteins in this group did not match any genes. NP_001288061.1:bromo adjacent homology domain-containing 1 protein isoform b [Homo sapiens] ;NP_055767.3:bromo adjacent homology domain-containing 1 protein isoform a [Homo sapiens] ;	0	0	0	2.846e-05	2.355e-05	8.686e-05	0.761	1.0204	0.571218
GSK3B	NP_001139628.1	0 genes:. 2 proteins in this group did not match any genes. NP_001139628.1:glycogen synthase kinase-3 beta isoform 2 [Homo sapiens] ;NP_002084.2:glycogen synthase kinase-3 beta isoform 1 [Homo sapiens] ;	0	0	0	0.00010557	0.00013106	4.028e-05	0.759	1.0186	0.571217
CUL1	NP_003583.2	cullin-1 [Homo sapiens]	0	0	0	8.571e-05	0	4.36e-05	0.756	1.0075	0.5754
SLC3A2	NP_001012680.1	0 genes:. 4 proteins in this group did not match any genes. NP_001012680.1:4F2 cell-surface antigen heavy chain isoform b [Homo sapiens] ;NP_001012682.1:4F2 cell-surface antigen heavy chain isoform e [Homo sapiens] ;NP_001013269.1:4F2 cell-surface antigen heavy chain isoform f [Homo sapiens] ;NP_002385.3:4F2 cell-surface antigen heavy chain isoform c [Homo sapiens] ;	0.00039593	0.00070367	0.00133965	0.00052704	0.00087234	0.00085786	0.755	3.6599	0.029615
OTULIN	NP_612357.4	ubiquitin thioesterase otulin [Homo sapiens]	0	0	0	0	0.00010425	0.00014417	0.752	0.9133	0.597709
RAE1	NP_003601.1	mRNA export factor [Homo sapiens]	0	0.00072394	0.00022971	0.00036148	0.00019944	0.00036774	0.752	1.7887	0.356827
ZNF148	NP_068799.2	zinc finger protein 148 [Homo sapiens]	0	0	0	0	4.622e-05	6.391e-05	0.751	1.0141	0.573314
RANBP2	NP_006258.3	E3 SUMO-protein ligase RanBP2 [Homo sapiens]	0	4.132e-05	0	2.063e-05	0	3.148e-05	0.75	1.3108	0.495175
NOP2	NP_001245237.1	0 genes:. 3 proteins in this group did not match any genes. NP_001245237.1:probable 28S rRNA (cytosine(4447)-C(5))-methyltransferase isoform 2 [Homo sapiens] ;NP_001245238.1:probable 28S rRNA (cytosine(4447)-C(5))-methyltransferase isoform 3 [Homo sapiens] ;NP_006161.2:probable 28S rRNA (cytosine(4447)-C(5))-methyltransferase isoform 1 [Homo sapiens] ;	0	0	0	5.461e-05	4.519e-05	4.166e-05	0.747	0.9681	0.583647
ACAT1	NP_000010.1	acetyl-CoA acetyltransferase, mitochondrial precursor [Homo sapiens]	0.00016717	0	0.00019797	0	4.297e-05	0.00031692	0.746	1.3211	0.490455
GSTM3	NP_000840.2	glutathione S-transferase Mu 3 [Homo sapiens]	0	0	0.00018785	0.00019707	0.0001631	0.00015036	0.746	1.0426	0.564877
SKP2	NP_005974.2	S-phase kinase-associated protein 2 isoform 1 [Homo sapiens]	0	0	0	5.229e-05	8.655e-05	0.00011969	0.743	0.9657	0.583646
FARSA	NP_004452.1	phenylalanine--tRNA ligase alpha subunit [Homo sapiens]	0	0.00017481	0	8.729e-05	0.00010836	9.99e-05	0.742	1.1954	0.525244
ACTA1	NP_001091.1	actin, alpha skeletal muscle [Homo sapiens]	0.00089936	0	0.0005045	0.00044106	0.00055748	0.000516	0.739	2.4557	0.185058
PRPF4B	NP_003904.3	serine/threonine-protein kinase PRP4 homolog [Homo sapiens]	0	0	0	4.403e-05	0	5.039e-05	0.736	0.9875	0.579543
MYO1E	NP_004989.2	unconventional myosin-Ie [Homo sapiens]	0	4.007e-05	0	0	1.656e-05	6.107e-05	0.73	0.9663	0.583646
CTNND1	NP_001078927.1	0 genes:. 15 proteins in this group did not match any genes. NP_001078927.1:catenin delta-1 isoform 1ABC [Homo sapiens] ;NP_001078928.1:catenin delta-1 isoform 1AB [Homo sapiens] ;NP_001078931.1:catenin delta-1 isoform 1A [Homo sapiens] ;NP_001078932.1:catenin delta-1 isoform 3ABC [Homo sapiens] ;NP_001078933.1:catenin delta-1 isoform 3AB [Homo sapiens] ;NP_001078934.1:catenin delta-1 isoform 3B …	0	0	0	4.581e-05	0	5.243e-05	0.726	0.9825	0.581601
DHX38	NP_054722.2	pre-mRNA-splicing factor ATP-dependent RNA helicase PRP16 [Homo sapiens]	0	0	0	1.807e-05	0	5.515e-05	0.726	0.9632	0.585686
TARS2	NP_079426.2	threonine--tRNA ligase, mitochondrial isoform a [Homo sapiens]	0	0	0	9.263e-05	2.555e-05	4.712e-05	0.726	1.0147	0.573314
SMAD3	NP_001138575.1	mothers against decapentaplegic homolog 3 isoform 3 [Homo sapiens]	0.00014051	0.00023308	0	0.00029095	4.816e-05	0.0001332	0.725	1.1802	0.529774
BAIAP2L1	NP_061330.2	brain-specific angiogenesis inhibitor 1-associated protein 2-like protein 1 [Homo sapiens]	0	0	0	8.677e-05	3.591e-05	9.931e-05	0.72	1.0215	0.571219
SRSF7	NP_001026854.1	0 genes:. 2 proteins in this group did not match any genes. NP_001026854.1:serine/arginine-rich splicing factor 7 isoform 1 [Homo sapiens] ;NP_001182375.1:serine/arginine-rich splicing factor 7 isoform 2 [Homo sapiens] ;	0	0	0	0	0.00015419	0.00021322	0.717	1.0212	0.571218
IFRD2	NP_006755.4	interferon-related developmental regulator 2 [Homo sapiens]	0	0	0	8.763e-05	0.00010878	3.343e-05	0.709	0.9885	0.579543
DIDO1	NP_149072.2	death-inducer obliterator 1 isoform c [Homo sapiens]	0	0	0	1.98e-05	0	2.266e-05	0.706	0.8857	0.603583
HNRNPH1	NP_005511.1	heterogeneous nuclear ribonucleoprotein H [Homo sapiens]	0.00083463	0.00064655	0.00152326	0.00048523	0.00066586	0.00157315	0.704	3.2684	0.059461
MARS	NP_004981.2	methionine--tRNA ligase, cytoplasmic [Homo sapiens]	0	0	0	7.39e-05	0	1.88e-05	0.702	0.8091	0.620645
RMI1	NP_079221.2	recQ-mediated genome instability protein 1 [Homo sapiens]	0	0	0	7.095e-05	0	8.12e-05	0.696	0.9235	0.593739
FAU	NP_001988.1	ubiquitin-like protein fubi and ribosomal protein S30 precursor [Homo sapiens]	0	0	0.00095337	0.00033339	0.00055183	0.00038156	0.694	1.1899	0.527514
PDLIM5	NP_006448.4	PDZ and LIM domain protein 5 isoform a [Homo sapiens]	0.00017965	7.45e-05	7.092e-05	0.0001488	0	0.00014191	0.693	1.2358	0.516108
NCL	NP_005372.2	nucleolin [Homo sapiens]	0.00341825	0.00362719	0.00839368	0.00449658	0.00485842	0.00478885	0.686	8.9413	0
HOXA10	NP_061824.3	homeobox protein Hox-A10 [Homo sapiens]	0	0	0	0	8.95e-05	0.00011002	0.682	0.9313	0.593741
MYH9	NP_002464.1	myosin-9 [Homo sapiens]	0.00081943	0.00099678	0.00148794	0.00103878	0.00120628	0.00081936	0.681	6.2965	2.8e-05
PWWP2B	NP_001092107.1	0 genes:. 2 proteins in this group did not match any genes. NP_001092107.1:PWWP domain-containing protein 2B isoform 2 [Homo sapiens] ;NP_612508.3:PWWP domain-containing protein 2B isoform 1 [Homo sapiens] ;	0	0	0	8.886e-05	3.677e-05	6.78e-05	0.681	0.7891	0.624319
DDX60	NP_060101.3	probable ATP-dependent RNA helicase DDX60 [Homo sapiens]	0	0	0	3.885e-05	1.072e-05	1.976e-05	0.676	0.959	0.585685
CTPS1	NP_001896.2	CTP synthase 1 isoform a [Homo sapiens]	0.00012078	0.00022539	0.00028606	0.00018757	0.00015523	0.00020036	0.669	1.5946	0.413024
MLH1	NP_000240.1	0 genes:. 2 proteins in this group did not match any genes. NP_000240.1:DNA mismatch repair protein Mlh1 isoform 1 [Homo sapiens] ;NP_001245200.1:DNA mismatch repair protein Mlh1 isoform 4 [Homo sapiens] ;	0	0	0	5.865e-05	2.427e-05	4.475e-05	0.665	0.7988	0.622488
CRTAP	NP_006362.1	cartilage-associated protein precursor [Homo sapiens]	0.00489521	0.00365402	0.00495388	0.00308936	0.00379443	0.00526655	0.665	6.2092	3.7e-05
PSMC4	NP_006494.1	26S protease regulatory subunit 6B isoform 1 [Homo sapiens]	0.00042692	0.00010622	0.00030334	0.00021216	0.00030727	0.00024281	0.664	1.6074	0.408113
SSR4	NP_001191455.1	0 genes:. 3 proteins in this group did not match any genes. NP_001191455.1:translocon-associated protein subunit delta isoform 1 precursor [Homo sapiens] ;NP_001191456.1:translocon-associated protein subunit delta isoform 3 precursor [Homo sapiens] ;NP_006271.1:translocon-associated protein subunit delta isoform 2 precursor [Homo sapiens] ;	0	0	0.00045941	0	0.00019944	0.00036774	0.66	0.9666	0.583647
GTF2H2C	NP_001092198.1	0 genes:. 2 proteins in this group did not match any genes. NP_001092198.1:general transcription factor IIH subunit 2-like protein [Homo sapiens] ;NP_001506.1:general transcription factor IIH subunit 2 [Homo sapiens] ;	0	0	0	0	9.29e-05	8.565e-05	0.657	0.8357	0.615053
RUVBL2	NP_006657.1	ruvB-like 2 isoform 1 [Homo sapiens]	0.00046251	0.0005754	0.00091287	0.00052673	0.00059444	0.00058456	0.656	2.5023	0.174284
ACTR1A	NP_005727.1	alpha-centractin [Homo sapiens]	9.492e-05	0	0.00011241	0	9.76e-05	8.998e-05	0.655	0.7636	0.629749
CPNE3	NP_003900.1	copine-3 [Homo sapiens]	0	8.268e-05	0	4.129e-05	3.417e-05	9.45e-05	0.655	0.8298	0.616928
HNRNPF	NP_004957.1	heterogeneous nuclear ribonucleoprotein F [Homo sapiens]	0.00154802	0.00217238	0.00222209	0.0011712	0.00212018	0.00189813	0.655	4.2435	0.008947
TROVE2	NP_004591.2	60 kDa SS-A/Ro ribonucleoprotein isoform 2 [Homo sapiens]	0	0	0.00015712	8.242e-05	6.821e-05	9.433e-05	0.654	0.9646	0.585687
PUF60	NP_001129505.1	poly(U)-binding-splicing factor PUF60 isoform c [Homo sapiens]	0	0.00286116	0.00210238	0.00103119	0.00116158	0.00193417	0.651	4.1884	0.010199
RNPS1	NP_001273555.1	0 genes:. 3 proteins in this group did not match any genes. NP_001273555.1:RNA-binding protein with serine-rich domain 1 isoform b [Homo sapiens] ;NP_001273556.1:RNA-binding protein with serine-rich domain 1 isoform c [Homo sapiens] ;NP_542161.1:RNA-binding protein with serine-rich domain 1 isoform a [Homo sapiens] ;	0	0	0	0.00015724	0.00013013	5.999e-05	0.649	0.7508	0.633315
SMOC1	NP_001030024.1	0 genes:. 2 proteins in this group did not match any genes. NP_001030024.1:SPARC-related modular calcium-binding protein 1 isoform 1 precursor [Homo sapiens] ;NP_071420.1:SPARC-related modular calcium-binding protein 1 isoform 2 precursor [Homo sapiens] ;	0	0.00040829	0	0.0001529	8.436e-05	0.00023332	0.647	1.2579	0.509184
LLGL1	NP_004131.3	lethal(2) giant larvae protein homolog 1 [Homo sapiens]	0	0	0	6.251e-05	0	1.59e-05	0.645	0.8286	0.616928
RANGAP1	NP_002874.1	ran GTPase-activating protein 1 [Homo sapiens]	0	0	0	7.554e-05	0	5.763e-05	0.643	0.8353	0.615053
AHSA1	NP_036243.1	activator of 90 kDa heat shock protein ATPase homolog 1 isoform 1 [Homo sapiens]	0	0	0	0.00019678	0	5.005e-05	0.639	0.8031	0.622488
TRIO	NP_009049.2	triple functional domain protein [Homo sapiens]	0	0	0	1.432e-05	0	1.092e-05	0.633	0.7808	0.62614
DNAJC8	NP_055095.2	dnaJ homolog subfamily C member 8 [Homo sapiens]	0	0	0	8.763e-05	0.00014505	0.00013372	0.63	0.8462	0.613168
RNH1	NP_976323.1	ribonuclease inhibitor [Homo sapiens]	0	9.632e-05	0	0	7.96e-05	7.339e-05	0.628	0.8271	0.616928
PDCD6	NP_037364.1	programmed cell death protein 6 isoform 1 [Homo sapiens]	0.00018686	0	0.00088515	0.00023215	0.00019213	0.00061995	0.626	1.1991	0.525247
ASCC3	NP_006819.2	activating signal cointegrator 1 complex subunit 3 isoform a [Homo sapiens]	0	0	0	2.014e-05	0	1.536e-05	0.625	0.7447	0.635081
HMGA1	NP_665912.1	high mobility group protein HMG-I/HMG-Y isoform b [Homo sapiens]	0	0	0	0.00046189	0.00038226	0	0.624	0.8408	0.613167
KDM3B	NP_057688.2	lysine-specific demethylase 3B [Homo sapiens]	0	0	0	0	1.042e-05	2.882e-05	0.623	0.8066	0.620645
ERH	NP_004441.1	enhancer of rudimentary homolog [Homo sapiens]	0	0.00085388	0.00081281	0.00063954	0.0007057	0.0003253	0.623	1.0869	0.554134
P4HA2	NP_001136070.1	0 genes:. 2 proteins in this group did not match any genes. NP_001136070.1:prolyl 4-hydroxylase subunit alpha-2 isoform 2 precursor [Homo sapiens] ;NP_004190.1:prolyl 4-hydroxylase subunit alpha-2 isoform 1 precursor [Homo sapiens] ;	0.00026785	0.00033322	0	0.00037436	6.885e-05	0.00015869	0.622	1.4637	0.452103
CDK5RAP1	NP_001265096.1	0 genes:. 3 proteins in this group did not match any genes. NP_001265096.1:CDK5 regulatory subunit-associated protein 1 isoform c [Homo sapiens] ;NP_057166.4:CDK5 regulatory subunit-associated protein 1 isoform b [Homo sapiens] ;NP_057492.2:CDK5 regulatory subunit-associated protein 1 isoform a [Homo sapiens] ;	0	0	0	7.567e-05	0	5.773e-05	0.621	0.7732	0.62795
BAIAP2	NP_001138360.1	0 genes:. 4 proteins in this group did not match any genes. NP_001138360.1:brain-specific angiogenesis inhibitor 1-associated protein 2 isoform 4 [Homo sapiens] ;NP_006331.1:brain-specific angiogenesis inhibitor 1-associated protein 2 isoform 3 [Homo sapiens] ;NP_059344.1:brain-specific angiogenesis inhibitor 1-associated protein 2 isoform 1 [Homo sapiens] ;NP_059345.1:brain-specific angiogenesis…	0	0	0	4.152e-05	0	9.503e-05	0.62	0.8012	0.622488
KLHL8	NP_001278935.1	0 genes:. 3 proteins in this group did not match any genes. NP_001278935.1:kelch-like protein 8 isoform 2 [Homo sapiens] ;NP_001278936.1:kelch-like protein 8 isoform 3 [Homo sapiens] ;NP_065854.3:kelch-like protein 8 isoform 1 [Homo sapiens] ;	0	0	0	0	0.00010119	3.11e-05	0.62	0.8103	0.620645
ERP29	NP_006808.1	endoplasmic reticulum resident protein 29 isoform 1 precursor [Homo sapiens]	0	0.00034024	0.00016194	0.00016989	0.0002812	0	0.619	0.8921	0.601635
FLAD1	NP_001171820.1	0 genes:. 4 proteins in this group did not match any genes. NP_001171820.1:FAD synthase isoform 3 [Homo sapiens] ;NP_001171821.1:FAD synthase isoform 4 [Homo sapiens] ;NP_079483.3:FAD synthase isoform 1 [Homo sapiens] ;NP_958800.1:FAD synthase isoform 2 [Homo sapiens] ;	0	0	0	9.942e-05	0	7.586e-05	0.618	0.7879	0.626141
ARL2	NP_001658.2	ADP-ribosylation factor-like protein 2 isoform 1 [Homo sapiens]	0	0	0	0.00012049	9.972e-05	0.0002758	0.618	0.8393	0.613167
RSL1D1	NP_056474.2	ribosomal L1 domain-containing protein 1 [Homo sapiens]	0	0	0	0	3.745e-05	0.00010357	0.617	0.7974	0.622487
S100A4	NP_062427.1	protein S100-A4 [Homo sapiens]	0.00212023	0.00219811	0.00083695	0.0019756	0.001635	0.0010049	0.613	1.7719	0.361676
MYO9B	NP_001123537.1	0 genes:. 2 proteins in this group did not match any genes. NP_001123537.1:unconventional myosin-IXb isoform 2 [Homo sapiens] ;NP_004136.2:unconventional myosin-IXb isoform 1 [Homo sapiens] ;	0	0	0	2.193e-05	0	1.673e-05	0.611	0.807	0.620645
TIMM23	NP_006318.1	mitochondrial import inner membrane translocase subunit Tim23 [Homo sapiens]	0	0	0	0.00021216	8.779e-05	0.00016187	0.608	0.7345	0.636837
GCLM	NP_002052.1	glutamate--cysteine ligase regulatory subunit isoform 1 [Homo sapiens]	0	0.0003241	0	0.00016183	0	0.00024695	0.606	0.8923	0.601635
CDK11B	NP_001278274.1	0 genes:. 10 proteins in this group did not match any genes. NP_001278274.1:cyclin-dependent kinase 11B isoform 10 [Homo sapiens] ;NP_001300825.1:cyclin-dependent kinase 11A isoform 5 [Homo sapiens] ;NP_001300911.1:cyclin-dependent kinase 11A isoform 3 [Homo sapiens] ;NP_001778.2:cyclin-dependent kinase 11B isoform 1 [Homo sapiens] ;NP_076916.2:cyclin-dependent kinase 11A isoform 1 [Homo sapiens]…	0	0.00017255	0	0.00017231	4.753e-05	2.191e-05	0.605	1.1521	0.536509
SDF2L1	NP_071327.2	stromal cell-derived factor 2-like protein 1 precursor [Homo sapiens]	0	0.00020091	0	0.00010032	0	0.00022963	0.603	0.744	0.635081
ITCH	NP_001311126.1	E3 ubiquitin-protein ligase Itchy homolog isoform 1 [Homo sapiens]	7.905e-05	0.00014751	9.361e-05	4.91e-05	4.064e-05	0.00014986	0.601	1.1439	0.53874
NDUFS2	NP_001159631.1	0 genes:. 2 proteins in this group did not match any genes. NP_001159631.1:NADH dehydrogenase [ubiquinone] iron-sulfur protein 2, mitochondrial isoform 2 precursor [Homo sapiens] ;NP_004541.1:NADH dehydrogenase [ubiquinone] iron-sulfur protein 2, mitochondrial isoform 1 precursor [Homo sapiens] ;	0	0	0	4.851e-05	0	0.00011104	0.599	0.792	0.62432
UPF3B	NP_075386.1	0 genes:. 2 proteins in this group did not match any genes. NP_075386.1:regulator of nonsense transcripts 3B isoform 2 [Homo sapiens] ;NP_542199.1:regulator of nonsense transcripts 3B isoform 1 [Homo sapiens] ;	0	0	0	9.434e-05	3.904e-05	7.198e-05	0.595	0.7493	0.633315
S100A11	NP_005611.1	protein S100-A11 [Homo sapiens]	0.00271928	0	0.00080507	0.0004223	0.00157271	0.00144993	0.592	1.5499	0.425273
ITPA	NP_258412.1	inosine triphosphate pyrophosphatase isoform a [Homo sapiens]	0	0	0	0.00022856	0	0.00017439	0.591	0.7774	0.627951
PDCD6IP	NP_001155901.1	0 genes:. 2 proteins in this group did not match any genes. NP_001155901.1:programmed cell death 6-interacting protein isoform 2 [Homo sapiens] ;NP_037506.2:programmed cell death 6-interacting protein isoform 1 [Homo sapiens] ;	0	5.086e-05	0	2.54e-05	0	5.813e-05	0.587	0.7213	0.63858
SPATS2L	NP_001093894.1	0 genes:. 4 proteins in this group did not match any genes. NP_001093894.1:SPATS2-like protein isoform b [Homo sapiens] ;NP_001269672.1:SPATS2-like protein isoform c [Homo sapiens] ;NP_001269673.1:SPATS2-like protein isoform d [Homo sapiens] ;NP_056350.2:SPATS2-like protein isoform a [Homo sapiens] ;	0	0	0	0.00013602	0	3.459e-05	0.586	0.7572	0.631538
LANCL2	NP_061167.1	lanC-like protein 2 [Homo sapiens]	0	0	0	0	4.077e-05	0.00011277	0.586	0.7589	0.631538
PPP6C	NP_001116827.1	0 genes:. 2 proteins in this group did not match any genes. NP_001116827.1:serine/threonine-protein phosphatase 6 catalytic subunit isoform a [Homo sapiens] ;NP_002712.1:serine/threonine-protein phosphatase 6 catalytic subunit isoform b [Homo sapiens] ;	0	0	0	0	0.00016095	4.946e-05	0.585	0.711	0.642036
FKBP4	NP_002005.1	peptidyl-prolyl cis-trans isomerase FKBP4 [Homo sapiens]	0	9.674e-05	0.00018417	4.83e-05	0	0.00018427	0.585	0.9421	0.589732
SMN2	NP_059107.1	0 genes:. 4 proteins in this group did not match any genes. NP_059107.1:survival motor neuron protein isoform d [Homo sapiens] ;NP_075013.1:survival motor neuron protein isoform a [Homo sapiens] ;NP_075014.1:survival motor neuron protein isoform b [Homo sapiens] ;NP_075015.1:survival motor neuron protein isoform c [Homo sapiens] ;	0	0	0	7.541e-05	0.00012482	0.00011507	0.585	0.7786	0.627951
CDC42EP1	NP_689449.1	cdc42 effector protein 1 [Homo sapiens]	0	0	0	0.0001134	0	8.653e-05	0.583	0.7409	0.635081
SHMT2	NP_001159828.1	0 genes:. 3 proteins in this group did not match any genes. NP_001159828.1:serine hydroxymethyltransferase, mitochondrial isoform 2 precursor [Homo sapiens] ;NP_001159831.1:serine hydroxymethyltransferase, mitochondrial isoform 3 [Homo sapiens] ;NP_005403.2:serine hydroxymethyltransferase, mitochondrial isoform 1 precursor [Homo sapiens] ;	0	0	0	8.976e-05	3.714e-05	6.849e-05	0.583	0.7515	0.633315
VAPA	NP_003565.4	0 genes:. 2 proteins in this group did not match any genes. NP_003565.4:vesicle-associated membrane protein-associated protein A isoform 1 [Homo sapiens] ;NP_919415.2:vesicle-associated membrane protein-associated protein A isoform 2 [Homo sapiens] ;	0.00024279	0.00015103	0.00014376	0.00030164	0.00012482	0	0.582	0.8826	0.603583
TJP1	NP_001287954.1	0 genes:. 4 proteins in this group did not match any genes. NP_001287954.1:tight junction protein ZO-1 isoform c [Homo sapiens] ;NP_001287955.1:tight junction protein ZO-1 isoform d [Homo sapiens] ;NP_003248.3:tight junction protein ZO-1 isoform a [Homo sapiens] ;NP_783297.2:tight junction protein ZO-1 isoform b [Homo sapiens] ;	0	0	0	1.208e-05	0	2.766e-05	0.581	0.833	0.615053
SRSF5	NP_008856.2	serine/arginine-rich splicing factor 5 [Homo sapiens]	0	0	0	0	6.746e-05	0.00018657	0.581	0.7294	0.636836
CHMP4B	NP_789782.1	charged multivesicular body protein 4b [Homo sapiens]	0	0	0	0	0.00016382	0.00015103	0.58	0.761	0.631538
PRPF6	NP_036601.2	pre-mRNA-processing factor 6 [Homo sapiens]	0	0	0	0	5.85e-05	1.798e-05	0.58	0.7276	0.638581
ACACA	NP_942131.1	0 genes:. 2 proteins in this group did not match any genes. NP_942131.1:acetyl-CoA carboxylase 1 isoform 1 [Homo sapiens] ;NP_942136.1:acetyl-CoA carboxylase 1 isoform 2 [Homo sapiens] ;	0	9.316e-05	1.774e-05	2.791e-05	4.62e-05	2.13e-05	0.58	1.0933	0.551958
CARNMT1	NP_689633.1	carnosine N-methyltransferase isoform 1 [Homo sapiens]	0	0	0	0.00010841	0	8.272e-05	0.578	0.7801	0.62614
ZBTB43	NP_054726.1	zinc finger and BTB domain-containing protein 43 [Homo sapiens]	0	0	0	4.747e-05	7.858e-05	7.244e-05	0.578	0.7278	0.638581
DNAJB4	NP_008965.2	dnaJ homolog subfamily B member 4 isoform a [Homo sapiens]	0	0	0	6.579e-05	0.00010889	0.00010039	0.576	0.6962	0.643746
MRPS18B	NP_054765.1	28S ribosomal protein S18b, mitochondrial [Homo sapiens]	0	0	0	8.593e-05	0.00021335	0	0.575	0.7422	0.635081
MECOM	NP_001098547.3	0 genes:. 2 proteins in this group did not match any genes. NP_001098547.3:MDS1 and EVI1 complex locus protein EVI1 isoform a [Homo sapiens] ;NP_004982.2:MDS1 and EVI1 complex locus protein EVI1 isoform c [Homo sapiens] ;	0	0	0	3.973e-05	0	3.032e-05	0.575	0.7461	0.635081
IGF2BP1	NP_001153895.1	insulin-like growth factor 2 mRNA-binding protein 1 isoform 2 [Homo sapiens]	0	0	0	0	0.00012567	3.862e-05	0.573	0.7373	0.636837
MDN1	NP_055426.1	midasin [Homo sapiens]	0	0	0	3.96e-06	0	9.07e-06	0.568	0.7103	0.642036
VPS35	NP_060676.2	vacuolar protein sorting-associated protein 35 [Homo sapiens]	0	0	0	8.356e-05	2.305e-05	0	0.568	0.7152	0.640314
MLLT11	NP_006809.1	protein AF1q [Homo sapiens]	0	0	0	0	0.00020387	0.00056386	0.567	0.7331	0.636836
RAVER1	NP_597709.2	ribonucleoprotein PTB-binding 1 [Homo sapiens]	0	0	0	2.933e-05	4.854e-05	4.475e-05	0.567	0.7505	0.633315
PSMD1	NP_002798.2	26S proteasome non-ATPase regulatory subunit 1 isoform 1 [Homo sapiens]	0	0	4.435e-05	4.653e-05	3.851e-05	1.775e-05	0.566	0.7835	0.626141
CPSF3	NP_001308763.1	0 genes:. 4 proteins in this group did not match any genes. NP_001308763.1:cleavage and polyadenylation specificity factor subunit 3 isoform b [Homo sapiens] ;NP_001308764.1:cleavage and polyadenylation specificity factor subunit 3 isoform c [Homo sapiens] ;NP_001308765.1:cleavage and polyadenylation specificity factor subunit 3 isoform d [Homo sapiens] ;NP_057291.1:cleavage and polyadenylation s…	0.00033098	0.00027451	0	0.00013707	0.00011344	0.0002876	0.566	1.5202	0.435059
WRNIP1	NP_064520.2	0 genes:. 2 proteins in this group did not match any genes. NP_064520.2:ATPase WRNIP1 isoform 1 [Homo sapiens] ;NP_569079.1:ATPase WRNIP1 isoform 2 [Homo sapiens] ;	0	0	0	0	8.277e-05	2.544e-05	0.564	0.7581	0.631538
GAK	NP_001305063.1	0 genes:. 2 proteins in this group did not match any genes. NP_001305063.1:cyclin-G-associated kinase isoform 3 [Homo sapiens] ;NP_005246.2:cyclin-G-associated kinase isoform 1 [Homo sapiens] ;	0	0	0	0	2.979e-05	2.746e-05	0.564	0.7884	0.624319
NUP160	NP_056046.1	nuclear pore complex protein Nup160 isoform 1 [Homo sapiens]	0	0	0	1.544e-05	0	3.534e-05	0.562	0.7363	0.636837
CEPT1	NP_006081.1	choline/ethanolaminephosphotransferase 1 [Homo sapiens]	0	0	0	0.00010659	0	8.133e-05	0.562	0.7317	0.636836
NRAS	NP_002515.1	0 genes:. 2 proteins in this group did not match any genes. NP_002515.1:GTPase NRas [Homo sapiens] ;NP_005334.1:GTPase HRas isoform 1 [Homo sapiens] ;	0	0	0	0	9.708e-05	0.00026851	0.562	0.7221	0.63858
IQSEC1	NP_001127854.1	0 genes:. 2 proteins in this group did not match any genes. NP_001127854.1:IQ motif and SEC7 domain-containing protein 1 isoform a [Homo sapiens] ;NP_055684.3:IQ motif and SEC7 domain-containing protein 1 isoform b [Homo sapiens] ;	0	0	0	1.99e-05	1.647e-05	4.555e-05	0.562	0.6969	0.643746
GOLGA2	NP_004477.3	golgin subfamily A member 2 [Homo sapiens]	0	0	0	0	3.662e-05	3.376e-05	0.56	0.753	0.633315
GANAB	NP_001265121.1	0 genes:. 5 proteins in this group did not match any genes. NP_001265121.1:neutral alpha-glucosidase AB isoform 4 [Homo sapiens] ;NP_001265122.1:neutral alpha-glucosidase AB isoform 5 [Homo sapiens] ;NP_001265123.1:neutral alpha-glucosidase AB isoform 6 [Homo sapiens] ;NP_938148.1:neutral alpha-glucosidase AB isoform 2 precursor [Homo sapiens] ;NP_938149.2:neutral alpha-glucosidase AB isoform 3 p…	0.00016756	0.00020846	0.00054569	0.00015613	0.00015075	0.00039709	0.56	1.8537	0.33756
DLD	NP_000099.2	0 genes:. 3 proteins in this group did not match any genes. NP_000099.2:dihydrolipoyl dehydrogenase, mitochondrial isoform 1 precursor [Homo sapiens] ;NP_001276679.1:dihydrolipoyl dehydrogenase, mitochondrial isoform 2 [Homo sapiens] ;NP_001276680.1:dihydrolipoyl dehydrogenase, mitochondrial isoform 3 [Homo sapiens] ;	0.00014024	0.0002617	0.00016607	0.00017423	0.00010814	0.00016617	0.554	1.1138	0.547587
TNS3	NP_073585.8	tensin-3 [Homo sapiens]	0	0	0	3.069e-05	2.54e-05	1.171e-05	0.554	0.7262	0.638581
ZC3H4	NP_055983.1	zinc finger CCCH domain-containing protein 4 [Homo sapiens]	0	0	0	0	1.408e-05	3.895e-05	0.552	0.7493	0.633315
AHDC1	NP_001025053.1	AT-hook DNA-binding motif-containing protein 1 [Homo sapiens]	0	0	0	4.149e-05	0	1.055e-05	0.55	0.7252	0.638581
ATP6V1A	NP_001681.2	V-type proton ATPase catalytic subunit A [Homo sapiens]	0	7.196e-05	0	7.187e-05	0	5.483e-05	0.549	0.7198	0.640314
STOML2	NP_001273961.1	0 genes:. 3 proteins in this group did not match any genes. NP_001273961.1:stomatin-like protein 2, mitochondrial isoform c [Homo sapiens] ;NP_001273962.1:stomatin-like protein 2, mitochondrial isoform d [Homo sapiens] ;NP_038470.1:stomatin-like protein 2, mitochondrial isoform a [Homo sapiens] ;	0	0	0	0	6.016e-05	0.00016639	0.549	0.7114	0.642036
ECT2	NP_001245244.1	0 genes:. 2 proteins in this group did not match any genes. NP_001245244.1:protein ECT2 isoform a [Homo sapiens] ;NP_060568.3:protein ECT2 isoform b [Homo sapiens] ;	0	0	0	4.851e-05	0	3.701e-05	0.546	0.7192	0.640314
NUBP2	NP_001271430.1	0 genes:. 2 proteins in this group did not match any genes. NP_001271430.1:cytosolic Fe-S cluster assembly factor NUBP2 isoform 2 [Homo sapiens] ;NP_036357.1:cytosolic Fe-S cluster assembly factor NUBP2 isoform 1 [Homo sapiens] ;	0	0.00021044	0.00040063	0.00031522	0.00017392	0.00016034	0.544	0.8705	0.607449
MICU1	NP_001182447.1	0 genes:. 2 proteins in this group did not match any genes. NP_001182447.1:calcium uptake protein 1, mitochondrial isoform 2 [Homo sapiens] ;NP_006068.2:calcium uptake protein 1, mitochondrial isoform 1 [Homo sapiens] ;	0	0	0	0	7.709e-05	7.107e-05	0.538	0.7106	0.642036
PPIL4	NP_624311.1	peptidyl-prolyl cis-trans isomerase-like 4 [Homo sapiens]	0	0.0001805	0	9.012e-05	0	0.00013753	0.538	0.8376	0.615054
GAPDH	NP_002037.2	glyceraldehyde-3-phosphate dehydrogenase isoform 1 [Homo sapiens]	0.00149155	0.00410883	0.00227101	0.0017207	0.00224561	0.00191881	0.538	3.2935	0.057035
DLG3	NP_001159750.1	0 genes:. 3 proteins in this group did not match any genes. NP_001159750.1:disks large homolog 3 isoform c [Homo sapiens] ;NP_065781.1:disks large homolog 3 isoform b [Homo sapiens] ;NP_066943.2:disks large homolog 3 isoform a [Homo sapiens] ;	0	0	0	6.058e-05	5.013e-05	0.00013865	0.536	0.7275	0.638581
CLASP2	NP_001193973.1	0 genes:. 2 proteins in this group did not match any genes. NP_001193973.1:CLIP-associating protein 2 isoform 2 [Homo sapiens] ;NP_055912.2:CLIP-associating protein 2 isoform 1 [Homo sapiens] ;	0	0	0	3.427e-05	0	2.615e-05	0.534	0.7102	0.642036
DDX42	NP_987095.1	ATP-dependent RNA helicase DDX42 [Homo sapiens]	3.805e-05	0.0005207	0.0002253	0.00028363	9.781e-05	0.00021641	0.532	1.8194	0.347162
STUB1	NP_005852.2	E3 ubiquitin-protein ligase CHIP isoform a [Homo sapiens]	0	0	0.00013949	7.317e-05	0.00018167	0	0.531	0.7482	0.633315
WDR48	NP_001290331.1	0 genes:. 3 proteins in this group did not match any genes. NP_001290331.1:WD repeat-containing protein 48 isoform 2 [Homo sapiens] ;NP_001290332.1:WD repeat-containing protein 48 isoform 3 [Homo sapiens] ;NP_065890.1:WD repeat-containing protein 48 isoform 1 [Homo sapiens] ;	0	0	0	7.452e-05	6.167e-05	2.843e-05	0.53	0.6891	0.645446
MRPL3	NP_009139.1	39S ribosomal protein L3, mitochondrial [Homo sapiens]	0	0	0	0	5.272e-05	0.00014583	0.528	0.6829	0.647135
CLINT1	NP_001182484.1	0 genes:. 3 proteins in this group did not match any genes. NP_001182484.1:clathrin interactor 1 isoform 1 [Homo sapiens] ;NP_001182485.1:clathrin interactor 1 isoform 3 [Homo sapiens] ;NP_055481.1:clathrin interactor 1 isoform 2 [Homo sapiens] ;	0	6.905e-05	0	0.00010344	0	2.631e-05	0.528	0.6584	0.652133
SUCLG1	NP_003840.2	succinyl-CoA ligase [ADP/GDP-forming] subunit alpha, mitochondrial precursor [Homo sapiens]	0	0	0	0.00012815	5.303e-05	9.778e-05	0.528	0.6546	0.652133
RFC2	NP_002905.2	0 genes:. 2 proteins in this group did not match any genes. NP_002905.2:replication factor C subunit 2 isoform 2 [Homo sapiens] ;NP_852136.1:replication factor C subunit 2 isoform 1 [Homo sapiens] ;	0	0	0	0.00013857	0.00011468	5.286e-05	0.517	0.68	0.647135
RACK1	NP_006089.1	receptor of activated protein C kinase 1 [Homo sapiens]	0	0.00042021	0.00053333	0.00020982	0.00023152	0.00032017	0.515	1.0696	0.558457
DPM1	NP_001303963.1	0 genes:. 3 proteins in this group did not match any genes. NP_001303963.1:dolichol-phosphate mannosyltransferase subunit 1 isoform 1 [Homo sapiens] ;NP_001303964.1:dolichol-phosphate mannosyltransferase subunit 1 isoform 2 [Homo sapiens] ;NP_003850.1:dolichol-phosphate mannosyltransferase subunit 1 isoform 3 [Homo sapiens] ;	0	0	0	0.00015031	6.22e-05	0.00011468	0.513	0.6661	0.650478
CXCR4	NP_001008540.1	0 genes:. 2 proteins in this group did not match any genes. NP_001008540.1:C-X-C chemokine receptor type 4 isoform a [Homo sapiens] ;NP_003458.1:C-X-C chemokine receptor type 4 isoform b [Homo sapiens] ;	0	0	0	0.00018683	5.154e-05	4.752e-05	0.512	0.6784	0.648812
NCOR1	NP_001177369.1	0 genes:. 2 proteins in this group did not match any genes. NP_001177369.1:nuclear receptor corepressor 1 isoform 3 [Homo sapiens] ;NP_006302.2:nuclear receptor corepressor 1 isoform 1 [Homo sapiens] ;	0	0	0	9.49e-06	1.57e-05	1.448e-05	0.511	0.6568	0.652133
SNRPD2	NP_004588.1	small nuclear ribonucleoprotein Sm D2 isoform 1 [Homo sapiens]	0	0	0	0.00018789	0.00031099	0.00028671	0.506	0.669	0.650478
SLC1A5	NP_005619.1	neutral amino acid transporter B(0) isoform 1 [Homo sapiens]	0	0.00016415	0.00015625	0.00016392	0.00010175	0	0.505	0.8087	0.620645
RIOK2	NP_001153221.1	0 genes:. 2 proteins in this group did not match any genes. NP_001153221.1:serine/threonine-protein kinase RIO2 isoform 2 [Homo sapiens] ;NP_060813.2:serine/threonine-protein kinase RIO2 isoform 1 [Homo sapiens] ;	0	0	0	4.677e-05	0	0.00010706	0.492	0.6642	0.650478
YARS	NP_003671.1	tyrosine--tRNA ligase, cytoplasmic [Homo sapiens]	0	8.409e-05	0	8.398e-05	0	6.408e-05	0.49	0.6772	0.648812
KHSRP	NP_003676.2	far upstream element-binding protein 2 [Homo sapiens]	0	0.0001249	0.00017834	9.355e-05	7.742e-05	7.137e-05	0.484	0.8654	0.607448
PAF1	NP_001243755.1	0 genes:. 2 proteins in this group did not match any genes. NP_001243755.1:RNA polymerase II-associated factor 1 homolog isoform 2 [Homo sapiens] ;NP_061961.2:RNA polymerase II-associated factor 1 homolog isoform 1 [Homo sapiens] ;	0	0	0	9.143e-05	3.783e-05	0	0.483	0.5807	0.666523
PGK1	NP_000282.1	phosphoglycerate kinase 1 [Homo sapiens]	0.00034236	0.00021296	0.00040543	0.000319	0.000176	0.00024339	0.482	1.1623	0.534272
SF3B4	NP_005841.1	splicing factor 3B subunit 4 [Homo sapiens]	0	0	0.00019937	0.00020916	4.327e-05	3.99e-05	0.481	0.6746	0.648812
FHL3	NP_004459.2	four and a half LIM domains protein 3 isoform 1 [Homo sapiens]	0.00025493	0.00031716	0.0006038	0.00031672	0.00026212	0.00030207	0.48	1.0106	0.573313
SEC23B	NP_001166217.1	protein transport protein Sec23B isoform 2 [Homo sapiens]	0	0	0	5.92e-05	3.675e-05	0	0.479	0.5505	0.672627
VWA8	NP_055873.1	von Willebrand factor A domain-containing protein 8 isoform a precursor [Homo sapiens]	0	0	0	2.328e-05	0	1.776e-05	0.474	0.606	0.661828
SRSF9	NP_003760.1	serine/arginine-rich splicing factor 9 [Homo sapiens]	0	0	0	0.00010032	0	0.00022963	0.47	0.6099	0.661827
KHDRBS1	NP_006550.1	KH domain-containing, RNA-binding, signal transduction-associated protein 1 isoform 1 [Homo sapiens]	0	0.00010023	0.00019082	0	0.00012425	7.637e-05	0.468	0.6946	0.645446
AK2	NP_001306070.1	0 genes:. 3 proteins in this group did not match any genes. NP_001306070.1:adenylate kinase 2, mitochondrial isoform f [Homo sapiens] ;NP_001616.1:adenylate kinase 2, mitochondrial isoform a [Homo sapiens] ;NP_037543.1:adenylate kinase 2, mitochondrial isoform b [Homo sapiens] ;	0.00030768	0.00019139	0.00018218	0	0.00023726	0.00014583	0.466	0.6854	0.647135
ENAH	NP_001008493.1	0 genes:. 2 proteins in this group did not match any genes. NP_001008493.1:protein enabled homolog isoform a [Homo sapiens] ;NP_060682.2:protein enabled homolog isoform b [Homo sapiens] ;	0	7.513e-05	0	0	6.209e-05	5.724e-05	0.466	0.5876	0.664969
EPPK1	NP_112598.3	epiplakin [Homo sapiens]	0	8.73e-06	0	4.36e-06	0	7.98e-06	0.466	0.5454	0.672627
NELFCD	NP_945327.2	negative elongation factor C/D [Homo sapiens]	0	0.00037063	0	0	0.00012253	0.00016944	0.461	0.9511	0.587714
CHERP	NP_006378.3	calcium homeostasis endoplasmic reticulum protein [Homo sapiens]	0	0	0	4.841e-05	0	3.693e-05	0.461	0.633	0.657031
STK4	NP_006273.1	serine/threonine-protein kinase 4 [Homo sapiens]	0	0	0	6.829e-05	0	6.947e-05	0.459	0.5227	0.677087
NCAPD2	NP_055680.3	condensin complex subunit 1 [Homo sapiens]	0	0	0	1.582e-05	1.31e-05	3.622e-05	0.458	0.5629	0.669598
FERMT2	NP_001128471.1	0 genes:. 3 proteins in this group did not match any genes. NP_001128471.1:fermitin family homolog 2 isoform 2 [Homo sapiens] ;NP_001128472.1:fermitin family homolog 2 isoform 3 [Homo sapiens] ;NP_006823.1:fermitin family homolog 2 isoform 1 [Homo sapiens] ;	0.0001039	6.463e-05	0	3.227e-05	0	9.849e-05	0.449	0.6521	0.653777
DARS	NP_001280241.1	0 genes:. 2 proteins in this group did not match any genes. NP_001280241.1:aspartate--tRNA ligase, cytoplasmic isoform 2 [Homo sapiens] ;NP_001340.2:aspartate--tRNA ligase, cytoplasmic isoform 1 [Homo sapiens] ;	0	0.00044291	0.0002108	0.00022115	0	0.0002531	0.443	0.8114	0.620646
CDC37	NP_008996.1	hsp90 co-chaperone Cdc37 [Homo sapiens]	0.00018884	0	0	5.865e-05	4.854e-05	0.000179	0.441	0.6666	0.650478
AGAP1	NP_001032208.1	0 genes:. 2 proteins in this group did not match any genes. NP_001032208.1:arf-GAP with GTPase, ANK repeat and PH domain-containing protein 1 isoform 1 [Homo sapiens] ;NP_055729.2:arf-GAP with GTPase, ANK repeat and PH domain-containing protein 1 isoform 2 [Homo sapiens] ;	0	0	0	5.174e-05	0	1.974e-05	0.435	0.5281	0.675612
RNF2	NP_009143.1	E3 ubiquitin-protein ligase RING2 [Homo sapiens]	0	0	0	0	5.461e-05	0.00010069	0.435	0.4916	0.682878
EIF3C	NP_001273407.1	0 genes:. 3 proteins in this group did not match any genes. NP_001273407.1:eukaryotic translation initiation factor 3 subunit C isoform b [Homo sapiens] ;NP_001304786.1:eukaryotic translation initiation factor 3 subunit C-like protein [Homo sapiens] ;NP_003743.1:eukaryotic translation initiation factor 3 subunit C isoform a [Homo sapiens] ;	0	9.834e-05	0	4.91e-05	2.032e-05	5.62e-05	0.433	0.6531	0.653777
AHNAK	NP_001611.1	neuroblast differentiation-associated protein AHNAK isoform 1 [Homo sapiens]	6.06e-06	0.00012062	2.87e-05	4.141e-05	1.869e-05	4.308e-05	0.429	1.4662	0.449672
ELAVL1	NP_001410.2	ELAV-like protein 1 [Homo sapiens]	0	0	0.0002593	0.00020402	0	0.00010378	0.427	0.6257	0.658641
HDGF	NP_004485.1	hepatoma-derived growth factor isoform a [Homo sapiens]	0.00014871	0.00111005	0.00123276	0.00073902	0.00022935	0.00070483	0.427	1.2329	0.516108
PLOD1	NP_000293.2	0 genes:. 2 proteins in this group did not match any genes. NP_000293.2:procollagen-lysine,2-oxoglutarate 5-dioxygenase 1 isoform 2 precursor [Homo sapiens] ;NP_001303249.1:procollagen-lysine,2-oxoglutarate 5-dioxygenase 1 isoform 1 precursor [Homo sapiens] ;	0.00112914	0.00207656	0.00116275	0.00097587	0.00090858	0.00114013	0.427	3.0471	0.083967
HNRNPAB	NP_004490.2	0 genes:. 2 proteins in this group did not match any genes. NP_004490.2:heterogeneous nuclear ribonucleoprotein A/B isoform b [Homo sapiens] ;NP_112556.2:heterogeneous nuclear ribonucleoprotein A/B isoform a [Homo sapiens] ;	0	0	0.0002966	7.779e-05	0	0.00023742	0.425	0.6436	0.655409
NME1-NME2	NP_001018146.1	NME1-NME2 protein [Homo sapiens]	0.00053469	0	0.0007915	0.00041518	0.00013744	0.00050684	0.425	1.0479	0.564879
SART3	NP_055521.1	squamous cell carcinoma antigen recognized by T-cells 3 [Homo sapiens]	0	9.222e-05	0	4.604e-05	3.811e-05	3.513e-05	0.42	0.6608	0.652133
UQCRH	NP_001284494.1	0 genes:. 3 proteins in this group did not match any genes. NP_001284494.1:cytochrome b-c1 complex subunit 6, mitochondrial isoform 2 precursor [Homo sapiens] ;NP_001284495.1:cytochrome b-c1 complex subunit 6, mitochondrial isoform 3 precursor [Homo sapiens] ;NP_005995.2:cytochrome b-c1 complex subunit 6, mitochondrial isoform 1 precursor [Homo sapiens] ;	0	0	0.0009945	0.00052166	0.00064759	0	0.414	0.6024	0.663404
TUFM	NP_003312.3	elongation factor Tu, mitochondrial precursor [Homo sapiens]	0.00196102	0.00195173	0.00213653	0.00155925	0.00133076	0.00137557	0.413	2.4802	0.179626
PSMA7	NP_002783.1	proteasome subunit alpha type-7 [Homo sapiens]	0	0.00053712	0	0.0001788	0	0.00027284	0.409	0.6944	0.645446
SERPINH1	NP_001226.2	serpin H1 precursor [Homo sapiens]	0.00128076	0.00180582	0.00222453	0.00121991	0.00140465	0.00109265	0.409	2.5924	0.157219
C1QBP	NP_001203.1	complement component 1 Q subcomponent-binding protein, mitochondrial precursor [Homo sapiens]	0.00215156	0.00125963	0.00164868	0.00094343	0.0013013	0.00131967	0.409	1.886	0.32802
PABPC1	NP_002559.2	polyadenylate-binding protein 1 [Homo sapiens]	0.00037879	0.00083777	0.00134389	0.00070453	0.00038947	0.00063833	0.404	1.8999	0.325657
POLR2C	NP_116558.1	DNA-directed RNA polymerase II subunit RPB3 [Homo sapiens]	0	0	0	0.00016124	0	6.151e-05	0.403	0.4618	0.687106
OPA1	NP_056375.2	0 genes:. 8 proteins in this group did not match any genes. NP_056375.2:dynamin-like 120 kDa protein, mitochondrial isoform 1 [Homo sapiens] ;NP_570844.1:dynamin-like 120 kDa protein, mitochondrial isoform 2 [Homo sapiens] ;NP_570845.1:dynamin-like 120 kDa protein, mitochondrial isoform 3 [Homo sapiens] ;NP_570846.1:dynamin-like 120 kDa protein, mitochondrial isoform 4 [Homo sapiens] ;NP_570847.2…	0	9.25e-05	4.403e-05	0	5.734e-05	3.524e-05	0.401	0.6197	0.658641
CKB	NP_001814.2	creatine kinase B-type [Homo sapiens]	0	0.00046616	0.00022187	0.00017457	9.632e-05	0.00022199	0.398	0.7762	0.627951
LRRC47	NP_065761.1	leucine-rich repeat-containing protein 47 [Homo sapiens]	0	0.00022848	0.000145	3.803e-05	6.294e-05	0.00017409	0.398	0.7574	0.631538
EIF4H	NP_071496.1	0 genes:. 2 proteins in this group did not match any genes. NP_071496.1:eukaryotic translation initiation factor 4H isoform 1 [Homo sapiens] ;NP_114381.1:eukaryotic translation initiation factor 4H isoform 2 [Homo sapiens] ;	0.00014391	0.00035808	0.00034086	0.0001788	0.00014797	0.00020463	0.396	0.6525	0.653777
POLD3	NP_006582.1	DNA polymerase delta subunit 3 [Homo sapiens]	0	0	0	4.758e-05	7.875e-05	3.63e-05	0.395	0.4756	0.685708
COX11	NP_001156333.1	0 genes:. 4 proteins in this group did not match any genes. NP_001156333.1:cytochrome c oxidase assembly protein COX11, mitochondrial isoform 2 [Homo sapiens] ;NP_001156334.1:cytochrome c oxidase assembly protein COX11, mitochondrial isoform 3 [Homo sapiens] ;NP_001308447.1:cytochrome c oxidase assembly protein COX11, mitochondrial isoform 4 [Homo sapiens] ;NP_004366.1:cytochrome c oxidase assemb…	0	0	0	0.00019279	0	7.355e-05	0.394	0.457	0.688493
ECD	NP_001129224.1	0 genes:. 3 proteins in this group did not match any genes. NP_001129224.1:protein ecdysoneless homolog isoform 2 [Homo sapiens] ;NP_001129225.1:protein ecdysoneless homolog isoform 3 [Homo sapiens] ;NP_009196.1:protein ecdysoneless homolog isoform 1 [Homo sapiens] ;	0	0	0	3.275e-05	2.71e-05	4.997e-05	0.391	0.4622	0.687106
CHD5	NP_056372.1	chromodomain-helicase-DNA-binding protein 5 [Homo sapiens]	0	0	0	1.544e-05	1.458e-05	0	0.39	0.4395	0.691234
MRPS30	NP_057724.2	28S ribosomal protein S30, mitochondrial [Homo sapiens]	0	0.00010114	0	5.05e-05	8.359e-05	3.853e-05	0.387	0.4688	0.685708
DIMT1	NP_055288.1	probable dimethyladenosine transferase [Homo sapiens]	0	0	0	0.00014167	5.862e-05	5.404e-05	0.386	0.4628	0.687106
EARS2	NP_001077083.1	0 genes:. 2 proteins in this group did not match any genes. NP_001077083.1:probable glutamate--tRNA ligase, mitochondrial isoform 1 [Homo sapiens] ;NP_001295140.1:probable glutamate--tRNA ligase, mitochondrial isoform 2 [Homo sapiens] ;	0	0	0	4.239e-05	0	6.469e-05	0.385	0.4574	0.688493
PPIL3	NP_115861.1	0 genes:. 2 proteins in this group did not match any genes. NP_115861.1:peptidyl-prolyl cis-trans isomerase-like 3 isoform PPIL3a [Homo sapiens] ;NP_570981.1:peptidyl-prolyl cis-trans isomerase-like 3 isoform PPIL3b [Homo sapiens] ;	0	0	0	0.00026873	0	0.00010252	0.381	0.4504	0.689869
CHD1L	NP_001243265.1	0 genes:. 5 proteins in this group did not match any genes. NP_001243265.1:chromodomain-helicase-DNA-binding protein 1-like isoform 2 [Homo sapiens] ;NP_001243266.1:chromodomain-helicase-DNA-binding protein 1-like isoform 4 [Homo sapiens] ;NP_001243267.1:chromodomain-helicase-DNA-binding protein 1-like isoform 5 [Homo sapiens] ;NP_004275.4:chromodomain-helicase-DNA-binding protein 1-like isoform …	0	0	0	5.564e-05	0	2.122e-05	0.38	0.4603	0.687106
ACTC1	NP_005150.1	actin, alpha cardiac muscle 1 precursor [Homo sapiens]	0.00089936	0.00087254	0.0005045	0.00044106	0.00055748	0.000516	0.38	1.3551	0.480966
USP39	NP_001243656.1	0 genes:. 3 proteins in this group did not match any genes. NP_001243656.1:U4/U6.U5 tri-snRNP-associated protein 2 isoform 3 [Homo sapiens] ;NP_001243657.1:U4/U6.U5 tri-snRNP-associated protein 2 isoform 4 [Homo sapiens] ;NP_006581.2:U4/U6.U5 tri-snRNP-associated protein 2 isoform 1 [Homo sapiens] ;	0	0	0	0	3.768e-05	6.947e-05	0.378	0.4753	0.685708
FXR2	NP_004851.2	fragile X mental retardation syndrome-related protein 2 [Homo sapiens]	0	0	0	0	2.726e-05	5.027e-05	0.377	0.4845	0.682879
NUFIP2	NP_065823.1	nuclear fragile X mental retardation-interacting protein 2 [Homo sapiens]	0	0	0	3.19e-05	2.64e-05	4.868e-05	0.377	0.4567	0.688493
LMNB2	NP_116126.3	lamin-B2 [Homo sapiens]	0	0	0	3.576e-05	0	5.457e-05	0.373	0.4409	0.691234
RBMS1	NP_002888.1	0 genes:. 2 proteins in this group did not match any genes. NP_002888.1:RNA-binding motif, single-stranded-interacting protein 1 isoform c [Homo sapiens] ;NP_058520.1:RNA-binding motif, single-stranded-interacting protein 1 isoform a [Homo sapiens] ;	0	0	0	5.501e-05	9.106e-05	0	0.37	0.4204	0.693931
CWC27	NP_005860.2	peptidyl-prolyl cis-trans isomerase CWC27 homolog isoform 1 [Homo sapiens]	0.00052931	0.00037629	0.00053728	0.00018789	0.00038873	0.00035839	0.37	1.1284	0.543179
SAMD1	NP_612361.1	atherin [Homo sapiens]	0	0	0	0	3.41e-05	6.288e-05	0.368	0.4548	0.688493
PPAN-P2RY11	NP_001035754.1	0 genes:. 3 proteins in this group did not match any genes. NP_001035754.1:PPAN-P2RY11 protein isoform 1 [Homo sapiens] ;NP_001185619.1:PPAN-P2RY11 protein isoform 2 [Homo sapiens] ;NP_064615.3:suppressor of SWI4 1 homolog [Homo sapiens] ;	0	0	0	0	2.311e-05	4.261e-05	0.365	0.4376	0.691234
WDR3	NP_006775.1	WD repeat-containing protein 3 [Homo sapiens]	0	0	0	2.351e-05	3.891e-05	0	0.364	0.4191	0.693932
TAP1	NP_000584.2	0 genes:. 2 proteins in this group did not match any genes. NP_000584.2:antigen peptide transporter 1 isoform 1 [Homo sapiens] ;NP_001278951.1:antigen peptide transporter 1 isoform 2 [Homo sapiens] ;	0	0	0	0	2.271e-05	4.187e-05	0.363	0.4344	0.691235
EXOSC5	NP_064543.3	exosome complex component RRP46 [Homo sapiens]	0	0	0	9.434e-05	7.808e-05	0.00014396	0.363	0.4128	0.695264
EWSR1	NP_001156757.1	0 genes:. 4 proteins in this group did not match any genes. NP_001156757.1:RNA-binding protein EWS isoform 3 [Homo sapiens] ;NP_001156758.1:RNA-binding protein EWS isoform 4 [Homo sapiens] ;NP_005234.1:RNA-binding protein EWS isoform 2 [Homo sapiens] ;NP_053733.2:RNA-binding protein EWS isoform 1 [Homo sapiens] ;	0	0	0	3.385e-05	5.603e-05	0	0.361	0.4218	0.693931
RECQL	NP_116559.1	ATP-dependent DNA helicase Q1 [Homo sapiens]	0	0	0	3.416e-05	2.827e-05	5.213e-05	0.36	0.4418	0.691234
FADS1	NP_037534.3	fatty acid desaturase 1 [Homo sapiens]	0	0	0	4.425e-05	0	6.753e-05	0.359	0.4403	0.691234
SNRNP40	NP_004805.2	U5 small nuclear ribonucleoprotein 40 kDa protein [Homo sapiens]	0	0	0	6.21e-05	0	9.477e-05	0.358	0.4251	0.693931
ZNF629	NP_001073886.1	zinc finger protein 629 [Homo sapiens]	0	0	0	0	4.223e-05	1.947e-05	0.358	0.4212	0.693931
SPATS2	NP_075559.2	spermatogenesis-associated serine-rich protein 2 [Homo sapiens]	0	0	0	4.068e-05	6.733e-05	3.104e-05	0.355	0.4356	0.691234
TMEM165	NP_060945.2	transmembrane protein 165 precursor [Homo sapiens]	0	0.00013704	0.00013045	6.843e-05	0	0.00010442	0.354	0.4469	0.689869
HSPA14	NP_057383.2	heat shock 70 kDa protein 14 isoform 1 [Homo sapiens]	0	0	0	4.356e-05	0	6.647e-05	0.354	0.4112	0.695264
COLGALT1	NP_078932.2	procollagen galactosyltransferase 1 precursor [Homo sapiens]	0	0.00014277	0.0001359	3.564e-05	0.000118	5.439e-05	0.354	0.618	0.66024
SCRIB	NP_056171.3	0 genes:. 2 proteins in this group did not match any genes. NP_056171.3:protein scribble homolog isoform b [Homo sapiens] ;NP_874365.3:protein scribble homolog isoform a [Homo sapiens] ;	0	8.172e-05	0	2.72e-05	0	4.151e-05	0.352	0.5523	0.671118
AUP1	NP_853553.1	ancient ubiquitous protein 1 [Homo sapiens]	0	0.0001083	0	0	8.95e-05	4.126e-05	0.351	0.4591	0.688493
MYL6	NP_524147.2	myosin light polypeptide 6 isoform 2 [Homo sapiens]	0.00189089	0.00220539	0	0.00132143	0.00103285	0.00067215	0.35	1.1011	0.549775
HOXA11	NP_005514.1	homeobox protein Hox-A11 [Homo sapiens]	0	0	0	7.083e-05	0	0.00010809	0.348	0.4148	0.695263
RAD50	NP_005723.2	DNA repair protein RAD50 [Homo sapiens]	0	0	0	1.69e-05	0	2.579e-05	0.348	0.4216	0.693931
HSPD1	NP_955472.1	60 kDa heat shock protein, mitochondrial [Homo sapiens]	0.0077859	0.00728407	0.012761	0.00472045	0.00589195	0.00738038	0.347	5.0554	0.001208
AHCTF1	NP_001310271.1	0 genes:. 3 proteins in this group did not match any genes. NP_001310271.1:protein ELYS isoform 2 [Homo sapiens] ;NP_001310272.1:protein ELYS isoform 3 [Homo sapiens] ;NP_056261.4:protein ELYS isoform 1 [Homo sapiens] ;	0	0	0	0	8.1e-06	1.493e-05	0.346	0.4309	0.692588
DNAJC13	NP_056083.3	dnaJ homolog subfamily C member 13 isoform 2 [Homo sapiens]	0	0	0	0	8.18e-06	1.508e-05	0.343	0.4063	0.696585
SNX9	NP_057308.1	sorting nexin-9 [Homo sapiens]	0	0	0	0	6.167e-05	2.843e-05	0.342	0.4026	0.696586
HPD	NP_001165464.1	0 genes:. 2 proteins in this group did not match any genes. NP_001165464.1:4-hydroxyphenylpyruvate dioxygenase isoform 2 [Homo sapiens] ;NP_002141.1:4-hydroxyphenylpyruvate dioxygenase isoform 1 [Homo sapiens] ;	0	0.00012543	0.0001194	6.263e-05	0.00010366	0	0.342	0.4169	0.695263
HNRNPLL	NP_001136122.1	0 genes:. 2 proteins in this group did not match any genes. NP_001136122.1:heterogeneous nuclear ribonucleoprotein L-like isoform 2 [Homo sapiens] ;NP_612403.2:heterogeneous nuclear ribonucleoprotein L-like isoform 1 [Homo sapiens] ;	0	0	0	4.129e-05	0	6.3e-05	0.34	0.4205	0.693931
PTCD3	NP_060422.4	pentatricopeptide repeat domain-containing protein 3, mitochondrial precursor [Homo sapiens]	0	0	0	0	2.663e-05	4.91e-05	0.34	0.4127	0.695264
FBL	NP_001427.2	rRNA 2'-O-methyltransferase fibrillarin [Homo sapiens]	0	0	0	6.907e-05	0	0.00010539	0.336	0.461	0.687106
CLNS1A	NP_001298128.1	methylosome subunit pICln isoform a [Homo sapiens]	0.00105415	0	0	0.00037419	7.742e-05	0.00049962	0.336	0.7354	0.636837
TAF15	NP_003478.1	0 genes:. 2 proteins in this group did not match any genes. NP_003478.1:TATA-binding protein-associated factor 2N isoform 2 [Homo sapiens] ;NP_631961.1:TATA-binding protein-associated factor 2N isoform 1 [Homo sapiens] ;	0	0	0	0	3.115e-05	5.744e-05	0.334	0.3919	0.697897
ALKBH5	NP_060228.3	RNA demethylase ALKBH5 [Homo sapiens]	0	0	0	0	4.657e-05	8.587e-05	0.334	0.4104	0.695264
RPRD2	NP_001284603.1	0 genes:. 2 proteins in this group did not match any genes. NP_001284603.1:regulation of nuclear pre-mRNA domain-containing protein 2 isoform 3 [Homo sapiens] ;NP_056018.2:regulation of nuclear pre-mRNA domain-containing protein 2 isoform 1 [Homo sapiens] ;	0	0	0	1.545e-05	0	2.358e-05	0.333	0.4147	0.695263
DR1	NP_001929.1	protein Dr1 [Homo sapiens]	0	0.00025228	0	0.00025194	0.00010425	9.611e-05	0.333	0.4273	0.692588
PSME2	NP_002809.2	proteasome activator complex subunit 2 [Homo sapiens]	0	0	0	0.00018553	7.677e-05	0	0.332	0.3962	0.697896
KTN1	NP_001072989.1	0 genes:. 4 proteins in this group did not match any genes. NP_001072989.1:kinectin isoform a [Homo sapiens] ;NP_001072990.1:kinectin isoform b [Homo sapiens] ;NP_001257943.1:kinectin isoform d [Homo sapiens] ;NP_004977.2:kinectin isoform c [Homo sapiens] ;	0	0	0	3.268e-05	1.352e-05	1.247e-05	0.332	0.4109	0.695264
NDUFA9	NP_004993.1	NADH dehydrogenase [ubiquinone] 1 alpha subcomplex subunit 9, mitochondrial precursor [Homo sapiens]	0	0	0	0.00011762	4.867e-05	0	0.331	0.3839	0.699197
C7orf50	NP_115726.1	uncharacterized protein C7orf50 [Homo sapiens]	0	0	0	0.00011428	0	0.00017439	0.33	0.4097	0.695264
WRN	NP_000544.2	Werner syndrome ATP-dependent helicase [Homo sapiens]	0	0	0	3.096e-05	0	1.181e-05	0.328	0.4007	0.696586
MACROD1	NP_054786.2	O-acetyl-ADP-ribose deacetylase MACROD1 [Homo sapiens]	0	0	0	0	5.646e-05	0.0001041	0.328	0.4261	0.692589
CD2BP2	NP_006101.1	CD2 antigen cytoplasmic tail-binding protein 2 [Homo sapiens]	0	0.00026042	0.00024789	0.00019505	5.381e-05	0.00014882	0.328	0.5245	0.677087
PSMD7	NP_002802.2	26S proteasome non-ATPase regulatory subunit 7 [Homo sapiens]	0	0	0	6.843e-05	0	0.00010442	0.327	0.3844	0.699197
CDC42EP2	NP_006770.1	cdc42 effector protein 2 [Homo sapiens]	0	0	0	0	0.00017475	8.055e-05	0.327	0.4113	0.695264
GTPBP4	NP_036473.2	nucleolar GTP-binding protein 1 [Homo sapiens]	0	0	0	3.497e-05	0	5.336e-05	0.326	0.4135	0.695264
SLC16A1	NP_003042.3	monocarboxylate transporter 1 [Homo sapiens]	0	0	0	4.434e-05	0	6.766e-05	0.323	0.3868	0.699196
PPP3CA	NP_000935.1	0 genes:. 3 proteins in this group did not match any genes. NP_000935.1:serine/threonine-protein phosphatase 2B catalytic subunit alpha isoform isoform 1 [Homo sapiens] ;NP_001124163.1:serine/threonine-protein phosphatase 2B catalytic subunit alpha isoform isoform 2 [Homo sapiens] ;NP_001124164.1:serine/threonine-protein phosphatase 2B catalytic subunit alpha isoform isoform 3 [Homo sapiens] ;	0	0	0	8.511e-05	3.522e-05	3.247e-05	0.322	0.4203	0.693931
MCCC2	NP_071415.1	methylcrotonoyl-CoA carboxylase beta chain, mitochondrial [Homo sapiens]	6.339e-05	0	0	3.938e-05	6.518e-05	0	0.321	0.3822	0.700485
DAXX	NP_001135442.1	0 genes:. 3 proteins in this group did not match any genes. NP_001135442.1:death domain-associated protein 6 isoform b [Homo sapiens] ;NP_001241646.1:death domain-associated protein 6 isoform c [Homo sapiens] ;NP_001341.1:death domain-associated protein 6 isoform a [Homo sapiens] ;	0	0	0	5.896e-05	0	2.249e-05	0.316	0.3939	0.697896
SKIV2L	NP_008860.4	helicase SKI2W [Homo sapiens]	0	0	0	3.559e-05	0	1.358e-05	0.315	0.4187	0.693932
CPSF1	NP_037423.2	cleavage and polyadenylation specificity factor subunit 1 [Homo sapiens]	0	0	0	1.536e-05	0	2.345e-05	0.314	0.415	0.695263
MTFR1L	NP_062457.3	mitochondrial fission regulator 1-like isoform a [Homo sapiens]	0	0	0	0	6.284e-05	0.00011586	0.312	0.3971	0.697896
MRPS9	NP_872578.1	28S ribosomal protein S9, mitochondrial [Homo sapiens]	0	0	0	0	9.267e-05	4.272e-05	0.311	0.38	0.700485
NFS1	NP_066923.3	cysteine desulfurase, mitochondrial isoform a precursor [Homo sapiens]	0	0	0	0	8.03e-05	3.701e-05	0.309	0.3876	0.699196
GTPBP6	NP_036359.3	putative GTP-binding protein 6 [Homo sapiens]	0	0	0	0	3.556e-05	6.557e-05	0.307	0.3915	0.699196
YBX1	NP_004550.2	nuclease-sensitive element-binding protein 1 [Homo sapiens]	0.00088125	0.00054817	0.00234811	0.00049268	0.00094654	0.00088993	0.307	1.3022	0.497524
TFDP1	NP_009042.1	transcription factor Dp-1 [Homo sapiens]	0	0	0	5.407e-05	0	8.252e-05	0.306	0.3694	0.701764
EIF3K	NP_001287921.1	0 genes:. 2 proteins in this group did not match any genes. NP_001287921.1:eukaryotic translation initiation factor 3 subunit K isoform 2 [Homo sapiens] ;NP_037366.1:eukaryotic translation initiation factor 3 subunit K isoform 1 [Homo sapiens] ;	0	0	0	0.00011547	0	0.00017621	0.305	0.3796	0.700485
EML3	NP_001287722.1	0 genes:. 3 proteins in this group did not match any genes. NP_001287722.1:echinoderm microtubule-associated protein-like 3 isoform 1 [Homo sapiens] ;NP_001287723.1:echinoderm microtubule-associated protein-like 3 isoform 2 [Homo sapiens] ;NP_694997.2:echinoderm microtubule-associated protein-like 3 isoform 3 [Homo sapiens] ;	0	0	0	0	1.999e-05	3.685e-05	0.305	0.379	0.700485
GEMIN5	NP_001239085.1	0 genes:. 2 proteins in this group did not match any genes. NP_001239085.1:gem-associated protein 5 isoform 2 [Homo sapiens] ;NP_056280.2:gem-associated protein 5 isoform 1 [Homo sapiens] ;	0	0	0	1.471e-05	1.218e-05	2.245e-05	0.305	0.3951	0.697896
RUNX1	NP_001001890.1	0 genes:. 2 proteins in this group did not match any genes. NP_001001890.1:runt-related transcription factor 1 isoform AML1b [Homo sapiens] ;NP_001745.2:runt-related transcription factor 1 isoform AML1c [Homo sapiens] ;	0	0	0	4.894e-05	0	7.468e-05	0.304	0.3734	0.701763
SH3BP4	NP_055336.1	SH3 domain-binding protein 4 [Homo sapiens]	0	0	0	0	1.905e-05	3.513e-05	0.303	0.361	0.703032
WARS	NP_776049.1	0 genes:. 2 proteins in this group did not match any genes. NP_776049.1:tryptophan--tRNA ligase, cytoplasmic isoform a [Homo sapiens] ;NP_998811.1:tryptophan--tRNA ligase, cytoplasmic isoform b [Homo sapiens] ;	0	0	0	9.414e-05	0	3.591e-05	0.3	0.3653	0.703031
PUS1	NP_001002020.1	0 genes:. 2 proteins in this group did not match any genes. NP_001002020.1:tRNA pseudouridine synthase A, mitochondrial isoform 2 [Homo sapiens] ;NP_079491.2:tRNA pseudouridine synthase A, mitochondrial isoform 1 [Homo sapiens] ;	0	0	0	0.00011113	0	4.24e-05	0.3	0.3476	0.705535
NSRP1	NP_115517.1	nuclear speckle splicing regulatory protein 1 isoform 1 [Homo sapiens]	0	0	0	0	6.576e-05	3.032e-05	0.3	0.3517	0.704289
SERPINB6	NP_001182220.2	0 genes:. 4 proteins in this group did not match any genes. NP_001182220.2:serpin B6 isoform b [Homo sapiens] ;NP_001258751.1:serpin B6 isoform c [Homo sapiens] ;NP_001258752.1:serpin B6 isoform d [Homo sapiens] ;NP_004559.4:serpin B6 isoform a [Homo sapiens] ;	0	0	0	0.00011669	4.828e-05	0	0.299	0.3723	0.701763
ANKHD1	NP_060217.1	0 genes:. 2 proteins in this group did not match any genes. NP_060217.1:ankyrin repeat and KH domain-containing protein 1 isoform 1 [Homo sapiens] ;NP_065741.3:ANKHD1-EIF4EBP3 protein [Homo sapiens] ;	0	0	0	1.744e-05	0	6.65e-06	0.299	0.3568	0.704288
POP1	NP_055844.2	ribonucleases P/MRP protein subunit POP1 [Homo sapiens]	0	0	0	4.33e-05	1.792e-05	1.652e-05	0.299	0.3661	0.703031
ERGIC1	NP_001026881.1	endoplasmic reticulum-Golgi intermediate compartment protein 1 [Homo sapiens]	0	0.00030622	0	0	6.327e-05	0.00017499	0.298	0.4403	0.691234
ZFP64	NP_001306075.1	0 genes:. 2 proteins in this group did not match any genes. NP_001306075.1:zinc finger protein 64 isoform e [Homo sapiens] ;NP_955459.2:zinc finger protein 64 isoform d [Homo sapiens] ;	0	0	0	0	4.307e-05	7.942e-05	0.297	0.387	0.699196
PLK1	NP_005021.2	serine/threonine-protein kinase PLK1 [Homo sapiens]	0	0	0	3.677e-05	3.043e-05	5.611e-05	0.297	0.3652	0.703031
DSTN	NP_001011546.1	destrin isoform b [Homo sapiens]	0	0.00060002	0	0.0002996	0	0.00022859	0.296	0.4112	0.695264
EEF1D	NP_001304672.1	elongation factor 1-delta isoform 4 [Homo sapiens]	0.00027775	0.00034554	0.00032892	0.00017253	0.00021418	0.00019746	0.295	0.5185	0.677088
HSP90AA1	NP_001017963.2	heat shock protein HSP 90-alpha isoform 1 [Homo sapiens]	0.00018446	0.00112304	0.00165537	0.00078608	0.00061752	0.00042752	0.293	1.6649	0.39341
TRIM25	NP_005073.2	E3 ubiquitin/ISG15 ligase TRIM25 [Homo sapiens]	0	0	0	3.519e-05	2.912e-05	5.37e-05	0.292	0.3743	0.701763
FBXO30	NP_115521.3	F-box only protein 30 [Homo sapiens]	0	0	0	5.952e-05	2.463e-05	2.271e-05	0.291	0.3743	0.701763
NAF1	NP_001122403.1	0 genes:. 2 proteins in this group did not match any genes. NP_001122403.1:H/ACA ribonucleoprotein complex non-core subunit NAF1 isoform b [Homo sapiens] ;NP_612395.2:H/ACA ribonucleoprotein complex non-core subunit NAF1 isoform a [Homo sapiens] ;	0	0	0	0.00011399	0	4.349e-05	0.289	0.3579	0.703033
PDLIM7	NP_005442.2	PDZ and LIM domain protein 7 isoform 1 [Homo sapiens]	0	0	0	4.851e-05	4.015e-05	7.403e-05	0.288	0.3566	0.704288
SNRPF	NP_003086.1	small nuclear ribonucleoprotein F [Homo sapiens]	0	0	0.00049147	0	0.0004267	0.0001967	0.287	0.3422	0.705536
MCM6	NP_005906.2	DNA replication licensing factor MCM6 [Homo sapiens]	4.347e-05	5.408e-05	5.148e-05	2.7e-05	2.235e-05	4.121e-05	0.287	0.3533	0.704289
S100A16	NP_525127.1	protein S100-A16 [Homo sapiens]	0.00069302	0.00043109	0	0.00021525	0.00017814	0.00049269	0.286	0.3735	0.701763
AIMP2	NP_006294.2	aminoacyl tRNA synthase complex-interacting multifunctional protein 2 isoform a [Homo sapiens]	0	0	0	6.928e-05	5.734e-05	0.00010572	0.286	0.3405	0.706771
ALDH18A1	NP_001310344.1	0 genes:. 6 proteins in this group did not match any genes. NP_001310344.1:delta-1-pyrroline-5-carboxylate synthase isoform 2 [Homo sapiens] ;NP_001310345.1:delta-1-pyrroline-5-carboxylate synthase isoform 3 [Homo sapiens] ;NP_001310346.1:delta-1-pyrroline-5-carboxylate synthase isoform 4 [Homo sapiens] ;NP_001310347.1:delta-1-pyrroline-5-carboxylate synthase isoform 5 [Homo sapiens] ;NP_00131034…	4.501e-05	0.00016798	5.33e-05	5.592e-05	2.314e-05	8.533e-05	0.284	0.5055	0.680005
UGDH	NP_003350.1	UDP-glucose 6-dehydrogenase isoform 1 [Homo sapiens]	0	0	0	0	3.714e-05	6.849e-05	0.283	0.3623	0.703032
PGRMC2	NP_006311.2	membrane-associated progesterone receptor component 2 [Homo sapiens]	0.00028899	0	0	0.00017952	7.428e-05	0.00013697	0.282	0.4098	0.695264
AP2A2	NP_001229766.1	0 genes:. 4 proteins in this group did not match any genes. NP_001229766.1:AP-2 complex subunit alpha-2 isoform 1 [Homo sapiens] ;NP_036437.1:AP-2 complex subunit alpha-2 isoform 2 [Homo sapiens] ;NP_055018.2:AP-2 complex subunit alpha-1 isoform 1 [Homo sapiens] ;NP_570603.2:AP-2 complex subunit alpha-1 isoform 2 [Homo sapiens] ;	0	0	0	0	1.952e-05	3.599e-05	0.28	0.3348	0.706772
REST	NP_005603.3	RE1-silencing transcription factor [Homo sapiens]	0	0	0	2.021e-05	3.345e-05	0	0.279	0.3588	0.703032
TPM2	NP_001288155.1	tropomyosin beta chain isoform Tpm2.3 [Homo sapiens]	0.00025134	0	0	0.0002342	8.076e-05	5.956e-05	0.279	0.4001	0.696586
SDHA	NP_004159.2	succinate dehydrogenase [ubiquinone] flavoprotein subunit, mitochondrial isoform 1 [Homo sapiens]	0.00053751	0.0006687	0.00063654	0.00023373	0.00058029	0.00028023	0.278	1.1329	0.543181
RPLP1	NP_000994.1	60S acidic ribosomal protein P1 isoform 1 [Homo sapiens]	0.00146754	0.0037391	0.00185377	0.00046999	0.00241425	0.00110321	0.277	0.8963	0.601636
TUBA1C	NP_116093.1	tubulin alpha-1C chain isoform c [Homo sapiens]	0.0152142	0.00894959	0.00194543	0.00451055	0.0076769	0.00444719	0.276	3.4977	0.040309
TCEB2	NP_009039.1	transcription elongation factor B polypeptide 2 isoform a [Homo sapiens]	0	0.00150515	0.00179094	0.00093943	0.00046648	0.00071677	0.275	0.6407	0.655409
CLU	NP_001822.3	clusterin preproprotein [Homo sapiens]	0	0	0	0	4.086e-05	7.535e-05	0.273	0.345	0.705536
OGDH	NP_002532.2	2-oxoglutarate dehydrogenase, mitochondrial isoform 1 precursor [Homo sapiens]	3.489e-05	0.00039063	0.00012395	0.00015171	5.381e-05	0.00011575	0.269	0.7145	0.640314
LDHB	NP_002291.1	L-lactate dehydrogenase B chain isoform LDHB [Homo sapiens]	0.00010686	0	0.00025309	6.638e-05	0.00010987	0.00010129	0.268	0.3934	0.697896
LUC7L2	NP_057103.2	putative RNA-binding protein Luc7-like 2 isoform 1 [Homo sapiens]	0.00027314	0.00101943	0.00107822	0.0003959	0.00056168	0.00041534	0.265	0.9336	0.591741
HNRNPK	NP_112553.1	heterogeneous nuclear ribonucleoprotein K isoform a [Homo sapiens]	0.00099995	0.00114832	0.00245945	0.00071672	0.00102814	0.00094787	0.265	1.4107	0.466603
SF3B6	NP_057131.1	splicing factor 3B subunit 6 [Homo sapiens]	0	0	0	0.00017736	0	0.00027065	0.264	0.3104	0.710417
CBS	NP_001308001.1	0 genes:. 2 proteins in this group did not match any genes. NP_001308001.1:cystathionine beta-synthase isoform 2 [Homo sapiens] ;NP_001308002.1:cystathionine beta-synthase-like protein [Homo sapiens] ;	0	0	0	0	4.114e-05	7.586e-05	0.263	0.3475	0.705535
GNL2	NP_001310552.1	0 genes:. 2 proteins in this group did not match any genes. NP_001310552.1:nucleolar GTP-binding protein 2 isoform 2 [Homo sapiens] ;NP_037417.1:nucleolar GTP-binding protein 2 isoform 1 [Homo sapiens] ;	0	0	0	0	2.296e-05	4.234e-05	0.263	0.3318	0.707997
GLYR1	NP_001295025.1	0 genes:. 5 proteins in this group did not match any genes. NP_001295025.1:putative oxidoreductase GLYR1 isoform 2 [Homo sapiens] ;NP_001311025.1:putative oxidoreductase GLYR1 isoform 3 [Homo sapiens] ;NP_001311026.1:putative oxidoreductase GLYR1 isoform 4 [Homo sapiens] ;NP_001311027.1:putative oxidoreductase GLYR1 isoform 5 [Homo sapiens] ;NP_115958.2:putative oxidoreductase GLYR1 isoform 1 [Ho…	0	0	0	8.106e-05	3.354e-05	3.092e-05	0.261	0.3061	0.711611
CREB3L2	NP_001305175.1	0 genes:. 2 proteins in this group did not match any genes. NP_001305175.1:cyclic AMP-responsive element-binding protein 3-like protein 2 isoform 3 [Homo sapiens] ;NP_919047.2:cyclic AMP-responsive element-binding protein 3-like protein 2 isoform 1 [Homo sapiens] ;	0	0	0	0	4.015e-05	7.403e-05	0.259	0.3256	0.707998
ACTBL2	NP_001017992.1	beta-actin-like protein 2 [Homo sapiens]	0	0	0	0	5.918e-05	7.851e-05	0.256	0.3118	0.710417
CAPRIN1	NP_005889.3	0 genes:. 2 proteins in this group did not match any genes. NP_005889.3:caprin-1 isoform 1 [Homo sapiens] ;NP_976240.1:caprin-1 isoform 2 [Homo sapiens] ;	0.00010068	6.263e-05	0	3.127e-05	2.588e-05	7.158e-05	0.256	0.3812	0.700485
SND1	NP_055205.2	staphylococcal nuclease domain-containing protein 1 [Homo sapiens]	0	0	4.645e-05	2.436e-05	4.033e-05	0	0.255	0.3099	0.710418
TFRC	NP_003225.2	transferrin receptor protein 1 isoform 1 [Homo sapiens]	0	5.842e-05	0	5.834e-05	0	2.226e-05	0.254	0.32	0.709212
ZSCAN21	NP_666019.1	zinc finger and SCAN domain-containing protein 21 [Homo sapiens]	0	0	0	9.374e-05	3.879e-05	0	0.253	0.2756	0.715133
RCN2	NP_001258766.1	0 genes:. 2 proteins in this group did not match any genes. NP_001258766.1:reticulocalbin-2 isoform b precursor [Homo sapiens] ;NP_002893.1:reticulocalbin-2 isoform a precursor [Homo sapiens] ;	0	0	0.00025233	6.618e-05	0	0.00015149	0.253	0.3518	0.704289
MORF4L2	NP_036418.1	mortality factor 4-like protein 2 [Homo sapiens]	0	0	0	0	6.371e-05	0.00011747	0.252	0.3073	0.710418
CWC15	NP_057487.2	spliceosome-associated protein CWC15 homolog [Homo sapiens]	0	0.00038779	0.00018457	9.681e-05	0.00016025	0.00014774	0.252	0.3413	0.705537
GRHPR	NP_036335.1	glyoxylate reductase/hydroxypyruvate reductase [Homo sapiens]	0	0.00027074	0.00012886	6.759e-05	0	0.00015472	0.249	0.3424	0.705536
MTHFD2	NP_006627.2	bifunctional methylenetetrahydrofolate dehydrogenase/cyclohydrolase, mitochondrial precursor [Homo sapiens]	0.00010197	0.00012686	0.00024152	0	0.00010485	9.666e-05	0.248	0.3556	0.704289
STK3	NP_001243241.1	serine/threonine-protein kinase 3 isoform 2 [Homo sapiens]	0	0	0	6.408e-05	0	3.259e-05	0.247	0.2901	0.713969
ANKZF1	NP_001269721.1	0 genes:. 2 proteins in this group did not match any genes. NP_001269721.1:ankyrin repeat and zinc finger domain-containing protein 1 isoform 2 [Homo sapiens] ;NP_060559.2:ankyrin repeat and zinc finger domain-containing protein 1 isoform 1 [Homo sapiens] ;	0	0	0	8.593e-05	3.556e-05	0	0.246	0.2949	0.712795
CDKN2A	NP_000068.1	0 genes:. 2 proteins in this group did not match any genes. NP_000068.1:cyclin-dependent kinase inhibitor 2A isoform p16INK4a [Homo sapiens] ;NP_001182061.1:cyclin-dependent kinase inhibitor 2A isoform p16gamma [Homo sapiens] ;	0	0.00056925	0.00108375	0.00042636	0.00047047	0.00021687	0.246	0.4851	0.682879
PKP3	NP_001289958.1	0 genes:. 2 proteins in this group did not match any genes. NP_001289958.1:plakophilin-3 isoform PKP3b [Homo sapiens] ;NP_009114.1:plakophilin-3 isoform PKP3a [Homo sapiens] ;	0	0	0	2.73e-05	0	4.166e-05	0.234	0.2927	0.712796
SRPK1	NP_003128.3	SRSF protein kinase 1 [Homo sapiens]	0	0	0	0	2.801e-05	5.165e-05	0.227	0.2788	0.715133
SNRPD3	NP_004166.1	small nuclear ribonucleoprotein Sm D3 [Homo sapiens]	0	0.00070479	0	0.00035191	0	0.00026851	0.225	0.3373	0.706772
PON2	NP_000296.2	0 genes:. 2 proteins in this group did not match any genes. NP_000296.2:serum paraoxonase/arylesterase 2 isoform 1 [Homo sapiens] ;NP_001018171.1:serum paraoxonase/arylesterase 2 isoform 2 [Homo sapiens] ;	0.00020164	0	0.0001194	0.00012526	0	9.557e-05	0.225	0.325	0.707998
C19orf53	NP_054766.1	leydig cell tumor 10 kDa protein homolog [Homo sapiens]	0	0	0	0	0.00037067	0.00017087	0.225	0.2798	0.715132
MAT2A	NP_005902.1	S-adenosylmethionine synthase isoform type-2 [Homo sapiens]	0.00018071	0.00011241	0	0.00011226	0	8.565e-05	0.224	0.3163	0.709213
GALK1	NP_000145.1	galactokinase [Homo sapiens]	0	0	0.00010782	5.656e-05	4.681e-05	8.631e-05	0.22	0.2608	0.717429
RAB14	NP_057406.2	ras-related protein Rab-14 [Homo sapiens]	0.00033201	0.00144564	0.00039317	0.00020624	0.0004267	0.00047207	0.22	0.5236	0.677087
MSH2	NP_000242.1	DNA mismatch repair protein Msh2 isoform 1 [Homo sapiens]	3.821e-05	4.754e-05	9.051e-05	2.374e-05	0	5.433e-05	0.215	0.3189	0.709213
LUC7L3	NP_057508.2	luc7-like protein 3 [Homo sapiens]	0	0.00030835	0	0	8.495e-05	0.00011747	0.214	0.344	0.705536
HNRNPH2	NP_062543.1	heterogeneous nuclear ribonucleoprotein H2 [Homo sapiens]	0.00083463	0.00031229	0	6.172e-05	0.00027591	0.00036456	0.202	0.5524	0.671118
METAP1	NP_055958.2	methionine aminopeptidase 1 [Homo sapiens]	0	0.00023006	0	0	9.507e-05	8.765e-05	0.201	0.3015	0.711612
IPO5	NP_002262.3	importin-5 [Homo sapiens]	3.201e-05	0.00011947	0	1.988e-05	4.937e-05	3.034e-05	0.198	0.3091	0.710418
HSPB8	NP_055180.1	heat shock protein beta-8 [Homo sapiens]	0	0.00067962	0.00129386	0.00033935	0.00018723	0.00060414	0.194	0.4485	0.689869
GRB2	NP_002077.1	growth factor receptor-bound protein 2 isoform 1 [Homo sapiens]	0	0.00020462	0.00038955	0.00010217	0.00025366	0	0.19	0.2738	0.715134
TRMT112	NP_001273011.1	0 genes:. 2 proteins in this group did not match any genes. NP_001273011.1:multifunctional methyltransferase subunit TRM112-like protein isoform 2 [Homo sapiens] ;NP_057488.1:multifunctional methyltransferase subunit TRM112-like protein isoform 1 [Homo sapiens] ;	0	0.00111005	0.00176109	0.00055427	0.0001529	0.00098676	0.187	0.4083	0.696585
GSPT1	NP_001123478.1	0 genes:. 3 proteins in this group did not match any genes. NP_001123478.1:eukaryotic peptide chain release factor GTP-binding subunit ERF3A isoform 2 [Homo sapiens] ;NP_001123479.1:eukaryotic peptide chain release factor GTP-binding subunit ERF3A isoform 3 [Homo sapiens] ;NP_002085.2:eukaryotic peptide chain release factor GTP-binding subunit ERF3A isoform 1 [Homo sapiens] ;	0	0.00020944	0	3.486e-05	5.77e-05	7.979e-05	0.18	0.2952	0.712795
TAGLN2	NP_001264153.1	0 genes:. 2 proteins in this group did not match any genes. NP_001264153.1:transgelin-2 isoform a [Homo sapiens] ;NP_003555.1:transgelin-2 isoform b [Homo sapiens] ;	0.00032446	0.00080731	0.00115271	0	0.00083401	0.00023067	0.175	0.4081	0.696585
FHL2	NP_963851.2	four and a half LIM domains protein 2 isoform a [Homo sapiens]	0.00038377	0.00015915	0.00030298	0.00023839	0	0.00018189	0.174	0.3007	0.711612
PDHA1	NP_000275.1	0 genes:. 2 proteins in this group did not match any genes. NP_000275.1:pyruvate dehydrogenase E1 component subunit alpha, somatic form, mitochondrial isoform 1 precursor [Homo sapiens] ;NP_001166925.1:pyruvate dehydrogenase E1 component subunit alpha, somatic form, mitochondrial isoform 2 precursor [Homo sapiens] ;	0	0.00034155	0.00010837	0.0001137	0.00014114	4.337e-05	0.173	0.2724	0.716286
EIF3B	NP_003742.2	eukaryotic translation initiation factor 3 subunit B [Homo sapiens]	0.00021923	5.455e-05	0.00010385	2.724e-05	0.00013525	6.234e-05	0.172	0.3622	0.703032
ATP2A2	NP_001672.1	0 genes:. 2 proteins in this group did not match any genes. NP_001672.1:sarcoplasmic/endoplasmic reticulum calcium ATPase 2 isoform a [Homo sapiens] ;NP_733765.1:sarcoplasmic/endoplasmic reticulum calcium ATPase 2 isoform b [Homo sapiens] ;	0	0.00017814	0	0	5.521e-05	5.09e-05	0.165	0.2871	0.713969
PPP2CA	NP_002706.1	serine/threonine-protein phosphatase 2A catalytic subunit alpha isoform [Homo sapiens]	0.0001155	0	0.00068392	0	0.00023752	0.00016423	0.161	0.3032	0.711611
AKR1C1	NP_001344.2	aldo-keto reductase family 1 member C1 [Homo sapiens]	5.525e-05	0	0	0.00010296	5.681e-05	0	0.16	0.1898	0.726216
HMGB1	NP_002119.1	high mobility group protein B1 [Homo sapiens]	0.000166	0.00096376	0.00176928	0.00041248	0.00051205	0.00055075	0.145	0.3956	0.697896
HSP90AB1	NP_001258901.1	heat shock protein HSP 90-beta isoform c [Homo sapiens]	0.00141926	0.00214503	0.00305784	0.00126443	0.00100133	0.00126267	0.143	1.1159	0.547587
HLA-A	NP_002107.3	HLA class I histocompatibility antigen, A-1 alpha chain precursor [Homo sapiens]	0.00029335	0.00012165	0.00054039	0.00012148	0.00025135	0.00013903	0.132	0.3025	0.711612
CAPZB	NP_001269091.1	0 genes:. 2 proteins in this group did not match any genes. NP_001269091.1:F-actin-capping protein subunit beta isoform 4 [Homo sapiens] ;NP_004921.1:F-actin-capping protein subunit beta isoform 1 [Homo sapiens] ;	0.00083001	0.00014751	0	0.00022097	0.00036575	5.62e-05	0.13	0.2719	0.716286
GART	NP_001129478.1	trifunctional purine biosynthetic protein adenosine-3 isoform 1 [Homo sapiens]	3.534e-05	0.00013189	0.00020924	0	3.633e-05	0.00011724	0.125	0.2658	0.716287
LRPPRC	NP_573566.2	leucine-rich PPR motif-containing protein, mitochondrial precursor [Homo sapiens]	0	0	0	0	1.316e-05	1.213e-05	0.124	0.1428	0.732396
PSMC3	NP_002795.2	26S protease regulatory subunit 6A [Homo sapiens]	0	0.00030343	0	0	4.18e-05	0.00015413	0.118	0.1885	0.727269
RPS27A	NP_002945.1	ubiquitin-40S ribosomal protein S27a precursor [Homo sapiens]	0.00366057	0.00142314	0.00284483	0.00355298	0.00076451	0.00039759	0.118	0.4524	0.688493
EEF1G	NP_001395.1	elongation factor 1-gamma [Homo sapiens]	0.00032669	0.00050803	0.00029016	0.00025367	0.00016795	0.00015484	0.112	0.2775	0.715133
ACTB	NP_001092.1	actin, cytoplasmic 1 [Homo sapiens]	0.033216	0.0130946	0.0215275	0.0105828	0.0127668	0.0127322	0.111	2.0708	0.279385
LUC7L	NP_060502.1	putative RNA-binding protein Luc7-like 1 isoform a [Homo sapiens]	0	0	0	0	5.646e-05	7.157e-05	0.11	0.1308	0.733394
EIF4A3	NP_055555.1	eukaryotic initiation factor 4A-III [Homo sapiens]	0.00046893	0.00121538	0.00016711	0.00011867	0.00047194	0.00030251	0.109	0.3188	0.709213
HSPB1	NP_001531.1	heat shock protein beta-1 [Homo sapiens]	0.00574531	0.00259913	0.00721616	0.00313633	0.00214809	0.00297058	0.109	0.7387	0.635081
EEF1A1	NP_001393.1	elongation factor 1-alpha 1 [Homo sapiens]	0.00803424	0.00403653	0.00997186	0.00359913	0.0037332	0.00410207	0.098	1.1847	0.529775
AIDA	NP_073742.2	axin interactor, dorsalization-associated protein [Homo sapiens]	0	0	0	0	5.996e-05	5.528e-05	0.097	0.1041	0.737288
TFE3	NP_001269071.1	0 genes:. 2 proteins in this group did not match any genes. NP_001269071.1:transcription factor E3 isoform 2 [Homo sapiens] ;NP_006512.2:transcription factor E3 isoform 1 [Homo sapiens] ;	0	0	0	0	3.904e-05	3.599e-05	0.096	0.1086	0.736329
MRPS18C	NP_057151.1	28S ribosomal protein S18c, mitochondrial isoform 1 [Homo sapiens]	0	0	0	0.00015613	0	0.00011913	0.095	0.1112	0.736328
CALD1	NP_004333.1	0 genes:. 5 proteins in this group did not match any genes. NP_004333.1:caldesmon isoform 2 [Homo sapiens] ;NP_149129.2:caldesmon isoform 1 [Homo sapiens] ;NP_149130.1:caldesmon isoform 4 [Homo sapiens] ;NP_149131.1:caldesmon isoform 5 [Homo sapiens] ;NP_149347.2:caldesmon isoform 3 [Homo sapiens] ;	0.00013268	0.00082531	0.00015712	0.00016484	0.00023873	0.00012577	0.095	0.2606	0.717429
SUPT5H	NP_001306920.1	0 genes:. 2 proteins in this group did not match any genes. NP_001306920.1:transcription elongation factor SPT5 isoform b [Homo sapiens] ;NP_003160.2:transcription elongation factor SPT5 isoform a [Homo sapiens] ;	3.296e-05	0	0	2.047e-05	1.694e-05	1.562e-05	0.092	0.1032	0.737289
TKT	NP_001128527.1	0 genes:. 2 proteins in this group did not match any genes. NP_001128527.1:transketolase isoform 1 [Homo sapiens] ;NP_001244957.1:transketolase isoform 2 [Homo sapiens] ;	0.0019478	0.00342101	0.00298508	0.00156582	0.00150203	0.0011947	0.09	0.7513	0.633315
DST	NP_001138241.1	0 genes:. 3 proteins in this group did not match any genes. NP_001138241.1:dystonin isoform 2 [Homo sapiens] ;NP_001138242.1:dystonin isoform 3 [Homo sapiens] ;NP_899236.1:dystonin isoform 1 [Homo sapiens] ;	0	0	0	3.91e-06	0	2.98e-06	0.086	0.0982	0.73729
MAMSTR	NP_001124387.1	0 genes:. 2 proteins in this group did not match any genes. NP_001124387.1:MEF2-activating motif and SAP domain-containing transcriptional regulator isoform 1 [Homo sapiens] ;NP_872380.1:MEF2-activating motif and SAP domain-containing transcriptional regulator isoform 2 [Homo sapiens] ;	0	0	0	5.342e-05	0	4.076e-05	0.084	0.0893	0.738241
LPCAT1	NP_079106.3	lysophosphatidylcholine acyltransferase 1 [Homo sapiens]	0.00033418	0	0	0	0.00013744	6.336e-05	0.078	0.1414	0.732396
MLF2	NP_005430.1	myeloid leukemia factor 2 [Homo sapiens]	0	0	0	8.94e-05	7.399e-05	6.821e-05	0.072	0.0812	0.739183
STIP1	NP_001269581.1	0 genes:. 2 proteins in this group did not match any genes. NP_001269581.1:stress-induced-phosphoprotein 1 isoform a [Homo sapiens] ;NP_006810.1:stress-induced-phosphoprotein 1 isoform b [Homo sapiens] ;	0	0.00030103	7.164e-05	3.758e-05	3.11e-05	0.00011468	0.07	0.1198	0.735359
ARF4	NP_001651.1	ADP-ribosylation factor 4 [Homo sapiens]	0	0	0	0	0.00010193	0.0001074	0.069	0.0807	0.739183
TONSL	NP_038460.4	tonsoku-like protein [Homo sapiens]	0	0	0	1.609e-05	0	1.228e-05	0.067	0.0826	0.739182
PLA2G4A	NP_001298122.1	0 genes:. 2 proteins in this group did not match any genes. NP_001298122.1:cytosolic phospholipase A2 isoform 2 [Homo sapiens] ;NP_077734.1:cytosolic phospholipase A2 isoform 1 [Homo sapiens] ;	0	0	0	3.218e-05	2.663e-05	0	0.063	0.0679	0.741039
NDUFS1	NP_001186910.1	0 genes:. 5 proteins in this group did not match any genes. NP_001186910.1:NADH-ubiquinone oxidoreductase 75 kDa subunit, mitochondrial isoform 2 precursor [Homo sapiens] ;NP_001186911.1:NADH-ubiquinone oxidoreductase 75 kDa subunit, mitochondrial isoform 3 [Homo sapiens] ;NP_001186912.1:NADH-ubiquinone oxidoreductase 75 kDa subunit, mitochondrial isoform 4 [Homo sapiens] ;NP_001186913.1:NADH-ubi…	0	0	0	3.208e-05	0	2.448e-05	0.062	0.075	0.740115
CDK1	NP_001777.1	cyclin-dependent kinase 1 isoform 1 [Homo sapiens]	0	0.0004485	0	7.465e-05	6.178e-05	0.00017087	0.061	0.091	0.73824
TPR	NP_003283.2	nucleoprotein TPR [Homo sapiens]	6.042e-05	0.00016911	0.00010732	5.629e-05	3.882e-05	6.443e-05	0.059	0.1784	0.728313
AGO1	NP_001304051.1	0 genes:. 3 proteins in this group did not match any genes. NP_001304051.1:protein argonaute-1 isoform 1x [Homo sapiens] ;NP_001304052.1:protein argonaute-1 isoform 2 [Homo sapiens] ;NP_036331.1:protein argonaute-1 isoform 1 [Homo sapiens] ;	0	0	0	0	2.059e-05	1.899e-05	0.053	0.057	0.741955
RBM10	NP_001191395.1	0 genes:. 5 proteins in this group did not match any genes. NP_001191395.1:RNA-binding protein 10 isoform 3 [Homo sapiens] ;NP_001191396.1:RNA-binding protein 10 isoform 4 [Homo sapiens] ;NP_001191397.1:RNA-binding protein 10 isoform 5 [Homo sapiens] ;NP_005667.2:RNA-binding protein 10 isoform 1 [Homo sapiens] ;NP_690595.1:RNA-binding protein 10 isoform 2 [Homo sapiens] ;	0	0	0	0	2.151e-05	1.983e-05	0.051	0.056	0.741956
MAP7D2	NP_001161937.1	0 genes:. 2 proteins in this group did not match any genes. NP_001161937.1:MAP7 domain-containing protein 2 isoform 1 [Homo sapiens] ;NP_689993.2:MAP7 domain-containing protein 2 isoform 2 [Homo sapiens] ;	0	0	0	2.868e-05	2.374e-05	0	0.049	0.0535	0.742861
INO80	NP_060023.1	DNA helicase INO80 [Homo sapiens]	0	0	0	0	1.179e-05	1.087e-05	0.049	0.053	0.742861
PCNA	NP_872590.1	proliferating cell nuclear antigen [Homo sapiens]	0.00041024	0.00017012	0.00178133	0	0.0004218	0.00051849	0.046	0.1194	0.735359
TP53BP1	NP_001135451.1	0 genes:. 3 proteins in this group did not match any genes. NP_001135451.1:tumor suppressor p53-binding protein 1 isoform 2 [Homo sapiens] ;NP_001135452.1:tumor suppressor p53-binding protein 1 isoform 1 [Homo sapiens] ;NP_005648.1:tumor suppressor p53-binding protein 1 isoform 3 [Homo sapiens] ;	0	0	0	1.123e-05	0	8.56e-06	0.039	0.0422	0.743759
NUP50	NP_009103.2	0 genes:. 2 proteins in this group did not match any genes. NP_009103.2:nuclear pore complex protein Nup50 isoform b [Homo sapiens] ;NP_705931.1:nuclear pore complex protein Nup50 isoform a [Homo sapiens] ;	0	0	0	0	3.921e-05	3.614e-05	0.036	0.0405	0.74376
PRPF38B	NP_060531.2	pre-mRNA-splicing factor 38B [Homo sapiens]	0	0	0	4.061e-05	0	3.098e-05	0.035	0.0374	0.743761
CEP55	NP_060601.3	centrosomal protein of 55 kDa [Homo sapiens]	0	0	0	4.778e-05	0	3.646e-05	0.03	0.0369	0.744648
NPM3	NP_008924.1	nucleoplasmin-3 [Homo sapiens]	0	0.0004989	0	0	0.00020616	9.503e-05	0.029	0.0377	0.743761
STAT3	NP_003141.2	0 genes:. 3 proteins in this group did not match any genes. NP_003141.2:signal transducer and activator of transcription 3 isoform 2 [Homo sapiens] ;NP_644805.1:signal transducer and activator of transcription 3 isoform 1 [Homo sapiens] ;NP_998827.1:signal transducer and activator of transcription 3 isoform 3 [Homo sapiens] ;	0	5.774e-05	0	0	2.386e-05	2.2e-05	0.028	0.0318	0.744649
ERLIN1	NP_006450.2	0 genes:. 2 proteins in this group did not match any genes. NP_006450.2:erlin-1 [Homo sapiens] ;NP_009106.1:erlin-2 isoform 1 [Homo sapiens] ;	0	0.00012759	0	6.371e-05	0	4.861e-05	0.027	0.032	0.744649
PFAS	NP_036525.1	phosphoribosylformylglycinamidine synthase [Homo sapiens]	0.0001067	0.00029867	3.159e-05	9.942e-05	2.743e-05	8.85e-05	0.025	0.0672	0.741039
PPIB	NP_000933.1	peptidyl-prolyl cis-trans isomerase B precursor [Homo sapiens]	0.007766	0.0102782	0.0082184	0.00287397	0.00433224	0.00485547	0.025	0.2113	0.724078
PWWP2A	NP_001124336.1	PWWP domain-containing protein 2A isoform b [Homo sapiens]	0	0	0	2.937e-05	0	2.241e-05	0.024	0.0276	0.745529
CDA	NP_001776.1	cytidine deaminase [Homo sapiens]	0.00073337	0.00364947	0.00173696	0.00151854	0.00050269	0.00081103	0.024	0.076	0.740115
TPX2	NP_036244.2	targeting protein for Xklp2 [Homo sapiens]	0	0	0	2.968e-05	0	2.265e-05	0.02	0.0225	0.74553
HMGA1	NP_665908.1	high mobility group protein HMG-I/HMG-Y isoform a [Homo sapiens]	0	0	0	0.0002072	0.00017148	0.00015809	0.02	0.0238	0.74553
CDC23	NP_004652.2	cell division cycle protein 23 homolog [Homo sapiens]	0	0	0	3.714e-05	0	2.833e-05	0.018	0.0198	0.746401
CCDC97	NP_443080.1	coiled-coil domain-containing protein 97 [Homo sapiens]	0	0	0	0	5.349e-05	4.932e-05	0.018	0.0209	0.745531
PLCB3	NP_001171812.1	0 genes:. 2 proteins in this group did not match any genes. NP_001171812.1:1-phosphatidylinositol 4,5-bisphosphate phosphodiesterase beta-3 isoform 2 [Homo sapiens] ;NP_001303243.1:1-phosphatidylinositol 4,5-bisphosphate phosphodiesterase beta-3 isoform 1 [Homo sapiens] ;	0	0	0	1.9e-05	0	1.45e-05	0.017	0.0204	0.745531
PRDX5	NP_036226.1	peroxiredoxin-5, mitochondrial isoform a precursor [Homo sapiens]	0.00016678	0.00103743	0.00098752	0.0002072	0	0.00063237	0.015	0.0333	0.744649
ECI1	NP_001910.2	enoyl-CoA delta isomerase 1, mitochondrial isoform 1 precursor [Homo sapiens]	0.00023636	0.00044108	0.00055982	0.00014683	6.076e-05	0.00033608	0.015	0.0341	0.744649
TBC1D10B	NP_056342.3	TBC1 domain family member 10B [Homo sapiens]	0	0	0	0	2.271e-05	2.094e-05	0.014	0.0156	0.746402
CLSPN	NP_071394.2	claspin isoform 1 [Homo sapiens]	0	0	0	0	1.37e-05	1.263e-05	0.014	0.0145	0.746402
TNKS1BP1	NP_203754.2	182 kDa tankyrase-1-binding protein [Homo sapiens]	0	0	0	0	1.061e-05	9.78e-06	0.012	0.013	0.746403
THOC3	NP_115737.1	THO complex subunit 3 [Homo sapiens]	0	0	0	0	5.227e-05	4.819e-05	0.012	0.0143	0.746402
BAG6	NP_001186626.1	0 genes:. 4 proteins in this group did not match any genes. NP_001186626.1:large proline-rich protein BAG6 isoform c [Homo sapiens] ;NP_001186627.1:large proline-rich protein BAG6 isoform d [Homo sapiens] ;NP_004630.3:large proline-rich protein BAG6 isoform a [Homo sapiens] ;NP_542434.1:large proline-rich protein BAG6 isoform b [Homo sapiens] ;	0	0	0	2.455e-05	2.032e-05	1.873e-05	0.012	0.0126	0.746403
SNRNP70	NP_001287998.1	0 genes:. 2 proteins in this group did not match any genes. NP_001287998.1:U1 small nuclear ribonucleoprotein 70 kDa isoform 2 [Homo sapiens] ;NP_003080.2:U1 small nuclear ribonucleoprotein 70 kDa isoform 1 [Homo sapiens] ;	0	0.00020749	9.875e-05	0	4.287e-05	7.905e-05	0.011	0.014	0.746402
DLST	NP_001924.2	dihydrolipoyllysine-residue succinyltransferase component of 2-oxoglutarate dehydrogenase complex, mitochondrial isoform 1 precursor [Homo sapiens]	0	0.00049009	0	9.788e-05	0	0.00014937	0.011	0.0211	0.745531
CAMSAP2	NP_001284636.1	0 genes:. 2 proteins in this group did not match any genes. NP_001284636.1:calmodulin-regulated spectrin-associated protein 2 isoform 1 [Homo sapiens] ;NP_982284.1:calmodulin-regulated spectrin-associated protein 2 isoform 2 [Homo sapiens] ;	0	0	0	1.489e-05	0	1.136e-05	0.008	0.0091	0.747265
ZNF512	NP_001258215.1	0 genes:. 4 proteins in this group did not match any genes. NP_001258215.1:zinc finger protein 512 isoform b [Homo sapiens] ;NP_001258218.1:zinc finger protein 512 isoform d [Homo sapiens] ;NP_001258247.1:zinc finger protein 512 isoform c [Homo sapiens] ;NP_115810.2:zinc finger protein 512 isoform a [Homo sapiens] ;	0	0	0	4.121e-05	0	3.144e-05	0.008	0.0092	0.747265
CETN3	NP_001284694.1	0 genes:. 2 proteins in this group did not match any genes. NP_001284694.1:centrin-3 isoform 1 [Homo sapiens] ;NP_004356.2:centrin-3 isoform 2 [Homo sapiens] ;	0	0	0	0.00011608	0	8.856e-05	0.007	0.0079	0.747265
GIGYF2	NP_001096617.1	0 genes:. 3 proteins in this group did not match any genes. NP_001096617.1:PERQ amino acid-rich with GYF domain-containing protein 2 isoform a [Homo sapiens] ;NP_001096618.1:PERQ amino acid-rich with GYF domain-containing protein 2 isoform c [Homo sapiens] ;NP_056390.2:PERQ amino acid-rich with GYF domain-containing protein 2 isoform b [Homo sapiens] ;	0	0.00010091	0	5.039e-05	0	1.282e-05	0.005	0.0082	0.747265
UBR4	NP_065816.2	E3 ubiquitin-protein ligase UBR4 [Homo sapiens]	0	0	0	0	3.54e-06	3.26e-06	0.004	0.0047	0.747266
ATP1A1	NP_000692.2	0 genes:. 3 proteins in this group did not match any genes. NP_000692.2:sodium/potassium-transporting ATPase subunit alpha-1 isoform a [Homo sapiens] ;NP_001153705.1:sodium/potassium-transporting ATPase subunit alpha-1 isoform c [Homo sapiens] ;NP_001153706.1:sodium/potassium-transporting ATPase subunit alpha-1 isoform d [Homo sapiens] ;	0.00010466	8.681e-05	0	2.167e-05	5.381e-05	3.307e-05	0.003	0.005	0.747266
E4F1	NP_001275705.1	0 genes:. 2 proteins in this group did not match any genes. NP_001275705.1:transcription factor E4F1 isoform 2 [Homo sapiens] ;NP_004415.3:transcription factor E4F1 isoform 1 [Homo sapiens] ;	0	0	0	0	2.806e-05	2.587e-05	0.001	0.001	0.74812
RAB7A	NP_004628.4	ras-related protein Rab-7a [Homo sapiens]	0.00034484	0.0002145	0.00020418	0.00021421	8.864e-05	0	-0.002	-0.0027	0.748121
CUL4A	NP_001008895.1	cullin-4A isoform 1 [Homo sapiens]	0	0	0	0	2.417e-05	2.229e-05	-0.003	-0.0031	0.748121
CNN2	NP_001290428.1	0 genes:. 4 proteins in this group did not match any genes. NP_001290428.1:calponin-2 isoform c [Homo sapiens] ;NP_001290430.1:calponin-2 isoform d [Homo sapiens] ;NP_004359.1:calponin-2 isoform a [Homo sapiens] ;NP_958434.1:calponin-2 isoform b [Homo sapiens] ;	0	0	0.00014183	0	6.157e-05	5.676e-05	-0.003	-0.0029	0.748121
CDC42	NP_001782.1	cell division control protein 42 homolog isoform 1 precursor [Homo sapiens]	0	0	0	0.00011608	9.606e-05	0	-0.004	-0.005	0.748122
TUBGCP3	NP_001273206.1	0 genes:. 3 proteins in this group did not match any genes. NP_001273206.1:gamma-tubulin complex component 3 isoform 2 [Homo sapiens] ;NP_001273207.1:gamma-tubulin complex component 3 isoform 3 [Homo sapiens] ;NP_006313.1:gamma-tubulin complex component 3 isoform 1 [Homo sapiens] ;	0	0	0	2.472e-05	2.046e-05	0	-0.006	-0.0066	0.748967
SH3PXD2B	NP_001017995.1	SH3 and PX domain-containing protein 2B isoform a [Homo sapiens]	0	4.874e-05	0	0	2.014e-05	1.857e-05	-0.006	-0.0068	0.748967
DYNC1LI1	NP_057225.2	cytoplasmic dynein 1 light intermediate chain 1 isoform 1 [Homo sapiens]	0	0.0001698	0.00016163	4.239e-05	7.017e-05	6.469e-05	-0.007	-0.0103	0.748968
JRKL	NP_003763.2	jerky protein homolog-like [Homo sapiens]	0	0	0	4.231e-05	3.502e-05	0	-0.008	-0.0099	0.748968
PUS7	NP_001305092.1	0 genes:. 2 proteins in this group did not match any genes. NP_001305092.1:pseudouridylate synthase 7 homolog isoform a [Homo sapiens] ;NP_061915.2:pseudouridylate synthase 7 homolog isoform b [Homo sapiens] ;	0	0	0	0	2.751e-05	2.536e-05	-0.008	-0.0089	0.748967
RBM5	NP_005769.1	RNA-binding protein 5 [Homo sapiens]	0	0	0	0	2.251e-05	2.076e-05	-0.008	-0.0087	0.748967
SHC1	NP_001123512.1	0 genes:. 5 proteins in this group did not match any genes. NP_001123512.1:SHC-transforming protein 1 isoform 3 [Homo sapiens] ;NP_001123513.1:SHC-transforming protein 1 isoform 4 [Homo sapiens] ;NP_001189788.1:SHC-transforming protein 1 isoform 5 precursor [Homo sapiens] ;NP_003020.2:SHC-transforming protein 1 isoform 2 [Homo sapiens] ;NP_892113.4:SHC-transforming protein 1 isoform 1 [Homo sapie…	0	0.00038015	0	3.796e-05	0.00015709	0	-0.008	-0.0138	0.749806
LAS1L	NP_001164120.1	0 genes:. 3 proteins in this group did not match any genes. NP_001164120.1:ribosomal biogenesis protein LAS1L isoform 2 [Homo sapiens] ;NP_001164121.1:ribosomal biogenesis protein LAS1L isoform 3 [Homo sapiens] ;NP_112483.1:ribosomal biogenesis protein LAS1L isoform 1 [Homo sapiens] ;	0	0	0	3.092e-05	0	2.359e-05	-0.01	-0.0109	0.748968
GPX1	NP_000572.2	glutathione peroxidase 1 isoform 1 [Homo sapiens]	0	0	0	0	9.039e-05	8.333e-05	-0.012	-0.0139	0.749806
PMPCA	NP_001269875.1	0 genes:. 2 proteins in this group did not match any genes. NP_001269875.1:mitochondrial-processing peptidase subunit alpha isoform 3 [Homo sapiens] ;NP_055975.1:mitochondrial-processing peptidase subunit alpha isoform 1 precursor [Homo sapiens] ;	0	0	0	5.217e-05	0	3.98e-05	-0.013	-0.0149	0.749806
WWP2	NP_001257382.1	NEDD4-like E3 ubiquitin-protein ligase WWP2 isoform 4 [Homo sapiens]	0	0	0	2.94e-05	0	2.243e-05	-0.013	-0.014	0.749806
TRIM27	NP_006501.1	zinc finger protein RFP [Homo sapiens]	0	0	0	0	3.577e-05	3.297e-05	-0.013	-0.0137	0.749806
ATIC	NP_004035.2	bifunctional purine biosynthesis protein PURH [Homo sapiens]	0	7.5e-05	0	3.745e-05	3.099e-05	2.857e-05	-0.013	-0.0143	0.749806
ACADM	NP_000007.1	0 genes:. 5 proteins in this group did not match any genes. NP_000007.1:medium-chain specific acyl-CoA dehydrogenase, mitochondrial isoform a precursor [Homo sapiens] ;NP_001120800.1:medium-chain specific acyl-CoA dehydrogenase, mitochondrial isoform b precursor [Homo sapiens] ;NP_001272971.1:medium-chain specific acyl-CoA dehydrogenase, mitochondrial isoform c [Homo sapiens] ;NP_001272972.1:medi…	0	0	0	5.266e-05	4.358e-05	4.018e-05	-0.013	-0.0153	0.749806
PGAM1	NP_001304008.1	0 genes:. 2 proteins in this group did not match any genes. NP_001304008.1:phosphoglycerate mutase 1 isoform 2 [Homo sapiens] ;NP_002620.1:phosphoglycerate mutase 1 isoform 1 [Homo sapiens] ;	0.00014933	0.00055735	0	0.00018553	0.00015354	7.078e-05	-0.013	-0.0188	0.749806
NELFE	NP_002895.3	negative elongation factor E [Homo sapiens]	0	0.00046739	0.00011123	0.00011669	0	0.00013355	-0.014	-0.0248	0.750636
FASN	NP_004095.4	fatty acid synthase [Homo sapiens]	0.00038377	0.00106098	0.00065646	0.00028254	0.00035805	0.00028294	-0.015	-0.1121	0.758501
MICU2	NP_689939.1	calcium uptake protein 2, mitochondrial [Homo sapiens]	0	0	0	5.108e-05	4.228e-05	3.898e-05	-0.015	-0.0171	0.749806
ST13	NP_001265518.1	0 genes:. 2 proteins in this group did not match any genes. NP_001265518.1:hsc70-interacting protein isoform 2 [Homo sapiens] ;NP_003923.2:hsc70-interacting protein isoform 1 [Homo sapiens] ;	0	0	0.00011773	6.176e-05	5.111e-05	0	-0.018	-0.0199	0.749807
ATP5F1	NP_001679.2	ATP synthase F(0) complex subunit B1, mitochondrial precursor [Homo sapiens]	0	0	0	8.66e-05	0	6.608e-05	-0.019	-0.0223	0.750636
SURF6	NP_001265871.1	0 genes:. 2 proteins in this group did not match any genes. NP_001265871.1:surfeit locus protein 6 isoform 2 [Homo sapiens] ;NP_006744.2:surfeit locus protein 6 isoform 1 [Homo sapiens] ;	0	0	0	0.00011254	9.314e-05	8.587e-05	-0.019	-0.021	0.749807
SRSF10	NP_001177934.1	0 genes:. 8 proteins in this group did not match any genes. NP_001177934.1:serine/arginine-rich splicing factor 10 isoform 3 [Homo sapiens] ;NP_001177935.1:serine/arginine-rich splicing factor 10 isoform 4 [Homo sapiens] ;NP_001177936.1:serine/arginine-rich splicing factor 10 isoform 5 [Homo sapiens] ;NP_001177938.1:serine/arginine-rich splicing factor 10 isoform 6 [Homo sapiens] ;NP_001287865.1:…	0	0	0	0	7.03e-05	6.481e-05	-0.02	-0.0227	0.750636
BZW1	NP_001193997.1	0 genes:. 5 proteins in this group did not match any genes. NP_001193997.1:basic leucine zipper and W2 domain-containing protein 1 isoform 2 [Homo sapiens] ;NP_001193998.1:basic leucine zipper and W2 domain-containing protein 1 isoform 3 [Homo sapiens] ;NP_001308619.1:basic leucine zipper and W2 domain-containing protein 1 isoform 1 [Homo sapiens] ;NP_001308620.1:basic leucine zipper and W2 domai…	0	0.0001969	0.00037487	9.832e-05	0	0.00015003	-0.02	-0.0351	0.751459
PSAP	NP_001035930.1	0 genes:. 3 proteins in this group did not match any genes. NP_001035930.1:prosaposin isoform b preproprotein [Homo sapiens] ;NP_001035931.1:prosaposin isoform c preproprotein [Homo sapiens] ;NP_002769.1:prosaposin isoform a preproprotein [Homo sapiens] ;	0	0.00016851	0	0	3.482e-05	6.42e-05	-0.02	-0.0289	0.750637
NUP214	NP_001305253.1	0 genes:. 2 proteins in this group did not match any genes. NP_001305253.1:nuclear pore complex protein Nup214 isoform 3 [Homo sapiens] ;NP_005076.3:nuclear pore complex protein Nup214 isoform 2 [Homo sapiens] ;	0	0	0	0	8.82e-06	8.13e-06	-0.021	-0.0211	0.749807
SARS2	NP_001139373.1	0 genes:. 2 proteins in this group did not match any genes. NP_001139373.1:serine--tRNA ligase, mitochondrial isoform a precursor [Homo sapiens] ;NP_060297.1:serine--tRNA ligase, mitochondrial isoform b precursor [Homo sapiens] ;	0	0	0	0	3.529e-05	3.253e-05	-0.021	-0.0232	0.750636
BOP1	NP_056016.1	ribosome biogenesis protein BOP1 [Homo sapiens]	0	0	0	2.972e-05	0	2.268e-05	-0.022	-0.0256	0.750636
MTPN	NP_665807.1	myotrophin [Homo sapiens]	0	0.00037629	0.00071637	0.00018789	0	0.00028671	-0.022	-0.0279	0.750637
ERCC3	NP_000113.1	0 genes:. 2 proteins in this group did not match any genes. NP_000113.1:TFIIH basal transcription factor complex helicase XPB subunit isoform a [Homo sapiens] ;NP_001290347.1:TFIIH basal transcription factor complex helicase XPB subunit isoform b [Homo sapiens] ;	0	0	0	2.835e-05	0	2.163e-05	-0.023	-0.0255	0.750636
ASCC2	NP_001229835.1	0 genes:. 2 proteins in this group did not match any genes. NP_001229835.1:activating signal cointegrator 1 complex subunit 2 isoform 2 [Homo sapiens] ;NP_115580.2:activating signal cointegrator 1 complex subunit 2 isoform 1 [Homo sapiens] ;	0	0	0	0	2.694e-05	2.484e-05	-0.023	-0.0259	0.750636
PRRC2C	NP_055987.2	protein PRRC2C [Homo sapiens]	0	0	0	7.87e-06	0	6e-06	-0.028	-0.033	0.751458
GTF3C5	NP_001116295.1	0 genes:. 2 proteins in this group did not match any genes. NP_001116295.1:general transcription factor 3C polypeptide 5 isoform 1 [Homo sapiens] ;NP_036219.2:general transcription factor 3C polypeptide 5 isoform 2 [Homo sapiens] ;	0	0	0	0	3.488e-05	3.216e-05	-0.028	-0.0321	0.751458
NUCKS1	NP_073568.2	nuclear ubiquitous casein and cyclin-dependent kinase substrate 1 [Homo sapiens]	0	0	0	9.124e-05	7.551e-05	6.961e-05	-0.028	-0.0289	0.750637
MAGED2	NP_957516.1	melanoma-associated antigen D2 [Homo sapiens]	0	0	0	3.659e-05	0	2.791e-05	-0.029	-0.0344	0.751458
TRAF2	NP_066961.2	TNF receptor-associated factor 2 [Homo sapiens]	0	0	0	4.425e-05	0	3.376e-05	-0.03	-0.0322	0.751458
PRSS21	NP_001257381.1	0 genes:. 4 proteins in this group did not match any genes. NP_001257381.1:testisin isoform 4 preproprotein [Homo sapiens] ;NP_006790.1:testisin isoform 1 preproprotein [Homo sapiens] ;NP_659205.1:testisin isoform 2 preproprotein [Homo sapiens] ;NP_659206.1:testisin isoform 3 preproprotein [Homo sapiens] ;	0	0	0	9.854e-05	8.155e-05	0	-0.032	-0.0371	0.751459
SFXN3	NP_112233.2	sideroflexin-3 [Homo sapiens]	0	0	0	0	5.646e-05	5.205e-05	-0.033	-0.0382	0.75146
KLF16	NP_114124.1	Krueppel-like factor 16 [Homo sapiens]	0	0	0	0	7.281e-05	6.713e-05	-0.033	-0.0382	0.75146
EIF4G1	NP_001181876.1	0 genes:. 7 proteins in this group did not match any genes. NP_001181876.1:eukaryotic translation initiation factor 4 gamma 1 isoform 6 [Homo sapiens] ;NP_001278086.1:eukaryotic translation initiation factor 4 gamma 1 isoform 7 [Homo sapiens] ;NP_004944.3:eukaryotic translation initiation factor 4 gamma 1 isoform 4 [Homo sapiens] ;NP_886553.3:eukaryotic translation initiation factor 4 gamma 1 iso…	0	5.529e-05	0	2.761e-05	0	1.053e-05	-0.034	-0.0446	0.752273
PLD2	NP_001230037.1	0 genes:. 2 proteins in this group did not match any genes. NP_001230037.1:phospholipase D2 isoform PLD2B [Homo sapiens] ;NP_002654.3:phospholipase D2 isoform PLD2A [Homo sapiens] ;	0	0	0	2.405e-05	0	1.835e-05	-0.037	-0.0435	0.752273
GPC1	NP_002072.2	glypican-1 precursor [Homo sapiens]	0	0	0	3.973e-05	0	3.032e-05	-0.039	-0.0423	0.752272
RAB3GAP2	NP_036546.2	rab3 GTPase-activating protein non-catalytic subunit [Homo sapiens]	0	0	0	1.592e-05	0	1.214e-05	-0.039	-0.0441	0.752273
HTATSF1	NP_055315.2	HIV Tat-specific factor 1 [Homo sapiens]	0	0.00011762	0	2.937e-05	4.86e-05	2.241e-05	-0.042	-0.0539	0.753079
COPG1	NP_057212.1	coatomer subunit gamma-1 [Homo sapiens]	0	0.00010161	0	0	2.099e-05	3.871e-05	-0.043	-0.0579	0.753876
PCBP1	NP_006187.2	poly(rC)-binding protein 1 [Homo sapiens]	0.00463175	0.00243212	0.00458214	0.00193059	0.00149134	0.00189079	-0.05	-0.3496	0.776684
PDIA3	NP_005304.3	protein disulfide-isomerase A3 precursor [Homo sapiens]	0.00035337	0.00052755	0.00058587	0.00030732	0.00029067	6.699e-05	-0.055	-0.1669	0.763551
FN3KRP	NP_078895.2	ketosamine-3-kinase [Homo sapiens]	0.00023101	0.00043109	0.00013678	0.0001435	0.00017814	0	-0.059	-0.1024	0.757749
NQO1	NP_000894.1	0 genes:. 2 proteins in this group did not match any genes. NP_000894.1:NAD(P)H dehydrogenase [quinone] 1 isoform a [Homo sapiens] ;NP_001020604.1:NAD(P)H dehydrogenase [quinone] 1 isoform b [Homo sapiens] ;	0.00143283	0.00243076	0.00231384	0.00080915	0.0009375	0.00092605	-0.061	-0.2859	0.772622
VIM	NP_003371.2	vimentin [Homo sapiens]	0.00022977	0.00019057	0.0007256	0.00028546	0.00011812	0.0001089	-0.062	-0.1489	0.762144
MADD	NP_001129415.1	0 genes:. 8 proteins in this group did not match any genes. NP_001129415.1:MAP kinase-activating death domain protein isoform i [Homo sapiens] ;NP_001129416.1:MAP kinase-activating death domain protein isoform j [Homo sapiens] ;NP_569826.2:MAP kinase-activating death domain protein isoform a [Homo sapiens] ;NP_569827.2:MAP kinase-activating death domain protein isoform b [Homo sapiens] ;NP_569828…	0	0	0	1.436e-05	0	1.096e-05	-0.064	-0.0703	0.754667
C14orf166	NP_057123.1	UPF0568 protein C14orf166 [Homo sapiens]	0	0	0	9.086e-05	0	6.933e-05	-0.067	-0.0731	0.755448
CLTC	NP_001275582.1	0 genes:. 2 proteins in this group did not match any genes. NP_001275582.1:clathrin heavy chain 1 isoform 2 [Homo sapiens] ;NP_004850.1:clathrin heavy chain 1 isoform 1 [Homo sapiens] ;	0.00153051	0.00190407	0.00133419	0.00063382	0.00060105	0.00079592	-0.069	-0.6427	0.792942
CCNA2	NP_001228.1	cyclin-A2 [Homo sapiens]	0	0	0	0	4.247e-05	3.916e-05	-0.072	-0.0902	0.75699
EIF3E	NP_001559.1	eukaryotic translation initiation factor 3 subunit E [Homo sapiens]	8.02e-05	0	0.00018996	4.982e-05	4.123e-05	7.603e-05	-0.074	-0.098	0.756991
DEK	NP_001128181.1	0 genes:. 2 proteins in this group did not match any genes. NP_001128181.1:protein DEK isoform 2 [Homo sapiens] ;NP_003463.1:protein DEK isoform 1 [Homo sapiens] ;	0	0	0	0	5.381e-05	4.961e-05	-0.078	-0.0929	0.75699
TNPO1	NP_002261.3	0 genes:. 2 proteins in this group did not match any genes. NP_002261.3:transportin-1 isoform 1 [Homo sapiens] ;NP_694858.1:transportin-1 isoform 2 [Homo sapiens] ;	3.974e-05	4.945e-05	0	0	2.043e-05	1.884e-05	-0.083	-0.0953	0.75699
PALLD	NP_001159581.1	palladin isoform 3 [Homo sapiens]	0	8.572e-05	0	0	1.181e-05	2.177e-05	-0.095	-0.1139	0.758501
TMX1	NP_110382.3	thioredoxin-related transmembrane protein 1 precursor [Homo sapiens]	0	0	0	0	6.553e-05	6.041e-05	-0.098	-0.1225	0.759245
ABCB6	NP_005680.1	ATP-binding cassette sub-family B member 6, mitochondrial [Homo sapiens]	0	0	0	0	2.179e-05	2.009e-05	-0.104	-0.1111	0.7585
ZNF532	NP_060651.2	zinc finger protein 532 [Homo sapiens]	0	0	0	1.704e-05	0	1.3e-05	-0.119	-0.1401	0.760711
HMGB2	NP_002120.1	high mobility group protein B2 [Homo sapiens]	0.00017077	0.00049571	0	0.00021216	8.779e-05	0	-0.124	-0.1597	0.762851
ATP5B	NP_001677.2	ATP synthase subunit beta, mitochondrial precursor [Homo sapiens]	0.0016867	0.00235019	0.00239694	0.00092203	0.00128334	0.00044768	-0.13	-0.8185	0.800007
PSMD4	NP_002801.1	26S proteasome non-ATPase regulatory subunit 4 [Homo sapiens]	0	0.00011778	0	0	4.867e-05	4.487e-05	-0.136	-0.1471	0.761431
STMN1	NP_001138926.1	0 genes:. 2 proteins in this group did not match any genes. NP_001138926.1:stathmin isoform b [Homo sapiens] ;NP_981946.1:stathmin isoform a [Homo sapiens] ;	0.00041024	0.00127591	0.00024291	0.00050967	0.0002109	0	-0.14	-0.276	0.772017
DDX23	NP_004809.2	probable ATP-dependent RNA helicase DDX23 [Homo sapiens]	0	0	0	0	2.238e-05	2.063e-05	-0.144	-0.1632	0.762852
C11orf58	NP_055082.1	small acidic protein [Homo sapiens]	0.00039006	0.00097053	0.00023096	0.00012115	0.00020053	0.00027731	-0.149	-0.2549	0.770165
CPNE1	NP_001185792.1	0 genes:. 3 proteins in this group did not match any genes. NP_001185792.1:copine-1 isoform c [Homo sapiens] ;NP_003906.2:copine-1 isoform b [Homo sapiens] ;NP_690905.1:copine-1 isoform a [Homo sapiens] ;	0	0.00024852	0.00023656	4.136e-05	0	0.00012624	-0.152	-0.2604	0.770788
BAG3	NP_004272.2	BAG family molecular chaperone regulator 3 [Homo sapiens]	0.00043449	0.00069499	0.00124961	0.0002699	0.00019146	0.00044128	-0.164	-0.6058	0.791387
ACAD9	NP_054768.2	acyl-CoA dehydrogenase family member 9, mitochondrial [Homo sapiens]	0	0	0.00020418	3.57e-05	0	5.448e-05	-0.166	-0.2421	0.769533
CANX	NP_001737.1	calnexin precursor [Homo sapiens]	0.00036173	0.00045002	0.00049977	7.49e-05	0.00015497	0.00025717	-0.167	-0.4924	0.785363
VCP	NP_009057.1	transitional endoplasmic reticulum ATPase [Homo sapiens]	0.00079706	0.00115687	0.00115366	0.00033008	0.00034147	0.0005037	-0.167	-0.8219	0.800007
PQBP1	NP_001161461.1	0 genes:. 2 proteins in this group did not match any genes. NP_001161461.1:polyglutamine-binding protein 1 isoform 4 [Homo sapiens] ;NP_005701.1:polyglutamine-binding protein 1 isoform 1 [Homo sapiens] ;	0.00013519	0.00185008	0.00208128	0.00050388	0.00041701	0.00057668	-0.177	-0.5854	0.790175
TUBB4B	NP_006079.1	tubulin beta-4B chain [Homo sapiens]	0.00537209	0.00293909	0.00348835	0.00179855	0.00183508	0.00111923	-0.179	-1.3817	0.812774
GPKOW	NP_056513.2	G patch domain and KOW motifs-containing protein [Homo sapiens]	0.00014996	0.00037312	0.00053277	0.00013973	7.709e-05	0.00017769	-0.187	-0.4559	0.783461
P4HB	NP_000909.2	protein disulfide-isomerase precursor [Homo sapiens]	0.00330208	0.00498209	0.00574086	0.00157115	0.00176982	0.00186474	-0.207	-1.8881	0.815141
TIMM50	NP_001001563.1	mitochondrial import inner membrane translocase subunit TIM50 [Homo sapiens]	0	0.00019474	0.00027807	4.862e-05	0.00012071	3.71e-05	-0.208	-0.3444	0.776682
HSPBP1	NP_001284529.1	0 genes:. 2 proteins in this group did not match any genes. NP_001284529.1:hsp70-binding protein 1 isoform 1 [Homo sapiens] ;NP_036399.3:hsp70-binding protein 1 isoform 2 [Homo sapiens] ;	0.00026437	0	0.00010436	5.474e-05	0	8.353e-05	-0.209	-0.291	0.772624
MOCOS	NP_060417.2	molybdenum cofactor sulfurase [Homo sapiens]	8.038e-05	0.0001	0	2.497e-05	2.066e-05	3.81e-05	-0.226	-0.3291	0.775553
EIF6	NP_852133.1	eukaryotic translation initiation factor 6 isoform a [Homo sapiens]	0.00029135	0.00163109	0.00069006	0	0.00037445	0.00041427	-0.235	-0.568	0.789344
GDI2	NP_001108628.1	0 genes:. 2 proteins in this group did not match any genes. NP_001108628.1:rab GDP dissociation inhibitor beta isoform 2 [Homo sapiens] ;NP_001485.2:rab GDP dissociation inhibitor beta isoform 1 [Homo sapiens] ;	0	0.00044402	0	0.00011085	9.174e-05	0	-0.24	-0.3527	0.777238
ZNF207	NP_001027464.1	0 genes:. 3 proteins in this group did not match any genes. NP_001027464.1:BUB3-interacting and GLEBS motif-containing protein ZNF207 isoform b [Homo sapiens] ;NP_001091977.1:BUB3-interacting and GLEBS motif-containing protein ZNF207 isoform c [Homo sapiens] ;NP_003448.1:BUB3-interacting and GLEBS motif-containing protein ZNF207 isoform a [Homo sapiens] ;	0.00015417	0.0001918	0	0	7.926e-05	3.654e-05	-0.253	-0.3412	0.776122
P3H1	NP_071751.3	prolyl 3-hydroxylase 1 isoform 1 precursor [Homo sapiens]	0.00994099	0.0139962	0.0113705	0.0040365	0.00468679	0.00386122	-0.255	-4.152	0.79596
MYL6	NP_066299.2	myosin light polypeptide 6 isoform 1 [Homo sapiens]	0	0.00220539	0.00615797	0.00132143	0.00103285	0.00067215	-0.258	-0.9464	0.804044
DCTPP1	NP_077001.1	dCTP pyrophosphatase 1 [Homo sapiens]	0.00251933	0.00156712	0.00174037	0.00143457	0	0.00079604	-0.263	-0.9145	0.803044
PRMT1	NP_001527.3	0 genes:. 2 proteins in this group did not match any genes. NP_001527.3:protein arginine N-methyltransferase 1 isoform 1 [Homo sapiens] ;NP_938074.2:protein arginine N-methyltransferase 1 isoform 3 [Homo sapiens] ;	0.00067341	0	0	0.0002988	0	4.56e-05	-0.266	-0.4649	0.783945
[truncated: 105 more rows]

## Sheet: GO term enrichment (David)
Halo HDAC1 (58 proteins)									HDAC1-Halo (213 proteins)
[truncated: 54 more rows]
