# Supplementary material for: Differential HDAC1/2 network analysis reveals a role for prefoldin/CCT in HDAC1/2 complex assembly
Source: Sci Rep. 2018 Sep 12;8:13712. doi: 10.1038/s41598-018-32009-w (PMC6135828; doi:10.1038/s41598-018-32009-w)
Supplement: Supplementary file 4 — Supplementary Table 3 [file 41598_2018_32009_MOESM4_ESM.xlsx]

## Sheet: All proteins
			Control dNSAF values			Experimental dNSAF values
Gene	Locus	Description	Control #1	Control #2	Control #3	Experiment Halo HDAC1 #1	Experiment Halo HDAC1 #2	Experiment Halo HDAC1 #3	Experiment HDAC1 Halo #1	Experiment HDAC1 Halo #2	Experiment HDAC1 Halo #3
42980	NP_001269901.1	0 genes:. 4 proteins in this group did not match any genes. NP_001269901.1:septin-2 isoform b [Homo sapiens] ;NP_001269902.1:septin-2 isoform c [Homo sapiens] ;NP_001307958.1:septin-2 isoform d [Homo sapiens] ;NP_006146.1:septin-2 isoform a [Homo sapiens] ;	0	0	0.00010673	0	0	0	5.599e-05	9.267e-05	0.00017087
AAR2	NP_056326.2	protein AAR2 homolog [Homo sapiens]	0	0	0	0.00012233	0	0.00015761	0	0	0
ABCB6	NP_005680.1	ATP-binding cassette sub-family B member 6, mitochondrial [Homo sapiens]	0	0	0	2.789e-05	0.00028401	0.00032345	0	2.179e-05	2.009e-05
ABCC1	NP_004987.2	multidrug resistance-associated protein 1 [Homo sapiens]	0	0	0	1.534e-05	0	3.953e-05	0	0	0
ABCD3	NP_002849.1	ATP-binding cassette sub-family D member 3 isoform a [Homo sapiens]	0	0	0	3.564e-05	0	0.00018367	0	0	0
ABCE1	NP_002931.2	ATP-binding cassette sub-family E member 1 [Homo sapiens]	0	0	0	3.921e-05	0	0.00015155	7.403e-05	0	0.00011296
ABCF1	NP_001020262.1	0 genes:. 2 proteins in this group did not match any genes. NP_001020262.1:ATP-binding cassette sub-family F member 1 isoform a [Homo sapiens] ;NP_001081.1:ATP-binding cassette sub-family F member 1 isoform b [Homo sapiens] ;	0	0	0.00010004	0	0	0	0.00031485	0.00010857	0.00036034
ABCF2	NP_005683.2	0 genes:. 2 proteins in this group did not match any genes. NP_005683.2:ATP-binding cassette sub-family F member 2 isoform b [Homo sapiens] ;NP_009120.1:ATP-binding cassette sub-family F member 2 isoform a [Homo sapiens] ;	0	0	0	0.00051864	0	0.00019092	0.00031472	0.00023152	0.00029349
ABCF3	NP_060828.2	ATP-binding cassette sub-family F member 3 [Homo sapiens]	0	0	0	3.313e-05	0	4.268e-05	0	0	0
ABHD14B	NP_116139.1	protein ABHD14B isoform 1 [Homo sapiens]	0	0	0	0.00033553	0	0.00028819	0	0	0
ACAA1	NP_001598.1	3-ketoacyl-CoA thiolase, peroxisomal isoform a [Homo sapiens]	0	0.00010472	0	0	0	0	0	0	0
ACAA2	NP_006102.2	3-ketoacyl-CoA thiolase, mitochondrial [Homo sapiens]	0	0.00022369	0	0	0	0	0	0	0
ACACA	NP_942131.1	0 genes:. 2 proteins in this group did not match any genes. NP_942131.1:acetyl-CoA carboxylase 1 isoform 1 [Homo sapiens] ;NP_942136.1:acetyl-CoA carboxylase 1 isoform 2 [Homo sapiens] ;	0	9.316e-05	1.774e-05	9.856e-05	0	8.889e-05	2.791e-05	4.62e-05	2.13e-05
ACAD9	NP_054768.2	acyl-CoA dehydrogenase family member 9, mitochondrial [Homo sapiens]	0	0	0.00020418	0	0	0	3.57e-05	0	5.448e-05
ACADM	NP_000007.1	0 genes:. 5 proteins in this group did not match any genes. NP_000007.1:medium-chain specific acyl-CoA dehydrogenase, mitochondrial isoform a precursor [Homo sapiens] ;NP_001120800.1:medium-chain specific acyl-CoA dehydrogenase, mitochondrial isoform b precursor [Homo sapiens] ;NP_001272971.1:medium-chain specific acyl-CoA dehydrogenase, mitochondrial isoform c [Homo sapiens] ;NP_001272972.1:medi…	0	0	0	0	0	0	5.266e-05	4.358e-05	4.018e-05
ACAT1	NP_000010.1	acetyl-CoA acetyltransferase, mitochondrial precursor [Homo sapiens]	0.00016717	0	0.00019797	0.00055005	0.00028002	0.00014174	0	4.297e-05	0.00031692
ACAT2	NP_001290182.1	0 genes:. 2 proteins in this group did not match any genes. NP_001290182.1:acetyl-CoA acetyltransferase, cytosolic isoform 2 [Homo sapiens] ;NP_005882.2:acetyl-CoA acetyltransferase, cytosolic isoform 1 [Homo sapiens] ;	0	0.00010423	0	0	0	0	0	0	0
ACBD3	NP_073572.2	Golgi resident protein GCP60 [Homo sapiens]	0	0.00016819	0	0	0	0	0	0	0
ACIN1	NP_001158286.1	0 genes:. 3 proteins in this group did not match any genes. NP_001158286.1:apoptotic chromatin condensation inducer in the nucleus isoform 2 [Homo sapiens] ;NP_001158287.1:apoptotic chromatin condensation inducer in the nucleus isoform 3 [Homo sapiens] ;NP_055792.1:apoptotic chromatin condensation inducer in the nucleus isoform 1 [Homo sapiens] ;	0	0	0	0	0	0	0	1.382e-05	7.643e-05
ACLY	NP_001087.2	0 genes:. 2 proteins in this group did not match any genes. NP_001087.2:ATP-citrate synthase isoform 1 [Homo sapiens] ;NP_001290203.1:ATP-citrate synthase isoform 3 [Homo sapiens] ;	0.00045383	0.0002823	0.00057583	0.00027732	0	0.00010994	0.00016109	3.333e-05	0.00019973
ACOT7	NP_009205.3	0 genes:. 3 proteins in this group did not match any genes. NP_009205.3:cytosolic acyl coenzyme A thioester hydrolase isoform hBACHa [Homo sapiens] ;NP_863654.1:cytosolic acyl coenzyme A thioester hydrolase isoform hBACHb [Homo sapiens] ;NP_863656.1:cytosolic acyl coenzyme A thioester hydrolase isoform hBACHd [Homo sapiens] ;	9.646e-05	0.00048002	0	0	0	0	0	0	0
ACOT8	NP_005460.2	acyl-coenzyme A thioesterase 8 [Homo sapiens]	0	0	0	0.00029451	0	0.00037944	0	0	0
ACOT9	NP_001028755.2	0 genes:. 2 proteins in this group did not match any genes. NP_001028755.2:acyl-coenzyme A thioesterase 9, mitochondrial isoform b precursor [Homo sapiens] ;NP_001032248.1:acyl-coenzyme A thioesterase 9, mitochondrial isoform a precursor [Homo sapiens] ;	0	0.00010114	0	0.00032101	0	0.00027572	0	0	0
ACSF3	NP_777577.2	acyl-CoA synthetase family member 3, mitochondrial isoform 1 precursor [Homo sapiens]	6.196e-05	0	0	0	0	0	0	0	0
ACSL3	NP_976251.1	long-chain-fatty-acid--CoA ligase 3 [Homo sapiens]	0	0	2.935e-05	0.00075028	0	0.00078969	0.00018476	0.00020387	0.00032892
ACSL4	NP_004449.1	long-chain-fatty-acid--CoA ligase 4 isoform 1 [Homo sapiens]	0	0	3.154e-05	0	0	0	0	0	0
ACTA1	NP_001091.1	actin, alpha skeletal muscle [Homo sapiens]	0.00089936	0	0.0005045	0	0	0	0.00044106	0.00055748	0.000516
ACTB	NP_001092.1	actin, cytoplasmic 1 [Homo sapiens]	0.033216	0.0130946	0.0215275	0.0132154	0.0117973	0.01511	0.0105828	0.0127668	0.0127322
ACTBL2	NP_001017992.1	beta-actin-like protein 2 [Homo sapiens]	0	0	0	0	0	0	0	5.918e-05	7.851e-05
ACTC1	NP_005150.1	actin, alpha cardiac muscle 1 precursor [Homo sapiens]	0.00089936	0.00087254	0.0005045	0.00115255	0	0.0010234	0.00044106	0.00055748	0.000516
ACTL6A	NP_004292.1	0 genes:. 2 proteins in this group did not match any genes. NP_004292.1:actin-like protein 6A isoform 1 [Homo sapiens] ;NP_829888.1:actin-like protein 6A isoform 2 [Homo sapiens] ;	0	0.000207	0	0.00016425	0	0.00035269	0.00015504	0.00021385	0.00059146
ACTN4	NP_004915.2	alpha-actinin-4 isoform 1 [Homo sapiens]	0.0003526	0.00038992	0.00064953	0	0.00013125	0.00013287	2.434e-05	0.0001007	1.857e-05
ACTR1A	NP_005727.1	alpha-centractin [Homo sapiens]	9.492e-05	0	0.00011241	0.00024986	0	0.00016096	0	9.76e-05	8.998e-05
ADAR	NP_001102.2	0 genes:. 4 proteins in this group did not match any genes. NP_001102.2:double-stranded RNA-specific adenosine deaminase isoform a [Homo sapiens] ;NP_001180424.1:double-stranded RNA-specific adenosine deaminase isoform d [Homo sapiens] ;NP_056655.2:double-stranded RNA-specific adenosine deaminase isoform b [Homo sapiens] ;NP_056656.2:double-stranded RNA-specific adenosine deaminase isoform c [Hom…	0	0	0	0	0	0	0.00012659	1.497e-05	0.00015177
ADCK3	NP_064632.2	atypical kinase ADCK3, mitochondrial [Homo sapiens]	0	0	0	3.63e-05	0	9.354e-05	0	0	0
ADCK4	NP_001136027.1	0 genes:. 2 proteins in this group did not match any genes. NP_001136027.1:aarF domain-containing protein kinase 4 isoform b [Homo sapiens] ;NP_079152.3:aarF domain-containing protein kinase 4 isoform a [Homo sapiens] ;	0	0	0	4.669e-05	0	6.016e-05	0	0	0
ADNP	NP_852107.1	activity-dependent neuroprotector homeobox protein [Homo sapiens]	0	0	0	0	0	0	0.00010059	9.99e-05	0.0003377
ADRM1	NP_783163.1	proteasomal ubiquitin receptor ADRM1 isoform 1 [Homo sapiens]	0	0.0001091	0.0002077	5.771e-05	0	7.435e-05	0	0	0
ADSL	NP_000017.1	0 genes:. 3 proteins in this group did not match any genes. NP_000017.1:adenylosuccinate lyase isoform a [Homo sapiens] ;NP_001116850.1:adenylosuccinate lyase isoform b [Homo sapiens] ;NP_001304852.1:adenylosuccinate lyase isoform c [Homo sapiens] ;	0	9.174e-05	0	0	0	0	0	0	0
ADSS	NP_001117.2	adenylosuccinate synthetase isozyme 2 [Homo sapiens]	0	0	0	0.00010301	0	0.00026544	0	0	0
AFG3L2	NP_006787.2	AFG3-like protein 2 [Homo sapiens]	0	0	0	5.894e-05	0	0.00015187	0	0	0
AGAP1	NP_001032208.1	0 genes:. 2 proteins in this group did not match any genes. NP_001032208.1:arf-GAP with GTPase, ANK repeat and PH domain-containing protein 1 isoform 1 [Homo sapiens] ;NP_055729.2:arf-GAP with GTPase, ANK repeat and PH domain-containing protein 1 isoform 2 [Homo sapiens] ;	0	0	0	0	0	0	5.174e-05	0	1.974e-05
AGMAT	NP_079034.3	agmatinase, mitochondrial precursor [Homo sapiens]	0	0	0	0.00013345	0	0.00017193	0	0	0
AGO1	NP_001304051.1	0 genes:. 3 proteins in this group did not match any genes. NP_001304051.1:protein argonaute-1 isoform 1x [Homo sapiens] ;NP_001304052.1:protein argonaute-1 isoform 2 [Homo sapiens] ;NP_036331.1:protein argonaute-1 isoform 1 [Homo sapiens] ;	0	0	0	0	0	0	0	2.059e-05	1.899e-05
AHCTF1	NP_001310271.1	0 genes:. 3 proteins in this group did not match any genes. NP_001310271.1:protein ELYS isoform 2 [Homo sapiens] ;NP_001310272.1:protein ELYS isoform 3 [Homo sapiens] ;NP_056261.4:protein ELYS isoform 1 [Homo sapiens] ;	0	0	0	0	0	0	0	8.1e-06	1.493e-05
AHCYL1	NP_006612.2	adenosylhomocysteinase 2 isoform a [Homo sapiens]	0	0	0	0	0	0	0	0.00010386	9.575e-05
AHDC1	NP_001025053.1	AT-hook DNA-binding motif-containing protein 1 [Homo sapiens]	0	0	0	0	0	0	4.149e-05	0	1.055e-05
AHNAK	NP_001611.1	neuroblast differentiation-associated protein AHNAK isoform 1 [Homo sapiens]	6.06e-06	0.00012062	2.87e-05	7.178e-05	0	0.00011816	4.141e-05	1.869e-05	4.308e-05
AHNAK2	NP_612429.2	protein AHNAK2 [Homo sapiens]	0	0	0	8.11e-06	0	1.044e-05	0	0	0
AHR	NP_001612.1	aryl hydrocarbon receptor [Homo sapiens]	0	0	0	0.00016618	0	0.00010705	5.229e-05	0	5.984e-05
AHSA1	NP_036243.1	activator of 90 kDa heat shock protein ATPase homolog 1 isoform 1 [Homo sapiens]	0	0	0	0.00034744	0.00035375	0.00017906	0.00019678	0	5.005e-05
AIDA	NP_073742.2	axin interactor, dorsalization-associated protein [Homo sapiens]	0	0	0	0	0	0	0	5.996e-05	5.528e-05
AIFM1	NP_004199.1	0 genes:. 2 proteins in this group did not match any genes. NP_004199.1:apoptosis-inducing factor 1, mitochondrial isoform AIF precursor [Homo sapiens] ;NP_665811.1:apoptosis-inducing factor 1, mitochondrial isoform AIF-exB precursor [Homo sapiens] ;	0	0	0	0.00157092	0.00058516	0.00118475	0.00025317	0.00014966	0.00035874
AIMP1	NP_001135888.1	0 genes:. 2 proteins in this group did not match any genes. NP_001135888.1:aminoacyl tRNA synthase complex-interacting multifunctional protein 1 isoform b precursor [Homo sapiens] ;NP_004748.2:aminoacyl tRNA synthase complex-interacting multifunctional protein 1 isoform a precursor [Homo sapiens] ;	0	0	0	0.00020971	0	0.00036024	0.00013197	0.00016382	0.00020138
AIMP2	NP_006294.2	aminoacyl tRNA synthase complex-interacting multifunctional protein 2 isoform a [Homo sapiens]	0	0	0	0	0	0	6.928e-05	5.734e-05	0.00010572
AIP	NP_003968.3	AH receptor-interacting protein isoform 1 [Homo sapiens]	0	0.00013455	0.00012808	0.00014235	0	9.17e-05	0	0	0
AK2	NP_001306070.1	0 genes:. 3 proteins in this group did not match any genes. NP_001306070.1:adenylate kinase 2, mitochondrial isoform f [Homo sapiens] ;NP_001616.1:adenylate kinase 2, mitochondrial isoform a [Homo sapiens] ;NP_037543.1:adenylate kinase 2, mitochondrial isoform b [Homo sapiens] ;	0.00030768	0.00019139	0.00018218	0.00010124	0	0.00013043	0	0.00023726	0.00014583
AK6	NP_057367.1	adenylate kinase isoenzyme 6 isoform b [Homo sapiens]	0	0	0	0.00027311	0	0.00070373	0	0	0
AKAP8L	NP_001278407.1	0 genes:. 2 proteins in this group did not match any genes. NP_001278407.1:A-kinase anchor protein 8-like isoform 2 [Homo sapiens] ;NP_055186.3:A-kinase anchor protein 8-like isoform 1 [Homo sapiens] ;	0	0	0	0.00028104	0	0.00041382	0	6.273e-05	0.00014458
AKAP9	NP_005742.4	0 genes:. 2 proteins in this group did not match any genes. NP_005742.4:A-kinase anchor protein 9 isoform 2 [Homo sapiens] ;NP_671714.1:A-kinase anchor protein 9 isoform 3 [Homo sapiens] ;	9.14e-06	1.136e-05	0	0	0	0	0	0	0
AKR1B1	NP_001619.1	aldose reductase [Homo sapiens]	0	0	0.00026751	0	0	0	0	0	0
AKR1C1	NP_001344.2	aldo-keto reductase family 1 member C1 [Homo sapiens]	5.525e-05	0	0	3.636e-05	0	4.684e-05	0.00010296	5.681e-05	0
AKR1C2	NP_001307956.1	aldo-keto reductase family 1 member C2 isoform 3 [Homo sapiens]	6.009e-05	0.00119601	0.00128079	0	0	0	0.00011197	6.178e-05	0.00022782
AKR1C3	NP_001240837.1	aldo-keto reductase family 1 member C3 isoform 2 [Homo sapiens]	0	0.0004124	0.00026171	0	0	0	0	0	0
ALB	NP_000468.1	serum albumin preproprotein [Homo sapiens]	0.00146513	7.291e-05	6.94e-05	0	0	0	0	0	0
ALDH18A1	NP_001310344.1	0 genes:. 6 proteins in this group did not match any genes. NP_001310344.1:delta-1-pyrroline-5-carboxylate synthase isoform 2 [Homo sapiens] ;NP_001310345.1:delta-1-pyrroline-5-carboxylate synthase isoform 3 [Homo sapiens] ;NP_001310346.1:delta-1-pyrroline-5-carboxylate synthase isoform 4 [Homo sapiens] ;NP_001310347.1:delta-1-pyrroline-5-carboxylate synthase isoform 5 [Homo sapiens] ;NP_00131034…	4.501e-05	0.00016798	5.33e-05	0.00011847	0.00015078	0.00011448	5.592e-05	2.314e-05	8.533e-05
ALDH1B1	NP_000683.3	aldehyde dehydrogenase X, mitochondrial precursor [Homo sapiens]	0.00034517	8.588e-05	0.00040876	0.00127203	0.00092509	0.00087796	0.00060036	0.00031941	0.00035991
ALDH2	NP_000681.2	0 genes:. 2 proteins in this group did not match any genes. NP_000681.2:aldehyde dehydrogenase, mitochondrial isoform 1 precursor [Homo sapiens] ;NP_001191818.1:aldehyde dehydrogenase, mitochondrial isoform 2 precursor [Homo sapiens] ;	0	8.588e-05	0	0	0	0	0	0	0
ALDH3A2	NP_000373.1	0 genes:. 2 proteins in this group did not match any genes. NP_000373.1:fatty aldehyde dehydrogenase isoform 2 [Homo sapiens] ;NP_001026976.1:fatty aldehyde dehydrogenase isoform 1 [Homo sapiens] ;	0	0.0001831	0	0.00048427	0.00024653	0.00043675	0.00027428	0.00015133	0.00027902
ALDH3B1	NP_001025181.1	0 genes:. 3 proteins in this group did not match any genes. NP_001025181.1:aldehyde dehydrogenase family 3 member B1 isoform b [Homo sapiens] ;NP_001154945.1:aldehyde dehydrogenase family 3 member B1 isoform a [Homo sapiens] ;NP_001276988.1:aldehyde dehydrogenase family 3 member B1 isoform d [Homo sapiens] ;	0	0	0	0.00010899	0	7.021e-05	0	0	0
ALDH7A1	NP_001173.2	0 genes:. 2 proteins in this group did not match any genes. NP_001173.2:alpha-aminoadipic semialdehyde dehydrogenase isoform 1 precursor [Homo sapiens] ;NP_001188306.1:alpha-aminoadipic semialdehyde dehydrogenase isoform 2 [Homo sapiens] ;	6.622e-05	0	0	0	0	0	0	0	0
ALDOA	NP_001230106.1	0 genes:. 2 proteins in this group did not match any genes. NP_001230106.1:fructose-bisphosphate aldolase A isoform 2 [Homo sapiens] ;NP_908932.1:fructose-bisphosphate aldolase A isoform 1 [Homo sapiens] ;	0.00025615	0.00095602	0.00121338	0.00067427	0.00057209	0.00028957	0.00047736	0.00021948	0.00016187
ALG1	NP_061982.3	chitobiosyldiphosphodolichol beta-mannosyltransferase [Homo sapiens]	0	0	0	0.00030371	0	6.522e-05	0	0	0
ALKBH5	NP_060228.3	RNA demethylase ALKBH5 [Homo sapiens]	0	0	0	0	0	0	0	4.657e-05	8.587e-05
ALYREF	NP_005773.3	THO complex subunit 4 [Homo sapiens]	0	0	0.0003202	0	0	0	0.00025194	0.00041701	0.0002563
AMBRA1	NP_001287660.1	activating molecule in BECN1-regulated autophagy protein 1 isoform 4 [Homo sapiens]	0	0	0	1.897e-05	0	4.889e-05	0	0	0
AMMECR1	NP_001020751.1	0 genes:. 3 proteins in this group did not match any genes. NP_001020751.1:AMME syndrome candidate gene 1 protein isoform 2 [Homo sapiens] ;NP_001165160.1:AMME syndrome candidate gene 1 protein isoform 3 [Homo sapiens] ;NP_056180.1:AMME syndrome candidate gene 1 protein isoform 1 [Homo sapiens] ;	0.00012058	0.00015001	0	0	0	0	0	0	0
ANAPC7	NP_001131136.1	0 genes:. 2 proteins in this group did not match any genes. NP_001131136.1:anaphase-promoting complex subunit 7 isoform b [Homo sapiens] ;NP_057322.2:anaphase-promoting complex subunit 7 isoform a [Homo sapiens] ;	0	0	0	4.374e-05	0	5.635e-05	0	0	0
ANKHD1	NP_060217.1	0 genes:. 2 proteins in this group did not match any genes. NP_060217.1:ankyrin repeat and KH domain-containing protein 1 isoform 1 [Homo sapiens] ;NP_065741.3:ANKHD1-EIF4EBP3 protein [Homo sapiens] ;	0	0	0	0	0	0	1.744e-05	0	6.65e-06
ANKRD2	NP_001123453.1	0 genes:. 4 proteins in this group did not match any genes. NP_001123453.1:ankyrin repeat domain-containing protein 2 isoform b [Homo sapiens] ;NP_001278147.1:ankyrin repeat domain-containing protein 2 isoform c [Homo sapiens] ;NP_001278148.1:ankyrin repeat domain-containing protein 2 isoform d [Homo sapiens] ;NP_065082.2:ankyrin repeat domain-containing protein 2 isoform a [Homo sapiens] ;	0	0.00013579	0	0	0	0	0	0	0
ANKZF1	NP_001269721.1	0 genes:. 2 proteins in this group did not match any genes. NP_001269721.1:ankyrin repeat and zinc finger domain-containing protein 1 isoform 2 [Homo sapiens] ;NP_060559.2:ankyrin repeat and zinc finger domain-containing protein 1 isoform 1 [Homo sapiens] ;	0	0	0	0	0	0	8.593e-05	3.556e-05	0
ANP32A	NP_006296.1	acidic leucine-rich nuclear phosphoprotein 32 family member A [Homo sapiens]	0	0.00017832	0.00016974	9.433e-05	0	6.076e-05	0	0	0
ANXA1	NP_000691.1	annexin A1 [Homo sapiens]	0	0.00012833	0.00012216	0.00040729	0	8.746e-05	0	0.00026515	0.00014667
ANXA2	NP_001002858.1	0 genes:. 2 proteins in this group did not match any genes. NP_001002858.1:annexin A2 isoform 1 [Homo sapiens] ;NP_004030.1:annexin A2 isoform 2 [Homo sapiens] ;	0.00629833	0.00559687	0.00793229	0.00197371	0.00200953	0.00237337	0.00068313	0.00113071	0.00156365
ANXA5	NP_001145.1	annexin A5 [Homo sapiens]	0.00022307	0	0	0	0	0	0	0	0
AP2A2	NP_001229766.1	0 genes:. 4 proteins in this group did not match any genes. NP_001229766.1:AP-2 complex subunit alpha-2 isoform 1 [Homo sapiens] ;NP_036437.1:AP-2 complex subunit alpha-2 isoform 2 [Homo sapiens] ;NP_055018.2:AP-2 complex subunit alpha-1 isoform 1 [Homo sapiens] ;NP_570603.2:AP-2 complex subunit alpha-1 isoform 2 [Homo sapiens] ;	0	0	0	0	0	0	0	1.952e-05	3.599e-05
AP3D1	NP_001248755.1	0 genes:. 2 proteins in this group did not match any genes. NP_001248755.1:AP-3 complex subunit delta-1 isoform 3 [Homo sapiens] ;NP_003929.4:AP-3 complex subunit delta-1 isoform 2 [Homo sapiens] ;	0	0	0	0	0	0	0	1.51e-05	5.569e-05
APRT	NP_000476.1	adenine phosphoribosyltransferase isoform a [Homo sapiens]	0	0.00024668	0.00046962	0.00117436	0.00199279	0.00100868	0.00049268	0.0003058	0.00046988
ARAF	NP_001243125.1	serine/threonine-protein kinase A-Raf isoform 2 [Homo sapiens]	0	0	0	0.00010284	0	9.938e-05	0	0	0
ARAP3	NP_071926.4	arf-GAP with Rho-GAP domain, ANK repeat and PH domain-containing protein 3 [Homo sapiens]	0	0	0	3.042e-05	0	5.88e-05	0	0	0
ARF1	NP_001649.1	ADP-ribosylation factor 1 [Homo sapiens]	0	0	0	0.00103811	0.00066059	0.00133748	0.00036747	0.00010137	0.00064085
ARF4	NP_001651.1	ADP-ribosylation factor 4 [Homo sapiens]	0	0	0	0	0	0	0	0.00010193	0.0001074
ARHGDIA	NP_001288170.1	0 genes:. 3 proteins in this group did not match any genes. NP_001288170.1:rho GDP-dissociation inhibitor 1 isoform c [Homo sapiens] ;NP_001288172.1:rho GDP-dissociation inhibitor 1 isoform e [Homo sapiens] ;NP_004300.1:rho GDP-dissociation inhibitor 1 isoform a [Homo sapiens] ;	0.00015187	0.00037789	0.00035971	0	0	0	0	0	0
ARHGEF2	NP_001155855.1	0 genes:. 3 proteins in this group did not match any genes. NP_001155855.1:rho guanine nucleotide exchange factor 2 isoform 1 [Homo sapiens] ;NP_001155856.1:rho guanine nucleotide exchange factor 2 isoform 2 [Homo sapiens] ;NP_004714.2:rho guanine nucleotide exchange factor 2 isoform 3 [Homo sapiens] ;	0	0	0	0	0	0	0	1.861e-05	6.862e-05
ARID2	NP_689854.2	AT-rich interactive domain-containing protein 2 [Homo sapiens]	0	0	0	0	0	0	2.416e-05	1e-05	6.453e-05
ARID4A	NP_002883.3	AT-rich interactive domain-containing protein 4A isoform I [Homo sapiens]	0	0	0	0	0	0	0.00023646	0.00011831	0.00024739
ARID4B	NP_057458.4	AT-rich interactive domain-containing protein 4B isoform 1 [Homo sapiens]	0	0	0	0	0	0	0.00088875	0.00096349	0.00100073
ARID5B	NP_115575.1	AT-rich interactive domain-containing protein 5B isoform 1 [Homo sapiens]	0	0	0	0	0	0	0.00080247	0.0005869	0.00068347
ARL1	NP_001168.1	0 genes:. 2 proteins in this group did not match any genes. NP_001168.1:ADP-ribosylation factor-like protein 1 isoform 1 [Homo sapiens] ;NP_001287997.1:ADP-ribosylation factor-like protein 1 isoform 2 [Homo sapiens] ;	0	0	0	0.00077858	0.00132118	0.00083592	0.00024498	0.00030412	0
ARL2	NP_001658.2	ADP-ribosylation factor-like protein 2 isoform 1 [Homo sapiens]	0	0	0	0.00038294	0	0.00016446	0.00012049	9.972e-05	0.0002758
ASCC2	NP_001229835.1	0 genes:. 2 proteins in this group did not match any genes. NP_001229835.1:activating signal cointegrator 1 complex subunit 2 isoform 2 [Homo sapiens] ;NP_115580.2:activating signal cointegrator 1 complex subunit 2 isoform 1 [Homo sapiens] ;	0	0	0	0	0	0	0	2.694e-05	2.484e-05
ASCC3	NP_006819.2	activating signal cointegrator 1 complex subunit 3 isoform a [Homo sapiens]	0	0	0	0	0	0	2.014e-05	0	1.536e-05
ASNS	NP_001171546.1	0 genes:. 2 proteins in this group did not match any genes. NP_001171546.1:asparagine synthetase [glutamine-hydrolyzing] isoform b [Homo sapiens] ;NP_899199.2:asparagine synthetase [glutamine-hydrolyzing] isoform a [Homo sapiens] ;	0	0	0	0	0	0	0	0.00016989	3.133e-05
ASPH	NP_001158222.1	0 genes:. 2 proteins in this group did not match any genes. NP_001158222.1:aspartyl/asparaginyl beta-hydroxylase isoform f [Homo sapiens] ;NP_004309.2:aspartyl/asparaginyl beta-hydroxylase isoform a [Homo sapiens] ;	0	0	0	6.444e-05	0	0.00037359	0.00015206	0.00030203	0.00034806
ATAD3A	NP_001164006.1	ATPase family AAA domain-containing protein 3A isoform 2 [Homo sapiens]	0	0	0	0.00028056	0.00040808	0.00051639	0.000227	0.00015656	0.00020207
ATIC	NP_004035.2	bifunctional purine biosynthesis protein PURH [Homo sapiens]	0	7.5e-05	0	0.0001587	0	5.112e-05	3.745e-05	3.099e-05	2.857e-05
ATN1	NP_001931.2	atrophin-1 [Homo sapiens]	0	0	0	0	0	0	5.589e-05	1.542e-05	4.264e-05
ATP1A1	NP_000692.2	0 genes:. 3 proteins in this group did not match any genes. NP_000692.2:sodium/potassium-transporting ATPase subunit alpha-1 isoform a [Homo sapiens] ;NP_001153705.1:sodium/potassium-transporting ATPase subunit alpha-1 isoform c [Homo sapiens] ;NP_001153706.1:sodium/potassium-transporting ATPase subunit alpha-1 isoform d [Homo sapiens] ;	0.00010466	8.681e-05	0	0.00043622	0.00035064	0.0004437	2.167e-05	5.381e-05	3.307e-05
ATP1B3	NP_001670.1	sodium/potassium-transporting ATPase subunit beta-3 [Homo sapiens]	0	0.00015915	0	0	0	0	0	0	0
ATP2A2	NP_001672.1	0 genes:. 2 proteins in this group did not match any genes. NP_001672.1:sarcoplasmic/endoplasmic reticulum calcium ATPase 2 isoform a [Homo sapiens] ;NP_733765.1:sarcoplasmic/endoplasmic reticulum calcium ATPase 2 isoform b [Homo sapiens] ;	0	0.00017814	0	0.00030625	0.00011993	0.00036422	0	5.521e-05	5.09e-05
ATP5A1	NP_004037.1	ATP synthase subunit alpha, mitochondrial isoform a precursor [Homo sapiens]	0.00219436	0.00168615	0.00122289	0.00271822	0.0041081	0.00404932	0.00212485	0.00165898	0.00174358
ATP5B	NP_001677.2	ATP synthase subunit beta, mitochondrial precursor [Homo sapiens]	0.0016867	0.00235019	0.00239694	0.00208676	0.0045205	0.00251694	0.00092203	0.00128334	0.00044768
ATP5C1	NP_001001973.1	0 genes:. 2 proteins in this group did not match any genes. NP_001001973.1:ATP synthase subunit gamma, mitochondrial isoform L (liver) precursor [Homo sapiens] ;NP_001307815.1:ATP synthase subunit gamma, mitochondrial isoform 3 [Homo sapiens] ;	0	0.000149	0	0.00070934	0.0012037	0.00060927	0.00074398	0.00036943	0.00107853
ATP5F1	NP_001679.2	ATP synthase F(0) complex subunit B1, mitochondrial precursor [Homo sapiens]	0	0	0	0	0	0	8.66e-05	0	6.608e-05
ATP5H	NP_001003785.1	0 genes:. 2 proteins in this group did not match any genes. NP_001003785.1:ATP synthase subunit d, mitochondrial isoform b [Homo sapiens] ;NP_006347.1:ATP synthase subunit d, mitochondrial isoform a [Homo sapiens] ;	0	0	0.00061702	0.00068576	0	0.0011044	0	0	0
ATP5J	NP_001003701.1	0 genes:. 2 proteins in this group did not match any genes. NP_001003701.1:ATP synthase-coupling factor 6, mitochondrial isoform b precursor [Homo sapiens] ;NP_001676.2:ATP synthase-coupling factor 6, mitochondrial isoform a precursor [Homo sapiens] ;	0	0.00038277	0.00036436	0	0	0	0	0	0
ATP5O	NP_001688.1	ATP synthase subunit O, mitochondrial precursor [Homo sapiens]	0	0.00020846	0	0.00011027	0	0.00099447	0.00031226	0.00043071	0.0004765
ATP5SL	NP_001161339.1	0 genes:. 4 proteins in this group did not match any genes. NP_001161339.1:ATP synthase subunit s-like protein isoform 1 [Homo sapiens] ;NP_001161343.1:ATP synthase subunit s-like protein isoform 5 [Homo sapiens] ;NP_001307769.1:ATP synthase subunit s-like protein isoform 9 [Homo sapiens] ;NP_060505.2:ATP synthase subunit s-like protein isoform 4 [Homo sapiens] ;	0	0	0	0.00017861	0	0.00023012	0	0	0
ATP6V0C	NP_001685.1	V-type proton ATPase 16 kDa proteolipid subunit [Homo sapiens]	0.00092105	0	0	0	0	0	0	0	0
ATP6V1A	NP_001681.2	V-type proton ATPase catalytic subunit A [Homo sapiens]	0	7.196e-05	0	3.807e-05	0	9.809e-05	7.187e-05	0	5.483e-05
ATP6V1B2	NP_001684.2	V-type proton ATPase subunit B, brain isoform [Homo sapiens]	6.984e-05	0.00017378	0	0	0	0	0	0	0
ATPIF1	NP_057395.1	ATPase inhibitor, mitochondrial isoform 1 precursor [Homo sapiens]	0	0	0.00079747	0.00088631	0	0.00057095	0.00062747	0.00086549	0.00063833
ATXN10	NP_001161093.1	0 genes:. 2 proteins in this group did not match any genes. NP_001161093.1:ataxin-10 isoform 2 [Homo sapiens] ;NP_037368.1:ataxin-10 isoform 1 [Homo sapiens] ;	0	0.00010803	0	0	0	0	0	0	0
ATXN2L	NP_001295159.1	0 genes:. 7 proteins in this group did not match any genes. NP_001295159.1:ataxin-2-like protein isoform G [Homo sapiens] ;NP_009176.2:ataxin-2-like protein isoform A [Homo sapiens] ;NP_059867.3:ataxin-2-like protein isoform F [Homo sapiens] ;NP_663760.1:ataxin-2-like protein isoform B [Homo sapiens] ;NP_680780.1:ataxin-2-like protein isoform C [Homo sapiens] ;NP_680781.1:ataxin-2-like protein is…	0	0	0	0	0	0	0.00012455	0	1.584e-05
AUP1	NP_853553.1	ancient ubiquitous protein 1 [Homo sapiens]	0	0.0001083	0	0.00022914	0	0.00073806	0	8.95e-05	4.126e-05
AZGP1	NP_001176.1	zinc-alpha-2-glycoprotein precursor [Homo sapiens]	0.00023953	0.00342699	0	0	0	0	0	0	0
B2M	NP_004039.1	beta-2-microglobulin precursor [Homo sapiens]	0.00209944	0.00111937	0.00248624	0	0	0	0	0	0
BAG2	NP_004273.1	BAG family molecular chaperone regulator 2 [Homo sapiens]	0.0010149	0	0.00100157	0.00534305	0.0073667	0.00731413	0.00336237	0.00278268	0.00216459
BAG3	NP_004272.2	BAG family molecular chaperone regulator 3 [Homo sapiens]	0.00043449	0.00069499	0.00124961	0.00122542	0.00041589	0.00052627	0.0002699	0.00019146	0.00044128
BAG4	NP_001191807.1	0 genes:. 2 proteins in this group did not match any genes. NP_001191807.1:BAG family molecular chaperone regulator 4 isoform 2 [Homo sapiens] ;NP_004865.1:BAG family molecular chaperone regulator 4 isoform 1 [Homo sapiens] ;	8.478e-05	0	0.00020079	5.579e-05	0	7.188e-05	0	0	0
BAG5	NP_001015049.1	0 genes:. 2 proteins in this group did not match any genes. NP_001015049.1:BAG family molecular chaperone regulator 5 isoform a [Homo sapiens] ;NP_004864.1:BAG family molecular chaperone regulator 5 isoform b [Homo sapiens] ;	7.314e-05	0	0	0.00115511	0.00024501	0.00173625	0.00013629	0.00033839	0.00017332
BAG6	NP_001186626.1	0 genes:. 4 proteins in this group did not match any genes. NP_001186626.1:large proline-rich protein BAG6 isoform c [Homo sapiens] ;NP_001186627.1:large proline-rich protein BAG6 isoform d [Homo sapiens] ;NP_004630.3:large proline-rich protein BAG6 isoform a [Homo sapiens] ;NP_542434.1:large proline-rich protein BAG6 isoform b [Homo sapiens] ;	0	0	0	7.803e-05	0	6.702e-05	2.455e-05	2.032e-05	1.873e-05
BAHD1	NP_001288061.1	0 genes:. 2 proteins in this group did not match any genes. NP_001288061.1:bromo adjacent homology domain-containing 1 protein isoform b [Homo sapiens] ;NP_055767.3:bromo adjacent homology domain-containing 1 protein isoform a [Homo sapiens] ;	0	0	0	0	0	0	2.846e-05	2.355e-05	8.686e-05
BAIAP2	NP_001138360.1	0 genes:. 4 proteins in this group did not match any genes. NP_001138360.1:brain-specific angiogenesis inhibitor 1-associated protein 2 isoform 4 [Homo sapiens] ;NP_006331.1:brain-specific angiogenesis inhibitor 1-associated protein 2 isoform 3 [Homo sapiens] ;NP_059344.1:brain-specific angiogenesis inhibitor 1-associated protein 2 isoform 1 [Homo sapiens] ;NP_059345.1:brain-specific angiogenesis…	0	0	0	0	0	0	4.152e-05	0	9.503e-05
BAIAP2L1	NP_061330.2	brain-specific angiogenesis inhibitor 1-associated protein 2-like protein 1 [Homo sapiens]	0	0	0	0	0	0	8.677e-05	3.591e-05	9.931e-05
BANF1	NP_003851.1	barrier-to-autointegration factor [Homo sapiens]	0	0	0	0	0	0	0.00871878	0.00494785	0.00684236
BASP1	NP_006308.3	brain acid soluble protein 1 [Homo sapiens]	0.00062891	0	0.00260672	0	0	0	0	0.00016166	0.00014904
BBX	NP_001136040.1	0 genes:. 2 proteins in this group did not match any genes. NP_001136040.1:HMG box transcription factor BBX isoform 1 [Homo sapiens] ;NP_064620.2:HMG box transcription factor BBX isoform 2 [Homo sapiens] ;	0	0	0	0	0	0	0.00047121	0.00046797	0.0006831
BCCIP	NP_057651.1	0 genes:. 3 proteins in this group did not match any genes. NP_057651.1:BRCA2 and CDKN1A-interacting protein isoform BCCIPalpha [Homo sapiens] ;NP_510868.1:BRCA2 and CDKN1A-interacting protein isoform BCCIPbeta [Homo sapiens] ;NP_510869.1:BRCA2 and CDKN1A-interacting protein isoform C [Homo sapiens] ;	0	0	0	7.294e-05	0	0.00018795	0	0	0
BCKDHA	NP_000700.1	0 genes:. 2 proteins in this group did not match any genes. NP_000700.1:2-oxoisovalerate dehydrogenase subunit alpha, mitochondrial isoform 1 precursor [Homo sapiens] ;NP_001158255.1:2-oxoisovalerate dehydrogenase subunit alpha, mitochondrial isoform 2 precursor [Homo sapiens] ;	0	9.978e-05	0	0.00031668	0	0.00054401	0.00029893	0.00016493	7.603e-05
BCLAF1	NP_001070908.1	0 genes:. 4 proteins in this group did not match any genes. NP_001070908.1:bcl-2-associated transcription factor 1 isoform 2 [Homo sapiens] ;NP_001070909.1:bcl-2-associated transcription factor 1 isoform 3 [Homo sapiens] ;NP_001287967.1:bcl-2-associated transcription factor 1 isoform 4 [Homo sapiens] ;NP_055554.1:bcl-2-associated transcription factor 1 isoform 1 [Homo sapiens] ;	0	0	0	0	0	0	0	2.111e-05	0.00015573
BLM	NP_001274175.1	0 genes:. 2 proteins in this group did not match any genes. NP_001274175.1:Bloom syndrome protein isoform 1 [Homo sapiens] ;NP_001274176.1:Bloom syndrome protein isoform 2 [Homo sapiens] ;	0	0	0	0	0	0	6.258e-05	2.59e-05	3.581e-05
BLMH	NP_000377.1	bleomycin hydrolase [Homo sapiens]	0	0.00156138	0	0	0	0	0	0	0
BOLA2B	NP_001034271.1	0 genes:. 2 proteins in this group did not match any genes. NP_001034271.1:bolA-like protein 2 isoform 1 [Homo sapiens] ;NP_001307552.1:BOLA2-SMG1P6 protein isoform b [Homo sapiens] ;	0.00140884	0	0.00055613	0	0	0	0	0	0
BOP1	NP_056016.1	ribosome biogenesis protein BOP1 [Homo sapiens]	0	0	0	0	0	0	2.972e-05	0	2.268e-05
BRIX1	NP_060791.3	ribosome biogenesis protein BRX1 homolog [Homo sapiens]	0	0	0	0	0	0	0	0.00020791	0.00033544
BRMS1	NP_001020128.1	0 genes:. 2 proteins in this group did not match any genes. NP_001020128.1:breast cancer metastasis-suppressor 1 isoform 2 [Homo sapiens] ;NP_056214.1:breast cancer metastasis-suppressor 1 isoform 1 [Homo sapiens] ;	0	0	0	0	0	0	0.00114676	0.00113886	0.0019249
BRMS1L	NP_115728.2	breast cancer metastasis-suppressor 1-like protein [Homo sapiens]	0	0	0	7.272e-05	0	0.00018737	0.00144143	0.00113612	0.00141402
BST2	NP_004326.1	bone marrow stromal antigen 2 precursor [Homo sapiens]	0	0	0.00046962	0	0	0	0	0	0
BTF3	NP_001032726.1	0 genes:. 2 proteins in this group did not match any genes. NP_001032726.1:transcription factor BTF3 isoform A [Homo sapiens] ;NP_001198.2:transcription factor BTF3 isoform B [Homo sapiens] ;	0.00069302	0.00172434	0.00143623	0.00102614	0	0.00132206	0.00129149	0.00142511	0.00131385
BTF3L4	NP_001129969.1	0 genes:. 2 proteins in this group did not match any genes. NP_001129969.1:transcription factor BTF3 homolog 4 isoform 2 [Homo sapiens] ;NP_689478.1:transcription factor BTF3 homolog 4 isoform 1 [Homo sapiens] ;	0.00249834	0	0.00084532	0	0	0	0.00044341	0	0.00050747
BUB3	NP_001007794.1	0 genes:. 2 proteins in this group did not match any genes. NP_001007794.1:mitotic checkpoint protein BUB3 isoform b [Homo sapiens] ;NP_004716.1:mitotic checkpoint protein BUB3 isoform a [Homo sapiens] ;	0.00120428	0.00149822	0.0002593	0.0020173	0	0.00185647	0.00183622	0.00146336	0.00176423
BZW1	NP_001193997.1	0 genes:. 5 proteins in this group did not match any genes. NP_001193997.1:basic leucine zipper and W2 domain-containing protein 1 isoform 2 [Homo sapiens] ;NP_001193998.1:basic leucine zipper and W2 domain-containing protein 1 isoform 3 [Homo sapiens] ;NP_001308619.1:basic leucine zipper and W2 domain-containing protein 1 isoform 1 [Homo sapiens] ;NP_001308620.1:basic leucine zipper and W2 domai…	0	0.0001969	0.00037487	0	0	0	9.832e-05	0	0.00015003
C11orf58	NP_055082.1	small acidic protein [Homo sapiens]	0.00039006	0.00097053	0.00023096	0	0	0	0.00012115	0.00020053	0.00027731
C14orf166	NP_057123.1	UPF0568 protein C14orf166 [Homo sapiens]	0	0	0	0	0	0	9.086e-05	0	6.933e-05
C16orf13	NP_001035250.1	0 genes:. 6 proteins in this group did not match any genes. NP_001035250.1:UPF0585 protein C16orf13 isoform b [Homo sapiens] ;NP_001035251.1:UPF0585 protein C16orf13 isoform c [Homo sapiens] ;NP_001035252.1:UPF0585 protein C16orf13 isoform d [Homo sapiens] ;NP_001035255.1:UPF0585 protein C16orf13 isoform g [Homo sapiens] ;NP_001275639.1:UPF0585 protein C16orf13 isoform h [Homo sapiens] ;NP_115742…	0	0.00021659	0.00020618	0	0	0	0	0	0
C16orf87	NP_001001436.1	UPF0547 protein C16orf87 [Homo sapiens]	0	0	0	0.00015251	0	0.00039299	0.00215948	0.00297862	0.00241655
C19orf53	NP_054766.1	leydig cell tumor 10 kDa protein homolog [Homo sapiens]	0	0	0	0	0	0	0	0.00037067	0.00017087
C1orf127	NP_001164225.1	uncharacterized protein C1orf127 precursor [Homo sapiens]	4.337e-05	0	0	0	0	0	0	0	0
C1orf52	NP_932343.1	UPF0690 protein C1orf52 [Homo sapiens]	0	0.00024397	0.00069669	0	0	0	0	0	0
C1QBP	NP_001203.1	complement component 1 Q subcomponent-binding protein, mitochondrial precursor [Homo sapiens]	0.00215156	0.00125963	0.00164868	0.00074959	0	0.00096576	0.00094343	0.0013013	0.00131967
C21orf33	NP_001307312.1	0 genes:. 4 proteins in this group did not match any genes. NP_001307312.1:ES1 protein homolog, mitochondrial isoform 3 precursor [Homo sapiens] ;NP_001307313.1:ES1 protein homolog, mitochondrial isoform 4 precursor [Homo sapiens] ;NP_004640.4:ES1 protein homolog, mitochondrial isoform 1 precursor [Homo sapiens] ;NP_937798.4:ES1 protein homolog, mitochondrial isoform 2 precursor [Homo sapiens] ;	0	0.0001769	0	0	0	0	0	0	0
C7orf50	NP_115726.1	uncharacterized protein C7orf50 [Homo sapiens]	0	0	0	0	0	0	0.00011428	0	0.00017439
C8orf33	NP_075568.1	UPF0488 protein C8orf33 [Homo sapiens]	0	0	0	0	0	0	0.00019363	0	0.00051708
C9orf78	NP_057604.1	uncharacterized protein C9orf78 [Homo sapiens]	0	0	0.0002925	8.127e-05	0	0.00020941	0	0	0
CACYBP	NP_001007215.1	0 genes:. 2 proteins in this group did not match any genes. NP_001007215.1:calcyclin-binding protein isoform 2 [Homo sapiens] ;NP_055227.1:calcyclin-binding protein isoform 1 [Homo sapiens] ;	0	0	0.0006854	0.00050783	0	0.00016357	0.00035952	0.00019836	0.00045718
CAD	NP_004332.2	CAD protein isoform 1 [Homo sapiens]	9.624e-05	0.00021951	0.00015197	0.00166785	0.00091355	0.00213523	0.00094661	0.00065599	0.00067663
CALD1	NP_004333.1	0 genes:. 5 proteins in this group did not match any genes. NP_004333.1:caldesmon isoform 2 [Homo sapiens] ;NP_149129.2:caldesmon isoform 1 [Homo sapiens] ;NP_149130.1:caldesmon isoform 4 [Homo sapiens] ;NP_149131.1:caldesmon isoform 5 [Homo sapiens] ;NP_149347.2:caldesmon isoform 3 [Homo sapiens] ;	0.00013268	0.00082531	0.00015712	0.00026194	0	0.00016874	0.00016484	0.00023873	0.00012577
CALM2	NP_001292553.1	0 genes:. 2 proteins in this group did not match any genes. NP_001292553.1:calmodulin isoform 1 [Homo sapiens] ;NP_008819.1:calmodulin [Homo sapiens] ;	0.00561628	0.00135234	0.00236003	0	0	0	0.00033762	0.00018628	0.0005152
CALR	NP_004334.1	calreticulin precursor [Homo sapiens]	0	0.00031944	0.00081086	0.00016897	0	0.00014513	0	0	0
CAMK2G	NP_001191421.1	0 genes:. 46 proteins in this group did not match any genes. NP_001191421.1:calcium/calmodulin-dependent protein kinase type II subunit gamma isoform 7 [Homo sapiens] ;NP_001211.3:calcium/calmodulin-dependent protein kinase type II subunit beta isoform 1 [Homo sapiens] ;NP_001212.2:calcium/calmodulin-dependent protein kinase type II subunit delta isoform 3 [Homo sapiens] ;NP_001213.2:calcium/calm…	0	0	7.842e-05	0	0	0	0	0	0
CAMSAP2	NP_001284636.1	0 genes:. 2 proteins in this group did not match any genes. NP_001284636.1:calmodulin-regulated spectrin-associated protein 2 isoform 1 [Homo sapiens] ;NP_982284.1:calmodulin-regulated spectrin-associated protein 2 isoform 2 [Homo sapiens] ;	0	0	0	0	0	0	1.489e-05	0	1.136e-05
CANX	NP_001737.1	calnexin precursor [Homo sapiens]	0.00036173	0.00045002	0.00049977	0.00027772	0.00040394	0.00030669	7.49e-05	0.00015497	0.00025717
CAP1	NP_006358.1	adenylyl cyclase-associated protein 1 [Homo sapiens]	0.00015028	0.00037391	0.00053389	9.889e-05	0.00025172	0.00019112	0	0	0
CAPN1	NP_005177.2	calpain-1 catalytic subunit [Homo sapiens]	4.999e-05	0.00055969	0	0.00013158	0	8.476e-05	6.21e-05	2.57e-05	4.738e-05
CAPRIN1	NP_005889.3	0 genes:. 2 proteins in this group did not match any genes. NP_005889.3:caprin-1 isoform 1 [Homo sapiens] ;NP_976240.1:caprin-1 isoform 2 [Homo sapiens] ;	0.00010068	6.263e-05	0	0	0	0	3.127e-05	2.588e-05	7.158e-05
CAPZA1	NP_006126.1	F-actin-capping protein subunit alpha-1 [Homo sapiens]	0.00074875	0.0014638	0.00103448	0.00063873	0	0.00021161	0.0003876	0.00019246	0.00017744
CAPZA2	NP_006127.1	F-actin-capping protein subunit alpha-2 [Homo sapiens]	0	0.00024397	0.00044335	0	0	0	0	0	0
CAPZB	NP_001269091.1	0 genes:. 2 proteins in this group did not match any genes. NP_001269091.1:F-actin-capping protein subunit beta isoform 4 [Homo sapiens] ;NP_004921.1:F-actin-capping protein subunit beta isoform 1 [Homo sapiens] ;	0.00083001	0.00014751	0	0	0	0	0.00022097	0.00036575	5.62e-05
CARM1	NP_954592.1	histone-arginine methyltransferase CARM1 [Homo sapiens]	5.87e-05	7.303e-05	0	0	0	0	0	0	0
CARNMT1	NP_689633.1	carnosine N-methyltransferase isoform 1 [Homo sapiens]	0	0	0	0	0	0	0.00010841	0	8.272e-05
CARS	NP_001014437.1	0 genes:. 4 proteins in this group did not match any genes. NP_001014437.1:cysteine--tRNA ligase, cytoplasmic isoform c [Homo sapiens] ;NP_001181926.1:cysteine--tRNA ligase, cytoplasmic isoform e [Homo sapiens] ;NP_001742.1:cysteine--tRNA ligase, cytoplasmic isoform b [Homo sapiens] ;NP_644802.1:cysteine--tRNA ligase, cytoplasmic isoform a [Homo sapiens] ;	4.295e-05	0	0	0	0	0	0	0	0
CASC5	NP_653091.3	0 genes:. 2 proteins in this group did not match any genes. NP_653091.3:protein CASC5 isoform 2 [Homo sapiens] ;NP_733468.3:protein CASC5 isoform 1 [Homo sapiens] ;	0	0	0	1.014e-05	0	1.307e-05	0	0	0
CASK	NP_001119526.1	0 genes:. 3 proteins in this group did not match any genes. NP_001119526.1:peripheral plasma membrane protein CASK isoform 2 [Homo sapiens] ;NP_001119527.1:peripheral plasma membrane protein CASK isoform 3 [Homo sapiens] ;NP_003679.2:peripheral plasma membrane protein CASK isoform 1 [Homo sapiens] ;	0	0	9.413e-05	2.615e-05	0	6.74e-05	0	0	0
CASP14	NP_036246.1	caspase-14 precursor [Homo sapiens]	0	0.00311914	0	0	0	0	0	0	0
CASP8AP2	NP_036247.1	CASP8-associated protein 2 [Homo sapiens]	0	0	0	0	0	0	6.712e-05	2.777e-05	4.267e-05
CAST	NP_001035905.1	0 genes:. 4 proteins in this group did not match any genes. NP_001035905.1:calpastatin isoform f [Homo sapiens] ;NP_001177371.1:calpastatin isoform m [Homo sapiens] ;NP_001271141.1:calpastatin isoform n [Homo sapiens] ;NP_775083.1:calpastatin isoform b [Homo sapiens] ;	0	0.00029601	5.635e-05	0	0	0	0	0	0
CAT	NP_001743.1	catalase [Homo sapiens]	0	0.00025276	0	0	0	0	0	0	0
CBR1	NP_001748.1	carbonyl reductase [NADPH] 1 isoform 1 [Homo sapiens]	0.00012885	0	0	0	0	0	0	0	0
CBS	NP_001308001.1	0 genes:. 2 proteins in this group did not match any genes. NP_001308001.1:cystathionine beta-synthase isoform 2 [Homo sapiens] ;NP_001308002.1:cystathionine beta-synthase-like protein [Homo sapiens] ;	0	0	0	0	0	0	0	4.114e-05	7.586e-05
CBWD1	NP_001138828.1	0 genes:. 3 proteins in this group did not match any genes. NP_001138828.1:COBW domain-containing protein 1 isoform 3 [Homo sapiens] ;NP_060961.3:COBW domain-containing protein 1 isoform 1 [Homo sapiens] ;NP_742000.1:COBW domain-containing protein 2 [Homo sapiens] ;	0	0	0	6.247e-05	0	0.00024144	0	0	0
CBX1	NP_006798.1	chromobox protein homolog 1 [Homo sapiens]	0.00028938	0.00030001	0	0	0	0	0	9.918e-05	0.00054862
CBX3	NP_057671.2	chromobox protein homolog 3 [Homo sapiens]	0.00087764	0.00236567	0.00438828	0.00051338	0	0.00049607	0.00072691	0.00089123	0.00064705
CBX5	NP_036249.1	chromobox protein homolog 5 [Homo sapiens]	0.00056058	0	0	0	0	0	0	0	0
CC2D1A	NP_060191.3	coiled-coil and C2 domain-containing protein 1A [Homo sapiens]	7.506e-05	0	0	0	0	0	0	0	0
CCAR2	NP_066997.3	cell cycle and apoptosis regulator protein 2 [Homo sapiens]	0	0	9.158e-05	0.00012723	0	0.00055734	0.00021618	3.976e-05	0.00010996
CCDC151	NP_001289382.1	0 genes:. 3 proteins in this group did not match any genes. NP_001289382.1:coiled-coil domain-containing protein 151 isoform 2 [Homo sapiens] ;NP_001289383.1:coiled-coil domain-containing protein 151 isoform 3 [Homo sapiens] ;NP_659482.3:coiled-coil domain-containing protein 151 isoform 1 [Homo sapiens] ;	6.597e-05	0	0	0	0	0	0	0	0
CCDC43	NP_653210.2	coiled-coil domain-containing protein 43 isoform 1 [Homo sapiens]	0	0.00039644	0	0	0	0	0	0	0
CCDC47	NP_064583.2	coiled-coil domain-containing protein 47 precursor [Homo sapiens]	0	0	0	0.00058353	0.00024755	0.00037591	0	0.00030391	0.00035022
CCDC6	NP_005427.2	coiled-coil domain-containing protein 6 [Homo sapiens]	0	9.367e-05	0	0	0	0	0	0	0
CCDC97	NP_443080.1	coiled-coil domain-containing protein 97 [Homo sapiens]	0	0	0	0	0	0	0	5.349e-05	4.932e-05
CCNA2	NP_001228.1	cyclin-A2 [Homo sapiens]	0	0	0	0	0	0	0	4.247e-05	3.916e-05
CCT2	NP_006422.1	T-complex protein 1 subunit beta isoform 1 [Homo sapiens]	0.00053369	0.00049796	0.00118503	0.0344625	0.0715169	0.0451361	0.0125565	0.0148844	0.0133429
CCT3	NP_005989.3	T-complex protein 1 subunit gamma isoform a [Homo sapiens]	0.00019646	0.00016294	0.00038776	0.0172814	0.020842	0.0134923	0.00646813	0.00747398	0.00509027
CCT4	NP_006421.2	T-complex protein 1 subunit delta isoform a [Homo sapiens]	0.00052973	0	0.00031366	0.0196961	0.0326092	0.0189198	0.0090081	0.00762526	0.0061826
CCT5	NP_036205.1	T-complex protein 1 subunit epsilon isoform a [Homo sapiens]	0.00065971	0.00090281	0.00039063	0.0265696	0.0324887	0.0243873	0.00852401	0.0107851	0.00800453
CCT6A	NP_001753.1	T-complex protein 1 subunit zeta isoform a [Homo sapiens]	6.721e-05	0.00016724	0.00023879	0.0363241	0.0763319	0.0329021	0.0170706	0.0198652	0.0115184
CCT6B	NP_006575.2	T-complex protein 1 subunit zeta-2 isoform 1 [Homo sapiens]	0	0	0	0.00056642	0.00022761	0.00095032	0.00025719	0.00010739	0.00017328
CCT7	NP_006420.1	T-complex protein 1 subunit eta isoform a [Homo sapiens]	0.00019719	0.00016354	0.00023351	0.0280721	0.0636371	0.0236845	0.0129022	0.0157126	0.0106542
CCT8	NP_006576.2	T-complex protein 1 subunit theta isoform 1 [Homo sapiens]	0.00026052	0.00016205	0.00030851	0.0160724	0.00872754	0.0247385	0.00720141	0.0090737	0.00638974
CD2BP2	NP_006101.1	CD2 antigen cytoplasmic tail-binding protein 2 [Homo sapiens]	0	0.00026042	0.00024789	0	0	0	0.00019505	5.381e-05	0.00014882
CD44	NP_000601.3	0 genes:. 7 proteins in this group did not match any genes. NP_000601.3:CD44 antigen isoform 1 precursor [Homo sapiens] ;NP_001001389.1:CD44 antigen isoform 2 precursor [Homo sapiens] ;NP_001001390.1:CD44 antigen isoform 3 precursor [Homo sapiens] ;NP_001001391.1:CD44 antigen isoform 4 precursor [Homo sapiens] ;NP_001189484.1:CD44 antigen isoform 6 precursor [Homo sapiens] ;NP_001189485.1:CD44 an…	0	0.00011968	0	0	0	0	0	0	0
CDA	NP_001776.1	cytidine deaminase [Homo sapiens]	0.00073337	0.00364947	0.00173696	0.00128697	0	0.00020726	0.00151854	0.00050269	0.00081103
CDC23	NP_004652.2	cell division cycle protein 23 homolog [Homo sapiens]	0	0	0	0	0	0	3.714e-05	0	2.833e-05
CDC37	NP_008996.1	hsp90 co-chaperone Cdc37 [Homo sapiens]	0.00018884	0	0	0	0	0	5.865e-05	4.854e-05	0.000179
CDC42	NP_001782.1	cell division control protein 42 homolog isoform 1 precursor [Homo sapiens]	0	0	0	0	0	0	0.00011608	9.606e-05	0
CDC42EP1	NP_689449.1	cdc42 effector protein 1 [Homo sapiens]	0	0	0	0.00036042	0	0.00046435	0.0001134	0	8.653e-05
CDC42EP2	NP_006770.1	cdc42 effector protein 2 [Homo sapiens]	0	0	0	0	0	0	0	0.00017475	8.055e-05
CDC5L	NP_001244.1	cell division cycle 5-like protein [Homo sapiens]	0	0	0	0	0	0	0.00013822	4.576e-05	0.00010546
CDK1	NP_001777.1	cyclin-dependent kinase 1 isoform 1 [Homo sapiens]	0	0.0004485	0	0.00102806	0.00040258	0.00050943	7.465e-05	6.178e-05	0.00017087
CDK11B	NP_001278274.1	0 genes:. 10 proteins in this group did not match any genes. NP_001278274.1:cyclin-dependent kinase 11B isoform 10 [Homo sapiens] ;NP_001300825.1:cyclin-dependent kinase 11A isoform 5 [Homo sapiens] ;NP_001300911.1:cyclin-dependent kinase 11A isoform 3 [Homo sapiens] ;NP_001778.2:cyclin-dependent kinase 11B isoform 1 [Homo sapiens] ;NP_076916.2:cyclin-dependent kinase 11A isoform 1 [Homo sapiens]…	0	0.00017255	0	0	0	0	0.00017231	4.753e-05	2.191e-05
CDK2AP1	NP_001257363.1	0 genes:. 2 proteins in this group did not match any genes. NP_001257363.1:cyclin-dependent kinase 2-associated protein 1 isoform 2 [Homo sapiens] ;NP_004633.1:cyclin-dependent kinase 2-associated protein 1 isoform 1 [Homo sapiens] ;	0	0	0	0	0	0	0.00611603	0.008436	0.00641635
CDK4	NP_000066.1	cyclin-dependent kinase 4 [Homo sapiens]	0	0.00043962	0.00027898	7.752e-05	0	9.987e-05	7.317e-05	6.056e-05	0
CDK5RAP1	NP_001265096.1	0 genes:. 3 proteins in this group did not match any genes. NP_001265096.1:CDK5 regulatory subunit-associated protein 1 isoform c [Homo sapiens] ;NP_057166.4:CDK5 regulatory subunit-associated protein 1 isoform b [Homo sapiens] ;NP_057492.2:CDK5 regulatory subunit-associated protein 1 isoform a [Homo sapiens] ;	0	0	0	8.016e-05	0	5.164e-05	7.567e-05	0	5.773e-05
CDK5RAP3	NP_001265126.1	0 genes:. 2 proteins in this group did not match any genes. NP_001265126.1:CDK5 regulatory subunit-associated protein 3 isoform c [Homo sapiens] ;NP_788276.1:CDK5 regulatory subunit-associated protein 3 isoform b [Homo sapiens] ;	0	0	0	4.423e-05	0	5.699e-05	0	0	0
CDKL3	NP_001107047.1	0 genes:. 3 proteins in this group did not match any genes. NP_001107047.1:cyclin-dependent kinase-like 3 isoform 1 [Homo sapiens] ;NP_001287782.1:cyclin-dependent kinase-like 3 isoform 3 [Homo sapiens] ;NP_057592.2:cyclin-dependent kinase-like 3 isoform 2 [Homo sapiens] ;	6.029e-05	0	0	0	0	0	0	0	0
CDKN2A	NP_000068.1	0 genes:. 2 proteins in this group did not match any genes. NP_000068.1:cyclin-dependent kinase inhibitor 2A isoform p16INK4a [Homo sapiens] ;NP_001182061.1:cyclin-dependent kinase inhibitor 2A isoform p16gamma [Homo sapiens] ;	0	0.00056925	0.00108375	0.00045168	0	0.00077591	0.00042636	0.00047047	0.00021687
CDSN	NP_001255.3	corneodesmosin precursor [Homo sapiens]	0	0.00050361	0	0	0	0	0	0	0
CDV3	NP_001127894.1	0 genes:. 6 proteins in this group did not match any genes. NP_001127894.1:protein CDV3 homolog isoform a [Homo sapiens] ;NP_001127895.1:protein CDV3 homolog isoform c [Homo sapiens] ;NP_001269692.1:protein CDV3 homolog isoform d [Homo sapiens] ;NP_001269693.1:protein CDV3 homolog isoform e [Homo sapiens] ;NP_001269694.1:protein CDV3 homolog isoform f [Homo sapiens] ;NP_060018.1:protein CDV3 homo…	0	0.00041692	0	0	0	0	0	0	0
CDYL	NP_004815.3	chromodomain Y-like protein isoform a [Homo sapiens]	0	0	0	0	0	0	0.00069283	0.00053966	0.00105724
CDYL2	NP_689555.2	chromodomain Y-like protein 2 [Homo sapiens]	0	0	0	0	0	0	0.00017526	0.00018131	0.00010029
CEBPB	NP_005185.2	CCAAT/enhancer-binding protein beta isoform a [Homo sapiens]	0	0	0	0	0	0	0.00044984	0.00026592	0.00044128
CELF1	NP_001020767.1	0 genes:. 5 proteins in this group did not match any genes. NP_001020767.1:CUGBP Elav-like family member 1 isoform 3 [Homo sapiens] ;NP_001166110.1:CUGBP Elav-like family member 1 isoform 4 [Homo sapiens] ;NP_001166111.1:CUGBP Elav-like family member 1 isoform 5 [Homo sapiens] ;NP_006551.1:CUGBP Elav-like family member 1 isoform 1 [Homo sapiens] ;NP_941989.1:CUGBP Elav-like family member 1 isofor…	0	9.136e-05	0	0	0	0	0	0	0
CEP170	NP_055627.2	centrosomal protein of 170 kDa isoform alpha [Homo sapiens]	0	0	0	0	0	0	2.799e-05	1.158e-05	4.272e-05
CEP55	NP_060601.3	centrosomal protein of 55 kDa [Homo sapiens]	0	0	0	0	0	0	4.778e-05	0	3.646e-05
CEPT1	NP_006081.1	choline/ethanolaminephosphotransferase 1 [Homo sapiens]	0	0	0	0.00011292	0	0.00021822	0.00010659	0	8.133e-05
CETN2	NP_004335.1	centrin-2 [Homo sapiens]	0.00249004	0	0.00098293	0.00054621	0.00069516	0.00017593	0.0001289	0.00021335	0.0001967
CETN3	NP_001284694.1	0 genes:. 2 proteins in this group did not match any genes. NP_001284694.1:centrin-3 isoform 1 [Homo sapiens] ;NP_004356.2:centrin-3 isoform 2 [Homo sapiens] ;	0	0	0	0	0	0	0.00011608	0	8.856e-05
CFL1	NP_005498.1	cofilin-1 [Homo sapiens]	0.00430007	0.00454718	0.00636537	0.00464679	0.00216085	0.00565105	0.00120202	0.00099479	0.00234376
CHCHD2	NP_001307256.1	0 genes:. 2 proteins in this group did not match any genes. NP_001307256.1:coiled-coil-helix-coiled-coil-helix domain-containing protein 2 precursor isoform 1 [Homo sapiens] ;NP_057223.1:coiled-coil-helix-coiled-coil-helix domain-containing protein 2 precursor isoform 2 [Homo sapiens] ;	0	0	0.00100633	0	0	0	0	0	0
CHD1L	NP_001243265.1	0 genes:. 5 proteins in this group did not match any genes. NP_001243265.1:chromodomain-helicase-DNA-binding protein 1-like isoform 2 [Homo sapiens] ;NP_001243266.1:chromodomain-helicase-DNA-binding protein 1-like isoform 4 [Homo sapiens] ;NP_001243267.1:chromodomain-helicase-DNA-binding protein 1-like isoform 5 [Homo sapiens] ;NP_004275.4:chromodomain-helicase-DNA-binding protein 1-like isoform …	0	0	0	0	0	0	5.564e-05	0	2.122e-05
CHD3	NP_001005271.2	chromodomain-helicase-DNA-binding protein 3 isoform 3 [Homo sapiens]	0	0	0	0	0	0	0.00278203	0.00360641	0.00314128
CHD4	NP_001264.2	chromodomain-helicase-DNA-binding protein 4 isoform 1 [Homo sapiens]	0	0	0	0.00057735	3.127e-05	0.00061724	0.00594004	0.00806811	0.00634912
CHD5	NP_056372.1	chromodomain-helicase-DNA-binding protein 5 [Homo sapiens]	0	0	0	0	0	0	1.544e-05	1.458e-05	0
CHD7	NP_060250.2	chromodomain-helicase-DNA-binding protein 7 isoform 1 [Homo sapiens]	0	0	0	0	0	0	2.219e-05	0	3.387e-05
CHERP	NP_006378.3	calcium homeostasis endoplasmic reticulum protein [Homo sapiens]	0	0	0	0	0	0	4.841e-05	0	3.693e-05
CHMP4B	NP_789782.1	charged multivesicular body protein 4b [Homo sapiens]	0	0	0	0	0	0	0	0.00016382	0.00015103
CHMP5	NP_057494.3	charged multivesicular body protein 5 isoform 1 [Homo sapiens]	0.00048891	0	0.000193	0	0	0	0	0	0
CHORDC1	NP_036256.2	cysteine and histidine-rich domain-containing protein 1 isoform a [Homo sapiens]	0	0.00040122	0.00025461	7.074e-05	0	0.00036458	0	0	0
CKAP4	NP_006816.2	cytoskeleton-associated protein 4 [Homo sapiens]	0	7.376e-05	0	0	0.00039723	0.00020107	0.0002578	0.00039623	0.00025289
CKB	NP_001814.2	creatine kinase B-type [Homo sapiens]	0	0.00046616	0.00022187	0.00043152	0	0.00023827	0.00017457	9.632e-05	0.00022199
CKS1B	NP_001817.1	cyclin-dependent kinases regulatory subunit 1 [Homo sapiens]	0	0	0.00053501	0	0	0	0	0	0
CLASP2	NP_001193973.1	0 genes:. 2 proteins in this group did not match any genes. NP_001193973.1:CLIP-associating protein 2 isoform 2 [Homo sapiens] ;NP_055912.2:CLIP-associating protein 2 isoform 1 [Homo sapiens] ;	0	0	0	0	0	0	3.427e-05	0	2.615e-05
CLINT1	NP_001182484.1	0 genes:. 3 proteins in this group did not match any genes. NP_001182484.1:clathrin interactor 1 isoform 1 [Homo sapiens] ;NP_001182485.1:clathrin interactor 1 isoform 3 [Homo sapiens] ;NP_055481.1:clathrin interactor 1 isoform 2 [Homo sapiens] ;	0	6.905e-05	0	0	0	0	0.00010344	0	2.631e-05
CLN6	NP_060352.1	ceroid-lipofuscinosis neuronal protein 6 [Homo sapiens]	0	0	0	0.00030209	0	0.0001946	0	0	0
CLNS1A	NP_001298128.1	methylosome subunit pICln isoform a [Homo sapiens]	0.00105415	0	0	0	0	0	0.00037419	7.742e-05	0.00049962
CLPTM1L	NP_110409.2	cleft lip and palate transmembrane protein 1-like protein [Homo sapiens]	0	0	0	0.00021828	0	0.00016874	0.00016484	3.41e-05	6.288e-05
CLPX	NP_006651.2	ATP-dependent Clp protease ATP-binding subunit clpX-like, mitochondrial precursor [Homo sapiens]	0	0	0	0.00055657	0.00018889	0.00028683	7.005e-05	0	0.00013362
CLSPN	NP_071394.2	claspin isoform 1 [Homo sapiens]	0	0	0	0	0	0	0	1.37e-05	1.263e-05
CLTA	NP_001298132.1	0 genes:. 3 proteins in this group did not match any genes. NP_001298132.1:clathrin light chain A isoform g [Homo sapiens] ;NP_001298135.1:clathrin light chain A isoform j [Homo sapiens] ;NP_001824.1:clathrin light chain A isoform a [Homo sapiens] ;	0	0.00190294	0.0021133	0	0	0	0	0.00039318	0.00024165
CLTC	NP_001275582.1	0 genes:. 2 proteins in this group did not match any genes. NP_001275582.1:clathrin heavy chain 1 isoform 2 [Homo sapiens] ;NP_004850.1:clathrin heavy chain 1 isoform 1 [Homo sapiens] ;	0.00153051	0.00190407	0.00133419	0.00088129	0.00056971	0.00084708	0.00063382	0.00060105	0.00079592
CLU	NP_001822.3	clusterin preproprotein [Homo sapiens]	0	0	0	0	0.00053259	0.00013479	0	4.086e-05	7.535e-05
CMPK1	NP_001129612.1	0 genes:. 2 proteins in this group did not match any genes. NP_001129612.1:UMP-CMP kinase isoform b [Homo sapiens] ;NP_057392.1:UMP-CMP kinase isoform a [Homo sapiens] ;	0	0	0.00047225	0	0	0	0	0	0
CNBP	NP_001120664.1	0 genes:. 6 proteins in this group did not match any genes. NP_001120664.1:cellular nucleic acid-binding protein isoform 1 [Homo sapiens] ;NP_001120665.1:cellular nucleic acid-binding protein isoform 2 [Homo sapiens] ;NP_001120666.1:cellular nucleic acid-binding protein isoform 4 [Homo sapiens] ;NP_001120667.1:cellular nucleic acid-binding protein isoform 5 [Homo sapiens] ;NP_001120668.1:cellular…	0	0.00099222	0	0.00052485	0	0.00016905	0.00061929	0.00041002	0.00047251
CNN2	NP_001290428.1	0 genes:. 4 proteins in this group did not match any genes. NP_001290428.1:calponin-2 isoform c [Homo sapiens] ;NP_001290430.1:calponin-2 isoform d [Homo sapiens] ;NP_004359.1:calponin-2 isoform a [Homo sapiens] ;NP_958434.1:calponin-2 isoform b [Homo sapiens] ;	0	0	0.00014183	0	0	0	0	6.157e-05	5.676e-05
CNP	NP_149124.3	2',3'-cyclic-nucleotide 3'-phosphodiesterase [Homo sapiens]	0	0	0	0.00022316	0.00056802	0.00028751	0.00021065	8.717e-05	8.036e-05
CNPY2	NP_055070.1	protein canopy homolog 2 isoform 1 precursor [Homo sapiens]	0	0	0.00046446	0	0	0	0	0	0
CNPY3	NP_001305771.1	0 genes:. 3 proteins in this group did not match any genes. NP_001305771.1:protein canopy homolog 3 isoform 3 precursor [Homo sapiens] ;NP_001305774.1:protein canopy homolog 3 isoform 2 [Homo sapiens] ;NP_006577.2:protein canopy homolog 3 isoform 1 precursor [Homo sapiens] ;	0	0.00014277	0	0	0	0	0	0	0
COA7	NP_075565.2	cytochrome c oxidase assembly factor 7 [Homo sapiens]	0	0.00019222	0	0	0	0	0	0	0
COL3A1	NP_000081.1	collagen alpha-1(III) chain preproprotein [Homo sapiens]	0	0	0	0	0	0	0	1.252e-05	6.923e-05
COL5A1	NP_000084.3	0 genes:. 2 proteins in this group did not match any genes. NP_000084.3:collagen alpha-1(V) chain isoform 1 preproprotein [Homo sapiens] ;NP_001265003.1:collagen alpha-1(V) chain isoform 2 preproprotein [Homo sapiens] ;	0	0	0	0	0	0	4.825e-05	9.98e-06	0
COLGALT1	NP_078932.2	procollagen galactosyltransferase 1 precursor [Homo sapiens]	0	0.00014277	0.0001359	0.00015104	0	9.73e-05	3.564e-05	0.000118	5.439e-05
COMT	NP_001128634.1	0 genes:. 2 proteins in this group did not match any genes. NP_001128634.1:catechol O-methyltransferase isoform MB-COMT [Homo sapiens] ;NP_009294.1:catechol O-methyltransferase isoform S-COMT [Homo sapiens] ;	0	0	0	0.00034667	0	0.00022332	0	0	0
COPA	NP_001091868.1	0 genes:. 2 proteins in this group did not match any genes. NP_001091868.1:coatomer subunit alpha isoform 1 [Homo sapiens] ;NP_004362.2:coatomer subunit alpha isoform 2 [Homo sapiens] ;	0	3.601e-05	0	0.00022859	0	0.00029451	0.0002877	8.929e-05	0.00016463
COPB1	NP_057535.1	coatomer subunit beta [Homo sapiens]	0	0	0	0.00012323	0	9.526e-05	9.306e-05	0	3.55e-05
COPB2	NP_004757.1	coatomer subunit beta' [Homo sapiens]	0	9.802e-05	0	0	0	0	0	0	0
COPE	NP_009194.2	0 genes:. 2 proteins in this group did not match any genes. NP_009194.2:coatomer subunit epsilon isoform a [Homo sapiens] ;NP_955474.1:coatomer subunit epsilon isoform b [Homo sapiens] ;	0	0	0	0.00022877	0	0.0001965	0	5.957e-05	0.00021969
COPG1	NP_057212.1	coatomer subunit gamma-1 [Homo sapiens]	0	0.00010161	0	5.375e-05	0.0001368	0.00010387	0	2.099e-05	3.871e-05
COPS4	NP_001244935.1	0 genes:. 2 proteins in this group did not match any genes. NP_001244935.1:COP9 signalosome complex subunit 4 isoform 2 [Homo sapiens] ;NP_057213.2:COP9 signalosome complex subunit 4 isoform 1 [Homo sapiens] ;	0	0.00012614	0	0	0	0	0	0	0
COPS8	NP_006701.1	COP9 signalosome complex subunit 8 isoform 1 [Homo sapiens]	0.00017077	0	0	0	0	0	0	0	0
COPS9	NP_001156896.1	myeloma-overexpressed gene 2 protein isoform 2 [Homo sapiens]	0.00187845	0	0.00222453	0	0	0	0	0	0
CORO1B	NP_065174.1	coronin-1B [Homo sapiens]	0.00014597	0.0001816	0.0002593	0	0	0	0	0	0
CORO1C	NP_001098707.1	0 genes:. 2 proteins in this group did not match any genes. NP_001098707.1:coronin-1C isoform a [Homo sapiens] ;NP_055140.1:coronin-1C isoform b [Homo sapiens] ;	0.00020317	0	0	0	0	0	0	0	0
COX11	NP_001156333.1	0 genes:. 4 proteins in this group did not match any genes. NP_001156333.1:cytochrome c oxidase assembly protein COX11, mitochondrial isoform 2 [Homo sapiens] ;NP_001156334.1:cytochrome c oxidase assembly protein COX11, mitochondrial isoform 3 [Homo sapiens] ;NP_001308447.1:cytochrome c oxidase assembly protein COX11, mitochondrial isoform 4 [Homo sapiens] ;NP_004366.1:cytochrome c oxidase assemb…	0	0	0	0	0	0	0.00019279	0	7.355e-05
COX5A	NP_004246.2	cytochrome c oxidase subunit 5A, mitochondrial precursor [Homo sapiens]	0	0	0.00028177	0	0	0	0	0	0
CPNE1	NP_001185792.1	0 genes:. 3 proteins in this group did not match any genes. NP_001185792.1:copine-1 isoform c [Homo sapiens] ;NP_003906.2:copine-1 isoform b [Homo sapiens] ;NP_690905.1:copine-1 isoform a [Homo sapiens] ;	0	0.00024852	0.00023656	0.0002191	0	0.00028228	4.136e-05	0	0.00012624
CPNE3	NP_003900.1	copine-3 [Homo sapiens]	0	8.268e-05	0	0.00013121	0	5.635e-05	4.129e-05	3.417e-05	9.45e-05
CPS1	NP_001116105.1	carbamoyl-phosphate synthase [ammonia], mitochondrial isoform a precursor [Homo sapiens]	0.00016589	0.00050122	0.00050517	0.00155957	0.00150848	0.00225044	0.00101579	0.00079742	0.00097721
CPSF1	NP_037423.2	cleavage and polyadenylation specificity factor subunit 1 [Homo sapiens]	0	0	0	4.883e-05	0	6.291e-05	1.536e-05	0	2.345e-05
CPSF2	NP_001309199.1	0 genes:. 2 proteins in this group did not match any genes. NP_001309199.1:cleavage and polyadenylation specificity factor subunit 2 isoform 2 [Homo sapiens] ;NP_059133.1:cleavage and polyadenylation specificity factor subunit 2 isoform 1 [Homo sapiens] ;	0	0	5.782e-05	6.426e-05	0	0.00024838	0	0	0
CPSF3	NP_001308763.1	0 genes:. 4 proteins in this group did not match any genes. NP_001308763.1:cleavage and polyadenylation specificity factor subunit 3 isoform b [Homo sapiens] ;NP_001308764.1:cleavage and polyadenylation specificity factor subunit 3 isoform c [Homo sapiens] ;NP_001308765.1:cleavage and polyadenylation specificity factor subunit 3 isoform d [Homo sapiens] ;NP_057291.1:cleavage and polyadenylation s…	0.00033098	0.00027451	0	0.00047192	0	9.354e-05	0.00013707	0.00011344	0.0002876
CPSF6	NP_001287876.1	0 genes:. 2 proteins in this group did not match any genes. NP_001287876.1:cleavage and polyadenylation specificity factor subunit 6 isoform 2 [Homo sapiens] ;NP_008938.2:cleavage and polyadenylation specificity factor subunit 6 isoform 1 [Homo sapiens] ;	0.00030349	0.00022654	0.00064693	0.00039944	0.00040669	0.00025732	0.00067869	0.00059289	0.00031645
CPSF7	NP_001129512.1	0 genes:. 3 proteins in this group did not match any genes. NP_001129512.1:cleavage and polyadenylation specificity factor subunit 7 isoform 2 [Homo sapiens] ;NP_001136037.1:cleavage and polyadenylation specificity factor subunit 7 isoform 3 [Homo sapiens] ;NP_079087.3:cleavage and polyadenylation specificity factor subunit 7 isoform 1 [Homo sapiens] ;	0	0	0	0.0002992	0.00050772	6.425e-05	0.0003295	0.00042852	0.00014366
CREB3L2	NP_001305175.1	0 genes:. 2 proteins in this group did not match any genes. NP_001305175.1:cyclic AMP-responsive element-binding protein 3-like protein 2 isoform 3 [Homo sapiens] ;NP_919047.2:cyclic AMP-responsive element-binding protein 3-like protein 2 isoform 1 [Homo sapiens] ;	0	0	0	0	0	0	0	4.015e-05	7.403e-05
CRIP2	NP_001257766.1	0 genes:. 2 proteins in this group did not match any genes. NP_001257766.1:cysteine-rich protein 2 isoform 2 [Homo sapiens] ;NP_001303.1:cysteine-rich protein 2 isoform 1 [Homo sapiens] ;	0	0.00015745	0.00059952	0	0	0	0	0	0
CRKL	NP_005198.1	crk-like protein [Homo sapiens]	0.00035337	0.00058616	0.00055797	0.00015503	0	0.00049935	7.317e-05	0	5.583e-05
CRTAP	NP_006362.1	cartilage-associated protein precursor [Homo sapiens]	0.00489521	0.00365402	0.00495388	0.00446286	0.00059635	0.00275948	0.00308936	0.00379443	0.00526655
CSDE1	NP_001123995.1	0 genes:. 4 proteins in this group did not match any genes. NP_001123995.1:cold shock domain-containing protein E1 isoform 3 [Homo sapiens] ;NP_001229820.1:cold shock domain-containing protein E1 isoform 4 [Homo sapiens] ;NP_001229821.1:cold shock domain-containing protein E1 isoform 1 [Homo sapiens] ;NP_009089.4:cold shock domain-containing protein E1 isoform 2 [Homo sapiens] ;	0	0	0	0	0	0	5.454e-05	0	6.242e-05
CSE1L	NP_001307.2	exportin-2 isoform 1 [Homo sapiens]	3.676e-05	4.573e-05	0	4.838e-05	0.00036941	0.00018699	6.85e-05	5.669e-05	5.226e-05
CSNK2A1	NP_808227.1	casein kinase II subunit alpha isoform a [Homo sapiens]	0	0	0	0	0	0	0.00073713	0.00051619	0.00060568
CSNK2A2	NP_001887.1	casein kinase II subunit alpha' [Homo sapiens]	0	0	0	0	0	0	0.00025338	5.242e-05	0.00019332
CSNK2B	NP_001269314.1	0 genes:. 2 proteins in this group did not match any genes. NP_001269314.1:casein kinase II subunit beta isoform 2 [Homo sapiens] ;NP_001311.3:casein kinase II subunit beta isoform 1 [Homo sapiens] ;	0	0	0	0	0	0	0.00073205	0.00025965	0.00047875
CSRP1	NP_001180499.1	0 genes:. 2 proteins in this group did not match any genes. NP_001180499.1:cysteine and glycine-rich protein 1 isoform 3 [Homo sapiens] ;NP_004069.1:cysteine and glycine-rich protein 1 isoform 1 [Homo sapiens] ;	0.00019086	0	0	0	0	0	0	0	0
CSTA	NP_005204.1	cystatin-A [Homo sapiens]	0.00072838	0.00181232	0	0	0	0	0	0	0
CSTB	NP_000091.1	cystatin-B [Homo sapiens]	0.00072838	0.00045308	0.00215643	0	0	0	0	0	0
CSTF1	NP_001315.1	cleavage stimulation factor subunit 1 [Homo sapiens]	0	0	0	0.00010899	0	0.00049147	0.0002572	0.00012771	0.00015699
CTBP1	NP_001012632.1	C-terminal-binding protein 1 isoform 2 [Homo sapiens]	0	0	0	0	0	0	0.00016416	0.00013747	0.00035488
CTBP2	NP_001320.1	C-terminal-binding protein 2 isoform 1 [Homo sapiens]	0	0	0	0	0	0	0.00073853	0.00048595	0.00091231
CTNNA1	NP_001277236.1	0 genes:. 10 proteins in this group did not match any genes. NP_001277236.1:catenin alpha-1 isoform 2 [Homo sapiens] ;NP_001277238.1:catenin alpha-1 isoform 3 [Homo sapiens] ;NP_001277239.1:catenin alpha-1 isoform 4 precursor [Homo sapiens] ;NP_001310914.1:catenin alpha-1 isoform 6 [Homo sapiens] ;NP_001310915.1:catenin alpha-1 isoform 7 [Homo sapiens] ;NP_001310929.1:catenin alpha-1 isoform 5 [H…	0	0	0	0	0	0	0	4.363e-05	6.034e-05
CTNND1	NP_001078927.1	0 genes:. 15 proteins in this group did not match any genes. NP_001078927.1:catenin delta-1 isoform 1ABC [Homo sapiens] ;NP_001078928.1:catenin delta-1 isoform 1AB [Homo sapiens] ;NP_001078931.1:catenin delta-1 isoform 1A [Homo sapiens] ;NP_001078932.1:catenin delta-1 isoform 3ABC [Homo sapiens] ;NP_001078933.1:catenin delta-1 isoform 3AB [Homo sapiens] ;NP_001078934.1:catenin delta-1 isoform 3B …	0	0	0	4.853e-05	0	3.126e-05	4.581e-05	0	5.243e-05
CTPS1	NP_001896.2	CTP synthase 1 isoform a [Homo sapiens]	0.00012078	0.00022539	0.00028606	0.00051664	0	0.00066563	0.00018757	0.00015523	0.00020036
CTSC	NP_001805.3	dipeptidyl peptidase 1 isoform a preproprotein [Homo sapiens]	0.00015417	0.0004795	0.00027386	0.00010146	0	0.00026143	0	3.963e-05	3.654e-05
CTSD	NP_001900.1	cathepsin D preproprotein [Homo sapiens]	0	0.00010777	0	0	0	0	0	0	0
CTSV	NP_001324.2	cathepsin L2 preproprotein [Homo sapiens]	0	0.00013294	0	0	0	0	0	0	0
CTSZ	NP_001327.2	cathepsin Z preproprotein [Homo sapiens]	0	0	0.00013949	0	0	0	0	0	0
CTTN	NP_005222.2	src substrate cortactin isoform a [Homo sapiens]	0.00090849	0.00113023	0.00192118	0.00072597	0.00043479	0.00049517	0.00024186	0.00026688	0.0004921
CUL1	NP_003583.2	cullin-1 [Homo sapiens]	0	0	0	0	0	0	8.571e-05	0	4.36e-05
CUL4A	NP_001008895.1	cullin-4A isoform 1 [Homo sapiens]	0	0	0	0	0	0	0	2.417e-05	2.229e-05
CUTA	NP_001014433.1	0 genes:. 3 proteins in this group did not match any genes. NP_001014433.1:protein CutA isoform 1 [Homo sapiens] ;NP_001014840.1:protein CutA isoform 3 precursor [Homo sapiens] ;NP_057005.1:protein CutA isoform 2 precursor [Homo sapiens] ;	0	0	0.00021346	0.00059311	0	0.00091698	0.00011197	0.00046334	0.00034173
CUX1	NP_001189472.1	protein CASP isoform d [Homo sapiens]	0	0	0	0	0	0	0.00083568	0.00085932	0.00116045
CWC15	NP_057487.2	spliceosome-associated protein CWC15 homolog [Homo sapiens]	0	0.00038779	0.00018457	0.00041026	0	0.00026428	9.681e-05	0.00016025	0.00014774
CWC27	NP_005860.2	peptidyl-prolyl cis-trans isomerase CWC27 homolog isoform 1 [Homo sapiens]	0.00052931	0.00037629	0.00053728	0.0011445	0.00025332	0.00076933	0.00018789	0.00038873	0.00035839
CXCR4	NP_001008540.1	0 genes:. 2 proteins in this group did not match any genes. NP_001008540.1:C-X-C chemokine receptor type 4 isoform a [Homo sapiens] ;NP_003458.1:C-X-C chemokine receptor type 4 isoform b [Homo sapiens] ;	0	0	0	0.00019793	0	8.5e-05	0.00018683	5.154e-05	4.752e-05
CXorf51B	NP_001231821.1	uncharacterized protein LOC100133053 [Homo sapiens]	0.00033047	0	0	0	0	0	0	0	0
CYB5R3	NP_000389.1	0 genes:. 3 proteins in this group did not match any genes. NP_000389.1:NADH-cytochrome b5 reductase 3 isoform 1 [Homo sapiens] ;NP_001165131.1:NADH-cytochrome b5 reductase 3 isoform 3 [Homo sapiens] ;NP_015565.1:NADH-cytochrome b5 reductase 3 isoform 2 [Homo sapiens] ;	0.00011857	0	0	0	0	0	0	0	0
CYC1	NP_001907.2	cytochrome c1, heme protein, mitochondrial precursor [Homo sapiens]	0	0.00027324	0	0.00028907	0.0007358	0	0	0	0
CYCS	NP_061820.1	cytochrome c [Homo sapiens]	0.00033991	0.00084575	0	0	0	0	0	0	0
CYTH3	NP_004218.1	cytohesin-3 [Homo sapiens]	0	0	0.00010593	0	0	0	0	0	0
DARS	NP_001280241.1	0 genes:. 2 proteins in this group did not match any genes. NP_001280241.1:aspartate--tRNA ligase, cytoplasmic isoform 2 [Homo sapiens] ;NP_001340.2:aspartate--tRNA ligase, cytoplasmic isoform 1 [Homo sapiens] ;	0	0.00044291	0.0002108	0.00011714	0	0.00030185	0.00022115	0	0.0002531
DAXX	NP_001135442.1	0 genes:. 3 proteins in this group did not match any genes. NP_001135442.1:death domain-associated protein 6 isoform b [Homo sapiens] ;NP_001241646.1:death domain-associated protein 6 isoform c [Homo sapiens] ;NP_001341.1:death domain-associated protein 6 isoform a [Homo sapiens] ;	0	0	0	0	0	0	5.896e-05	0	2.249e-05
DBNL	NP_001014436.1	0 genes:. 5 proteins in this group did not match any genes. NP_001014436.1:drebrin-like protein isoform b [Homo sapiens] ;NP_001116428.1:drebrin-like protein isoform c [Homo sapiens] ;NP_001271242.1:drebrin-like protein isoform d [Homo sapiens] ;NP_001271244.1:drebrin-like protein isoform e [Homo sapiens] ;NP_054782.2:drebrin-like protein isoform a [Homo sapiens] ;	0	0	9.829e-05	0	0	0	0	0	0
DCAF10	NP_001273739.1	0 genes:. 2 proteins in this group did not match any genes. NP_001273739.1:DDB1- and CUL4-associated factor 10 isoform b [Homo sapiens] ;NP_077321.3:DDB1- and CUL4-associated factor 10 isoform a [Homo sapiens] ;	0	0	0	6.085e-05	0	0.00015679	0	0	0
DCAF7	NP_005819.3	DDB1- and CUL4-associated factor 7 [Homo sapiens]	0	0	0	6.868e-05	0	0.00026544	0.00012965	5.365e-05	0.00024731
DCD	NP_001287783.1	0 genes:. 2 proteins in this group did not match any genes. NP_001287783.1:dermcidin isoform 2 preproprotein [Homo sapiens] ;NP_444513.1:dermcidin isoform 1 preproprotein [Homo sapiens] ;	0.00029496	0.00146783	0.00034931	0	0	0	0	0	0
DCP1A	NP_001277133.1	0 genes:. 2 proteins in this group did not match any genes. NP_001277133.1:mRNA-decapping enzyme 1A isoform b [Homo sapiens] ;NP_060873.4:mRNA-decapping enzyme 1A isoform a [Homo sapiens] ;	0	0	0	0.0001727	0	5.563e-05	0	0	0
DCTN1	NP_001128512.1	0 genes:. 6 proteins in this group did not match any genes. NP_001128512.1:dynactin subunit 1 isoform 3 [Homo sapiens] ;NP_001128513.1:dynactin subunit 1 isoform 4 [Homo sapiens] ;NP_001177765.1:dynactin subunit 1 isoform 5 [Homo sapiens] ;NP_001177766.1:dynactin subunit 1 isoform 6 [Homo sapiens] ;NP_004073.2:dynactin subunit 1 isoform 1 [Homo sapiens] ;NP_075408.1:dynactin subunit 1 isoform 2 […	2.848e-05	0	0	0	0	0	0	4.393e-05	0.000108
DCTN2	NP_001248341.1	0 genes:. 3 proteins in this group did not match any genes. NP_001248341.1:dynactin subunit 2 isoform 2 [Homo sapiens] ;NP_001248342.1:dynactin subunit 2 isoform 3 [Homo sapiens] ;NP_006391.1:dynactin subunit 2 isoform 1 [Homo sapiens] ;	0	0.00022036	0.00062927	0	0	0	0	0	0
DCTPP1	NP_077001.1	dCTP pyrophosphatase 1 [Homo sapiens]	0.00251933	0.00156712	0.00174037	0.00096712	0.00070334	0.00071201	0.00143457	0	0.00079604
DDB1	NP_001914.3	DNA damage-binding protein 1 [Homo sapiens]	6.262e-05	0.00011685	0	0.00032964	0	0.00015927	0.00011669	0.00011266	8.903e-05
DDX1	NP_004930.1	ATP-dependent RNA helicase DDX1 [Homo sapiens]	4.823e-05	0	0.00022847	0.0001587	0.00016158	0.00012268	0.00017976	0.00012397	0.00016001
DDX10	NP_004389.2	probable ATP-dependent RNA helicase DDX10 [Homo sapiens]	4.079e-05	0	0	0	0	0	0	0	0
DDX11	NP_001244074.1	0 genes:. 4 proteins in this group did not match any genes. NP_001244074.1:probable ATP-dependent DNA helicase DDX11 isoform 4 [Homo sapiens] ;NP_004390.3:probable ATP-dependent DNA helicase DDX11 isoform 2 [Homo sapiens] ;NP_085911.2:probable ATP-dependent DNA helicase DDX11 isoform 1 [Homo sapiens] ;NP_689651.1:probable ATP-dependent DNA helicase DDX11 isoform 3 [Homo sapiens] ;	0	0	0	2.669e-05	0.00027174	6.877e-05	0	0	0
DDX17	NP_001091974.1	probable ATP-dependent RNA helicase DDX17 isoform 3 [Homo sapiens]	0	0	5.782e-05	0	0	0	0.0003855	0.0003514	0.0001445
DDX19B	NP_001014451.1	0 genes:. 5 proteins in this group did not match any genes. NP_001014451.1:ATP-dependent RNA helicase DDX19B isoform 2 [Homo sapiens] ;NP_001244101.1:ATP-dependent RNA helicase DDX19B isoform 4 [Homo sapiens] ;NP_001307451.1:ATP-dependent RNA helicase DDX19A isoform 2 [Homo sapiens] ;NP_009173.1:ATP-dependent RNA helicase DDX19B isoform 1 [Homo sapiens] ;NP_060802.1:ATP-dependent RNA helicase DDX…	0	0	0	0.00010485	0	0.00013509	0	0	0
DDX20	NP_009135.4	probable ATP-dependent RNA helicase DDX20 [Homo sapiens]	0	0	0	0	0	0	2.691e-05	2.227e-05	8.212e-05
DDX21	NP_004719.2	nucleolar RNA helicase 2 isoform 1 [Homo sapiens]	0	0	0	5.999e-05	0	7.729e-05	0.00036809	0.00039837	0.00064049
DDX23	NP_004809.2	probable ATP-dependent RNA helicase DDX23 [Homo sapiens]	0	0	0	0	0	0	0	2.238e-05	2.063e-05
DDX24	NP_065147.1	ATP-dependent RNA helicase DDX24 [Homo sapiens]	0	0	0	0	0	0	7.743e-05	8.544e-05	7.877e-05
DDX39A	NP_005795.2	ATP-dependent RNA helicase DDX39A [Homo sapiens]	0.00041792	0	0.00039594	0.00089108	0.00028002	0.00127562	0.00041537	0.00030557	0.00079891
DDX39B	NP_542165.1	spliceosome RNA helicase DDX39B [Homo sapiens]	0	0.00020749	0	0	0	0	0.0002072	0.00038107	7.246e-05
DDX3X	NP_001180345.1	ATP-dependent RNA helicase DDX3X isoform 2 [Homo sapiens]	0.00048595	0.00120913	0.00057548	0.00060406	0.00072355	0.00073248	0.00112627	0.0013324	0.00121746
DDX41	NP_057306.2	probable ATP-dependent RNA helicase DDX41 isoform 1 [Homo sapiens]	0	0	6.795e-05	0.0001888	0	0.0003892	0.00017822	0.00017699	0.00013598
DDX42	NP_987095.1	ATP-dependent RNA helicase DDX42 [Homo sapiens]	3.805e-05	0.0005207	0.0002253	0.00040063	0	0.00022582	0.00028363	9.781e-05	0.00021641
DDX46	NP_055644.2	probable ATP-dependent RNA helicase DDX46 isoform 2 [Homo sapiens]	0	0.00010767	0	9.112e-05	0	0.00046961	0.00010752	0	0.00019689
DDX46	NP_001287789.1	probable ATP-dependent RNA helicase DDX46 isoform 1 [Homo sapiens]	0	0.00010756	0	0	0	0	0.00010742	5.334e-05	0
DDX5	NP_001307526.1	probable ATP-dependent RNA helicase DDX5 isoform b [Homo sapiens]	0	0	0	4.782e-05	0	0.00019714	0.00045896	0.00041836	0.00083153
DDX50	NP_076950.1	ATP-dependent RNA helicase DDX50 [Homo sapiens]	0	0	0	0	0	0	6.016e-05	0	0.00014581
DDX60	NP_060101.3	probable ATP-dependent RNA helicase DDX60 [Homo sapiens]	0	0	0	0	0	0	3.885e-05	1.072e-05	1.976e-05
DEK	NP_001128181.1	0 genes:. 2 proteins in this group did not match any genes. NP_001128181.1:protein DEK isoform 2 [Homo sapiens] ;NP_003463.1:protein DEK isoform 1 [Homo sapiens] ;	0	0	0	0	0	0	0	5.381e-05	4.961e-05
DHX15	NP_001349.2	pre-mRNA-splicing factor ATP-dependent RNA helicase DHX15 [Homo sapiens]	4.489e-05	0.00050266	0.00010633	0.00026589	0	0.00022838	0.0004462	0.0002308	0.00046811
DHX16	NP_003578.2	putative pre-mRNA-splicing factor ATP-dependent RNA helicase DHX16 isoform 1 [Homo sapiens]	0	0	0	2.256e-05	0	2.907e-05	2.13e-05	0	0.00014625
DHX30	NP_055781.2	0 genes:. 2 proteins in this group did not match any genes. NP_055781.2:putative ATP-dependent RNA helicase DHX30 isoform 2 [Homo sapiens] ;NP_619520.1:putative ATP-dependent RNA helicase DHX30 isoform 1 [Homo sapiens] ;	0	0	0	0	0	0	9.598e-05	7.943e-05	5.858e-05
DHX36	NP_001107869.1	0 genes:. 2 proteins in this group did not match any genes. NP_001107869.1:ATP-dependent RNA helicase DHX36 isoform 2 [Homo sapiens] ;NP_065916.2:ATP-dependent RNA helicase DHX36 isoform 1 [Homo sapiens] ;	0	0	0	2.363e-05	0	6.089e-05	6.691e-05	0	5.105e-05
DHX38	NP_054722.2	pre-mRNA-splicing factor ATP-dependent RNA helicase PRP16 [Homo sapiens]	0	0	0	0	0	0	1.807e-05	0	5.515e-05
DHX9	NP_001348.2	ATP-dependent RNA helicase A [Homo sapiens]	0	0	0	5.548e-05	0	0.00014296	0.00033169	0.00018782	0.0004795
DIDO1	NP_149072.2	death-inducer obliterator 1 isoform c [Homo sapiens]	0	0	0	0	0	0	1.98e-05	0	2.266e-05
DIMT1	NP_055288.1	probable dimethyladenosine transferase [Homo sapiens]	0	0	0	0.00015008	0	9.668e-05	0.00014167	5.862e-05	5.404e-05
DLAT	NP_001922.2	dihydrolipoyllysine-residue acetyltransferase component of pyruvate dehydrogenase complex, mitochondrial precursor [Homo sapiens]	0	0	6.533e-05	0	0	0	0	0	0
DLD	NP_000099.2	0 genes:. 3 proteins in this group did not match any genes. NP_000099.2:dihydrolipoyl dehydrogenase, mitochondrial isoform 1 precursor [Homo sapiens] ;NP_001276679.1:dihydrolipoyl dehydrogenase, mitochondrial isoform 2 [Homo sapiens] ;NP_001276680.1:dihydrolipoyl dehydrogenase, mitochondrial isoform 3 [Homo sapiens] ;	0.00014024	0.0002617	0.00016607	0.00032301	0.00046981	0.00065396	0.00017423	0.00010814	0.00016617
DLG3	NP_001159750.1	0 genes:. 3 proteins in this group did not match any genes. NP_001159750.1:disks large homolog 3 isoform c [Homo sapiens] ;NP_065781.1:disks large homolog 3 isoform b [Homo sapiens] ;NP_066943.2:disks large homolog 3 isoform a [Homo sapiens] ;	0	0	0	0	0	0	6.058e-05	5.013e-05	0.00013865
DLST	NP_001924.2	dihydrolipoyllysine-residue succinyltransferase component of 2-oxoglutarate dehydrogenase complex, mitochondrial isoform 1 precursor [Homo sapiens]	0	0.00049009	0	0.00031109	0	0.0002004	9.788e-05	0	0.00014937
DNAJA1	NP_001530.1	dnaJ homolog subfamily A member 1 isoform 1 [Homo sapiens]	0.0005394	0.00100659	0.00127756	0.00609365	0.00813178	0.00571465	0.00295981	0.00300413	0.00213046
DNAJA2	NP_005871.1	dnaJ homolog subfamily A member 2 [Homo sapiens]	0.00025988	0.00043109	0.00020518	0.00279338	0.00377275	0.00242377	0.00123768	0.00084616	0.00065693
DNAJA3	NP_005138.3	dnaJ homolog subfamily A member 3, mitochondrial isoform 1 [Homo sapiens]	0	0	0	0.00039145	0.0007473	0.00037826	0.00036951	0.0001529	7.048e-05
DNAJB1	NP_001300893.1	0 genes:. 2 proteins in this group did not match any genes. NP_001300893.1:dnaJ homolog subfamily B member 1 isoform 2 [Homo sapiens] ;NP_006136.1:dnaJ homolog subfamily B member 1 isoform 1 [Homo sapiens] ;	0	0	0	0	0	0	0	0.00045871	0.00028193
DNAJB11	NP_057390.1	dnaJ homolog subfamily B member 11 precursor [Homo sapiens]	0	0.00012403	0	0.00091849	0	8.453e-05	6.193e-05	0.00015376	9.45e-05
DNAJB12	NP_060096.3	dnaJ homolog subfamily B member 12 [Homo sapiens]	0	0	0	0.00011485	0	0.00022196	0	0	0
DNAJB4	NP_008965.2	dnaJ homolog subfamily B member 4 isoform a [Homo sapiens]	0	0	0	0.00062725	0.0007096	0.00044897	6.579e-05	0.00010889	0.00010039
DNAJB6	NP_490647.1	dnaJ homolog subfamily B member 6 isoform a [Homo sapiens]	0	0	0	0.00014409	0	9.282e-05	0	0	0
DNAJC10	NP_001258510.1	0 genes:. 2 proteins in this group did not match any genes. NP_001258510.1:dnaJ homolog subfamily C member 10 isoform 2 precursor [Homo sapiens] ;NP_061854.1:dnaJ homolog subfamily C member 10 isoform 1 precursor [Homo sapiens] ;	0	5.944e-05	0	0.00053451	0.00032013	0.00101273	0.00011872	2.456e-05	0.00031703
DNAJC13	NP_056083.3	dnaJ homolog subfamily C member 13 isoform 2 [Homo sapiens]	0	0	0	0	0	0	0	8.18e-06	1.508e-05
DNAJC21	NP_001012339.2	0 genes:. 2 proteins in this group did not match any genes. NP_001012339.2:dnaJ homolog subfamily C member 21 isoform 2 [Homo sapiens] ;NP_919259.3:dnaJ homolog subfamily C member 21 isoform 1 [Homo sapiens] ;	0	0	7.96e-05	0	0	0	0	0.00010366	6.371e-05
DNAJC7	NP_003306.3	dnaJ homolog subfamily C member 7 isoform 1 [Homo sapiens]	0	0	0	0.00057054	0.00024204	0.00042879	0.00013464	0.00014857	0.00020546
DNAJC8	NP_055095.2	dnaJ homolog subfamily C member 8 [Homo sapiens]	0	0	0	0	0	0	8.763e-05	0.00014505	0.00013372
DNM1L	NP_001265392.1	0 genes:. 7 proteins in this group did not match any genes. NP_001265392.1:dynamin-1-like protein isoform 4 [Homo sapiens] ;NP_001265393.1:dynamin-1-like protein isoform 5 [Homo sapiens] ;NP_001265394.1:dynamin-1-like protein isoform 6 [Homo sapiens] ;NP_001265395.1:dynamin-1-like protein isoform 7 [Homo sapiens] ;NP_005681.2:dynamin-1-like protein isoform 3 [Homo sapiens] ;NP_036192.2:dynamin-1-…	9.846e-05	0	0	0	0	0	0	0	0
DNMT1	NP_001124295.1	0 genes:. 3 proteins in this group did not match any genes. NP_001124295.1:DNA (cytosine-5)-methyltransferase 1 isoform a [Homo sapiens] ;NP_001305659.1:DNA (cytosine-5)-methyltransferase 1 isoform c [Homo sapiens] ;NP_001370.1:DNA (cytosine-5)-methyltransferase 1 isoform b [Homo sapiens] ;	0	0	0	0	0	0	1.358e-05	4.497e-05	5.183e-05
DNTTIP1	NP_443183.1	deoxynucleotidyltransferase terminal-interacting protein 1 [Homo sapiens]	0	0	0	0	0	0	0.00202164	0.00245387	0.00267363
DPF2	NP_006259.1	zinc finger protein ubi-d4 [Homo sapiens]	0	0	0	0	0	0	0.00017011	4.693e-05	0.00017305
DPM1	NP_001303963.1	0 genes:. 3 proteins in this group did not match any genes. NP_001303963.1:dolichol-phosphate mannosyltransferase subunit 1 isoform 1 [Homo sapiens] ;NP_001303964.1:dolichol-phosphate mannosyltransferase subunit 1 isoform 2 [Homo sapiens] ;NP_003850.1:dolichol-phosphate mannosyltransferase subunit 1 isoform 3 [Homo sapiens] ;	0	0	0	0.0004777	0	0.00020516	0.00015031	6.22e-05	0.00011468
DPY30	NP_115963.1	protein dpy-30 homolog isoform 1 [Homo sapiens]	0	0	0	0.00071173	0.00120775	0	0.00179157	0.00240937	0.00085433
DPYSL2	NP_001184222.1	0 genes:. 2 proteins in this group did not match any genes. NP_001184222.1:dihydropyrimidinase-related protein 2 isoform 1 [Homo sapiens] ;NP_001377.1:dihydropyrimidinase-related protein 2 isoform 2 [Homo sapiens] ;	0.00021087	0.00026234	0.00018729	0	0	0	0	8.131e-05	7.496e-05
DR1	NP_001929.1	protein Dr1 [Homo sapiens]	0	0.00025228	0	0	0	0	0.00025194	0.00010425	9.611e-05
DSC1	NP_004939.1	0 genes:. 2 proteins in this group did not match any genes. NP_004939.1:desmocollin-1 isoform Dsc1b precursor [Homo sapiens] ;NP_077739.1:desmocollin-1 isoform Dsc1a preproprotein [Homo sapiens] ;	0	0.00031716	0	0	0	0	0	0	0
DSG1	NP_001933.2	desmoglein-1 preproprotein [Homo sapiens]	0.00010207	0.00071957	0.00016117	0	0	0	0	0	0
DSP	NP_004406.2	desmoplakin isoform I [Homo sapiens]	4.973e-05	0.00051037	4.417e-05	0	0	0	1.544e-05	6.39e-06	5.89e-06
DST	NP_001138241.1	0 genes:. 3 proteins in this group did not match any genes. NP_001138241.1:dystonin isoform 2 [Homo sapiens] ;NP_001138242.1:dystonin isoform 3 [Homo sapiens] ;NP_899236.1:dystonin isoform 1 [Homo sapiens] ;	0	0	0	0	0	0	3.91e-06	0	2.98e-06
DSTN	NP_001011546.1	destrin isoform b [Homo sapiens]	0	0.00060002	0	0.00097724	0	0.00081785	0.0002996	0	0.00022859
DUSP3	NP_004081.1	dual specificity protein phosphatase 3 [Homo sapiens]	0.00019292	0	0	0	0	0	0	0	0
DUT	NP_001020419.1	0 genes:. 2 proteins in this group did not match any genes. NP_001020419.1:deoxyuridine 5'-triphosphate nucleotidohydrolase, mitochondrial isoform 1 precursor [Homo sapiens] ;NP_001939.1:deoxyuridine 5'-triphosphate nucleotidohydrolase, mitochondrial isoform 2 [Homo sapiens] ;	0.00042489	0.00105719	0.00167722	0.00018641	0.00094895	0.00072049	0	0.0006553	6.713e-05
DYNC1H1	NP_001367.2	cytoplasmic dynein 1 heavy chain 1 [Homo sapiens]	3.841e-05	0.00011468	0.00010917	0.00027299	7.721e-05	0.00026704	0.00015748	0.00011058	0.00024394
DYNC1I2	NP_001258716.1	0 genes:. 5 proteins in this group did not match any genes. NP_001258716.1:cytoplasmic dynein 1 intermediate chain 2 isoform 2 [Homo sapiens] ;NP_001258718.1:cytoplasmic dynein 1 intermediate chain 2 isoform 3 [Homo sapiens] ;NP_001307812.1:cytoplasmic dynein 1 intermediate chain 2 isoform 5 [Homo sapiens] ;NP_001307813.1:cytoplasmic dynein 1 intermediate chain 2 isoform 4 [Homo sapiens] ;NP_0013…	0	0	0	0	0	0	0	8.737e-05	0.0001074
DYNC1LI1	NP_057225.2	cytoplasmic dynein 1 light intermediate chain 1 isoform 1 [Homo sapiens]	0	0.0001698	0.00016163	0.00013473	0	0.00023144	4.239e-05	7.017e-05	6.469e-05
DYNC1LI2	NP_001273086.1	0 genes:. 3 proteins in this group did not match any genes. NP_001273086.1:cytoplasmic dynein 1 light intermediate chain 2 isoform 2 [Homo sapiens] ;NP_001310884.1:cytoplasmic dynein 1 light intermediate chain 2 isoform 3 [Homo sapiens] ;NP_006132.1:cytoplasmic dynein 1 light intermediate chain 2 isoform 1 [Homo sapiens] ;	0	0	0.00010185	0.00016979	0	0.00021875	0.00016027	0.00013264	0.00020381
DYNLL1	NP_003737.1	dynein light chain 1, cytoplasmic [Homo sapiens]	0	0.0004989	0.0009498	0.0013195	0	0.00170002	0.00646723	0.00676775	0.00564257
DYNLL2	NP_542408.1	dynein light chain 2, cytoplasmic [Homo sapiens]	0	0	0	0	0	0	0.00025869	0.00024171	0.00157992
E4F1	NP_001275705.1	0 genes:. 2 proteins in this group did not match any genes. NP_001275705.1:transcription factor E4F1 isoform 2 [Homo sapiens] ;NP_004415.3:transcription factor E4F1 isoform 1 [Homo sapiens] ;	0	0	0	0	0	0	0	2.806e-05	2.587e-05
EARS2	NP_001077083.1	0 genes:. 2 proteins in this group did not match any genes. NP_001077083.1:probable glutamate--tRNA ligase, mitochondrial isoform 1 [Homo sapiens] ;NP_001295140.1:probable glutamate--tRNA ligase, mitochondrial isoform 2 [Homo sapiens] ;	0	0	0	4.491e-05	0	5.786e-05	4.239e-05	0	6.469e-05
EBNA1BP2	NP_001153408.1	0 genes:. 2 proteins in this group did not match any genes. NP_001153408.1:probable rRNA-processing protein EBP2 isoform 1 [Homo sapiens] ;NP_006815.2:probable rRNA-processing protein EBP2 isoform 2 [Homo sapiens] ;	0	0	0	0	0	0	0.00024566	0.00030496	0.00042172
ECD	NP_001129224.1	0 genes:. 3 proteins in this group did not match any genes. NP_001129224.1:protein ecdysoneless homolog isoform 2 [Homo sapiens] ;NP_001129225.1:protein ecdysoneless homolog isoform 3 [Homo sapiens] ;NP_009196.1:protein ecdysoneless homolog isoform 1 [Homo sapiens] ;	0	0	0	3.469e-05	0	8.94e-05	3.275e-05	2.71e-05	4.997e-05
ECEL1	NP_004817.2	endothelin-converting enzyme-like 1 isoform 1 [Homo sapiens]	0	0	0	0.00042428	0.00015428	0.0009371	0.00031468	9.47e-05	0.00013096
ECHS1	NP_004083.3	enoyl-CoA hydratase, mitochondrial [Homo sapiens]	0	0.00015311	0	8.099e-05	0.0012369	0	0	0	0
ECI1	NP_001910.2	enoyl-CoA delta isomerase 1, mitochondrial isoform 1 precursor [Homo sapiens]	0.00023636	0.00044108	0.00055982	0.00031109	0	0.0004008	0.00014683	6.076e-05	0.00033608
ECI2	NP_006108.2	0 genes:. 2 proteins in this group did not match any genes. NP_006108.2:enoyl-CoA delta isomerase 2, mitochondrial isoform 1 [Homo sapiens] ;NP_996667.2:enoyl-CoA delta isomerase 2, mitochondrial isoform 2 [Homo sapiens] ;	0	0.00012198	0	0	0	0	0	0	0
ECM1	NP_001189787.1	0 genes:. 3 proteins in this group did not match any genes. NP_001189787.1:extracellular matrix protein 1 isoform 3 precursor [Homo sapiens] ;NP_004416.2:extracellular matrix protein 1 isoform 1 precursor [Homo sapiens] ;NP_073155.2:extracellular matrix protein 1 isoform 2 precursor [Homo sapiens] ;	0	0.00023493	0	0	0	0	0	0	0
ECT2	NP_001245244.1	0 genes:. 2 proteins in this group did not match any genes. NP_001245244.1:protein ECT2 isoform a [Homo sapiens] ;NP_060568.3:protein ECT2 isoform b [Homo sapiens] ;	0	0	0	0	0	0	4.851e-05	0	3.701e-05
EEF1A1	NP_001393.1	elongation factor 1-alpha 1 [Homo sapiens]	0.00803424	0.00403653	0.00997186	0.0061514	0.00284684	0.00565428	0.00359913	0.0037332	0.00410207
EEF1A2	NP_001949.1	elongation factor 1-alpha 2 [Homo sapiens]	0	0	0	0	0	0	0	0	0
EEF1B2	NP_066944.1	elongation factor 1-beta [Homo sapiens]	0.0019035	0.00059202	0.0011271	0	0	0	0.00019707	8.155e-05	0
EEF1D	NP_001304672.1	elongation factor 1-delta isoform 4 [Homo sapiens]	0.00027775	0.00034554	0.00032892	0	0	0	0.00017253	0.00021418	0.00019746
EEF1G	NP_001395.1	elongation factor 1-gamma [Homo sapiens]	0.00032669	0.00050803	0.00029016	0.00037622	0	0.00034623	0.00025367	0.00016795	0.00015484
EEF2	NP_001952.1	elongation factor 2 [Homo sapiens]	0.00349418	0.00403653	0.00541873	0.00194358	0.00153291	0.00183397	0.00082688	0.00115479	0.00084776
EFTUD2	NP_001136077.1	0 genes:. 3 proteins in this group did not match any genes. NP_001136077.1:116 kDa U5 small nuclear ribonucleoprotein component isoform b [Homo sapiens] ;NP_001245283.1:116 kDa U5 small nuclear ribonucleoprotein component isoform c [Homo sapiens] ;NP_004238.3:116 kDa U5 small nuclear ribonucleoprotein component isoform a [Homo sapiens] ;	7.618e-05	4.739e-05	0	0.0001504	0.00025521	0.00016148	0.00016563	3.916e-05	0.00036106
EHMT1	NP_079033.4	histone-lysine N-methyltransferase EHMT1 isoform 1 [Homo sapiens]	0	0	0	0	0	0	0.00059782	0.0003534	0.00079497
EHMT2	NP_001276342.1	0 genes:. 3 proteins in this group did not match any genes. NP_001276342.1:histone-lysine N-methyltransferase EHMT2 isoform c [Homo sapiens] ;NP_006700.3:histone-lysine N-methyltransferase EHMT2 isoform a [Homo sapiens] ;NP_079532.5:histone-lysine N-methyltransferase EHMT2 isoform b [Homo sapiens] ;	0	0	0	0	0	0	0.00089905	0.0005506	0.00075456
EIF1AX	NP_001403.1	0 genes:. 2 proteins in this group did not match any genes. NP_001403.1:eukaryotic translation initiation factor 1A, X-chromosomal [Homo sapiens] ;NP_004672.2:eukaryotic translation initiation factor 1A, Y-chromosomal isoform 1 [Homo sapiens] ;	0.00173496	0.00061669	0.00088054	0	0	0	0	0.00025484	0.00046988
EIF2B3	NP_065098.1	translation initiation factor eIF-2B subunit gamma isoform 1 [Homo sapiens]	0	0	0	0.00010393	0	0.0001339	0	0	0
EIF2S1	NP_004085.1	eukaryotic translation initiation factor 2 subunit 1 [Homo sapiens]	0	0	0	0	0	0	0.0004223	0.00034949	0.00059071
EIF2S2	NP_001303292.1	0 genes:. 3 proteins in this group did not match any genes. NP_001303292.1:eukaryotic translation initiation factor 2 subunit 2 isoform 2 [Homo sapiens] ;NP_001303293.1:eukaryotic translation initiation factor 2 subunit 2 isoform 3 [Homo sapiens] ;NP_003899.2:eukaryotic translation initiation factor 2 subunit 2 isoform 1 [Homo sapiens] ;	0	0	0	0	0	0	0.0004031	0.0002224	0.0002563
EIF2S3	NP_001406.1	eukaryotic translation initiation factor 2 subunit 3 [Homo sapiens]	7.562e-05	9.407e-05	0	0.00014928	0	6.411e-05	9.394e-05	0.00031099	0.00021503
EIF3A	NP_003741.1	eukaryotic translation initiation factor 3 subunit A [Homo sapiens]	2.583e-05	0	0	5.099e-05	0	2.19e-05	8.021e-05	2.655e-05	8.568e-05
EIF3B	NP_003742.2	eukaryotic translation initiation factor 3 subunit B [Homo sapiens]	0.00021923	5.455e-05	0.00010385	0.00014427	0.00014689	0	2.724e-05	0.00013525	6.234e-05
EIF3C	NP_001273407.1	0 genes:. 3 proteins in this group did not match any genes. NP_001273407.1:eukaryotic translation initiation factor 3 subunit C isoform b [Homo sapiens] ;NP_001304786.1:eukaryotic translation initiation factor 3 subunit C-like protein [Homo sapiens] ;NP_003743.1:eukaryotic translation initiation factor 3 subunit C isoform a [Homo sapiens] ;	0	9.834e-05	0	5.202e-05	0	6.702e-05	4.91e-05	2.032e-05	5.62e-05
EIF3D	NP_003744.1	eukaryotic translation initiation factor 3 subunit D [Homo sapiens]	0.00013026	0	7.713e-05	0.00034288	0.00021819	0.00033132	0.00016183	0.00016741	0.00024695
EIF3E	NP_001559.1	eukaryotic translation initiation factor 3 subunit E [Homo sapiens]	8.02e-05	0	0.00018996	0	0	0	4.982e-05	4.123e-05	7.603e-05
EIF3F	NP_003745.1	eukaryotic translation initiation factor 3 subunit F [Homo sapiens]	0	0	0	0	0	0	0	0.00015419	9.477e-05
EIF3G	NP_003746.2	eukaryotic translation initiation factor 3 subunit G [Homo sapiens]	0.00011153	0	0	0.00029359	0	0.00018913	0.00027713	5.734e-05	5.286e-05
EIF3H	NP_003747.1	eukaryotic translation initiation factor 3 subunit H [Homo sapiens]	0	0	0	0	0	0	6.298e-05	0.00046913	4.806e-05
EIF3I	NP_003748.1	eukaryotic translation initiation factor 3 subunit I [Homo sapiens]	0	0.00068311	0.0005202	0.00028907	0	0.00046555	0	0.00011291	0.00020819
EIF3K	NP_001287921.1	0 genes:. 2 proteins in this group did not match any genes. NP_001287921.1:eukaryotic translation initiation factor 3 subunit K isoform 2 [Homo sapiens] ;NP_037366.1:eukaryotic translation initiation factor 3 subunit K isoform 1 [Homo sapiens] ;	0	0	0	0	0	0	0.00011547	0	0.00017621
EIF4A1	NP_001407.1	eukaryotic initiation factor 4A-I isoform 1 [Homo sapiens]	0.00040438	0.00082023	0.00118418	0.00067038	0.00014725	0.0001118	0.00048055	0.00123957	0.00077704
EIF4A2	NP_001958.2	eukaryotic initiation factor 4A-II [Homo sapiens]	0	0.00013637	0	0	0.00014689	0.00011152	0	0	0
EIF4A3	NP_055555.1	eukaryotic initiation factor 4A-III [Homo sapiens]	0.00046893	0.00121538	0.00016711	0.00053785	0.00058184	0.00058901	0.00011867	0.00047194	0.00030251
EIF4B	NP_001287750.1	0 genes:. 2 proteins in this group did not match any genes. NP_001287750.1:eukaryotic translation initiation factor 4B isoform 1 [Homo sapiens] ;NP_001408.2:eukaryotic translation initiation factor 4B isoform 2 [Homo sapiens] ;	0.00023176	0.00050457	0.00089198	0.00076257	0.00135872	0.00029474	0.00104375	0.00110209	0.00079636
EIF4EBP1	NP_004086.1	eukaryotic translation initiation factor 4E-binding protein 1 [Homo sapiens]	0	0	0.00035819	0	0	0	0	0	0
EIF4G1	NP_001181876.1	0 genes:. 7 proteins in this group did not match any genes. NP_001181876.1:eukaryotic translation initiation factor 4 gamma 1 isoform 6 [Homo sapiens] ;NP_001278086.1:eukaryotic translation initiation factor 4 gamma 1 isoform 7 [Homo sapiens] ;NP_004944.3:eukaryotic translation initiation factor 4 gamma 1 isoform 4 [Homo sapiens] ;NP_886553.3:eukaryotic translation initiation factor 4 gamma 1 iso…	0	5.529e-05	0	0	0	0	2.761e-05	0	1.053e-05
EIF4H	NP_071496.1	0 genes:. 2 proteins in this group did not match any genes. NP_071496.1:eukaryotic translation initiation factor 4H isoform 1 [Homo sapiens] ;NP_114381.1:eukaryotic translation initiation factor 4H isoform 2 [Homo sapiens] ;	0.00014391	0.00035808	0.00034086	0	0	0	0.0001788	0.00014797	0.00020463
EIF5	NP_892116.2	eukaryotic translation initiation factor 5 [Homo sapiens]	8.281e-05	0	0	5.449e-05	0	0.00042126	0.00015432	8.514e-05	7.85e-05
EIF5A	NP_001137232.1	0 genes:. 2 proteins in this group did not match any genes. NP_001137232.1:eukaryotic translation initiation factor 5A-1 isoform A [Homo sapiens] ;NP_001961.1:eukaryotic translation initiation factor 5A-1 isoform B [Homo sapiens] ;	0.00465529	0.0101352	0.0121745	0.00446767	0.00129964	0.00263134	0.0032533	0.00219382	0.00183868
EIF5B	NP_056988.3	eukaryotic translation initiation factor 5B [Homo sapiens]	0	7.279e-05	0	5.776e-05	0	2.48e-05	0.00025442	0.00016544	0.00011092
EIF6	NP_852133.1	eukaryotic translation initiation factor 6 isoform a [Homo sapiens]	0.00029135	0.00163109	0.00069006	0	0	0	0	0.00037445	0.00041427
ELAC2	NP_001159434.1	0 genes:. 3 proteins in this group did not match any genes. NP_001159434.1:zinc phosphodiesterase ELAC protein 2 isoform 3 [Homo sapiens] ;NP_060597.4:zinc phosphodiesterase ELAC protein 2 isoform 1 [Homo sapiens] ;NP_776065.1:zinc phosphodiesterase ELAC protein 2 isoform 2 [Homo sapiens] ;	0	0	0	0	0	0	2.821e-05	2.334e-05	0.00010761
ELAVL1	NP_001410.2	ELAV-like protein 1 [Homo sapiens]	0	0	0.0002593	0	0	0	0.00020402	0	0.00010378
ELMSAN1	NP_919254.2	ELM2 and SANT domain-containing protein 1 [Homo sapiens]	0	0	0	0	0	0	0.00212159	0.0012993	0.00165111
ELP4	NP_001275654.1	0 genes:. 3 proteins in this group did not match any genes. NP_001275654.1:elongator complex protein 4 isoform 2 [Homo sapiens] ;NP_001275655.1:elongator complex protein 4 isoform 3 [Homo sapiens] ;NP_061913.3:elongator complex protein 4 isoform 1 [Homo sapiens] ;	7.498e-05	0	0	0	0	0	0	0	0
EMD	NP_000108.1	emerin [Homo sapiens]	0	0.00017481	0	0.00083222	0	0.00023827	0.000611	0.00036119	0.00099897
EML3	NP_001287722.1	0 genes:. 3 proteins in this group did not match any genes. NP_001287722.1:echinoderm microtubule-associated protein-like 3 isoform 1 [Homo sapiens] ;NP_001287723.1:echinoderm microtubule-associated protein-like 3 isoform 2 [Homo sapiens] ;NP_694997.2:echinoderm microtubule-associated protein-like 3 isoform 3 [Homo sapiens] ;	0	0	0	0	0	0	0	1.999e-05	3.685e-05
EMSY	NP_001287872.1	BRCA2-interacting transcriptional repressor EMSY isoform 2 [Homo sapiens]	0	0	0	0	0	0	0.00021785	6.934e-05	0.00012147
EMSY	NP_001287871.1	BRCA2-interacting transcriptional repressor EMSY isoform 1 [Homo sapiens]	0	0	0	0	0	0	0	6.862e-05	0.00012019
ENAH	NP_001008493.1	0 genes:. 2 proteins in this group did not match any genes. NP_001008493.1:protein enabled homolog isoform a [Homo sapiens] ;NP_060682.2:protein enabled homolog isoform b [Homo sapiens] ;	0	7.513e-05	0	0	0	0	0	6.209e-05	5.724e-05
ENDOG	NP_004426.2	endonuclease G, mitochondrial precursor [Homo sapiens]	0	0	0	0.00015816	0	0.00020377	0	0	0
ENO1	NP_001419.1	alpha-enolase isoform 1 [Homo sapiens]	0.00287827	0.00399003	0.00516152	0.00282766	0.00303051	0.00278898	0.00127711	0.00173336	0.00101339
ENO3	NP_001180432.1	beta-enolase isoform 2 [Homo sapiens]	0	0	0	0	0	0	0	0	0
EPM2AIP1	NP_055620.1	EPM2A-interacting protein 1 [Homo sapiens]	0	0.00021945	6.963e-05	0	0	0	0	0	0
EPPK1	NP_112598.3	epiplakin [Homo sapiens]	0	8.73e-06	0	0	0	0	4.36e-06	0	7.98e-06
EPRS	NP_004437.2	bifunctional glutamate/proline--tRNA ligase [Homo sapiens]	0	0.00014683	0	0.00023301	0.00015816	0.00016011	0.00016129	0.00012135	0.00016782
ERAL1	NP_001304914.1	0 genes:. 2 proteins in this group did not match any genes. NP_001304914.1:GTPase Era, mitochondrial isoform 2 [Homo sapiens] ;NP_005693.1:GTPase Era, mitochondrial isoform 1 [Homo sapiens] ;	0	0	0	0.00032322	0	0.00020821	0	0	0
ERCC3	NP_000113.1	0 genes:. 2 proteins in this group did not match any genes. NP_000113.1:TFIIH basal transcription factor complex helicase XPB subunit isoform a [Homo sapiens] ;NP_001290347.1:TFIIH basal transcription factor complex helicase XPB subunit isoform b [Homo sapiens] ;	0	0	0	0	0	0	2.835e-05	0	2.163e-05
ERCC6	NP_001263988.1	ERCC6-PGBD3 fusion protein isoform 1 [Homo sapiens]	0	0	0	0	0	0	6.269e-05	6.917e-05	0.00019132
ERF	NP_001299585.1	0 genes:. 2 proteins in this group did not match any genes. NP_001299585.1:ETS domain-containing transcription factor ERF isoform 2 [Homo sapiens] ;NP_006485.2:ETS domain-containing transcription factor ERF isoform 1 [Homo sapiens] ;	0	0	0	9.931e-05	0	6.398e-05	0	0	0
ERGIC1	NP_001026881.1	endoplasmic reticulum-Golgi intermediate compartment protein 1 [Homo sapiens]	0	0.00030622	0	0.00016198	0	0.00041739	0	6.327e-05	0.00017499
ERH	NP_004441.1	enhancer of rudimentary homolog [Homo sapiens]	0	0.00085388	0.00081281	0	0	0	0.00063954	0.0007057	0.0003253
ERLIN1	NP_006450.2	0 genes:. 2 proteins in this group did not match any genes. NP_006450.2:erlin-1 [Homo sapiens] ;NP_009106.1:erlin-2 isoform 1 [Homo sapiens] ;	0	0.00012759	0	0	0	0	6.371e-05	0	4.861e-05
ERO1A	NP_055399.1	ERO1-like protein alpha precursor [Homo sapiens]	0.00015252	0	0	0	0	0	0	0	0
ERP29	NP_006808.1	endoplasmic reticulum resident protein 29 isoform 1 precursor [Homo sapiens]	0	0.00034024	0.00016194	0	0	0	0.00016989	0.0002812	0
ERP44	NP_055866.1	endoplasmic reticulum resident protein 44 precursor [Homo sapiens]	0	0.00010936	0	0.00098345	0.0014725	0.00081986	0.00098293	0.00081347	0.00062497
ESD	NP_001975.1	S-formylglutathione hydrolase [Homo sapiens]	0	0	0	0.00016658	0	0.00021461	0	0	0
ESYT1	NP_001171725.1	0 genes:. 2 proteins in this group did not match any genes. NP_001171725.1:extended synaptotagmin-1 isoform 1 [Homo sapiens] ;NP_056107.1:extended synaptotagmin-1 isoform 2 [Homo sapiens] ;	0	7.972e-05	0	0	0	0	0	0	0
ESYT2	NP_065779.1	extended synaptotagmin-2 [Homo sapiens]	0	0	0	0.00028932	0	0.00030498	0.00014896	2.055e-05	9.471e-05
ETFA	NP_000117.1	0 genes:. 2 proteins in this group did not match any genes. NP_000117.1:electron transfer flavoprotein subunit alpha, mitochondrial isoform a [Homo sapiens] ;NP_001121188.1:electron transfer flavoprotein subunit alpha, mitochondrial isoform b [Homo sapiens] ;	0	0	0.00063463	0.0002116	0.00071812	0.00018174	0	5.51e-05	5.08e-05
EWSR1	NP_001156757.1	0 genes:. 4 proteins in this group did not match any genes. NP_001156757.1:RNA-binding protein EWS isoform 3 [Homo sapiens] ;NP_001156758.1:RNA-binding protein EWS isoform 4 [Homo sapiens] ;NP_005234.1:RNA-binding protein EWS isoform 2 [Homo sapiens] ;NP_053733.2:RNA-binding protein EWS isoform 1 [Homo sapiens] ;	0	0	0	0	0	0	3.385e-05	5.603e-05	0
EXOSC10	NP_001001998.1	exosome component 10 isoform 1 [Homo sapiens]	0	0	0	0	0	0	7.515e-05	2.073e-05	0.00011468
EXOSC2	NP_055100.2	exosome complex component RRP4 isoform 1 [Homo sapiens]	0	0.00015154	0	0	0	0	0	0	0
EXOSC4	NP_061910.1	exosome complex component RRP41 [Homo sapiens]	0	0.00036246	0.00034503	0	0	0	9.049e-05	7.489e-05	0
EXOSC5	NP_064543.3	exosome complex component RRP46 [Homo sapiens]	0	0	0	0	0	0	9.434e-05	7.808e-05	0.00014396
EXOSC7	NP_055819.2	exosome complex component RRP42 [Homo sapiens]	0	0.00015258	0	0	0	0	0	0	0
EZR	NP_003370.2	ezrin [Homo sapiens]	0	0	0	0	0	0	0.00015134	0	5.773e-05
FADS1	NP_037534.3	fatty acid desaturase 1 [Homo sapiens]	0	0	0	0	0	0	4.425e-05	0	6.753e-05
FADS2	NP_004256.1	fatty acid desaturase 2 isoform 1 [Homo sapiens]	8.038e-05	0	0	0.00037029	0	0.00013631	0.00024967	4.132e-05	3.81e-05
FAF2	NP_055428.1	FAS-associated factor 2 [Homo sapiens]	0	0	0	5.278e-05	0	0.000204	0	0	0
FAM129B	NP_001030611.1	0 genes:. 2 proteins in this group did not match any genes. NP_001030611.1:niban-like protein 1 isoform 2 [Homo sapiens] ;NP_073744.2:niban-like protein 1 isoform 1 [Homo sapiens] ;	0	0.00012115	0	0	0	0	3.025e-05	0	2.308e-05
FAM192A	NP_079222.1	protein FAM192A [Homo sapiens]	0	0.00034962	0	0	0	0	0	0	0
FAM208A	NP_001106207.1	protein TASOR isoform a [Homo sapiens]	0	0	0	3.107e-05	0	8.005e-05	0	0	0
FAM60A	NP_067061.1	protein FAM60A [Homo sapiens]	0	0	0	0.00010628	0	0.00013693	0.00270863	0.00157745	0.00260244
FANCD2	NP_001306913.1	0 genes:. 2 proteins in this group did not match any genes. NP_001306913.1:Fanconi anemia group D2 protein isoform b [Homo sapiens] ;NP_149075.2:Fanconi anemia group D2 protein isoform a [Homo sapiens] ;	0	0	0	1.619e-05	0	8.342e-05	0	0	0
FARSA	NP_004452.1	phenylalanine--tRNA ligase alpha subunit [Homo sapiens]	0	0.00017481	0	0	0	0	8.729e-05	0.00010836	9.99e-05
FARSB	NP_005678.3	phenylalanine--tRNA ligase beta subunit [Homo sapiens]	0	0	0.00014352	7.975e-05	0	5.138e-05	0	0	0
FASN	NP_004095.4	fatty acid synthase [Homo sapiens]	0.00038377	0.00106098	0.00065646	0.00072024	0.00057141	0.00055435	0.00028254	0.00035805	0.00028294
FAU	NP_001988.1	ubiquitin-like protein fubi and ribosomal protein S30 precursor [Homo sapiens]	0	0	0.00095337	0.00052979	0	0.00022752	0.00033339	0.00055183	0.00038156
FBL	NP_001427.2	rRNA 2'-O-methyltransferase fibrillarin [Homo sapiens]	0	0	0	0	0	0	6.907e-05	0	0.00010539
FBXO22	NP_671717.1	F-box only protein 22 isoform a [Homo sapiens]	0	0	0.00020976	0	0	0	0	0	0
FBXO3	NP_036307.2	0 genes:. 2 proteins in this group did not match any genes. NP_036307.2:F-box only protein 3 isoform 1 [Homo sapiens] ;NP_208385.1:F-box only protein 3 isoform 2 [Homo sapiens] ;	0	0	0	0.0001496	0	6.425e-05	0	0	0
FBXO30	NP_115521.3	F-box only protein 30 [Homo sapiens]	0	0	0	3.153e-05	0	4.062e-05	5.952e-05	2.463e-05	2.271e-05
FERMT2	NP_001128471.1	0 genes:. 3 proteins in this group did not match any genes. NP_001128471.1:fermitin family homolog 2 isoform 2 [Homo sapiens] ;NP_001128472.1:fermitin family homolog 2 isoform 3 [Homo sapiens] ;NP_006823.1:fermitin family homolog 2 isoform 1 [Homo sapiens] ;	0.0001039	6.463e-05	0	3.419e-05	0	0.00017619	3.227e-05	0	9.849e-05
FHL2	NP_963851.2	four and a half LIM domains protein 2 isoform a [Homo sapiens]	0.00038377	0.00015915	0.00030298	0.00033673	0	0.00021692	0.00023839	0	0.00018189
FHL3	NP_004459.2	four and a half LIM domains protein 3 isoform 1 [Homo sapiens]	0.00025493	0.00031716	0.0006038	0	0	0	0.00031672	0.00026212	0.00030207
FIBCD1	NP_116232.3	fibrinogen C domain-containing protein 1 [Homo sapiens]	0.00015484	0	0	0.00015284	0	0.00045949	4.809e-05	0.00019901	0.00040363
FKBP4	NP_002005.1	peptidyl-prolyl cis-trans isomerase FKBP4 [Homo sapiens]	0	9.674e-05	0.00018417	0.00010234	0	6.593e-05	4.83e-05	0	0.00018427
FKBP8	NP_001295302.1	0 genes:. 2 proteins in this group did not match any genes. NP_001295302.1:peptidyl-prolyl cis-trans isomerase FKBP8 isoform 2 [Homo sapiens] ;NP_036313.3:peptidyl-prolyl cis-trans isomerase FKBP8 isoform 1 [Homo sapiens] ;	0	0	0.00010259	5.701e-05	0	0.0001469	0	0	0
FLAD1	NP_001171820.1	0 genes:. 4 proteins in this group did not match any genes. NP_001171820.1:FAD synthase isoform 3 [Homo sapiens] ;NP_001171821.1:FAD synthase isoform 4 [Homo sapiens] ;NP_079483.3:FAD synthase isoform 1 [Homo sapiens] ;NP_958800.1:FAD synthase isoform 2 [Homo sapiens] ;	0	0	0	0	0	0	9.942e-05	0	7.586e-05
FLG2	NP_001014364.1	filaggrin-2 [Homo sapiens]	0	0.00029713	0	0	0	0	0	0	0
FLNA	NP_001104026.1	filamin-A isoform 2 [Homo sapiens]	0.00457987	0.00293552	0.00447068	0.00094469	0.00027103	0.00071436	0.00086147	0.00063079	0.00071536
FLNB	NP_001157789.1	filamin-B isoform 1 [Homo sapiens]	0.00056016	0.00069141	0.00052879	0.0001284	0	3.86e-05	4.287e-05	2.787e-05	8.994e-05
FLNC	NP_001449.3	filamin-C isoform a [Homo sapiens]	1.32e-05	0	3.215e-05	0.00023391	8.776e-05	0.0002238	2.486e-05	4.04e-05	4.382e-05
FN3K	NP_071441.1	fructosamine-3-kinase [Homo sapiens]	0.00023101	0	0	7.601e-05	0	0.00029379	0	0	0
FN3KRP	NP_078895.2	ketosamine-3-kinase [Homo sapiens]	0.00023101	0.00043109	0.00013678	0.00015202	0	9.793e-05	0.0001435	0.00017814	0
FOXF1	NP_001442.2	0 genes:. 2 proteins in this group did not match any genes. NP_001442.2:forkhead box protein F1 [Homo sapiens] ;NP_001443.1:forkhead box protein F2 [Homo sapiens] ;	0	0	0	6.197e-05	0	7.984e-05	0	0	0
FOXK1	NP_001032242.1	forkhead box protein K1 [Homo sapiens]	0	0	5.766e-05	0.00011535	0	4.128e-05	0.00096789	0.00083725	0.00147696
FOXK2	NP_004505.2	forkhead box protein K2 [Homo sapiens]	0	0	0	8.541e-05	0	9.17e-05	0.00016796	0.00020997	0.00030756
FPGS	NP_001018088.1	0 genes:. 3 proteins in this group did not match any genes. NP_001018088.1:folylpolyglutamate synthase, mitochondrial isoform b [Homo sapiens] ;NP_001275732.1:folylpolyglutamate synthase, mitochondrial isoform c precursor [Homo sapiens] ;NP_004948.4:folylpolyglutamate synthase, mitochondrial isoform a precursor [Homo sapiens] ;	0	0	0	0.00017495	0	0.00050716	0.00016514	6.834e-05	6.3e-05
FRG1	NP_004468.1	protein FRG1 [Homo sapiens]	0	0	0	0.00018207	0	0.00023458	0.00034373	0.00028447	0.00026226
FSCN1	NP_003079.1	fascin [Homo sapiens]	0	0.00054039	8.573e-05	0.00019057	0	0.00024552	4.497e-05	0	6.862e-05
FTH1	NP_002023.2	ferritin heavy chain [Homo sapiens]	0	0.00097053	0.00046192	0.00012835	0	0.00033072	0	0	0
FTL	NP_000137.2	ferritin light chain [Homo sapiens]	0	0.00050745	0	0	0	0	0	0	0
FTSJ3	NP_060117.3	pre-rRNA processing protein FTSJ3 [Homo sapiens]	0	0	0	0	0	0	5.235e-05	4.333e-05	0.00011983
FUS	NP_001164105.1	0 genes:. 3 proteins in this group did not match any genes. NP_001164105.1:RNA-binding protein FUS isoform 2 [Homo sapiens] ;NP_001164408.1:RNA-binding protein FUS isoform 3 [Homo sapiens] ;NP_004951.1:RNA-binding protein FUS isoform 1 [Homo sapiens] ;	0	0	0	0	0	0	0.00025338	0.00038444	6.444e-05
FXR1	NP_001013456.1	0 genes:. 2 proteins in this group did not match any genes. NP_001013456.1:fragile X mental retardation syndrome-related protein 1 isoform b [Homo sapiens] ;NP_005078.2:fragile X mental retardation syndrome-related protein 1 isoform a [Homo sapiens] ;	0	0	0	0	0	0	0.00032906	3.404e-05	0.00034522
FXR2	NP_004851.2	fragile X mental retardation syndrome-related protein 2 [Homo sapiens]	0	0	0	0	0	0	0	2.726e-05	5.027e-05
G3BP1	NP_938405.1	ras GTPase-activating protein-binding protein 1 [Homo sapiens]	0	0.00019057	0	5.04e-05	0	0.00012987	4.758e-05	0.00011812	0.0003267
G3BP2	NP_987100.1	0 genes:. 2 proteins in this group did not match any genes. NP_987100.1:ras GTPase-activating protein-binding protein 2 isoform b [Homo sapiens] ;NP_987101.1:ras GTPase-activating protein-binding protein 2 isoform a [Homo sapiens] ;	0	0	0	0	0	0	0.00014813	0	0.00011302
G6PD	NP_000393.4	0 genes:. 2 proteins in this group did not match any genes. NP_000393.4:glucose-6-phosphate 1-dehydrogenase isoform a [Homo sapiens] ;NP_001035810.1:glucose-6-phosphate 1-dehydrogenase isoform b [Homo sapiens] ;	0.00091682	0.00285149	0.0014735	0.00120668	0.00043878	0.00038867	0.00032544	0.00037033	0.0004035
GAK	NP_001305063.1	0 genes:. 2 proteins in this group did not match any genes. NP_001305063.1:cyclin-G-associated kinase isoform 3 [Homo sapiens] ;NP_005246.2:cyclin-G-associated kinase isoform 1 [Homo sapiens] ;	0	0	0	0	0	0	0	2.979e-05	2.746e-05
GALK1	NP_000145.1	galactokinase [Homo sapiens]	0	0	0.00010782	0.0003595	0	0.00046317	5.656e-05	4.681e-05	8.631e-05
GALNT1	NP_065207.2	polypeptide N-acetylgalactosaminyltransferase 1 [Homo sapiens]	0	0	0	8.403e-05	0	0.00010827	0	0	0
GALNT2	NP_001278795.1	0 genes:. 2 proteins in this group did not match any genes. NP_001278795.1:polypeptide N-acetylgalactosaminyltransferase 2 isoform 2 [Homo sapiens] ;NP_004472.1:polypeptide N-acetylgalactosaminyltransferase 2 precursor [Homo sapiens] ;	0	0	0	0	0	0	4.16e-05	3.442e-05	0.00012695
GANAB	NP_001265121.1	0 genes:. 5 proteins in this group did not match any genes. NP_001265121.1:neutral alpha-glucosidase AB isoform 4 [Homo sapiens] ;NP_001265122.1:neutral alpha-glucosidase AB isoform 5 [Homo sapiens] ;NP_001265123.1:neutral alpha-glucosidase AB isoform 6 [Homo sapiens] ;NP_938148.1:neutral alpha-glucosidase AB isoform 2 precursor [Homo sapiens] ;NP_938149.2:neutral alpha-glucosidase AB isoform 3 p…	0.00016756	0.00020846	0.00054569	0.00057891	0.00028067	0.00035517	0.00015613	0.00015075	0.00039709
GAPDH	NP_002037.2	glyceraldehyde-3-phosphate dehydrogenase isoform 1 [Homo sapiens]	0.00149155	0.00410883	0.00227101	0.00413654	0.0021415	0.0024389	0.0017207	0.00224561	0.00191881
GAPVD1	NP_001269608.1	GTPase-activating protein and VPS9 domain-containing protein 1 isoform 1 [Homo sapiens]	0	0	2.86e-05	0	0	0	0	0	0
GARS	NP_002038.2	glycine--tRNA ligase isoform 1 precursor [Homo sapiens]	0	0.00012017	0.00028597	0.00057208	0.00048539	0.00049137	0.00015	0.00014897	0.00016023
GART	NP_001129478.1	trifunctional purine biosynthetic protein adenosine-3 isoform 1 [Homo sapiens]	3.534e-05	0.00013189	0.00020924	0.00018604	0	0.00011984	0	3.633e-05	0.00011724
GATAD1	NP_066990.3	GATA zinc finger domain-containing protein 1 [Homo sapiens]	0	0	0	0	0	0	0.00148354	0.00088672	0.00163499
GATAD2A	NP_001287875.1	transcriptional repressor p66-alpha isoform 1 [Homo sapiens]	0	0	0	0.00018523	0	0.00033411	0.00405926	0.00371143	0.00341849
GATAD2B	NP_065750.1	transcriptional repressor p66-beta [Homo sapiens]	0	0	0	0.00102979	0.00040326	0.00040824	0.00609111	0.00664489	0.006101
GBAS	NP_001474.1	protein NipSnap homolog 2 isoform 1 [Homo sapiens]	0	0.00015525	0.00014778	0.0018067	0.0012542	0.00253934	0.00139535	0.00141141	0.00124207
GCAT	NP_001165161.1	0 genes:. 2 proteins in this group did not match any genes. NP_001165161.1:2-amino-3-ketobutyrate coenzyme A ligase, mitochondrial isoform 1 precursor [Homo sapiens] ;NP_055106.1:2-amino-3-ketobutyrate coenzyme A ligase, mitochondrial isoform 2 precursor [Homo sapiens] ;	0	0	0	0.00042224	0	0.00054401	9.964e-05	8.246e-05	7.603e-05
GCDH	NP_000150.1	glutaryl-CoA dehydrogenase, mitochondrial isoform a precursor [Homo sapiens]	0	0	0	0.00053624	0	0.00048361	0.00020247	0.00016756	0.00011586
GCLM	NP_002052.1	glutamate--cysteine ligase regulatory subunit isoform 1 [Homo sapiens]	0	0.0003241	0	0.00025716	0	0.00022088	0.00016183	0	0.00024695
GCN1	NP_006827.1	eIF-2-alpha kinase activator GCN1 [Homo sapiens]	0	0	0	0.00023742	4.476e-05	0.00020393	0.00010791	3.435e-05	7.6e-05
GCSH	NP_004474.2	glycine cleavage system H protein, mitochondrial precursor [Homo sapiens]	0	0.00051332	0	0	0	0	0	0	0
GDI2	NP_001108628.1	0 genes:. 2 proteins in this group did not match any genes. NP_001108628.1:rab GDP dissociation inhibitor beta isoform 2 [Homo sapiens] ;NP_001485.2:rab GDP dissociation inhibitor beta isoform 1 [Homo sapiens] ;	0	0.00044402	0	0.00029359	0.00059784	0.00022695	0.00011085	9.174e-05	0
GDPD3	NP_077283.2	glycerophosphodiester phosphodiesterase domain-containing protein 3 [Homo sapiens]	0	0.00013963	0	0	0	0	0	0	0
GEMIN5	NP_001239085.1	0 genes:. 2 proteins in this group did not match any genes. NP_001239085.1:gem-associated protein 5 isoform 2 [Homo sapiens] ;NP_056280.2:gem-associated protein 5 isoform 1 [Homo sapiens] ;	0	0	0	0	0	0	1.471e-05	1.218e-05	2.245e-05
GFM1	NP_001295093.1	0 genes:. 3 proteins in this group did not match any genes. NP_001295093.1:elongation factor G, mitochondrial isoform 1 [Homo sapiens] ;NP_001295095.1:elongation factor G, mitochondrial isoform 3 [Homo sapiens] ;NP_079272.4:elongation factor G, mitochondrial isoform 2 [Homo sapiens] ;	0	0	0	6.101e-05	0	3.93e-05	0	0	0
GFPT1	NP_001231639.1	glutamine--fructose-6-phosphate aminotransferase [isomerizing] 1 isoform 1 [Homo sapiens]	2.553e-05	0	0	0.00023521	0	0.00025975	0.00028546	0	0.0001694
GFPT2	NP_005101.1	glutamine--fructose-6-phosphate aminotransferase [isomerizing] 2 [Homo sapiens]	2.617e-05	0	0	0	0	0	0	0	0
GGCT	NP_001186744.1	0 genes:. 3 proteins in this group did not match any genes. NP_001186744.1:gamma-glutamylcyclotransferase isoform 2 [Homo sapiens] ;NP_001186745.1:gamma-glutamylcyclotransferase isoform 3 [Homo sapiens] ;NP_076956.1:gamma-glutamylcyclotransferase isoform 1 [Homo sapiens] ;	0	0.00187237	0	0	0	0	0	0	0
GGH	NP_003869.1	gamma-glutamyl hydrolase precursor [Homo sapiens]	0	0.00013963	0	0	0	0	0	0	0
GIGYF2	NP_001096617.1	0 genes:. 3 proteins in this group did not match any genes. NP_001096617.1:PERQ amino acid-rich with GYF domain-containing protein 2 isoform a [Homo sapiens] ;NP_001096618.1:PERQ amino acid-rich with GYF domain-containing protein 2 isoform c [Homo sapiens] ;NP_056390.2:PERQ amino acid-rich with GYF domain-containing protein 2 isoform b [Homo sapiens] ;	0	0.00010091	0	7.117e-05	0	6.877e-05	5.039e-05	0	1.282e-05
GLI3	NP_000159.3	transcriptional activator GLI3 [Homo sapiens]	0	0	0	0	0	0	2.806e-05	1.161e-05	3.212e-05
GLO1	NP_006699.2	lactoylglutathione lyase [Homo sapiens]	0	0	0.00022971	0.00051059	0	0.00016446	0	0	0
GLT8D1	NP_690909.1	glycosyltransferase 8 domain-containing protein 1 [Homo sapiens]	0	0	0	0.00012662	0	0.00040782	0	0	0
GLUD1	NP_005262.1	glutamate dehydrogenase 1, mitochondrial isoform a precursor [Homo sapiens]	0	0	0	0.00054719	0	0.00037961	0.0001192	0.00013153	9.095e-05
GLYR1	NP_001295025.1	0 genes:. 5 proteins in this group did not match any genes. NP_001295025.1:putative oxidoreductase GLYR1 isoform 2 [Homo sapiens] ;NP_001311025.1:putative oxidoreductase GLYR1 isoform 3 [Homo sapiens] ;NP_001311026.1:putative oxidoreductase GLYR1 isoform 4 [Homo sapiens] ;NP_001311027.1:putative oxidoreductase GLYR1 isoform 5 [Homo sapiens] ;NP_115958.2:putative oxidoreductase GLYR1 isoform 1 [Ho…	0	0	0	0	0	0	8.106e-05	3.354e-05	3.092e-05
GM2A	NP_000396.2	ganglioside GM2 activator isoform 1 precursor [Homo sapiens]	0	0.00069018	0	0	0	0	0	0	0
GMPPA	NP_995319.1	mannose-1-phosphate guanyltransferase alpha [Homo sapiens]	0	0.00010572	0	0.0005033	0	0.00021615	5.279e-05	0.00017475	0
GMPS	NP_003866.1	GMP synthase [glutamine-hydrolyzing] [Homo sapiens]	5.15e-05	0	6.099e-05	0	0	0	6.398e-05	0.00018534	0.00014646
GNAS	NP_000507.1	0 genes:. 6 proteins in this group did not match any genes. NP_000507.1:protein GNAS isoform GNASL [Homo sapiens] ;NP_001070956.1:protein GNAS isoform f [Homo sapiens] ;NP_001070957.1:protein GNAS isoform g [Homo sapiens] ;NP_001296790.1:protein ALEX isoform h [Homo sapiens] ;NP_536350.2:protein GNAS isoform XLas [Homo sapiens] ;NP_536351.1:protein GNAS isoform GNASS [Homo sapiens] ;	0	0.00011269	0	0	0	0	0	0	0
GNB1	NP_002065.1	guanine nucleotide-binding protein G(I)/G(S)/G(T) subunit beta-1 isoform 1 [Homo sapiens]	0	0	0	0.00018421	0	0.000267	0	0	0
GNB2	NP_005264.2	guanine nucleotide-binding protein G(I)/G(S)/G(T) subunit beta-2 [Homo sapiens]	0	0	0	9.211e-05	0	0.000267	0	0	0
GNG8	NP_150283.1	guanine nucleotide-binding protein G(I)/G(S)/G(O) subunit gamma-8 precursor [Homo sapiens]	0	0.00063431	0.0006038	0	0	0	0	0	0
GNL1	NP_005266.2	guanine nucleotide-binding protein-like 1 [Homo sapiens]	0	7.315e-05	6.963e-05	0.00027086	0	9.97e-05	0	0	0
GNL2	NP_001310552.1	0 genes:. 2 proteins in this group did not match any genes. NP_001310552.1:nucleolar GTP-binding protein 2 isoform 2 [Homo sapiens] ;NP_037417.1:nucleolar GTP-binding protein 2 isoform 1 [Homo sapiens] ;	0	0	0	0	0	0	0	2.296e-05	4.234e-05
GNL3	NP_055181.3	0 genes:. 2 proteins in this group did not match any genes. NP_055181.3:guanine nucleotide-binding protein-like 3 isoform 1 [Homo sapiens] ;NP_996562.1:guanine nucleotide-binding protein-like 3 isoform 2 [Homo sapiens] ;	0	0	0	0	0	0	0.00044422	0.00020053	0.00040056
GOLGA2	NP_004477.3	golgin subfamily A member 2 [Homo sapiens]	0	0	0	0	0	0	0	3.662e-05	3.376e-05
GOLPH3	NP_071413.1	Golgi phosphoprotein 3 [Homo sapiens]	0	0.000149	0	0	0	0	0	0	0
GPC1	NP_002072.2	glypican-1 precursor [Homo sapiens]	0	0	0	0	0	0	3.973e-05	0	3.032e-05
GPI	NP_000166.2	0 genes:. 2 proteins in this group did not match any genes. NP_000166.2:glucose-6-phosphate isomerase isoform 2 [Homo sapiens] ;NP_001276718.1:glucose-6-phosphate isomerase isoform 3 [Homo sapiens] ;	0.00019188	0	0	0.00067347	0.0019285	0.00065076	0.00019866	0.00026306	0.00015158
GPKOW	NP_056513.2	G patch domain and KOW motifs-containing protein [Homo sapiens]	0.00014996	0.00037312	0.00053277	0.00024671	0	0.00025429	0.00013973	7.709e-05	0.00017769
GPNMB	NP_001005340.1	0 genes:. 2 proteins in this group did not match any genes. NP_001005340.1:transmembrane glycoprotein NMB isoform a precursor [Homo sapiens] ;NP_002501.1:transmembrane glycoprotein NMB isoform b precursor [Homo sapiens] ;	0	0.0003105	0	0	0	0	0	0	0
GPX1	NP_000572.2	glutathione peroxidase 1 isoform 1 [Homo sapiens]	0	0	0	0	0	0	0	9.039e-05	8.333e-05
GRB2	NP_002077.1	growth factor receptor-bound protein 2 isoform 1 [Homo sapiens]	0	0.00020462	0.00038955	0.00075765	0	0.0005578	0.00010217	0.00025366	0
GRHPR	NP_036335.1	glyoxylate reductase/hydroxypyruvate reductase [Homo sapiens]	0	0.00027074	0.00012886	0	0	0	6.759e-05	0	0.00015472
GRPEL1	NP_079472.1	grpE protein homolog 1, mitochondrial precursor [Homo sapiens]	0.00148025	0.00061385	0.00058432	0	0	0	0	0	0
GRSF1	NP_002083.3	G-rich sequence factor 1 isoform 1 [Homo sapiens]	0	9.25e-05	0	0	0	0	4.619e-05	7.645e-05	0.00028193
GRWD1	NP_113673.3	glutamate-rich WD repeat-containing protein 1 [Homo sapiens]	0	0	0	0	0	0	9.942e-05	0.00024684	0.00034135
GSDMA	NP_835465.2	gasdermin-A [Homo sapiens]	0	0.00019956	0	0	0	0	0	0	0
GSE1	NP_055430.1	genetic suppressor element 1 isoform 1 [Homo sapiens]	0	0	0	0.0001158	0	0.00017405	0.00280549	0.00268364	0.003739
GSK3B	NP_001139628.1	0 genes:. 2 proteins in this group did not match any genes. NP_001139628.1:glycogen synthase kinase-3 beta isoform 2 [Homo sapiens] ;NP_002084.2:glycogen synthase kinase-3 beta isoform 1 [Homo sapiens] ;	0	0	0	0	0	0	0.00010557	0.00013106	4.028e-05
GSPT1	NP_001123478.1	0 genes:. 3 proteins in this group did not match any genes. NP_001123478.1:eukaryotic peptide chain release factor GTP-binding subunit ERF3A isoform 2 [Homo sapiens] ;NP_001123479.1:eukaryotic peptide chain release factor GTP-binding subunit ERF3A isoform 3 [Homo sapiens] ;NP_002085.2:eukaryotic peptide chain release factor GTP-binding subunit ERF3A isoform 1 [Homo sapiens] ;	0	0.00020944	0	0	0	0	3.486e-05	5.77e-05	7.979e-05
GSR	NP_000628.2	glutathione reductase, mitochondrial isoform 1 precursor [Homo sapiens]	0.00102559	0.00102073	0.0010526	0	0	0	8.494e-05	3.515e-05	0
GSTM3	NP_000840.2	glutathione S-transferase Mu 3 [Homo sapiens]	0	0	0.00018785	0	0	0	0.00019707	0.0001631	0.00015036
GSTP1	NP_000843.1	glutathione S-transferase P [Homo sapiens]	0.00186951	0.00296012	0.00382407	0.00134212	0	0.00115278	0.00031672	0.00017475	0.00104717
GTF2E1	NP_005504.2	general transcription factor IIE subunit 1 [Homo sapiens]	0	0	0	0	0	0	0.00015151	4.18e-05	0.00019266
GTF2E2	NP_002086.1	transcription initiation factor IIE subunit beta [Homo sapiens]	0	0	0	0	0	0	0.00015238	0.00037832	5.813e-05
GTF2H1	NP_005307.1	general transcription factor IIH subunit 1 [Homo sapiens]	0	0	0	0	0	0	0.00012137	0	9.26e-05
GTF2H2C	NP_001092198.1	0 genes:. 2 proteins in this group did not match any genes. NP_001092198.1:general transcription factor IIH subunit 2-like protein [Homo sapiens] ;NP_001506.1:general transcription factor IIH subunit 2 [Homo sapiens] ;	0	0	0	0	0	0	0	9.29e-05	8.565e-05
GTF2I	NP_001157108.1	0 genes:. 5 proteins in this group did not match any genes. NP_001157108.1:general transcription factor II-I isoform 5 [Homo sapiens] ;NP_001509.3:general transcription factor II-I isoform 4 [Homo sapiens] ;NP_127492.1:general transcription factor II-I isoform 1 [Homo sapiens] ;NP_127493.1:general transcription factor II-I isoform 2 [Homo sapiens] ;NP_127494.1:general transcription factor II-I is…	0	4.549e-05	0	2.406e-05	0	0.00012402	0.00020444	0.0001692	0.0003293
GTF3C1	NP_001273171.1	0 genes:. 2 proteins in this group did not match any genes. NP_001273171.1:general transcription factor 3C polypeptide 1 isoform 2 [Homo sapiens] ;NP_001511.2:general transcription factor 3C polypeptide 1 isoform 1 [Homo sapiens] ;	0	0	0	0	0	0	5.319e-05	0	8.117e-05
GTF3C2	NP_001305838.1	0 genes:. 2 proteins in this group did not match any genes. NP_001305838.1:general transcription factor 3C polypeptide 2 isoform a [Homo sapiens] ;NP_001512.1:general transcription factor 3C polypeptide 2 isoform b [Homo sapiens] ;	0	0	0	0	0	0	9.618e-05	7.96e-05	1.835e-05
GTF3C3	NP_036218.1	general transcription factor 3C polypeptide 3 isoform 1 [Homo sapiens]	0	0	0	0	0	0	5.005e-05	2.071e-05	9.546e-05
GTF3C4	NP_036336.2	general transcription factor 3C polypeptide 4 [Homo sapiens]	0	0	0	0	0	0	0.00016183	6.696e-05	0.00016463
GTF3C5	NP_001116295.1	0 genes:. 2 proteins in this group did not match any genes. NP_001116295.1:general transcription factor 3C polypeptide 5 isoform 1 [Homo sapiens] ;NP_036219.2:general transcription factor 3C polypeptide 5 isoform 2 [Homo sapiens] ;	0	0	0	0	0	0	0	3.488e-05	3.216e-05
GTPBP4	NP_036473.2	nucleolar GTP-binding protein 1 [Homo sapiens]	0	0	0	0	0	0	3.497e-05	0	5.336e-05
GTPBP6	NP_036359.3	putative GTP-binding protein 6 [Homo sapiens]	0	0	0	0	0	0	0	3.556e-05	6.557e-05
GZF1	NP_001303948.1	0 genes:. 2 proteins in this group did not match any genes. NP_001303948.1:GDNF-inducible zinc finger protein 1 isoform b [Homo sapiens] ;NP_071927.1:GDNF-inducible zinc finger protein 1 isoform a [Homo sapiens] ;	0	0	6.243e-05	0	0	0	0	0	0
H1FX	NP_006017.1	histone H1x [Homo sapiens]	0	0	0	0	0	0	0.0008327	0.00034457	0.00063534
H2AFX	NP_002096.1	histone H2AX [Homo sapiens]	4.992e-05	6.21e-05	0	0	0	0	0	0	0
H2AFY	NP_004884.1	0 genes:. 3 proteins in this group did not match any genes. NP_004884.1:core histone macro-H2A.1 isoform 2 [Homo sapiens] ;NP_613075.1:core histone macro-H2A.1 isoform 1 [Homo sapiens] ;NP_613258.2:core histone macro-H2A.1 isoform 3 [Homo sapiens] ;	0	0	0	0	0	0	0.0002988	9.891e-05	0.00022798
H2AFZ	NP_002097.1	histone H2A.Z [Homo sapiens]	5.577e-05	6.938e-05	0	7.34e-05	0	0.00070923	0.0027773	0.00158175	0.00317172
H3F3B	NP_005315.1	histone H3.3 [Homo sapiens]	8.748e-05	0	0	0	0	0	0.00067071	0	0.00102432
HADHA	NP_000173.2	trifunctional enzyme subunit alpha, mitochondrial precursor [Homo sapiens]	0	0.00011639	0	0.00027704	0.00078353	0.00047592	0.00037774	4.81e-05	0.00026604
HADHB	NP_000174.1	0 genes:. 2 proteins in this group did not match any genes. NP_000174.1:trifunctional enzyme subunit beta, mitochondrial isoform 1 precursor [Homo sapiens] ;NP_001268442.1:trifunctional enzyme subunit beta, mitochondrial isoform 3 [Homo sapiens] ;	0	0	0	0	0	0	0.00032741	0.00019355	0.00046394
HAL	NP_001245263.1	0 genes:. 2 proteins in this group did not match any genes. NP_001245263.1:histidine ammonia-lyase isoform 3 [Homo sapiens] ;NP_002099.1:histidine ammonia-lyase isoform 1 [Homo sapiens] ;	0	0.00022539	0	0	0	0	0	0	0
HAX1	NP_006109.2	HCLS1-associated protein X-1 isoform a [Homo sapiens]	0	0	0	0.00033673	0	0.00021692	0	0	0
HBG2	NP_000175.1	0 genes:. 5 proteins in this group did not match any genes. NP_000175.1:hemoglobin subunit gamma-2 [Homo sapiens] ;NP_000509.1:hemoglobin subunit beta [Homo sapiens] ;NP_000510.1:hemoglobin subunit delta [Homo sapiens] ;NP_000550.2:hemoglobin subunit gamma-1 [Homo sapiens] ;NP_005321.1:hemoglobin subunit epsilon [Homo sapiens] ;	0.00048559	0	0	0	0	0	0	0	0
HBS1L	NP_001138630.1	0 genes:. 2 proteins in this group did not match any genes. NP_001138630.1:HBS1-like protein isoform 2 [Homo sapiens] ;NP_006611.1:HBS1-like protein isoform 1 [Homo sapiens] ;	0	0	0	3.658e-05	0	4.713e-05	0	0	0
HCFC1	NP_005325.2	host cell factor 1 [Homo sapiens]	0	0	0	0	0	0	3.268e-05	2.705e-05	4.156e-05
HDAC1	NP_004955.2	histone deacetylase 1 [Homo sapiens]	0	9.212e-05	4.384e-05	0.0622322	0.0613657	0.0598511	0.0676481	0.0805296	0.0634909
HDAC2	NP_001518.3	histone deacetylase 2 [Homo sapiens]	0	9.099e-05	4.331e-05	0.0009087	0.00137753	0.00152962	0.0074643	0.00716367	0.00720618
HDGF	NP_004485.1	hepatoma-derived growth factor isoform a [Homo sapiens]	0.00014871	0.00111005	0.00123276	0.00127222	0	0.00151302	0.00073902	0.00022935	0.00070483
HDHD3	NP_112496.1	haloacid dehalogenase-like hydrolase domain-containing protein 3 [Homo sapiens]	0	0.0001769	0	0	0	0	0	0	0
HELZ	NP_055692.2	probable helicase with zinc finger domain [Homo sapiens]	0	0	0	1.209e-05	0	3.116e-05	0	0	0
HEXIM1	NP_006451.1	protein HEXIM1 [Homo sapiens]	0	0.00061841	0.0003532	0	0	0	0.00012351	0	0.00014136
HIBADH	NP_689953.1	3-hydroxyisobutyrate dehydrogenase, mitochondrial precursor [Homo sapiens]	0	0	0.00025158	0.0001398	0	0.00027018	0	0	0
HIGD1A	NP_001093138.1	0 genes:. 2 proteins in this group did not match any genes. NP_001093138.1:HIG1 domain family member 1A, mitochondrial isoform a [Homo sapiens] ;NP_054775.2:HIG1 domain family member 1A, mitochondrial isoform b [Homo sapiens] ;	0	0	0	0.00021951	0	0.00028281	0	0	0
HINT1	NP_005331.1	histidine triad nucleotide-binding protein 1 [Homo sapiens]	0	0.00070479	0	0.00055922	0	0.00024016	0	0	0
HIRA	NP_003316.3	protein HIRA [Homo sapiens]	0	0	0	0	0	0	4.36e-05	0	9.98e-05
HIST1H1A	NP_005316.1	histone H1.1 [Homo sapiens]	0	0	0	0	0	0	0.00049841	0.00025383	0.00062643
HIST1H1B	NP_005313.1	histone H1.5 [Homo sapiens]	0	0	0.00037404	0	0	0	0.0005232	0.00065574	0.00067863
HIST1H1C	NP_005310.1	histone H1.2 [Homo sapiens]	8.378e-05	0.00020846	0	0	0	0	0	0.00030039	0.00021102
HIST1H1D	NP_005311.1	histone H1.3 [Homo sapiens]	8.075e-05	0.00020091	0	0	0	0	0.00118711	0.00086856	0.00040677
HIST1H2AC	NP_003503.1	histone H2A type 1-C [Homo sapiens]	0.00023794	6.831e-05	0	0.00019272	0.00030658	0.00031036	0.00176424	0	0.00087762
HIST1H2AG	NP_066408.1	histone H2A type 1 [Homo sapiens]	0.00023794	6.831e-05	0	0.00019272	0.00030658	0.00031036	0	0	0
HIST1H3F	NP_066298.1	histone H3.1 [Homo sapiens]	8.748e-05	0	0	0	0	0	0.00301819	0.00350776	0.00332902
HIST2H2AA3	NP_003507.1	histone H2A type 2-A [Homo sapiens]	0.00023794	6.831e-05	0	0.00019272	0.00030658	0.00031036	0.00488107	0.00564076	0.0059518
HIST2H2BF	NP_001019770.1	0 genes:. 8 proteins in this group did not match any genes. NP_001019770.1:histone H2B type 2-F isoform a [Homo sapiens] ;NP_001154806.1:histone H2B type 2-F isoform b [Homo sapiens] ;NP_003510.1:histone H2B type 1-L [Homo sapiens] ;NP_003511.1:histone H2B type 1-N [Homo sapiens] ;NP_003512.1:histone H2B type 1-M [Homo sapiens] ;NP_003515.1:histone H2B type 1-H [Homo sapiens] ;NP_003517.2:histone…	0.00056652	0	0	0	0	0	0.00422298	0.00291243	0.00389333
HIST2H3C	NP_066403.2	histone H3.2 [Homo sapiens]	8.748e-05	0	0	0	0	0	0.0021798	0.00310302	0.00435334
HIST4H4	NP_778224.1	histone H4 [Homo sapiens]	0	0	0	0	0	0	0.00172199	0.00213766	0.00279193
HLA-A	NP_002107.3	HLA class I histocompatibility antigen, A-1 alpha chain precursor [Homo sapiens]	0.00029335	0.00012165	0.00054039	0.00046653	0	0.00033162	0.00012148	0.00025135	0.00013903
HLA-B	NP_005505.2	major histocompatibility complex, class I, B precursor [Homo sapiens]	0	0	0.00027243	0.00024331	0	0.00025078	0	0	0
HLA-C	NP_001229971.1	HLA class I histocompatibility antigen, Cw-1 alpha chain precursor [Homo sapiens]	0.00019503	0.00012132	0	0	0	0	0	0	0
HLTF	NP_001305863.1	0 genes:. 2 proteins in this group did not match any genes. NP_001305863.1:helicase-like transcription factor isoform 2 [Homo sapiens] ;NP_620636.1:helicase-like transcription factor isoform 1 [Homo sapiens] ;	0	0	0	0.0001398	0	0.00012008	6.598e-05	7.281e-05	0.00015103
HMBOX1	NP_001311313.1	0 genes:. 9 proteins in this group did not match any genes. NP_001311313.1:homeobox-containing protein 1 isoform 2 [Homo sapiens] ;NP_001311314.1:homeobox-containing protein 1 isoform 3 [Homo sapiens] ;NP_001311315.1:homeobox-containing protein 1 isoform 4 [Homo sapiens] ;NP_001311317.1:homeobox-containing protein 1 isoform 5 [Homo sapiens] ;NP_001311319.1:homeobox-containing protein 1 isoform 6 …	0	0	0	0	0	0	0.0001498	8.265e-05	0
HMG20A	NP_060670.1	high mobility group protein 20A isoform a [Homo sapiens]	0	0	0	0	0	0	0.00121395	0.00179782	0.00146246
HMG20B	NP_006330.2	SWI/SNF-related matrix-associated actin-dependent regulator of chromatin subfamily E member 1-related [Homo sapiens]	0.00011259	0	0	0.00037046	0	0.00019092	0.00384664	0.00387803	0.00330846
HMGA1	NP_665908.1	high mobility group protein HMG-I/HMG-Y isoform a [Homo sapiens]	0	0	0	0	0	0	0.0002072	0.00017148	0.00015809
HMGA1	NP_665912.1	high mobility group protein HMG-I/HMG-Y isoform b [Homo sapiens]	0	0	0	0	0	0	0.00046189	0.00038226	0
HMGB1	NP_002119.1	high mobility group protein B1 [Homo sapiens]	0.000166	0.00096376	0.00176928	0.00095339	0	0.00014075	0.00041248	0.00051205	0.00055075
HMGB2	NP_002120.1	high mobility group protein B2 [Homo sapiens]	0.00017077	0.00049571	0	0	0	0	0.00021216	8.779e-05	0
HN1	NP_001002032.1	0 genes:. 3 proteins in this group did not match any genes. NP_001002032.1:hematological and neurological expressed 1 protein isoform 2 [Homo sapiens] ;NP_001275540.1:hematological and neurological expressed 1 protein isoform 4 [Homo sapiens] ;NP_057269.1:hematological and neurological expressed 1 protein isoform 1 [Homo sapiens] ;	0	0.00024531	0	0	0	0	0	0	0
HN1L	NP_653171.1	hematological and neurological expressed 1-like protein [Homo sapiens]	0	0	0.00044491	0	0	0	0	0	0
HNRNPA0	NP_006796.1	heterogeneous nuclear ribonucleoprotein A0 [Homo sapiens]	0	0	0	0	0	0	0.00036345	0.00012032	0.00027731
HNRNPA1	NP_002127.1	0 genes:. 2 proteins in this group did not match any genes. NP_002127.1:heterogeneous nuclear ribonucleoprotein A1 isoform a [Homo sapiens] ;NP_112420.1:heterogeneous nuclear ribonucleoprotein A1 isoform b [Homo sapiens] ;	0.0006692	0.00041627	0.0014529	0.00044038	0	0.00037826	0.00138566	0.00103209	0.00126869
HNRNPA2B1	NP_002128.1	0 genes:. 2 proteins in this group did not match any genes. NP_002128.1:heterogeneous nuclear ribonucleoproteins A2/B1 isoform A2 [Homo sapiens] ;NP_112533.1:heterogeneous nuclear ribonucleoproteins A2/B1 isoform B1 [Homo sapiens] ;	0.00010466	0	0.00024789	0.00020663	0	0.00017748	0.00052013	0.00043046	0.00059528
HNRNPA3	NP_919223.1	heterogeneous nuclear ribonucleoprotein A3 [Homo sapiens]	0	0	0	0	0	0	0.00046922	9.708e-05	0.00031326
HNRNPAB	NP_004490.2	0 genes:. 2 proteins in this group did not match any genes. NP_004490.2:heterogeneous nuclear ribonucleoprotein A/B isoform b [Homo sapiens] ;NP_112556.2:heterogeneous nuclear ribonucleoprotein A/B isoform a [Homo sapiens] ;	0	0	0.0002966	0	0	0	7.779e-05	0	0.00023742
HNRNPC	NP_004491.2	0 genes:. 2 proteins in this group did not match any genes. NP_004491.2:heterogeneous nuclear ribonucleoproteins C1/C2 isoform b [Homo sapiens] ;NP_112604.2:heterogeneous nuclear ribonucleoproteins C1/C2 isoform a [Homo sapiens] ;	0.00024362	0	0	0.00048097	0	0.00020656	0.00045401	0	0.00023093
HNRNPD	NP_001003810.1	0 genes:. 4 proteins in this group did not match any genes. NP_001003810.1:heterogeneous nuclear ribonucleoprotein D0 isoform d [Homo sapiens] ;NP_002129.2:heterogeneous nuclear ribonucleoprotein D0 isoform c [Homo sapiens] ;NP_112737.1:heterogeneous nuclear ribonucleoprotein D0 isoform b [Homo sapiens] ;NP_112738.1:heterogeneous nuclear ribonucleoprotein D0 isoform a [Homo sapiens] ;	0	0.00015471	0	0	0	0	0	0	0
HNRNPF	NP_004957.1	heterogeneous nuclear ribonucleoprotein F [Homo sapiens]	0.00154802	0.00217238	0.00222209	0.00113806	0.0020168	0.00199138	0.0011712	0.00212018	0.00189813
HNRNPH1	NP_005511.1	heterogeneous nuclear ribonucleoprotein H [Homo sapiens]	0.00083463	0.00064655	0.00152326	0.00130497	0.00053259	0.00072043	0.00048523	0.00066586	0.00157315
HNRNPH2	NP_062543.1	heterogeneous nuclear ribonucleoprotein H2 [Homo sapiens]	0.00083463	0.00031229	0	0.00015402	0.00053259	0.00053916	6.172e-05	0.00027591	0.00036456
HNRNPK	NP_112553.1	heterogeneous nuclear ribonucleoprotein K isoform a [Homo sapiens]	0.00099995	0.00114832	0.00245945	0.0008099	0.00025769	0.00091303	0.00071672	0.00102814	0.00094787
HNRNPL	NP_001524.2	heterogeneous nuclear ribonucleoprotein L isoform a [Homo sapiens]	0	0.00037693	7.176e-05	0.00015951	0	0.00046238	0.00045169	0.00040497	0.00048823
HNRNPLL	NP_001136122.1	0 genes:. 2 proteins in this group did not match any genes. NP_001136122.1:heterogeneous nuclear ribonucleoprotein L-like isoform 2 [Homo sapiens] ;NP_612403.2:heterogeneous nuclear ribonucleoprotein L-like isoform 1 [Homo sapiens] ;	0	0	0	0	0	0	4.129e-05	0	6.3e-05
HNRNPM	NP_005959.2	0 genes:. 2 proteins in this group did not match any genes. NP_005959.2:heterogeneous nuclear ribonucleoprotein M isoform a [Homo sapiens] ;NP_112480.2:heterogeneous nuclear ribonucleoprotein M isoform b [Homo sapiens] ;	9.778e-05	6.082e-05	0.0001737	0.0001287	0.00016379	0.00045598	0.00112372	0.00095512	0.00076469
HNRNPR	NP_001095868.1	heterogeneous nuclear ribonucleoprotein R isoform 1 [Homo sapiens]	0	0.00027926	7.753e-05	0	0	0	0.00015211	0.00025965	0.00035108
HNRNPU	NP_114032.2	heterogeneous nuclear ribonucleoprotein U isoform a [Homo sapiens]	0.00030283	0.0002691	0.00061478	0.00065479	0	0.00025676	0.00134367	0.00084513	0.00184536
HNRNPUL1	NP_001287945.1	0 genes:. 3 proteins in this group did not match any genes. NP_001287945.1:heterogeneous nuclear ribonucleoprotein U-like protein 1 isoform e [Homo sapiens] ;NP_008971.2:heterogeneous nuclear ribonucleoprotein U-like protein 1 isoform a [Homo sapiens] ;NP_653333.1:heterogeneous nuclear ribonucleoprotein U-like protein 1 isoform d [Homo sapiens] ;	0	0.00011578	0	0	0	0	0.00011562	7.177e-05	0.00019849
HNRNPUL2	NP_001073027.1	heterogeneous nuclear ribonucleoprotein U-like protein 2 [Homo sapiens]	0	0	0	0	0	0	0.00011872	2.456e-05	0.00013587
HOXA10	NP_061824.3	homeobox protein Hox-A10 [Homo sapiens]	0	0	0	0	0	0	0	8.95e-05	0.00011002
HOXA11	NP_005514.1	homeobox protein Hox-A11 [Homo sapiens]	0	0	0	0	0	0	7.083e-05	0	0.00010809
HOXC10	NP_059105.2	homeobox protein Hox-C10 [Homo sapiens]	0	0	0	0	0	0	0.00025931	0.0001073	6.595e-05
HP	NP_001119574.1	0 genes:. 3 proteins in this group did not match any genes. NP_001119574.1:haptoglobin isoform 2 preproprotein [Homo sapiens] ;NP_001305067.1:haptoglobin isoform 3 preproprotein [Homo sapiens] ;NP_005134.1:haptoglobin isoform 1 preproprotein [Homo sapiens] ;	0.00010285	0	0	0	0	0	0	0	0
HP1BP3	NP_057371.2	heterochromatin protein 1-binding protein 3 [Homo sapiens]	0	0	0	0	0	0	0.00036082	9.954e-05	0.00018354
HPD	NP_001165464.1	0 genes:. 2 proteins in this group did not match any genes. NP_001165464.1:4-hydroxyphenylpyruvate dioxygenase isoform 2 [Homo sapiens] ;NP_002141.1:4-hydroxyphenylpyruvate dioxygenase isoform 1 [Homo sapiens] ;	0	0.00012543	0.0001194	0	0	0	6.263e-05	0.00010366	0
HPDL	NP_116145.1	4-hydroxyphenylpyruvate dioxygenase-like protein [Homo sapiens]	0	0	0	6.331e-05	0	0.00024469	0	0	0
HPRT1	NP_000185.1	hypoxanthine-guanine phosphoribosyltransferase [Homo sapiens]	0.00163718	0.00203678	0.00038776	0	0	0	0	0	0
HPS3	NP_001295187.1	0 genes:. 2 proteins in this group did not match any genes. NP_001295187.1:Hermansky-Pudlak syndrome 3 protein isoform 2 [Homo sapiens] ;NP_115759.2:Hermansky-Pudlak syndrome 3 protein isoform 1 [Homo sapiens] ;	0	0	0	2.799e-05	0	3.607e-05	0	0	0
HRNR	NP_001009931.1	hornerin [Homo sapiens]	0	4.674e-05	5.932e-05	2.472e-05	0	1.062e-05	0	0	0
HSD17B10	NP_001032900.1	0 genes:. 2 proteins in this group did not match any genes. NP_001032900.1:3-hydroxyacyl-CoA dehydrogenase type-2 isoform 2 [Homo sapiens] ;NP_004484.1:3-hydroxyacyl-CoA dehydrogenase type-2 isoform 1 [Homo sapiens] ;	0.00084978	0.00123338	0.00234811	0.00027961	0.00094895	0.00012008	0.00026394	7.281e-05	6.713e-05
HSD17B4	NP_000405.1	0 genes:. 5 proteins in this group did not match any genes. NP_000405.1:peroxisomal multifunctional enzyme type 2 isoform 2 [Homo sapiens] ;NP_001186220.1:peroxisomal multifunctional enzyme type 2 isoform 1 [Homo sapiens] ;NP_001186221.1:peroxisomal multifunctional enzyme type 2 isoform 3 [Homo sapiens] ;NP_001278956.1:peroxisomal multifunctional enzyme type 2 isoform 4 [Homo sapiens] ;NP_0012789…	0	6.033e-05	0	0	0	0	0	0	0
HSDL2	NP_115679.2	hydroxysteroid dehydrogenase-like protein 2 isoform 1 [Homo sapiens]	8.538e-05	0	0	0.00039333	0	0.00072393	0	0	0
HSP90AA1	NP_001017963.2	heat shock protein HSP 90-alpha isoform 1 [Homo sapiens]	0.00018446	0.00112304	0.00165537	0.00143383	0.00056003	0.00092959	0.00078608	0.00061752	0.00042752
HSP90AB1	NP_001258901.1	heat shock protein HSP 90-beta isoform c [Homo sapiens]	0.00141926	0.00214503	0.00305784	0.00262719	0.00133969	0.00260729	0.00126443	0.00100133	0.00126267
HSP90B1	NP_003290.1	endoplasmin precursor [Homo sapiens]	0.00027528	0.00076899	0.00073145	0.00038024	0.0004467	0.00019769	0.00016566	0.00014379	0.00015
HSPA14	NP_057383.2	heat shock 70 kDa protein 14 isoform 1 [Homo sapiens]	0	0	0	0	0	0	4.356e-05	0	6.647e-05
HSPA1B	NP_005337.2	heat shock 70 kDa protein 1B [Homo sapiens]	0.0424275	0.0221965	0.0346829	0.00980471	0.00429024	0.010683	0.0044539	0.00522318	0.0049422
HSPA1L	NP_005518.3	heat shock 70 kDa protein 1-like [Homo sapiens]	0.00010815	0.00019067	0.00013542	0	0	0	0	0	0
HSPA2	NP_068814.2	heat shock-related 70 kDa protein 2 [Homo sapiens]	7.416e-05	0.00037038	0.00028916	0	0	0	0	0	0
HSPA4	NP_002145.3	heat shock 70 kDa protein 4 [Homo sapiens]	0.00397397	0.00331154	0.00439183	0.00048998	0	0.00083318	0.00014663	0.00012071	0.0003184
HSPA4L	NP_001304310.1	heat shock 70 kDa protein 4L isoform 2 [Homo sapiens]	0.00129335	0.00124311	0.00123267	0.00020697	0	0.00029253	0.00011326	4.662e-05	0.00022544
HSPA6	NP_002146.2	heat shock 70 kDa protein 6 [Homo sapiens]	0	0	0	0.00035454	0	0.00030472	0	0.00016011	3.892e-05
HSPA8	NP_006588.1	heat shock cognate 71 kDa protein isoform 1 [Homo sapiens]	0.0623328	0.021176	0.0461155	0.0107623	0.00851408	0.0162608	0.00493875	0.00743111	0.00882921
HSPA9	NP_004125.3	stress-70 protein, mitochondrial precursor [Homo sapiens]	0.0690158	0.0408706	0.0521634	0.00162577	0.00123265	0.00218374	0.00205707	0.00245905	0.00279024
HSPB1	NP_001531.1	heat shock protein beta-1 [Homo sapiens]	0.00574531	0.00259913	0.00721616	0.00332257	0.00291627	0.00428074	0.00313633	0.00214809	0.00297058
HSPB8	NP_055180.1	heat shock protein beta-8 [Homo sapiens]	0	0.00067962	0.00129386	0.00131816	0	0.00092634	0.00033935	0.00018723	0.00060414
HSPBP1	NP_001284529.1	0 genes:. 2 proteins in this group did not match any genes. NP_001284529.1:hsp70-binding protein 1 isoform 1 [Homo sapiens] ;NP_036399.3:hsp70-binding protein 1 isoform 2 [Homo sapiens] ;	0.00026437	0	0.00010436	0	0	0	5.474e-05	0	8.353e-05
HSPD1	NP_955472.1	60 kDa heat shock protein, mitochondrial [Homo sapiens]	0.0077859	0.00728407	0.012761	0.00836192	0.00772075	0.00734066	0.00472045	0.00589195	0.00738038
HSPE1	NP_002148.1	10 kDa heat shock protein, mitochondrial [Homo sapiens]	0.00069981	0.00130594	0	0.0020724	0	0.00059334	0	0	0
HSPH1	NP_001273432.1	heat shock protein 105 kDa isoform 2 [Homo sapiens]	0.00258442	0.00141795	0.00121207	0.00060044	0	0.00035173	0.00027237	0.00029896	0.00024095
HTATSF1	NP_055315.2	HIV Tat-specific factor 1 [Homo sapiens]	0	0.00011762	0	0	0	0	2.937e-05	4.86e-05	2.241e-05
HUWE1	NP_113584.3	E3 ubiquitin-protein ligase HUWE1 [Homo sapiens]	0	2.03e-05	1.933e-05	5.907e-05	5.467e-05	0.00012453	4.055e-05	4.195e-05	3.867e-05
HYOU1	NP_006380.1	hypoxia up-regulated protein 1 precursor [Homo sapiens]	0	0	0	9.404e-05	0	0.00015145	0	0	0
IARS	NP_038203.2	isoleucine--tRNA ligase, cytoplasmic [Homo sapiens]	0	0	0	9.306e-05	0	4.796e-05	3.514e-05	1.454e-05	5.362e-05
IARS2	NP_060530.3	isoleucine--tRNA ligase, mitochondrial precursor [Homo sapiens]	0	0	0	9.283e-05	0	5.98e-05	0	0	0
IDE	NP_001159418.1	0 genes:. 6 proteins in this group did not match any genes. NP_001159418.1:insulin-degrading enzyme isoform 2 [Homo sapiens] ;NP_001309722.1:insulin-degrading enzyme isoform 3 [Homo sapiens] ;NP_001309723.1:insulin-degrading enzyme isoform 4 [Homo sapiens] ;NP_001309725.1:insulin-degrading enzyme isoform 5 [Homo sapiens] ;NP_001309726.1:insulin-degrading enzyme isoform 6 [Homo sapiens] ;NP_004960…	0	9.569e-05	0	0	0	0	0	0	0
IDH3B	NP_008830.2	isocitrate dehydrogenase [NAD] subunit beta, mitochondrial isoform a precursor [Homo sapiens]	9.27e-05	0.00069198	0.00010978	0	0	0	0.00017276	9.532e-05	0
IFRD2	NP_006755.4	interferon-related developmental regulator 2 [Homo sapiens]	0	0	0	0	0	0	8.763e-05	0.00010878	3.343e-05
IGF2BP1	NP_001153895.1	insulin-like growth factor 2 mRNA-binding protein 1 isoform 2 [Homo sapiens]	0	0	0	0	0	0	0	0.00012567	3.862e-05
IGF2BP3	NP_006538.2	insulin-like growth factor 2 mRNA-binding protein 3 [Homo sapiens]	0	0	0	0	0	0	0.00026804	0	0.00017529
IGF2R	NP_000867.2	cation-independent mannose-6-phosphate receptor precursor [Homo sapiens]	0	1.782e-05	0	3.772e-05	0	1.215e-05	0	1.473e-05	2.037e-05
IK	NP_006074.2	protein Red [Homo sapiens]	0	0	0	0	0	0	0.00043784	0.00016471	0.00033406
IKBKG	NP_001093326.2	0 genes:. 4 proteins in this group did not match any genes. NP_001093326.2:NF-kappa-B essential modulator isoform b [Homo sapiens] ;NP_001138727.1:NF-kappa-B essential modulator isoform c [Homo sapiens] ;NP_001308326.1:NF-kappa-B essential modulator isoform d [Homo sapiens] ;NP_003630.1:NF-kappa-B essential modulator isoform a [Homo sapiens] ;	0	0	0	9.646e-05	0	0.00012427	0	0	0
IL37	NP_055254.2	0 genes:. 5 proteins in this group did not match any genes. NP_055254.2:interleukin-37 isoform 1 precursor [Homo sapiens] ;NP_775294.1:interleukin-37 isoform 2 [Homo sapiens] ;NP_775295.1:interleukin-37 isoform 3 [Homo sapiens] ;NP_775296.1:interleukin-37 isoform 4 [Homo sapiens] ;NP_775297.1:interleukin-37 isoform 5 [Homo sapiens] ;	0	0.00020368	0	0	0	0	0	0	0
ILF2	NP_001254738.1	0 genes:. 2 proteins in this group did not match any genes. NP_001254738.1:interleukin enhancer-binding factor 2 isoform 2 [Homo sapiens] ;NP_004506.2:interleukin enhancer-binding factor 2 isoform 1 [Homo sapiens] ;	0	0	0	0	0	0	0.00031492	0.00010425	0.00019223
ILF3	NP_001131145.1	0 genes:. 5 proteins in this group did not match any genes. NP_001131145.1:interleukin enhancer-binding factor 3 isoform e [Homo sapiens] ;NP_004507.2:interleukin enhancer-binding factor 3 isoform b [Homo sapiens] ;NP_036350.2:interleukin enhancer-binding factor 3 isoform a [Homo sapiens] ;NP_060090.2:interleukin enhancer-binding factor 3 isoform d [Homo sapiens] ;NP_703194.1:interleukin enhancer…	0	6.289e-05	0	3.327e-05	0	0.00012859	0.00059666	0.00028588	0.00026356
ILKAP	NP_110395.1	integrin-linked kinase-associated serine/threonine phosphatase 2C [Homo sapiens]	0	0	0.00010782	0	0	0	0	0	0
ILVBL	NP_006835.2	acetolactate synthase-like protein [Homo sapiens]	0	0	0	0.00052029	0.00056757	0.00067033	0.00021048	0.00011613	8.03e-05
IMPDH1	NP_000874.2	inosine-5'-monophosphate dehydrogenase 1 isoform a [Homo sapiens]	0	7.413e-05	0	7.842e-05	0	5.052e-05	0.00014805	0.00012253	0.00017415
IMPDH2	NP_000875.2	inosine-5'-monophosphate dehydrogenase 2 [Homo sapiens]	0.00020831	0.00164131	0.00090453	0.0008682	0	0.00111858	0.00181161	0.00164206	0.00223241
ING1	NP_937862.1	inhibitor of growth protein 1 isoform A [Homo sapiens]	0	0	0	0	0	0	0.00206608	0.00190717	0.00224332
ING2	NP_001555.1	inhibitor of growth protein 2 isoform 1 [Homo sapiens]	0	0	0	0	0	0	0.00110853	0.00098294	0.00144993
ING3	NP_061944.2	0 genes:. 2 proteins in this group did not match any genes. NP_061944.2:inhibitor of growth protein 3 isoform 1 [Homo sapiens] ;NP_938008.1:inhibitor of growth protein 3 isoform 3 [Homo sapiens] ;	8.538e-05	0	0	0	0	0	0	0	0
INO80	NP_060023.1	DNA helicase INO80 [Homo sapiens]	0	0	0	0	0	0	0	1.179e-05	1.087e-05
INPPL1	NP_001558.3	phosphatidylinositol 3,4,5-trisphosphate 5-phosphatase 2 [Homo sapiens]	0	3.53e-05	0	0	0	0	0	0	0
IPO5	NP_002262.3	importin-5 [Homo sapiens]	3.201e-05	0.00011947	0	8.426e-05	0	2.714e-05	1.988e-05	4.937e-05	3.034e-05
IPO7	NP_006382.1	importin-7 [Homo sapiens]	0.00010315	0	0	0.00013576	0	8.746e-05	0	0	0
IQGAP1	NP_003861.1	ras GTPase-activating-like protein IQGAP1 [Homo sapiens]	0	2.68e-05	0	1.417e-05	0	1.826e-05	2.676e-05	2.215e-05	2.042e-05
IQSEC1	NP_001127854.1	0 genes:. 2 proteins in this group did not match any genes. NP_001127854.1:IQ motif and SEC7 domain-containing protein 1 isoform a [Homo sapiens] ;NP_055684.3:IQ motif and SEC7 domain-containing protein 1 isoform b [Homo sapiens] ;	0	0	0	0	0.00010733	0.00010866	1.99e-05	1.647e-05	4.555e-05
IRAK1	NP_001020413.1	0 genes:. 3 proteins in this group did not match any genes. NP_001020413.1:interleukin-1 receptor-associated kinase 1 isoform 2 [Homo sapiens] ;NP_001020414.1:interleukin-1 receptor-associated kinase 1 isoform 3 [Homo sapiens] ;NP_001560.2:interleukin-1 receptor-associated kinase 1 isoform 1 [Homo sapiens] ;	0	0	0	6.888e-05	0	8.874e-05	0	0	0
ISG15	NP_005092.1	ubiquitin-like protein ISG15 precursor [Homo sapiens]	0.00021631	0.0002691	0	0	0	0	0	0	0
ISG20L2	NP_001290024.1	interferon-stimulated 20 kDa exonuclease-like 2 [Homo sapiens]	0.00020221	0	0	0	0	0	0	0	0
ITCH	NP_001311126.1	E3 ubiquitin-protein ligase Itchy homolog isoform 1 [Homo sapiens]	7.905e-05	0.00014751	9.361e-05	0.00031212	0	0.00026809	4.91e-05	4.064e-05	0.00014986
ITGB1	NP_391988.1	0 genes:. 2 proteins in this group did not match any genes. NP_391988.1:integrin beta-1 isoform 1D precursor [Homo sapiens] ;NP_596867.1:integrin beta-1 isoform 1A precursor [Homo sapiens] ;	0	5.543e-05	0	2.932e-05	0	7.556e-05	0	0	0
ITPA	NP_258412.1	inosine triphosphate pyrophosphatase isoform a [Homo sapiens]	0	0	0	0.00012107	0	0.00062393	0.00022856	0	0.00017439
ITPR1	NP_001093422.2	0 genes:. 3 proteins in this group did not match any genes. NP_001093422.2:inositol 1,4,5-trisphosphate receptor type 1 isoform 1 [Homo sapiens] ;NP_001161744.1:inositol 1,4,5-trisphosphate receptor type 1 isoform 3 [Homo sapiens] ;NP_002213.5:inositol 1,4,5-trisphosphate receptor type 1 isoform 2 [Homo sapiens] ;	1.317e-05	0	0	0	0	0	0	0	0
JMJD6	NP_001074930.1	0 genes:. 2 proteins in this group did not match any genes. NP_001074930.1:bifunctional arginine demethylase and lysyl-hydroxylase JMJD6 isoform 1 [Homo sapiens] ;NP_055982.2:bifunctional arginine demethylase and lysyl-hydroxylase JMJD6 isoform 2 [Homo sapiens] ;	0	0	0.00010209	0	0	0	0	0	0
JRKL	NP_003763.2	jerky protein homolog-like [Homo sapiens]	0	0	0	0	0	0	4.231e-05	3.502e-05	0
JUP	NP_068831.1	junction plakoglobin [Homo sapiens]	9.581e-05	0.0002384	0	0	0	0	0	0	0
KANK2	NP_001129663.1	KN motif and ankyrin repeat domain-containing protein 2 isoform 2 [Homo sapiens]	0	0	0	0.0001104	0.0001405	0.00035559	0	0	0
KARS	NP_001123561.1	0 genes:. 2 proteins in this group did not match any genes. NP_001123561.1:lysine--tRNA ligase isoform 1 [Homo sapiens] ;NP_005539.1:lysine--tRNA ligase isoform 2 [Homo sapiens] ;	0	0	0	0	0	0	0.00017736	5.871e-05	5.413e-05
KDM1A	NP_055828.2	lysine-specific histone demethylase 1A isoform b [Homo sapiens]	0	0	0	0.00088215	0	0.00124309	0.0102526	0.0106386	0.00984771
KDM3B	NP_057688.2	lysine-specific demethylase 3B [Homo sapiens]	0	0	0	0	0	0	0	1.042e-05	2.882e-05
KDM5A	NP_001036068.1	lysine-specific demethylase 5A [Homo sapiens]	0	0	0	0	0	0	9.183e-05	6.514e-05	0.00028026
KHDRBS1	NP_006550.1	KH domain-containing, RNA-binding, signal transduction-associated protein 1 isoform 1 [Homo sapiens]	0	0.00010023	0.00019082	0.00031811	0	6.831e-05	0	0.00012425	7.637e-05
KHSRP	NP_003676.2	far upstream element-binding protein 2 [Homo sapiens]	0	0.0001249	0.00017834	0.00013214	0	0.00012768	9.355e-05	7.742e-05	7.137e-05
KIAA0586	NP_001231118.1	0 genes:. 6 proteins in this group did not match any genes. NP_001231118.1:protein TALPID3 isoform 1 [Homo sapiens] ;NP_001231119.1:protein TALPID3 isoform 2 [Homo sapiens] ;NP_001231120.1:protein TALPID3 isoform 3 [Homo sapiens] ;NP_001231121.1:protein TALPID3 isoform 4 [Homo sapiens] ;NP_001231122.1:protein TALPID3 isoform 6 [Homo sapiens] ;NP_055564.3:protein TALPID3 isoform 5 [Homo sapiens] ;	0	0	2.571e-05	0	0	0	0	0	0
KIAA1143	NP_001307263.1	0 genes:. 2 proteins in this group did not match any genes. NP_001307263.1:uncharacterized protein KIAA1143 isoform 2 [Homo sapiens] ;NP_065747.1:uncharacterized protein KIAA1143 isoform 1 [Homo sapiens] ;	0	0.00043109	0	0	0	0	0	0	0
KIAA1522	NP_065939.2	uncharacterized protein KIAA1522 isoform 1 [Homo sapiens]	0	0	0	0	0	0	8.106e-05	0	1.546e-05
KIF5B	NP_004512.1	kinesin-1 heavy chain [Homo sapiens]	0	0	4.389e-05	0	0	0	0	7.621e-05	7.026e-05
KIRREL	NP_060710.3	kin of IRRE-like protein 1 isoform 1 precursor [Homo sapiens]	0	0	0	6.205e-05	0	7.995e-05	0	0	0
KLF16	NP_114124.1	Krueppel-like factor 16 [Homo sapiens]	0	0	0	0	0	0	0	7.281e-05	6.713e-05
KLF5	NP_001721.2	Krueppel-like factor 5 isoform 1 [Homo sapiens]	0	0	0	0	0	0	9.703e-05	4.015e-05	0.00014806
KLHDC1	NP_751943.1	kelch domain-containing protein 1 [Homo sapiens]	8.791e-05	0	0	0	0	0	0	0	0
KLHDC4	NP_001171785.1	0 genes:. 2 proteins in this group did not match any genes. NP_001171785.1:kelch domain-containing protein 4 isoform 2 [Homo sapiens] ;NP_060036.2:kelch domain-containing protein 4 isoform 1 [Homo sapiens] ;	7.299e-05	0	0	0	0	0	0	0	0
KLHL8	NP_001278935.1	0 genes:. 3 proteins in this group did not match any genes. NP_001278935.1:kelch-like protein 8 isoform 2 [Homo sapiens] ;NP_001278936.1:kelch-like protein 8 isoform 3 [Homo sapiens] ;NP_065854.3:kelch-like protein 8 isoform 1 [Homo sapiens] ;	0	0	0	0	0	0	0	0.00010119	3.11e-05
KLK5	NP_036559.1	kallikrein-5 preproprotein [Homo sapiens]	0	0.00030308	0	0	0	0	0	0	0
KPNA1	NP_002255.3	importin subunit alpha-5 [Homo sapiens]	0	0	0	8.731e-05	0	5.625e-05	0.00041452	0.00060499	0.00040351
KPNA2	NP_002257.1	importin subunit alpha-1 [Homo sapiens]	0	0	0.0001598	0.0001776	0.00022603	0.00022881	0.0012154	0.0015955	0.00143896
KPNA3	NP_002258.2	importin subunit alpha-4 [Homo sapiens]	0	0.00017045	0.00024337	0	0	0	0.00065533	0.00023143	0.00037988
KPNA4	NP_002259.1	importin subunit alpha-3 [Homo sapiens]	0	0	0.00016225	0	0	0	0.00053618	0.00057857	0.00046429
KPNA6	NP_036448.1	importin subunit alpha-7 [Homo sapiens]	0	0	0	0	0	0	0.00036983	0.00021432	0.00025773
KPNB1	NP_002256.2	importin subunit beta-1 isoform 1 [Homo sapiens]	0	0	0	0.00018768	0.00027298	0.00017272	0.00010124	0.00018851	3.862e-05
KPRP	NP_001020402.1	keratinocyte proline-rich protein [Homo sapiens]	0	0.00145705	0	0	0	0	0	0	0
KRBA2	NP_001291876.1	0 genes:. 2 proteins in this group did not match any genes. NP_001291876.1:KRAB-A domain-containing protein 2 isoform b [Homo sapiens] ;NP_998762.1:KRAB-A domain-containing protein 2 isoform a [Homo sapiens] ;	0	0.0001083	0	0	0	0	0	0	0
KRT75	NP_004684.2	keratin, type II cytoskeletal 75 [Homo sapiens]	0	0	3.835e-05	0	0	0	0	0	0
KRT77	NP_778253.2	keratin, type II cytoskeletal 1b [Homo sapiens]	0	0.0031591	0	0	0	0	0	0	0
KRT78	NP_001287743.1	keratin, type II cytoskeletal 78 isoform 2 [Homo sapiens]	0.0001741	0.00065121	0	0	0	0	0	0	0
KRT80	NP_001074961.1	0 genes:. 2 proteins in this group did not match any genes. NP_001074961.1:keratin, type II cytoskeletal 80 isoform K80.1 [Homo sapiens] ;NP_872313.2:keratin, type II cytoskeletal 80 isoform K80 [Homo sapiens] ;	0	0.00052609	0	0	0	0	0	0	0
KSR1	NP_055053.1	kinase suppressor of Ras 1 [Homo sapiens]	0	0	0	0.00015412	0	3.971e-05	0	0	0
KTN1	NP_001072989.1	0 genes:. 4 proteins in this group did not match any genes. NP_001072989.1:kinectin isoform a [Homo sapiens] ;NP_001072990.1:kinectin isoform b [Homo sapiens] ;NP_001257943.1:kinectin isoform d [Homo sapiens] ;NP_004977.2:kinectin isoform c [Homo sapiens] ;	0	0	0	0	0	0	3.268e-05	1.352e-05	1.247e-05
KYNU	NP_003928.1	kynureninase isoform a [Homo sapiens]	0	0	9.089e-05	0	0.00051427	0.00019523	0	0	0
L1CAM	NP_001137435.1	0 genes:. 3 proteins in this group did not match any genes. NP_001137435.1:neural cell adhesion molecule L1 isoform 3 precursor [Homo sapiens] ;NP_001265045.1:neural cell adhesion molecule L1 isoform 1 precursor [Homo sapiens] ;NP_076493.1:neural cell adhesion molecule L1 isoform 2 precursor [Homo sapiens] ;	0	3.558e-05	0	0	0	0	0	0	0
L3MBTL2	NP_113676.2	lethal(3)malignant brain tumor-like protein 2 [Homo sapiens]	0	0	0	0	0	0	0.00022013	0.00015616	0.00028793
LAGE3	NP_006005.2	EKC/KEOPS complex subunit LAGE3 [Homo sapiens]	0.00024958	0.0003105	0	0	0	0	0	0	0
LAMB2	NP_002283.3	laminin subunit beta-2 precursor [Homo sapiens]	0	0	0	0	0	0	3.699e-05	3.061e-05	9.41e-06
LAMTOR1	NP_060377.1	ragulator complex protein LAMTOR1 [Homo sapiens]	0.00044336	0.00055158	0.00026252	0.00014588	0	0.00037591	0	0	0
LAMTOR5	NP_006393.2	ragulator complex protein LAMTOR5 [Homo sapiens]	0	0.00025666	0	0	0	0	0	0	0
LANCL1	NP_006046.1	lanC-like protein 1 [Homo sapiens]	0.0001789	0.00022257	0	0.00023546	0	0.00022752	0.00011113	9.197e-05	0.00050875
LANCL2	NP_061167.1	lanC-like protein 2 [Homo sapiens]	0	0	0	0	0	0	0	4.077e-05	0.00011277
LARP1	NP_056130.2	la-related protein 1 [Homo sapiens]	0	0	0	0	0	0	0	1.801e-05	9.96e-05
LARS	NP_001304893.1	0 genes:. 4 proteins in this group did not match any genes. NP_001304893.1:leucine--tRNA ligase, cytoplasmic isoform 3 [Homo sapiens] ;NP_001304894.1:leucine--tRNA ligase, cytoplasmic isoform 4 [Homo sapiens] ;NP_057544.2:leucine--tRNA ligase, cytoplasmic isoform 2 [Homo sapiens] ;NP_064502.9:leucine--tRNA ligase, cytoplasmic isoform 1 [Homo sapiens] ;	0	3.929e-05	3.74e-05	6.236e-05	0	0.00024101	0	0	0
LAS1L	NP_001164120.1	0 genes:. 3 proteins in this group did not match any genes. NP_001164120.1:ribosomal biogenesis protein LAS1L isoform 2 [Homo sapiens] ;NP_001164121.1:ribosomal biogenesis protein LAS1L isoform 3 [Homo sapiens] ;NP_112483.1:ribosomal biogenesis protein LAS1L isoform 1 [Homo sapiens] ;	0	0	0	0	0	0	3.092e-05	0	2.359e-05
LASP1	NP_006139.1	LIM and SH3 domain protein 1 isoform a [Homo sapiens]	0	0.00017012	0	0	0	0	0	0	0
LBR	NP_919424.1	lamin-B receptor [Homo sapiens]	0	0	0	0.00011457	0	4.92e-05	0	5.967e-05	0.00019254
LCMT2	NP_055608.2	tRNA wybutosine-synthesizing protein 4 [Homo sapiens]	0	6.473e-05	0	0	0	0	0	0	0
LCN1	NP_002288.1	lipocalin-1 isoform 1 precursor [Homo sapiens]	0.00101394	0.00050457	0	0	0	0	0	0	0
LDHA	NP_001158886.1	0 genes:. 2 proteins in this group did not match any genes. NP_001158886.1:L-lactate dehydrogenase A chain isoform 3 [Homo sapiens] ;NP_005557.1:L-lactate dehydrogenase A chain isoform 1 [Homo sapiens] ;	9.887e-05	0.000123	0.00023416	0.00045543	0	0.00016765	0.00012283	0.00015248	0.00018743
LDHB	NP_002291.1	L-lactate dehydrogenase B chain isoform LDHB [Homo sapiens]	0.00010686	0	0.00025309	7.032e-05	0.00035799	0.000453	6.638e-05	0.00010987	0.00010129
LGALS1	NP_002296.1	galectin-1 [Homo sapiens]	0.002115	0.00164451	0.00187849	0.00069592	0	0.00156906	0.00082113	0.00027183	0.00037591
LGALS3BP	NP_005558.1	galectin-3-binding protein precursor [Homo sapiens]	0	0.0003036	0	0.00052194	0	0.00118973	0.00022739	0.00028228	0.00037591
LIG3	NP_039269.2	DNA ligase 3 isoform alpha precursor [Homo sapiens]	0	0	0	0	0	0	0.00032959	0.00045462	0.0003353
LIN7A	NP_001311352.1	0 genes:. 3 proteins in this group did not match any genes. NP_001311352.1:protein lin-7 homolog A isoform 2 [Homo sapiens] ;NP_004655.1:protein lin-7 homolog A isoform 1 [Homo sapiens] ;NP_060832.1:protein lin-7 homolog C [Homo sapiens] ;	0	0	0	0.00014498	0	0.00018679	0	0	0
LLGL1	NP_004131.3	lethal(2) giant larvae protein homolog 1 [Homo sapiens]	0	0	0	0	0	0	6.251e-05	0	1.59e-05
LMNA	NP_733821.1	lamin isoform A [Homo sapiens]	0.00032251	0.00053496	0.0017823	0.00116728	0.00036014	0.00113932	0.00146914	0.00118822	0.00137569
LMNB1	NP_005564.1	lamin-B1 isoform 1 [Homo sapiens]	0	0.00045463	0.00036063	0.0002004	0.00061212	0.00030983	0.00075668	0.00065753	0.000433
LMNB2	NP_116126.3	lamin-B2 [Homo sapiens]	0	0	0	0	0	0	3.576e-05	0	5.457e-05
LONP1	NP_001263408.1	0 genes:. 3 proteins in this group did not match any genes. NP_001263408.1:lon protease homolog, mitochondrial isoform 2 [Homo sapiens] ;NP_001263409.1:lon protease homolog, mitochondrial isoform 3 [Homo sapiens] ;NP_004784.2:lon protease homolog, mitochondrial isoform 1 precursor [Homo sapiens] ;	0	0	0	7.873e-05	0	0.00010143	7.431e-05	0.0001025	7.56e-05
LOR	NP_000418.2	loricrin [Homo sapiens]	0	0.00085388	0	0	0	0	0	0	0
LOX	NP_002308.2	protein-lysine 6-oxidase isoform 1 preproprotein [Homo sapiens]	0	0	0	0.0002253	0.00057346	7.257e-05	0	0	0
LPCAT1	NP_079106.3	lysophosphatidylcholine acyltransferase 1 [Homo sapiens]	0.00033418	0	0	0.00057178	0.00067173	0.00045334	0	0.00013744	6.336e-05
LPL	NP_000228.1	lipoprotein lipase precursor [Homo sapiens]	0	0	0	0.0007417	0.00025172	0.00108301	0.00028005	0.00034765	0.00024929
LPP	NP_005569.1	lipoma-preferred partner isoform a [Homo sapiens]	0	0.00021766	0.00027625	3.838e-05	0	4.945e-05	7.245e-05	0	5.528e-05
LRPAP1	NP_002328.1	alpha-2-macroglobulin receptor-associated protein precursor [Homo sapiens]	0	0.00024875	0.00011839	0.00013158	0	8.476e-05	6.21e-05	0	4.738e-05
LRPPRC	NP_573566.2	leucine-rich PPR motif-containing protein, mitochondrial precursor [Homo sapiens]	0	0	0	3.37e-05	0.00017155	8.683e-05	0	1.316e-05	1.213e-05
LRRC47	NP_065761.1	leucine-rich repeat-containing protein 47 [Homo sapiens]	0	0.00022848	0.000145	4.029e-05	0	0.00015571	3.803e-05	6.294e-05	0.00017409
LRRC59	NP_060979.2	leucine-rich repeat-containing protein 59 [Homo sapiens]	0	0	0	0.00030602	0	9.857e-05	0.0004333	0.00011953	0.0003857
LSG1	NP_060855.2	large subunit GTPase 1 homolog [Homo sapiens]	0	0	0	0.00010708	0	0.00018395	0.00040433	0.00044616	0.00046274
LSM2	NP_067000.1	U6 snRNA-associated Sm-like protein LSm2 [Homo sapiens]	0	0.00093478	0.00044491	0	0	0	0	0	0
LTF	NP_001186078.1	0 genes:. 4 proteins in this group did not match any genes. NP_001186078.1:lactotransferrin isoform 2 [Homo sapiens] ;NP_001308050.1:lactotransferrin isoform 3 preproprotein [Homo sapiens] ;NP_001308051.1:lactotransferrin isoform 4 [Homo sapiens] ;NP_002334.2:lactotransferrin isoform 1 preproprotein [Homo sapiens] ;	0.00010718	0	0	0	0	0	0	0	0
LUC7L	NP_060502.1	putative RNA-binding protein Luc7-like 1 isoform a [Homo sapiens]	0	0	0	0	0	0	0	5.646e-05	7.157e-05
LUC7L2	NP_057103.2	putative RNA-binding protein Luc7-like 2 isoform 1 [Homo sapiens]	0.00027314	0.00101943	0.00107822	0.00059916	0	0.00054036	0.0003959	0.00056168	0.00041534
LUC7L3	NP_057508.2	luc7-like protein 3 [Homo sapiens]	0	0.00030835	0	0	0	0	0	8.495e-05	0.00011747
LYAR	NP_060286.1	cell growth-regulating nucleolar protein [Homo sapiens]	0	0	0	0	0	0	0.000117	0.00014524	0.0001339
LYZ	NP_000230.1	lysozyme C precursor [Homo sapiens]	0.00192922	0	0	0	0	0	0	0	0
MACROD1	NP_054786.2	O-acetyl-ADP-ribose deacetylase MACROD1 [Homo sapiens]	0	0	0	0	0	0	0	5.646e-05	0.0001041
MADD	NP_001129415.1	0 genes:. 8 proteins in this group did not match any genes. NP_001129415.1:MAP kinase-activating death domain protein isoform i [Homo sapiens] ;NP_001129416.1:MAP kinase-activating death domain protein isoform j [Homo sapiens] ;NP_569826.2:MAP kinase-activating death domain protein isoform a [Homo sapiens] ;NP_569827.2:MAP kinase-activating death domain protein isoform b [Homo sapiens] ;NP_569828…	0	0	0	4.564e-05	7.744e-05	0.00011759	1.436e-05	0	1.096e-05
MAGED2	NP_957516.1	melanoma-associated antigen D2 [Homo sapiens]	0	0	0	0.00023255	0	0.00019974	3.659e-05	0	2.791e-05
MAMSTR	NP_001124387.1	0 genes:. 2 proteins in this group did not match any genes. NP_001124387.1:MEF2-activating motif and SAP domain-containing transcriptional regulator isoform 1 [Homo sapiens] ;NP_872380.1:MEF2-activating motif and SAP domain-containing transcriptional regulator isoform 2 [Homo sapiens] ;	0	0	0	0	0	0	5.342e-05	0	4.076e-05
MAN1B1	NP_057303.2	endoplasmic reticulum mannosyl-oligosaccharide 1,2-alpha-mannosidase [Homo sapiens]	0	0	0	0.0001008	0	0.00021646	0	0	0
MANF	NP_006001.4	mesencephalic astrocyte-derived neurotrophic factor precursor [Homo sapiens]	0	0.00024001	0	0	0	0	0	0	0
MAP1B	NP_005900.2	microtubule-associated protein 1B isoform 1 [Homo sapiens]	0	0	0	6.662e-05	0	9.809e-05	0.00013475	0.00014126	0.00010967
MAP2K2	NP_109587.1	dual specificity mitogen-activated protein kinase kinase 2 [Homo sapiens]	0	0	0	0.00011744	0	0.0001513	0	0	0
MAP2K3	NP_002747.2	0 genes:. 2 proteins in this group did not match any genes. NP_002747.2:dual specificity mitogen-activated protein kinase kinase 3 isoform A [Homo sapiens] ;NP_659731.1:dual specificity mitogen-activated protein kinase kinase 3 isoform B [Homo sapiens] ;	0	0	0	0.00029544	0	0.00085643	0	0	0
MAP4	NP_002366.2	microtubule-associated protein 4 isoform 1 [Homo sapiens]	9.294e-05	0.00015417	0.00011007	8.155e-05	0	7.88e-05	0.00019245	0.00012742	0.00023494
MAP7	NP_001185540.1	0 genes:. 6 proteins in this group did not match any genes. NP_001185540.1:ensconsin isoform 4 [Homo sapiens] ;NP_001185543.1:ensconsin isoform 1 [Homo sapiens] ;NP_001185544.1:ensconsin isoform 5 [Homo sapiens] ;NP_001185545.1:ensconsin isoform 6 [Homo sapiens] ;NP_001185546.1:ensconsin isoform 7 [Homo sapiens] ;NP_003971.1:ensconsin isoform 3 [Homo sapiens] ;	0	0	0	0.00015999	0	8.245e-05	0.00018123	0.00012499	0.00016132
MAP7D1	NP_001273295.1	0 genes:. 2 proteins in this group did not match any genes. NP_001273295.1:MAP7 domain-containing protein 1 isoform 3 [Homo sapiens] ;NP_060537.3:MAP7 domain-containing protein 1 isoform 1 [Homo sapiens] ;	0	0	0	0	0	0	0.00010976	4.542e-05	4.187e-05
MAP7D2	NP_001161937.1	0 genes:. 2 proteins in this group did not match any genes. NP_001161937.1:MAP7 domain-containing protein 2 isoform 1 [Homo sapiens] ;NP_689993.2:MAP7 domain-containing protein 2 isoform 2 [Homo sapiens] ;	0	0	0	0	0	0	2.868e-05	2.374e-05	0
MAPRE1	NP_036457.1	microtubule-associated protein RP/EB family member 1 [Homo sapiens]	0	0.00049704	0	0	0	0	0	0	0
MARS	NP_004981.2	methionine--tRNA ligase, cytoplasmic [Homo sapiens]	0	0	0	5.219e-05	0	0.00016811	7.39e-05	0	1.88e-05
MAT2A	NP_005902.1	S-adenosylmethionine synthase isoform type-2 [Homo sapiens]	0.00018071	0.00011241	0	0.00023784	0	0.00030643	0.00011226	0	8.565e-05
MATR3	NP_954659.1	matrin-3 isoform a [Homo sapiens]	4.214e-05	0.00026211	0.0001497	8.319e-05	0	0.00014291	0.00034028	0.00049824	0.00039943
MAX	NP_002373.3	0 genes:. 2 proteins in this group did not match any genes. NP_002373.3:protein max isoform a [Homo sapiens] ;NP_660087.1:protein max isoform b [Homo sapiens] ;	0	0	0	0	0	0	0.00013857	0.00034403	0.00063434
MBD2	NP_003918.1	methyl-CpG-binding domain protein 2 isoform 1 [Homo sapiens]	0	0	0	0.00049873	0.00029092	0.00044176	0.00272331	0.00354695	0.00296858
MBD3	NP_001268382.1	methyl-CpG-binding domain protein 3 isoform 1 [Homo sapiens]	0	0	0	0.00123269	0.00041088	0.0008319	0.011696	0.0171849	0.0144089
MCCC2	NP_071415.1	methylcrotonoyl-CoA carboxylase beta chain, mitochondrial [Homo sapiens]	6.339e-05	0	0	0.00020859	0	0.00032249	3.938e-05	6.518e-05	0
MCM2	NP_004517.2	DNA replication licensing factor MCM2 [Homo sapiens]	0	0	0	0	0	0	4.905e-05	4.059e-05	5.614e-05
MCM3	NP_002379.3	DNA replication licensing factor MCM3 isoform 1 [Homo sapiens]	0.00016736	0.00036438	9.91e-05	0.0006333	0.00042052	0.00070951	0.00033789	0.00025812	0.00023797
MCM4	NP_877423.1	DNA replication licensing factor MCM4 [Homo sapiens]	0	0	4.898e-05	0	0	0	7.707e-05	0.00010631	9.801e-05
MCM5	NP_006730.2	DNA replication licensing factor MCM5 [Homo sapiens]	4.862e-05	0.00018148	0	0.00028799	0.0001629	0.00020613	0.00030205	5e-05	0.00011523
MCM6	NP_005906.2	DNA replication licensing factor MCM6 [Homo sapiens]	4.347e-05	5.408e-05	5.148e-05	5.722e-05	0	0.00011057	2.7e-05	2.235e-05	4.121e-05
MCM7	NP_005907.3	DNA replication licensing factor MCM7 isoform 1 [Homo sapiens]	4.964e-05	0.00024702	0.00011757	0.00052266	0.00033259	0.00092591	0.00030835	0.00045935	0.00018822
MDH2	NP_005909.2	malate dehydrogenase, mitochondrial isoform 1 precursor [Homo sapiens]	0.00010559	0.00065683	0	0.00055591	0.001415	0.00116386	0.00013119	0.00010857	5.005e-05
MDN1	NP_055426.1	midasin [Homo sapiens]	0	0	0	4.2e-06	0	1.622e-05	3.96e-06	0	9.07e-06
MECOM	NP_001098547.3	0 genes:. 2 proteins in this group did not match any genes. NP_001098547.3:MDS1 and EVI1 complex locus protein EVI1 isoform a [Homo sapiens] ;NP_004982.2:MDS1 and EVI1 complex locus protein EVI1 isoform c [Homo sapiens] ;	0	0	0	0	0	0	3.973e-05	0	3.032e-05
MED12	NP_005111.2	mediator of RNA polymerase II transcription subunit 12 [Homo sapiens]	0	0	0	7.552e-05	0	6.95e-05	0	0	0
MED21	NP_004255.2	mediator of RNA polymerase II transcription subunit 21 isoform 1 [Homo sapiens]	0	0.00030835	0	0	0	0	0	0	0
MEIS1	NP_002389.1	homeobox protein Meis1 [Homo sapiens]	0	0	0	0	0	0	0.00062533	0.00047047	0.00026024
METAP1	NP_055958.2	methionine aminopeptidase 1 [Homo sapiens]	0	0.00023006	0	0	0	0	0	9.507e-05	8.765e-05
METTL13	NP_055770.1	0 genes:. 2 proteins in this group did not match any genes. NP_055770.1:methyltransferase-like protein 13 isoform 2 [Homo sapiens] ;NP_057019.3:methyltransferase-like protein 13 isoform 1 [Homo sapiens] ;	0	0	0	0	0	0	0.0001085	2.993e-05	8.279e-05
MFAP1	NP_005917.2	microfibrillar-associated protein 1 [Homo sapiens]	0.0005691	0.00121372	0.0008665	0.00048151	0	0.00048251	0.00020201	0.00020898	0.00038533
MFN2	NP_055689.1	mitofusin-2 [Homo sapiens]	0	0	0	3.103e-05	0	7.995e-05	0	0	0
MGA	NP_001157745.1	MAX gene-associated protein isoform 1 [Homo sapiens]	0	0	0	0	0	0	0.0002387	0.00017959	0.0002042
MGMT	NP_002403.2	methylated-DNA--protein-cysteine methyltransferase [Homo sapiens]	0	0.00055969	0	0	0	0	0	0	0
MICU1	NP_001182447.1	0 genes:. 2 proteins in this group did not match any genes. NP_001182447.1:calcium uptake protein 1, mitochondrial isoform 2 [Homo sapiens] ;NP_006068.2:calcium uptake protein 1, mitochondrial isoform 1 [Homo sapiens] ;	0	0	0	0	0	0	0	7.709e-05	7.107e-05
MICU2	NP_689939.1	calcium uptake protein 2, mitochondrial [Homo sapiens]	0	0	0	0	0	0	5.108e-05	4.228e-05	3.898e-05
MIER1	NP_001071168.2	0 genes:. 4 proteins in this group did not match any genes. NP_001071168.2:mesoderm induction early response protein 1 isoform b [Homo sapiens] ;NP_001071169.1:mesoderm induction early response protein 1 isoform c [Homo sapiens] ;NP_001139584.1:mesoderm induction early response protein 1 isoform h [Homo sapiens] ;NP_065999.2:mesoderm induction early response protein 1 isoform a precursor [Homo sa…	0	0	0	8.314e-05	0.00021162	0.00021423	0.00341388	0.00532588	0.00482026
MIER2	NP_060020.1	mesoderm induction early response protein 2 [Homo sapiens]	0	0	0	0	0	0	0.00036612	0.00043913	0.00031578
MIER3	NP_001284527.1	mesoderm induction early response protein 3 isoform 1 [Homo sapiens]	0	0	0	0	0	0	0.00031958	0.00039528	0.00048236
MIF	NP_002406.1	macrophage migration inhibitory factor [Homo sapiens]	0.00186212	0.00347493	0.00220519	0.00020424	0	0.00105254	0.00038558	0.00015955	0.00058838
MITF	NP_001171896.1	0 genes:. 4 proteins in this group did not match any genes. NP_001171896.1:microphthalmia-associated transcription factor isoform 7 [Homo sapiens] ;NP_006713.1:microphthalmia-associated transcription factor isoform 3 [Homo sapiens] ;NP_937802.1:microphthalmia-associated transcription factor isoform 1 [Homo sapiens] ;NP_937820.1:microphthalmia-associated transcription factor isoform 2 [Homo sapien…	0	0	0	0	0	0	0.00018949	0.00019603	0.00010843
MKL1	NP_001269590.1	0 genes:. 4 proteins in this group did not match any genes. NP_001269590.1:MKL/myocardin-like protein 1 isoform 2 [Homo sapiens] ;NP_001269591.1:MKL/myocardin-like protein 1 isoform 3 [Homo sapiens] ;NP_001305068.1:MKL/myocardin-like protein 1 isoform 4 [Homo sapiens] ;NP_065882.1:MKL/myocardin-like protein 1 isoform 1 [Homo sapiens] ;	0	0	4.798e-05	0	0	0	0	0	0
MLF2	NP_005430.1	myeloid leukemia factor 2 [Homo sapiens]	0	0	0	0.00028412	0	0.00036605	8.94e-05	7.399e-05	6.821e-05
MLH1	NP_000240.1	0 genes:. 2 proteins in this group did not match any genes. NP_000240.1:DNA mismatch repair protein Mlh1 isoform 1 [Homo sapiens] ;NP_001245200.1:DNA mismatch repair protein Mlh1 isoform 4 [Homo sapiens] ;	0	0	0	0.00018641	0	0.00012008	5.865e-05	2.427e-05	4.475e-05
MLLT11	NP_006809.1	protein AF1q [Homo sapiens]	0	0	0	0.00052194	0	0.00403472	0	0.00020387	0.00056386
MLST8	NP_001186104.1	0 genes:. 2 proteins in this group did not match any genes. NP_001186104.1:target of rapamycin complex subunit LST8 isoform b [Homo sapiens] ;NP_071767.3:target of rapamycin complex subunit LST8 isoform a [Homo sapiens] ;	0	0	0.00013005	0	0	0	0	0	0
MMS19	NP_001276332.1	0 genes:. 2 proteins in this group did not match any genes. NP_001276332.1:MMS19 nucleotide excision repair protein homolog isoform 2 [Homo sapiens] ;NP_071757.4:MMS19 nucleotide excision repair protein homolog isoform 1 [Homo sapiens] ;	0	0	4.282e-05	0.00023797	0.00024228	0.00024527	6.739e-05	1.859e-05	0.00011997
MNAT1	NP_002422.1	CDK-activating kinase assembly factor MAT1 isoform 1 [Homo sapiens]	0	0	0	0.00015202	0	0.00019586	0	0	0
MOCOS	NP_060417.2	molybdenum cofactor sulfurase [Homo sapiens]	8.038e-05	0.0001	0	2.645e-05	0	0.00013631	2.497e-05	2.066e-05	3.81e-05
MORF4L1	NP_006782.1	0 genes:. 2 proteins in this group did not match any genes. NP_006782.1:mortality factor 4-like protein 1 isoform 1 [Homo sapiens] ;NP_996670.1:mortality factor 4-like protein 1 isoform 2 [Homo sapiens] ;	0	0	0	0	0	0	0.00020592	0	0.00015711
MORF4L2	NP_036418.1	mortality factor 4-like protein 2 [Homo sapiens]	0	0	0	0	0	0	0	6.371e-05	0.00011747
MPDZ	NP_001248335.1	multiple PDZ domain protein isoform 2 [Homo sapiens]	1.752e-05	6.539e-05	4.15e-05	0	0	0	0	0	0
MRC2	NP_006030.2	C-type mannose receptor 2 precursor [Homo sapiens]	0	0	0	1.588e-05	0	6.138e-05	0	0	0
MRE11A	NP_005581.2	0 genes:. 2 proteins in this group did not match any genes. NP_005581.2:double-strand break repair protein MRE11A isoform 2 [Homo sapiens] ;NP_005582.1:double-strand break repair protein MRE11A isoform 1 [Homo sapiens] ;	0	0	0	3.454e-05	0	8.9e-05	0	0	0
MRM3	NP_060616.1	rRNA methyltransferase 3, mitochondrial isoform 1 precursor [Homo sapiens]	0	0	0	0	0	0	0.00010557	4.369e-05	0.0001611
MROH1	NP_001275743.1	0 genes:. 2 proteins in this group did not match any genes. NP_001275743.1:maestro heat-like repeat-containing protein family member 1 isoform 3 [Homo sapiens] ;NP_115826.2:maestro heat-like repeat-containing protein family member 1 isoform 1 [Homo sapiens] ;	0	0	0	0	0	0	2.717e-05	4.497e-05	3.11e-05
MRPL12	NP_002940.2	39S ribosomal protein L12, mitochondrial [Homo sapiens]	0	0	0.00042693	0	0	0	0	0	0
MRPL14	NP_001305698.1	0 genes:. 4 proteins in this group did not match any genes. NP_001305698.1:39S ribosomal protein L14, mitochondrial isoform b [Homo sapiens] ;NP_001305699.1:39S ribosomal protein L14, mitochondrial isoform c [Homo sapiens] ;NP_001305700.1:39S ribosomal protein L14, mitochondrial isoform d [Homo sapiens] ;NP_115487.2:39S ribosomal protein L14, mitochondrial isoform a precursor [Homo sapiens] ;	0	0	0	0.00030112	0	0.00019398	0	0	0
MRPL3	NP_009139.1	39S ribosomal protein L3, mitochondrial [Homo sapiens]	0	0	0	0	0	0	0	5.272e-05	0.00014583
MRPL4	NP_666499.1	39S ribosomal protein L4, mitochondrial isoform a [Homo sapiens]	0	0	0	0.00015104	0	0.0002919	0	0	0
MRPS18B	NP_054765.1	28S ribosomal protein S18b, mitochondrial [Homo sapiens]	0	0	0	0	0	0	8.593e-05	0.00021335	0
MRPS18C	NP_057151.1	28S ribosomal protein S18c, mitochondrial isoform 1 [Homo sapiens]	0	0	0	0	0	0	0.00015613	0	0.00011913
MRPS2	NP_057118.1	28S ribosomal protein S2, mitochondrial [Homo sapiens]	0	0	0	0	0	0	0.0001498	6.199e-05	0.00017144
MRPS27	NP_001273677.1	0 genes:. 3 proteins in this group did not match any genes. NP_001273677.1:28S ribosomal protein S27, mitochondrial isoform 1 [Homo sapiens] ;NP_001273680.1:28S ribosomal protein S27, mitochondrial isoform 3 [Homo sapiens] ;NP_055899.2:28S ribosomal protein S27, mitochondrial isoform 2 [Homo sapiens] ;	0	0	0	0	0	0	0	0.00012861	0.00011857
MRPS30	NP_057724.2	28S ribosomal protein S30, mitochondrial [Homo sapiens]	0	0.00010114	0	0	0	0	5.05e-05	8.359e-05	3.853e-05
MRPS34	NP_001287829.1	0 genes:. 2 proteins in this group did not match any genes. NP_001287829.1:28S ribosomal protein S34, mitochondrial isoform 1 [Homo sapiens] ;NP_076425.1:28S ribosomal protein S34, mitochondrial isoform 2 [Homo sapiens] ;	0	0	0	0	0	0	0.00059122	0.00024464	0.00022554
MRPS35	NP_068593.2	28S ribosomal protein S35, mitochondrial isoform 1 precursor [Homo sapiens]	0	0	0	0.00014543	0	9.369e-05	0.00027456	0.00011361	0
MRPS36	NP_150597.1	28S ribosomal protein S36, mitochondrial [Homo sapiens]	0	0.00215543	0.00287245	0	0	0	0	0.00053442	0.00016423
MRPS5	NP_001308924.1	0 genes:. 2 proteins in this group did not match any genes. NP_001308924.1:28S ribosomal protein S5, mitochondrial isoform b [Homo sapiens] ;NP_114108.1:28S ribosomal protein S5, mitochondrial isoform a [Homo sapiens] ;	0	0	0	0	0	0	0	0.00010455	0.00014458
MRPS9	NP_872578.1	28S ribosomal protein S9, mitochondrial [Homo sapiens]	0	0	0	0	0	0	0	9.267e-05	4.272e-05
MRTO4	NP_057267.2	mRNA turnover protein 4 homolog [Homo sapiens]	0	0	0	0	0	0	0.00018553	0	0.00042467
MSH2	NP_000242.1	DNA mismatch repair protein Msh2 isoform 1 [Homo sapiens]	3.821e-05	4.754e-05	9.051e-05	0.00025147	0.00038405	0.00016199	2.374e-05	0	5.433e-05
MSH6	NP_000170.1	DNA mismatch repair protein Msh6 isoform 1 [Homo sapiens]	0	3.265e-05	0	0.00020724	0	0.0003115	0.00011411	0.0001619	0.00018657
MSN	NP_002435.1	moesin [Homo sapiens]	0.00061855	0.00100039	0.00029301	0.00048847	0.00013815	0.00033714	0	3.18e-05	0.0001759
MTA1	NP_004680.2	metastasis-associated protein MTA1 isoform MTA1 [Homo sapiens]	0	0	0	0.00057316	0	0.00052903	0.00616035	0.00553205	0.00702175
MTA2	NP_004730.2	metastasis-associated protein MTA2 [Homo sapiens]	0	0	0	0.00163678	0.00071597	0.0019026	0.00983565	0.0121031	0.0124954
MTA3	NP_065795.1	metastasis-associated protein MTA3 isoform b [Homo sapiens]	0	0	0	6.841e-05	0	0.00020565	0.00318489	0.00264066	0.00264212
MTA3	NP_001269685.1	metastasis-associated protein MTA3 isoform a [Homo sapiens]	0	0	0	0	0	0	0	0.00026228	0.00057733
MTDH	NP_848927.2	protein LYRIC [Homo sapiens]	0	0	0	0	0	0	0.00030475	0.00034679	0.00029065
MTFR1L	NP_062457.3	mitochondrial fission regulator 1-like isoform a [Homo sapiens]	0	0	0	0	0	0	0	6.284e-05	0.00011586
MTG2	NP_056481.1	mitochondrial ribosome-associated GTPase 2 [Homo sapiens]	0	0	0	0	0.0002945	7.453e-05	0	0	0
MTHFD1	NP_005947.3	C-1-tetrahydrofolate synthase, cytoplasmic [Homo sapiens]	7.634e-05	0.00018995	9.041e-05	0.00047728	0	0.0008091	0.00016598	7.85e-05	0.00045229
MTHFD1L	NP_001229696.1	0 genes:. 3 proteins in this group did not match any genes. NP_001229696.1:monofunctional C1-tetrahydrofolate synthase, mitochondrial isoform 1 precursor [Homo sapiens] ;NP_001229697.1:monofunctional C1-tetrahydrofolate synthase, mitochondrial isoform 3 [Homo sapiens] ;NP_056255.2:monofunctional C1-tetrahydrofolate synthase, mitochondrial isoform 2 precursor [Homo sapiens] ;	0	4.535e-05	0	9.596e-05	0	0.00034	6.794e-05	3.748e-05	5.184e-05
MTHFD2	NP_006627.2	bifunctional methylenetetrahydrofolate dehydrogenase/cyclohydrolase, mitochondrial precursor [Homo sapiens]	0.00010197	0.00012686	0.00024152	0	0	0	0	0.00010485	9.666e-05
MTPAP	NP_060579.3	poly(A) RNA polymerase, mitochondrial precursor [Homo sapiens]	0	0	0	0	0	0	0.00011428	6.305e-05	5.813e-05
MTPN	NP_665807.1	myotrophin [Homo sapiens]	0	0.00037629	0.00071637	0	0	0	0.00018789	0	0.00028671
MUC19	NP_775871.2	mucin-19 precursor [Homo sapiens]	4.26e-06	0	1.008e-05	0	0	0	0	0	0
MVP	NP_001280133.1	0 genes:. 3 proteins in this group did not match any genes. NP_001280133.1:major vault protein isoform 2 [Homo sapiens] ;NP_001280134.1:major vault protein isoform 3 [Homo sapiens] ;NP_059447.2:major vault protein isoform 1 [Homo sapiens] ;	0	0	0	5.639e-05	0	3.633e-05	2.662e-05	6.608e-05	6.092e-05
MYBBP1A	NP_055335.2	myb-binding protein 1A isoform 2 [Homo sapiens]	0	0	0	0	0	0	6.678e-05	0.00011053	7.643e-05
MYCBP2	NP_055872.4	E3 ubiquitin-protein ligase MYCBP2 [Homo sapiens]	0	0	0	0	0	0	0	3.92e-06	2.531e-05
MYH10	NP_001242941.1	myosin-10 isoform 1 [Homo sapiens]	0	0	0	0	0	0	3.498e-05	2.873e-05	2.581e-05
MYH9	NP_002464.1	myosin-9 [Homo sapiens]	0.00081943	0.00099678	0.00148794	0.00032355	0.00067104	0.00115792	0.00103878	0.00120628	0.00081936
MYL12A	NP_001289978.1	0 genes:. 3 proteins in this group did not match any genes. NP_001289978.1:myosin regulatory light chain 12A isoform 2 [Homo sapiens] ;NP_006462.1:myosin regulatory light chain 12A isoform 1 [Homo sapiens] ;NP_291024.1:myosin regulatory light chain 12B [Homo sapiens] ;	0.00262134	0.00050172	0.00310429	0.00039809	0.00135104	0.00085481	0.00050103	0.00072564	0.00086013
MYL6	NP_524147.2	myosin light polypeptide 6 isoform 2 [Homo sapiens]	0.00189089	0.00220539	0	0.00062218	0	0.001002	0.00132143	0.00103285	0.00067215
MYL6	NP_066299.2	myosin light polypeptide 6 isoform 1 [Homo sapiens]	0	0.00220539	0.00615797	0.00062218	0	0.001002	0.00132143	0.00103285	0.00067215
MYO10	NP_036466.2	unconventional myosin-X [Homo sapiens]	0	0	0	0	0	0	3.232e-05	0	3.288e-05
MYO1C	NP_001074248.1	0 genes:. 3 proteins in this group did not match any genes. NP_001074248.1:unconventional myosin-Ic isoform a [Homo sapiens] ;NP_001074419.1:unconventional myosin-Ic isoform b [Homo sapiens] ;NP_203693.3:unconventional myosin-Ic isoform c [Homo sapiens] ;	0	4.177e-05	0	0.00011048	0.00011248	0.0001708	8.343e-05	1.726e-05	3.183e-05
MYO1E	NP_004989.2	unconventional myosin-Ie [Homo sapiens]	0	4.007e-05	0	0	0	0	0	1.656e-05	6.107e-05
MYO9B	NP_001123537.1	0 genes:. 2 proteins in this group did not match any genes. NP_001123537.1:unconventional myosin-IXb isoform 2 [Homo sapiens] ;NP_004136.2:unconventional myosin-IXb isoform 1 [Homo sapiens] ;	0	0	0	1.162e-05	0	1.497e-05	2.193e-05	0	1.673e-05
MYOF	NP_038479.1	0 genes:. 2 proteins in this group did not match any genes. NP_038479.1:myoferlin isoform a [Homo sapiens] ;NP_579899.1:myoferlin isoform b [Homo sapiens] ;	0	6.463e-05	0	3.419e-05	0	2.936e-05	0	0	0
NAB1	NP_001308243.1	0 genes:. 2 proteins in this group did not match any genes. NP_001308243.1:NGFI-A-binding protein 1 isoform 2 [Homo sapiens] ;NP_005957.2:NGFI-A-binding protein 1 isoform 1 [Homo sapiens] ;	0	9.136e-05	0	0	0	0	0	0	0
NACA	NP_001106674.2	0 genes:. 2 proteins in this group did not match any genes. NP_001106674.2:nascent polypeptide-associated complex subunit alpha isoform a [Homo sapiens] ;NP_005585.1:nascent polypeptide-associated complex subunit alpha isoform b [Homo sapiens] ;	0.00088744	0.00110405	0.00146218	0.00043166	0.00077557	0.0011777	0.0005273	0.0002777	0.00031089
NAF1	NP_001122403.1	0 genes:. 2 proteins in this group did not match any genes. NP_001122403.1:H/ACA ribonucleoprotein complex non-core subunit NAF1 isoform b [Homo sapiens] ;NP_612395.2:H/ACA ribonucleoprotein complex non-core subunit NAF1 isoform a [Homo sapiens] ;	0	0	0	0	0	0	0.00011399	0	4.349e-05
NAMPT	NP_005737.1	nicotinamide phosphoribosyltransferase precursor [Homo sapiens]	0	9.043e-05	0	0	0	0	0	0	0
NAP1L1	NP_001294853.1	0 genes:. 2 proteins in this group did not match any genes. NP_001294853.1:nucleosome assembly protein 1-like 1 isoform 2 [Homo sapiens] ;NP_631946.1:nucleosome assembly protein 1-like 1 isoform 1 [Homo sapiens] ;	0.00027956	0.00011593	0.00110355	0.00042927	0.00062437	0.00071108	0.00017366	4.791e-05	0.00030917
NAP1L4	NP_005960.1	nucleosome assembly protein 1-like 4 [Homo sapiens]	0	0.00023681	0.00033813	0.00050106	0.00063769	0.00072625	0.00029561	0.00039143	0.00022554
NASP	NP_002473.2	0 genes:. 2 proteins in this group did not match any genes. NP_002473.2:nuclear autoantigenic sperm protein isoform 2 [Homo sapiens] ;NP_689511.2:nuclear autoantigenic sperm protein isoform 3 [Homo sapiens] ;	9.059e-05	0.00022539	0.00032182	0	0	0	2.814e-05	4.657e-05	6.44e-05
NAT10	NP_001137502.1	0 genes:. 2 proteins in this group did not match any genes. NP_001137502.1:RNA cytidine acetyltransferase isoform b [Homo sapiens] ;NP_078938.2:RNA cytidine acetyltransferase isoform a [Homo sapiens] ;	0	0	0	0	0	0	6.979e-05	3.851e-05	0.00012425
NCAPD2	NP_055680.3	condensin complex subunit 1 [Homo sapiens]	0	0	0	0	0	0	1.582e-05	1.31e-05	3.622e-05
NCBP1	NP_002477.1	nuclear cap-binding protein subunit 1 [Homo sapiens]	0	0	0	0	0	0	0.00011226	9.29e-05	6.424e-05
NCCRP1	NP_001001414.1	F-box only protein 50 [Homo sapiens]	0	0.00032292	0	0	0	0	0	0	0
NCL	NP_005372.2	nucleolin [Homo sapiens]	0.00341825	0.00362719	0.00839368	0.00367194	0.00252607	0.0029408	0.00449658	0.00485842	0.00478885
NCOR1	NP_001177369.1	0 genes:. 2 proteins in this group did not match any genes. NP_001177369.1:nuclear receptor corepressor 1 isoform 3 [Homo sapiens] ;NP_006302.2:nuclear receptor corepressor 1 isoform 1 [Homo sapiens] ;	0	0	0	4.02e-05	0	1.295e-05	9.49e-06	1.57e-05	1.448e-05
NCSTN	NP_001277113.1	0 genes:. 3 proteins in this group did not match any genes. NP_001277113.1:nicastrin isoform 2 [Homo sapiens] ;NP_001277115.1:nicastrin isoform 3 precursor [Homo sapiens] ;NP_056146.1:nicastrin isoform 1 precursor [Homo sapiens] ;	0	0	0	0.00010227	0	8.784e-05	0	0	0
NDUFA5	NP_004991.1	NADH dehydrogenase [ubiquinone] 1 alpha subcomplex subunit 5 isoform 1 [Homo sapiens]	0	0	0	0.00020248	0	0.00130433	0.00038225	0.00031635	0.0005833
NDUFA9	NP_004993.1	NADH dehydrogenase [ubiquinone] 1 alpha subcomplex subunit 9, mitochondrial precursor [Homo sapiens]	0	0	0	0.0004984	0.00031715	8.027e-05	0.00011762	4.867e-05	0
NDUFS1	NP_001186910.1	0 genes:. 5 proteins in this group did not match any genes. NP_001186910.1:NADH-ubiquinone oxidoreductase 75 kDa subunit, mitochondrial isoform 2 precursor [Homo sapiens] ;NP_001186911.1:NADH-ubiquinone oxidoreductase 75 kDa subunit, mitochondrial isoform 3 [Homo sapiens] ;NP_001186912.1:NADH-ubiquinone oxidoreductase 75 kDa subunit, mitochondrial isoform 4 [Homo sapiens] ;NP_001186913.1:NADH-ubi…	0	0	0	3.399e-05	0	0.00026275	3.208e-05	0	2.448e-05
NDUFS2	NP_001159631.1	0 genes:. 2 proteins in this group did not match any genes. NP_001159631.1:NADH dehydrogenase [ubiquinone] iron-sulfur protein 2, mitochondrial isoform 2 precursor [Homo sapiens] ;NP_004541.1:NADH dehydrogenase [ubiquinone] iron-sulfur protein 2, mitochondrial isoform 1 precursor [Homo sapiens] ;	0	0	0	0	0	0	4.851e-05	0	0.00011104
NDUFS3	NP_004542.1	NADH dehydrogenase [ubiquinone] iron-sulfur protein 3, mitochondrial precursor [Homo sapiens]	0	0	0	0.00062277	0	0.00114623	0	0.000278	0.00032038
NEK5	NP_954983.1	serine/threonine-protein kinase Nek5 [Homo sapiens]	0	0	5.97e-05	0	0	0	0	0	0
NELFA	NP_005654.3	negative elongation factor A [Homo sapiens]	6.622e-05	0	0	0	0	0	0	0	0
NELFCD	NP_945327.2	negative elongation factor C/D [Homo sapiens]	0	0.00037063	0	3.921e-05	0	0.00020207	0	0.00012253	0.00016944
NELFE	NP_002895.3	negative elongation factor E [Homo sapiens]	0	0.00046739	0.00011123	0.00018542	0	0.00015927	0.00011669	0	0.00013355
NENF	NP_037481.1	neudesin precursor [Homo sapiens]	0	0.00025815	0	0	0	0	0	0	0
NFAT5	NP_001106649.1	0 genes:. 4 proteins in this group did not match any genes. NP_001106649.1:nuclear factor of activated T-cells 5 isoform d [Homo sapiens] ;NP_006590.1:nuclear factor of activated T-cells 5 isoform c [Homo sapiens] ;NP_619727.2:nuclear factor of activated T-cells 5 isoform b [Homo sapiens] ;NP_775322.1:nuclear factor of activated T-cells 5 isoform a [Homo sapiens] ;	0	0	0	0	0	0	2.864e-05	3.556e-05	2.186e-05
NFIA	NP_001128145.1	nuclear factor 1 A-type isoform 1 [Homo sapiens]	0	0	0	0	0	0	0	3.605e-05	0.0001994
NFIC	NP_005588.2	nuclear factor 1 C-type isoform 5 [Homo sapiens]	0	0	0	0	0	0	0.0003626	0.00017148	0.00023714
NFIX	NP_001257972.1	nuclear factor 1 X-type isoform 1 [Homo sapiens]	0	0	0	0	0	0	8.694e-05	0.00014391	9.95e-05
NFS1	NP_066923.3	cysteine desulfurase, mitochondrial isoform a precursor [Homo sapiens]	0	0	0	0	0	0	0	8.03e-05	3.701e-05
NIFK	NP_115766.3	MKI67 FHA domain-interacting nucleolar phosphoprotein [Homo sapiens]	0	0	0	0	0	0	0.000227	0	0.00011547
NIPSNAP1	NP_001189431.1	0 genes:. 2 proteins in this group did not match any genes. NP_001189431.1:protein NipSnap homolog 1 isoform 2 [Homo sapiens] ;NP_003625.2:protein NipSnap homolog 1 isoform 1 [Homo sapiens] ;	0.00013519	0.00185008	0.0001601	0.00169036	0	0.00320944	0.00193153	0.00152902	0.00192225
NMD3	NP_057022.2	60S ribosomal export protein NMD3 isoform 2 [Homo sapiens]	7.096e-05	0	0	0	0	0	0	0	0
NME1-NME2	NP_001018146.1	NME1-NME2 protein [Homo sapiens]	0.00053469	0	0.0007915	0	0	0	0.00041518	0.00013744	0.00050684
NOL6	NP_075068.2	nucleolar protein 6 alpha isoform [Homo sapiens]	0	0	0	0	0	0	5.804e-05	1.601e-05	4.428e-05
NOL9	NP_078930.3	polynucleotide 5'-hydroxyl-kinase NOL9 [Homo sapiens]	0	0	0	0	0	0	3.158e-05	2.614e-05	9.639e-05
NOLC1	NP_001271317.1	0 genes:. 2 proteins in this group did not match any genes. NP_001271317.1:nucleolar and coiled-body phosphoprotein 1 isoform 1 [Homo sapiens] ;NP_004732.2:nucleolar and coiled-body phosphoprotein 1 isoform 2 [Homo sapiens] ;	0	0.00012525	0	0	0	0	6.254e-05	0.00010352	0.00014315
NONO	NP_031389.3	non-POU domain-containing octamer-binding protein isoform 1 [Homo sapiens]	0	0.00018854	0	0.0001496	0	0.00019274	0.000659	0.00112972	0.00068238
NOP2	NP_001245237.1	0 genes:. 3 proteins in this group did not match any genes. NP_001245237.1:probable 28S rRNA (cytosine(4447)-C(5))-methyltransferase isoform 2 [Homo sapiens] ;NP_001245238.1:probable 28S rRNA (cytosine(4447)-C(5))-methyltransferase isoform 3 [Homo sapiens] ;NP_006161.2:probable 28S rRNA (cytosine(4447)-C(5))-methyltransferase isoform 1 [Homo sapiens] ;	0	0	0	0	0	0	5.461e-05	4.519e-05	4.166e-05
NOSIP	NP_057037.1	nitric oxide synthase-interacting protein [Homo sapiens]	0	0	0	0.00031212	0	0.0003016	0	0	0
NPEPPS	NP_006301.3	puromycin-sensitive aminopeptidase [Homo sapiens]	0	0	0	5.111e-05	0	0.00016464	0	0	0
NPLOC4	NP_060391.2	nuclear protein localization protein 4 homolog [Homo sapiens]	0	0	0	0.00011589	0.00019666	9.954e-05	0	0	0
NPM1	NP_002511.1	nucleophosmin isoform 1 [Homo sapiens]	0.00303491	0.00332259	0.00431286	0.00215698	0.00406691	0.00257317	0.00505249	0.00318287	0.00362482
NPM3	NP_008924.1	nucleoplasmin-3 [Homo sapiens]	0	0.0004989	0	0	0	0	0	0.00020616	9.503e-05
NQO1	NP_000894.1	0 genes:. 2 proteins in this group did not match any genes. NP_000894.1:NAD(P)H dehydrogenase [quinone] 1 isoform a [Homo sapiens] ;NP_001020604.1:NAD(P)H dehydrogenase [quinone] 1 isoform b [Homo sapiens] ;	0.00143283	0.00243076	0.00231384	0.00291447	0.00130913	0.00176703	0.00080915	0.0009375	0.00092605
NRAS	NP_002515.1	0 genes:. 2 proteins in this group did not match any genes. NP_002515.1:GTPase NRas [Homo sapiens] ;NP_005334.1:GTPase HRas isoform 1 [Homo sapiens] ;	0	0	0	0	0	0	0	9.708e-05	0.00026851
NSF	NP_006169.2	vesicle-fusing ATPase [Homo sapiens]	0	5.968e-05	0	3.157e-05	0	0.00012202	0	0	0
NSRP1	NP_115517.1	nuclear speckle splicing regulatory protein 1 isoform 1 [Homo sapiens]	0	0	0	0	0	0	0	6.576e-05	3.032e-05
NSUN2	NP_060225.4	tRNA (cytosine(34)-C(5))-methyltransferase isoform 1 [Homo sapiens]	0	0.00023156	0.00011021	0.00015311	0	0.00047344	0.00060702	0.00059805	0.00055136
NT5DC1	NP_689942.2	5'-nucleotidase domain-containing protein 1 [Homo sapiens]	7.844e-05	0	9.289e-05	0	0	0	0	0	0
NT5DC2	NP_001127703.1	0 genes:. 2 proteins in this group did not match any genes. NP_001127703.1:5'-nucleotidase domain-containing protein 2 isoform 1 [Homo sapiens] ;NP_075059.1:5'-nucleotidase domain-containing protein 2 isoform 2 [Homo sapiens] ;	0	0	0	8.433e-05	0	0.00010866	0	0	0
NTPCR	NP_115700.1	cancer-related nucleoside-triphosphatase [Homo sapiens]	0	0.00023369	0	0.0007417	0.0018879	0.00063706	0	0.00038628	0.00026709
NUBP2	NP_001271430.1	0 genes:. 2 proteins in this group did not match any genes. NP_001271430.1:cytosolic Fe-S cluster assembly factor NUBP2 isoform 2 [Homo sapiens] ;NP_036357.1:cytosolic Fe-S cluster assembly factor NUBP2 isoform 1 [Homo sapiens] ;	0	0.00021044	0.00040063	0.00011131	0.00170001	0.00057366	0.00031522	0.00017392	0.00016034
NUCKS1	NP_073568.2	nuclear ubiquitous casein and cyclin-dependent kinase substrate 1 [Homo sapiens]	0	0	0	0	0	0	9.124e-05	7.551e-05	6.961e-05
NUDC	NP_006591.1	nuclear migration protein nudC [Homo sapiens]	0.00053913	0.00080487	0.00102154	0.00014192	0	0.00027426	0	5.543e-05	0.00015332
NUDCD1	NP_001121683.1	0 genes:. 2 proteins in this group did not match any genes. NP_001121683.1:nudC domain-containing protein 1 isoform 2 [Homo sapiens] ;NP_116258.2:nudC domain-containing protein 1 isoform 1 [Homo sapiens] ;	0	8.015e-05	0	0	0	0	0	0	0
NUDT21	NP_008937.1	cleavage and polyadenylation specificity factor subunit 5 [Homo sapiens]	0	0.0001956	0	0.00062081	0	0.00039992	0.00058601	0.00040415	0.00089423
NUDT5	NP_001308576.1	0 genes:. 3 proteins in this group did not match any genes. NP_001308576.1:ADP-sugar pyrophosphatase isoform 2 [Homo sapiens] ;NP_001308577.1:ADP-sugar pyrophosphatase isoform 3 [Homo sapiens] ;NP_054861.2:ADP-sugar pyrophosphatase isoform 1 [Homo sapiens] ;	0	0	0	0.00021747	0	0.00014009	0	0	0
NUFIP2	NP_065823.1	nuclear fragile X mental retardation-interacting protein 2 [Homo sapiens]	0	0	0	0	0	0	3.19e-05	2.64e-05	4.868e-05
NUMA1	NP_001273490.1	0 genes:. 2 proteins in this group did not match any genes. NP_001273490.1:nuclear mitotic apparatus protein 1 isoform 2 [Homo sapiens] ;NP_006176.2:nuclear mitotic apparatus protein 1 isoform 1 [Homo sapiens] ;	0	0	0	0	0	0	3.166e-05	0	3.221e-05
NUP133	NP_060700.2	nuclear pore complex protein Nup133 [Homo sapiens]	0	3.841e-05	0	0.00010159	0	0.00010471	0	0	0
NUP153	NP_001265138.1	0 genes:. 3 proteins in this group did not match any genes. NP_001265138.1:nuclear pore complex protein Nup153 isoform 1 [Homo sapiens] ;NP_001265139.1:nuclear pore complex protein Nup153 isoform 3 [Homo sapiens] ;NP_005115.2:nuclear pore complex protein Nup153 isoform 2 [Homo sapiens] ;	0	0	0	0	0	0	1.472e-05	0	6.739e-05
NUP155	NP_001265241.1	0 genes:. 3 proteins in this group did not match any genes. NP_001265241.1:nuclear pore complex protein Nup155 isoform 3 [Homo sapiens] ;NP_004289.1:nuclear pore complex protein Nup155 isoform 2 [Homo sapiens] ;NP_705618.1:nuclear pore complex protein Nup155 isoform 1 [Homo sapiens] ;	0	6.692e-05	0	5.31e-05	0	0.00022804	3.341e-05	6.913e-05	6.374e-05
NUP160	NP_056046.1	nuclear pore complex protein Nup160 isoform 1 [Homo sapiens]	0	0	0	6.542e-05	0	4.215e-05	1.544e-05	0	3.534e-05
NUP188	NP_056169.1	nucleoporin NUP188 homolog [Homo sapiens]	2.041e-05	2.539e-05	0	2.686e-05	0	6.921e-05	5.07e-05	0	1.934e-05
NUP210	NP_079199.2	nuclear pore membrane glycoprotein 210 precursor [Homo sapiens]	0	0	0	3.734e-05	0	0.00011225	0	1.945e-05	2.689e-05
NUP214	NP_001305253.1	0 genes:. 2 proteins in this group did not match any genes. NP_001305253.1:nuclear pore complex protein Nup214 isoform 3 [Homo sapiens] ;NP_005076.3:nuclear pore complex protein Nup214 isoform 2 [Homo sapiens] ;	0	0	0	4.517e-05	0	2.91e-05	0	8.82e-06	8.13e-06
NUP50	NP_009103.2	0 genes:. 2 proteins in this group did not match any genes. NP_009103.2:nuclear pore complex protein Nup50 isoform b [Homo sapiens] ;NP_705931.1:nuclear pore complex protein Nup50 isoform a [Homo sapiens] ;	0	0	0	0	0	0	0	3.921e-05	3.614e-05
NUP85	NP_001290205.1	0 genes:. 2 proteins in this group did not match any genes. NP_001290205.1:nuclear pore complex protein Nup85 isoform 2 [Homo sapiens] ;NP_079120.1:nuclear pore complex protein Nup85 isoform 1 [Homo sapiens] ;	0	0	0	3.85e-05	0	9.921e-05	0	0	0
NUP93	NP_055484.3	nuclear pore complex protein Nup93 isoform 1 [Homo sapiens]	0	0	0	8.603e-05	0.00014599	0.00018474	0	0	0
OAT	NP_001309899.1	ornithine aminotransferase, mitochondrial isoform 1 precursor [Homo sapiens]	0	0.00010114	0	0	0	0	0	0	0
OGDH	NP_002532.2	2-oxoglutarate dehydrogenase, mitochondrial isoform 1 precursor [Homo sapiens]	3.489e-05	0.00039063	0.00012395	0.00029847	0	0.0002958	0.00015171	5.381e-05	0.00011575
OGT	NP_858058.1	0 genes:. 2 proteins in this group did not match any genes. NP_858058.1:UDP-N-acetylglucosamine--peptide N-acetylglucosaminyltransferase 110 kDa subunit isoform 1 [Homo sapiens] ;NP_858059.1:UDP-N-acetylglucosamine--peptide N-acetylglucosaminyltransferase 110 kDa subunit isoform 2 [Homo sapiens] ;	0	0	0	4.491e-05	0	5.786e-05	8.478e-05	0.00010525	0.00012938
OPA1	NP_056375.2	0 genes:. 8 proteins in this group did not match any genes. NP_056375.2:dynamin-like 120 kDa protein, mitochondrial isoform 1 [Homo sapiens] ;NP_570844.1:dynamin-like 120 kDa protein, mitochondrial isoform 2 [Homo sapiens] ;NP_570845.1:dynamin-like 120 kDa protein, mitochondrial isoform 3 [Homo sapiens] ;NP_570846.1:dynamin-like 120 kDa protein, mitochondrial isoform 4 [Homo sapiens] ;NP_570847.2…	0	9.25e-05	4.403e-05	0	0	0	0	5.734e-05	3.524e-05
OTUB1	NP_060140.2	ubiquitin thioesterase OTUB1 [Homo sapiens]	0	0.00032769	0.00015596	0	0	0	0	0	0
OTULIN	NP_612357.4	ubiquitin thioesterase otulin [Homo sapiens]	0	0	0	6.672e-05	0	0.00017193	0	0.00010425	0.00014417
OXCT1	NP_000427.1	succinyl-CoA:3-ketoacid coenzyme A transferase 1, mitochondrial precursor [Homo sapiens]	0	8.539e-05	0	0	0	0	0	0	0
P3H1	NP_071751.3	prolyl 3-hydroxylase 1 isoform 1 precursor [Homo sapiens]	0.00994099	0.0139962	0.0113705	0.00628664	0.0073105	0.00468708	0.0040365	0.00468679	0.00386122
P3H2	NP_060662.2	prolyl 3-hydroxylase 2 isoform a precursor [Homo sapiens]	5.041e-05	0.00018814	0	0.00036491	0.00016888	0.00012822	0.00025052	0.00025916	0.00011946
P3H3	NP_055077.2	prolyl 3-hydroxylase 3 precursor [Homo sapiens]	0.00160026	0.00235281	0.00218222	0.00044677	0.00048737	0.00074007	0.00030123	0.00054845	0.00050564
P3H4	NP_006446.1	synaptonemal complex protein SC65 precursor [Homo sapiens]	0.00130675	0.00101606	0.00077375	0.00063447	0	0.00030693	0.00046283	8.705e-05	0.00047044
P4HA1	NP_001136067.1	prolyl 4-hydroxylase subunit alpha-1 isoform 2 precursor [Homo sapiens]	6.684e-05	0.00024945	0.0001583	0.00035187	0	0.00056667	0.00037366	0.00013744	0.00025342
P4HA2	NP_001136070.1	0 genes:. 2 proteins in this group did not match any genes. NP_001136070.1:prolyl 4-hydroxylase subunit alpha-2 isoform 2 precursor [Homo sapiens] ;NP_004190.1:prolyl 4-hydroxylase subunit alpha-2 isoform 1 precursor [Homo sapiens] ;	0.00026785	0.00033322	0	0.00017626	0	0.00073806	0.00037436	6.885e-05	0.00015869
P4HB	NP_000909.2	protein disulfide-isomerase precursor [Homo sapiens]	0.00330208	0.00498209	0.00574086	0.00258914	0.00141221	0.00083395	0.00157115	0.00176982	0.00186474
PABPC1	NP_002559.2	polyadenylate-binding protein 1 [Homo sapiens]	0.00037879	0.00083777	0.00134389	0.00048344	0	0.00061487	0.00070453	0.00038947	0.00063833
PABPC4	NP_001129125.1	polyadenylate-binding protein 4 isoform 1 [Homo sapiens]	0.00012167	0.0005382	0.00049808	0.00010352	0	0.00037032	0.0001273	0.0001251	0
PAF1	NP_001243755.1	0 genes:. 2 proteins in this group did not match any genes. NP_001243755.1:RNA polymerase II-associated factor 1 homolog isoform 2 [Homo sapiens] ;NP_061961.2:RNA polymerase II-associated factor 1 homolog isoform 1 [Homo sapiens] ;	0	0	0	0	0	0	9.143e-05	3.783e-05	0
PAICS	NP_006443.1	multifunctional protein ADE2 isoform 2 [Homo sapiens]	0.00176353	0.00229845	0.00109395	0	0	0	0.00062599	0.00030221	0.00055723
PAIP1	NP_006442.2	0 genes:. 3 proteins in this group did not match any genes. NP_006442.2:polyadenylate-binding protein-interacting protein 1 isoform 1 [Homo sapiens] ;NP_877590.1:polyadenylate-binding protein-interacting protein 1 isoform 2 [Homo sapiens] ;NP_899152.1:polyadenylate-binding protein-interacting protein 1 isoform 3 [Homo sapiens] ;	0	9.27e-05	0	4.903e-05	0	0.00012635	0	0	0
PAIP2	NP_057564.3	polyadenylate-binding protein-interacting protein 2 [Homo sapiens]	0.00056206	0.00069924	0.00099841	0	0	0	0	0	0
PALLD	NP_001159582.1	palladin isoform 4 [Homo sapiens]	0.00021244	9.911e-05	0.00050317	0.00024466	0	9.006e-05	0	1.365e-05	2.517e-05
PALLD	NP_001159581.1	palladin isoform 3 [Homo sapiens]	0	8.572e-05	0	0	0	0	0	1.181e-05	2.177e-05
PAPPA	NP_002572.2	pappalysin-1 preproprotein [Homo sapiens]	8.775e-05	0	0	0	0	0	0	0	0
PAPSS1	NP_005434.4	bifunctional 3'-phosphoadenosine 5'-phosphosulfate synthase 1 [Homo sapiens]	0	0.00021347	0.00013547	3.764e-05	0	0.00014548	0	0	0
PARK7	NP_009193.2	protein deglycase DJ-1 [Homo sapiens]	0.00094419	0.00046986	0.00022363	0.00037281	0	0.00032022	0	0	0
PARP1	NP_001609.2	poly [ADP-ribose] polymerase 1 [Homo sapiens]	0	4.379e-05	0	4.633e-05	0	2.984e-05	0.0003061	0.00047047	0.00031696
PARP2	NP_001036083.1	0 genes:. 2 proteins in this group did not match any genes. NP_001036083.1:poly [ADP-ribose] polymerase 2 isoform 2 [Homo sapiens] ;NP_005475.2:poly [ADP-ribose] polymerase 2 isoform 1 [Homo sapiens] ;	0	0	0	0	0	0	0	3.219e-05	0.00014838
PAWR	NP_002574.2	PRKC apoptosis WT1 regulator protein [Homo sapiens]	0	0.00013059	0.00062156	0.00013816	0	0.00035601	0	0	0
PBDC1	NP_057584.2	protein PBDC1 isoform 1 [Homo sapiens]	0	0.00019057	0	0	0	0	0	0	0
PBRM1	NP_060783.3	protein polybromo-1 [Homo sapiens]	0	0	0	0	0	0	5.606e-05	0	8.554e-05
PBX1	NP_001191890.1	pre-B-cell leukemia transcription factor 1 isoform 2 [Homo sapiens]	0	0	0	0	0	0	0.00044725	0.00010575	0.00038999
PC	NP_071504.2	pyruvate carboxylase, mitochondrial precursor [Homo sapiens]	0	0.00015077	3.588e-05	0.00065796	0	0.00056514	0.00030113	0.00024921	0.00034463
PCBP1	NP_006187.2	poly(rC)-binding protein 1 [Homo sapiens]	0.00463175	0.00243212	0.00458214	0.00333541	0.00235104	0.00136002	0.00193059	0.00149134	0.00189079
PCBP2	NP_001122383.1	poly(rC)-binding protein 2 isoform d [Homo sapiens]	0.00027379	0.00079072	0.00039434	0.00092948	0.00032758	0.00049743	0.00048593	0.00050594	0.00079748
PCGF6	NP_001011663.1	polycomb group RING finger protein 6 isoform a [Homo sapiens]	0	0	0	0	0	0	0.00038007	0.00041939	0.00038665
PCK2	NP_001018083.2	0 genes:. 3 proteins in this group did not match any genes. NP_001018083.2:phosphoenolpyruvate carboxykinase [GTP], mitochondrial isoform 2 precursor [Homo sapiens] ;NP_001294983.1:phosphoenolpyruvate carboxykinase [GTP], mitochondrial isoform 3 [Homo sapiens] ;NP_004554.3:phosphoenolpyruvate carboxykinase [GTP], mitochondrial isoform 1 precursor [Homo sapiens] ;	0	0	0	0.00010652	0	6.862e-05	0	0	0
PCMT1	NP_001238978.1	0 genes:. 2 proteins in this group did not match any genes. NP_001238978.1:protein-L-isoaspartate(D-aspartate) O-methyltransferase isoform 2 [Homo sapiens] ;NP_005380.2:protein-L-isoaspartate(D-aspartate) O-methyltransferase isoform 1 [Homo sapiens] ;	0.00099834	0.00403653	0.00561577	0.00049274	0.0025084	0.00169289	0.00085272	0.00057739	0.00065061
PCNA	NP_872590.1	proliferating cell nuclear antigen [Homo sapiens]	0.00041024	0.00017012	0.00178133	0.00026997	0	0.00069564	0	0.0004218	0.00051849
PDAP1	NP_055706.1	28 kDa heat- and acid-stable phosphoprotein [Homo sapiens]	0	0.00049063	0	0	0	0	0	0	0
PDCD10	NP_665859.1	programmed cell death protein 10 [Homo sapiens]	0.00016835	0	0	0	0	0	0	0	0
PDCD2	NP_001186391.1	0 genes:. 2 proteins in this group did not match any genes. NP_001186391.1:programmed cell death protein 2 isoform 4 [Homo sapiens] ;NP_002589.2:programmed cell death protein 2 isoform 1 [Homo sapiens] ;	0	0	0	0.00015104	0	9.73e-05	0	0	0
PDCD5	NP_004699.1	programmed cell death protein 5 [Homo sapiens]	0	0	0	0.00056369	0	0.00048417	0	0	0
PDCD6	NP_037364.1	programmed cell death protein 6 isoform 1 [Homo sapiens]	0.00018686	0	0.00088515	0.00049188	0.00062601	0.00110902	0.00023215	0.00019213	0.00061995
PDCD6IP	NP_001155901.1	0 genes:. 2 proteins in this group did not match any genes. NP_001155901.1:programmed cell death 6-interacting protein isoform 2 [Homo sapiens] ;NP_037506.2:programmed cell death 6-interacting protein isoform 1 [Homo sapiens] ;	0	5.086e-05	0	0	0	0	2.54e-05	0	5.813e-05
PDE3A	NP_000912.3	0 genes:. 2 proteins in this group did not match any genes. NP_000912.3:cGMP-inhibited 3',5'-cyclic phosphodiesterase A isoform 1 [Homo sapiens] ;NP_001231612.1:cGMP-inhibited 3',5'-cyclic phosphodiesterase A isoform 2 [Homo sapiens] ;	0	0.00011674	7.409e-05	0.0002676	0.00083833	0.00026521	0.00013602	0.00017689	0.0001186
PDE4B	NP_001032417.1	0 genes:. 4 proteins in this group did not match any genes. NP_001032417.1:cAMP-specific 3',5'-cyclic phosphodiesterase 4B isoform 3 [Homo sapiens] ;NP_001284369.1:cAMP-specific 3',5'-cyclic phosphodiesterase 4B isoform 4 [Homo sapiens] ;NP_001284370.1:cAMP-specific 3',5'-cyclic phosphodiesterase 4B isoform 5 [Homo sapiens] ;NP_002591.2:cAMP-specific 3',5'-cyclic phosphodiesterase 4B isoform 1 [H…	0	0	0	3.258e-05	0	4.197e-05	0	0	0
PDE4D	NP_001098101.1	0 genes:. 6 proteins in this group did not match any genes. NP_001098101.1:cAMP-specific 3',5'-cyclic phosphodiesterase 4D isoform PDE4D4 [Homo sapiens] ;NP_001159371.1:cAMP-specific 3',5'-cyclic phosphodiesterase 4D isoform PDE4D7 [Homo sapiens] ;NP_001184147.1:cAMP-specific 3',5'-cyclic phosphodiesterase 4D isoform PDE4D5 [Homo sapiens] ;NP_001184148.1:cAMP-specific 3',5'-cyclic phosphodiestera…	0	0.00010977	0.00010449	0.00052258	0	0.00100993	0.00010962	0.0001134	0.00023001
PDHA1	NP_000275.1	0 genes:. 2 proteins in this group did not match any genes. NP_000275.1:pyruvate dehydrogenase E1 component subunit alpha, somatic form, mitochondrial isoform 1 precursor [Homo sapiens] ;NP_001166925.1:pyruvate dehydrogenase E1 component subunit alpha, somatic form, mitochondrial isoform 2 precursor [Homo sapiens] ;	0	0.00034155	0.00010837	0.00066246	0.00030658	0.00038795	0.0001137	0.00014114	4.337e-05
PDHB	NP_000916.2	0 genes:. 2 proteins in this group did not match any genes. NP_000916.2:pyruvate dehydrogenase E1 component subunit beta, mitochondrial isoform 1 precursor [Homo sapiens] ;NP_001302465.1:pyruvate dehydrogenase E1 component subunit beta, mitochondrial isoform 3 [Homo sapiens] ;	0.00019883	0.00012368	0.00011773	0.00058881	0.00099917	0.00033716	0.00012351	0.00010222	0.00028272
PDIA3	NP_005304.3	protein disulfide-isomerase A3 precursor [Homo sapiens]	0.00035337	0.00052755	0.00058587	0.00046509	0	0.00071906	0.00030732	0.00029067	6.699e-05
PDIA6	NP_001269633.1	0 genes:. 5 proteins in this group did not match any genes. NP_001269633.1:protein disulfide-isomerase A6 isoform a [Homo sapiens] ;NP_001269634.1:protein disulfide-isomerase A6 isoform b [Homo sapiens] ;NP_001269635.1:protein disulfide-isomerase A6 isoform c [Homo sapiens] ;NP_001269636.1:protein disulfide-isomerase A6 isoform e precursor [Homo sapiens] ;NP_005733.1:protein disulfide-isomerase A…	0.00021763	0.00036099	0.00154632	0.00033417	0	0.00061505	0.00018025	0.00011188	0.00030944
PDK1	NP_001265478.1	0 genes:. 2 proteins in this group did not match any genes. NP_001265478.1:[Pyruvate dehydrogenase (acetyl-transferring)] kinase isozyme 1, mitochondrial isoform 1 precursor [Homo sapiens] ;NP_002601.1:[Pyruvate dehydrogenase (acetyl-transferring)] kinase isozyme 1, mitochondrial isoform 2 precursor [Homo sapiens] ;	0	0	0	0.00020603	0	0.00013272	0	0	0
PDK3	NP_001135858.1	0 genes:. 2 proteins in this group did not match any genes. NP_001135858.1:pyruvate dehydrogenase kinase, isozyme 3 isoform 1 precursor [Homo sapiens] ;NP_005382.1:pyruvate dehydrogenase kinase, isozyme 3 isoform 2 precursor [Homo sapiens] ;	8.6e-05	0	0	0	0	0	0	0	0
PDK4	NP_002603.1	pyruvate dehydrogenase kinase, isozyme 4 [Homo sapiens]	0	0	0	0.00011429	0	0.00022088	0	0	0
PDLIM5	NP_006448.4	PDZ and LIM domain protein 5 isoform a [Homo sapiens]	0.00017965	7.45e-05	7.092e-05	0	0	0	0.0001488	0	0.00014191
PDLIM7	NP_005442.2	PDZ and LIM domain protein 7 isoform 1 [Homo sapiens]	0	0	0	0.00025697	0	0.00013243	4.851e-05	4.015e-05	7.403e-05
PDXK	NP_003672.1	pyridoxal kinase [Homo sapiens]	0.00011439	0	0.00027094	0	0	0	0	0	0
PEBP1	NP_002558.1	phosphatidylethanolamine-binding protein 1 [Homo sapiens]	0	0.00023744	0	0.0002512	0	0.00016182	0	0	0
PEF1	NP_036524.1	peflin [Homo sapiens]	0.00012567	0	0	0	0	0	0	0	0
PEG10	NP_001165908.1	0 genes:. 3 proteins in this group did not match any genes. NP_001165908.1:retrotransposon-derived protein PEG10 isoform 3 [Homo sapiens] ;NP_001171890.1:retrotransposon-derived protein PEG10 isoform 5 [Homo sapiens] ;NP_055883.2:retrotransposon-derived protein PEG10 isoform 1 [Homo sapiens] ;	0	0	0	2.996e-05	0	0.00015439	2.828e-05	4.681e-05	0.00010788
PELO	NP_057030.3	protein pelota homolog [Homo sapiens]	0	0	0	0.00067106	0	0.00039299	5.759e-05	0.00014297	0.00013181
PFAS	NP_036525.1	phosphoribosylformylglycinamidine synthase [Homo sapiens]	0.0001067	0.00029867	3.159e-05	0.00031597	0	0.00024878	9.942e-05	2.743e-05	8.85e-05
PFDN1	NP_002613.2	prefoldin subunit 1 [Homo sapiens]	0	0	0	0.0100109	0.0127408	0.0146342	0.00327108	0.00210554	0.00263443
PFDN2	NP_036526.2	prefoldin subunit 2 [Homo sapiens]	0.00092703	0.00028832	0	0.00777822	0.00310564	0.00707387	0.00273534	0.00214461	0.00142796
PFDN4	NP_002614.2	prefoldin subunit 4 [Homo sapiens]	0	0	0	0.00175277	0.00267688	0.00225824	0.0031436	0.00136928	0.00075743
PFDN5	NP_002615.2	prefoldin subunit 5 isoform alpha [Homo sapiens]	0	0	0	0.0122011	0.0139754	0.0129688	0.00834997	0.0069104	0.00373466
PFDN6	NP_055075.1	prefoldin subunit 6 [Homo sapiens]	0	0	0	0.0109243	0.00741502	0.00797562	0.00498409	0.00355587	0.00236035
PFKL	NP_001002021.2	ATP-dependent 6-phosphofructokinase, liver type isoform a [Homo sapiens]	4.3e-05	0	0	0.00036042	0.00014406	0.00032813	0.00010685	0	0.00016304
PFKM	NP_001160158.1	ATP-dependent 6-phosphofructokinase, muscle type isoform 1 [Homo sapiens]	0	5.218e-05	0	0.00026792	0	0.0004267	5.21e-05	6.468e-05	9.939e-05
PFKP	NP_001309997.1	ATP-dependent 6-phosphofructokinase, platelet type isoform 4 [Homo sapiens]	4.869e-05	0	0	0.00033823	0	0.00061924	0.00012099	5.006e-05	0.00025385
PFN1	NP_005013.1	profilin-1 [Homo sapiens]	0.00025493	0.0028544	0.003019	0.00117436	0.00085405	0.00172917	0.00126689	0.0006553	0.00012083
PFN2	NP_002619.1	profilin-2 isoform b [Homo sapiens]	0.00012747	0.00047573	0	0.00055922	0	0.00010807	0.00031672	0.00013106	0.00072496
PFN2	NP_444252.1	profilin-2 isoform a [Homo sapiens]	0.00012747	0.00047573	0	0.00027961	0	0.00010807	0	0	0
PGAM1	NP_001304008.1	0 genes:. 2 proteins in this group did not match any genes. NP_001304008.1:phosphoglycerate mutase 1 isoform 2 [Homo sapiens] ;NP_002620.1:phosphoglycerate mutase 1 isoform 1 [Homo sapiens] ;	0.00014933	0.00055735	0	0	0	0	0.00018553	0.00015354	7.078e-05
PGAM5	NP_001164014.1	0 genes:. 3 proteins in this group did not match any genes. NP_001164014.1:serine/threonine-protein phosphatase PGAM5, mitochondrial isoform 1 [Homo sapiens] ;NP_001164015.1:serine/threonine-protein phosphatase PGAM5, mitochondrial isoform 2 [Homo sapiens] ;NP_612642.2:serine/threonine-protein phosphatase PGAM5, mitochondrial isoform 3 [Homo sapiens] ;	0	0	0	0	0	0	0.00046029	6.349e-05	0.0001756
PGK1	NP_000282.1	phosphoglycerate kinase 1 [Homo sapiens]	0.00034236	0.00021296	0.00040543	0.00073221	0.0008602	0.0002177	0.000319	0.000176	0.00024339
PGRMC1	NP_006658.1	membrane-associated progesterone receptor component 1 isoform 1 [Homo sapiens]	0.00054909	0.00113851	0.000867	0.00036134	0.00061317	0.00077591	0	0	0
PGRMC2	NP_006311.2	membrane-associated progesterone receptor component 2 [Homo sapiens]	0.00028899	0	0	0.00019018	0	0.00012251	0.00017952	7.428e-05	0.00013697
PHAX	NP_115553.2	phosphorylated adapter RNA export protein [Homo sapiens]	0	0	0	0.00017884	0	0.00015361	0	0	0
PHB	NP_002625.1	prohibitin isoform 1 [Homo sapiens]	0.00026243	0.00016324	0.00015539	0.00043175	0.00175834	0.00089001	0.00032604	0.00040474	0.00093286
PHB2	NP_001138303.1	prohibitin-2 isoform 1 [Homo sapiens]	0	0	0	0.00109973	0.00079978	0.00091085	0.00081564	0.00049092	0.00084862
PHF12	NP_001028733.1	PHD finger protein 12 isoform 1 [Homo sapiens]	0	0	0	0	0	0	0.00066247	0.00042033	0.0004886
PHF21A	NP_057705.3	PHD finger protein 21A isoform b [Homo sapiens]	0	0	0	5.557e-05	0	4.773e-05	0.00160859	0.00078139	0.00156275
PHF21A	NP_001095272.1	PHD finger protein 21A isoform a [Homo sapiens]	0	0	0	5.181e-05	0	4.45e-05	0	0.00072854	0.00058281
PHF6	NP_115834.1	PHD finger protein 6 isoform 1 [Homo sapiens]	0	0	0	0	0	0	0.00036445	0.00030162	0.00027807
PHGDH	NP_006614.2	D-3-phosphoglycerate dehydrogenase [Homo sapiens]	0.00020088	0.00024992	0.0002379	0.00061692	0.00067299	0.00079483	0.00029117	0.00034425	0.00028563
PIP	NP_002643.1	prolactin-inducible protein precursor [Homo sapiens]	0.0022001	0	0	0	0	0	0	0	0
PIR	NP_003653.1	pirin [Homo sapiens]	0	0	0.00014575	0	0	0	0	0	0
PITRM1	NP_001229236.1	0 genes:. 3 proteins in this group did not match any genes. NP_001229236.1:presequence protease, mitochondrial isoform 1 precursor [Homo sapiens] ;NP_001229238.1:presequence protease, mitochondrial isoform 3 precursor [Homo sapiens] ;NP_055704.2:presequence protease, mitochondrial isoform 2 precursor [Homo sapiens] ;	0	4.278e-05	0	0	0	0	0	0	0
PITX1	NP_002644.4	pituitary homeobox 1 [Homo sapiens]	0	0	0	0	0	0	0.00042364	0.0003506	0.00032323
PKM	NP_002645.3	pyruvate kinase PKM isoform a [Homo sapiens]	0.00598203	0.00459906	0.00652696	0.00291931	0.00270208	0.00262143	0.00125258	0.00103663	0.00162468
PKN2	NP_001307636.1	0 genes:. 4 proteins in this group did not match any genes. NP_001307636.1:serine/threonine-protein kinase N2 isoform 2 [Homo sapiens] ;NP_001307637.1:serine/threonine-protein kinase N2 isoform 3 [Homo sapiens] ;NP_001307638.1:serine/threonine-protein kinase N2 isoform 4 [Homo sapiens] ;NP_006247.1:serine/threonine-protein kinase N2 isoform 1 [Homo sapiens] ;	0	9.488e-05	0	0	0	0	0	0	0
PKP3	NP_001289958.1	0 genes:. 2 proteins in this group did not match any genes. NP_001289958.1:plakophilin-3 isoform PKP3b [Homo sapiens] ;NP_009114.1:plakophilin-3 isoform PKP3a [Homo sapiens] ;	0	0	0	0	0	0	2.73e-05	0	4.166e-05
PLA2G4A	NP_001298122.1	0 genes:. 2 proteins in this group did not match any genes. NP_001298122.1:cytosolic phospholipase A2 isoform 2 [Homo sapiens] ;NP_077734.1:cytosolic phospholipase A2 isoform 1 [Homo sapiens] ;	0	0	0	0	0	0	3.218e-05	2.663e-05	0
PLCB3	NP_001171812.1	0 genes:. 2 proteins in this group did not match any genes. NP_001171812.1:1-phosphatidylinositol 4,5-bisphosphate phosphodiesterase beta-3 isoform 2 [Homo sapiens] ;NP_001303243.1:1-phosphatidylinositol 4,5-bisphosphate phosphodiesterase beta-3 isoform 1 [Homo sapiens] ;	0	0	0	0	0	0	1.9e-05	0	1.45e-05
PLCD3	NP_588614.1	1-phosphatidylinositol 4,5-bisphosphate phosphodiesterase delta-3 [Homo sapiens]	0	0	0	0	0	0	2.81e-05	2.326e-05	8.576e-05
PLD1	NP_001123553.1	0 genes:. 2 proteins in this group did not match any genes. NP_001123553.1:phospholipase D1 isoform b [Homo sapiens] ;NP_002653.1:phospholipase D1 isoform a [Homo sapiens] ;	0	0	0	0	0	0	6.42e-05	0	0.00017961
PLD2	NP_001230037.1	0 genes:. 2 proteins in this group did not match any genes. NP_001230037.1:phospholipase D2 isoform PLD2B [Homo sapiens] ;NP_002654.3:phospholipase D2 isoform PLD2A [Homo sapiens] ;	0	0	0	0.0001019	0	6.564e-05	2.405e-05	0	1.835e-05
PLD3	NP_036400.2	phospholipase D3 [Homo sapiens]	0	9.062e-05	0	0	0	0	0	0	0
PLEC	NP_000436.2	plectin isoform 1c [Homo sapiens]	2.341e-05	3.883e-05	9.24e-06	5.13e-06	0	1.985e-05	0	0	0
PLEKHA2	NP_067636.1	pleckstrin homology domain-containing family A member 2 [Homo sapiens]	0	0	0	0	0	0	5.217e-05	0.00017269	3.98e-05
PLEKHA5	NP_001137293.2	0 genes:. 4 proteins in this group did not match any genes. NP_001137293.2:pleckstrin homology domain-containing family A member 5 isoform 2 [Homo sapiens] ;NP_001243399.1:pleckstrin homology domain-containing family A member 5 isoform 4 [Homo sapiens] ;NP_001243716.1:pleckstrin homology domain-containing family A member 5 isoform 5 [Homo sapiens] ;NP_061885.2:pleckstrin homology domain-containin…	0	0	3.6e-05	8.002e-05	0	5.155e-05	7.554e-05	1.563e-05	5.763e-05
PLK1	NP_005021.2	serine/threonine-protein kinase PLK1 [Homo sapiens]	0	0	0	0	0	0	3.677e-05	3.043e-05	5.611e-05
PLOD1	NP_000293.2	0 genes:. 2 proteins in this group did not match any genes. NP_000293.2:procollagen-lysine,2-oxoglutarate 5-dioxygenase 1 isoform 2 precursor [Homo sapiens] ;NP_001303249.1:procollagen-lysine,2-oxoglutarate 5-dioxygenase 1 isoform 1 precursor [Homo sapiens] ;	0.00112914	0.00207656	0.00116275	0.00161535	0.0004934	0.00162332	0.00097587	0.00090858	0.00114013
PLOD2	NP_000926.2	0 genes:. 2 proteins in this group did not match any genes. NP_000926.2:procollagen-lysine,2-oxoglutarate 5-dioxygenase 2 isoform 2 precursor [Homo sapiens] ;NP_891988.1:procollagen-lysine,2-oxoglutarate 5-dioxygenase 2 isoform 1 precursor [Homo sapiens] ;	4.843e-05	0.00036148	0.0002294	0.00022308	0	0.00020529	9.025e-05	0.00017427	0.00039019
PLOD3	NP_001075.1	procollagen-lysine,2-oxoglutarate 5-dioxygenase 3 precursor [Homo sapiens]	4.836e-05	0.00012033	0	0.00028643	0	0.00028702	0.00039054	0.00012431	0.00022921
PLRG1	NP_001188493.1	0 genes:. 2 proteins in this group did not match any genes. NP_001188493.1:pleiotropic regulator 1 isoform 2 [Homo sapiens] ;NP_002660.1:pleiotropic regulator 1 isoform 1 [Homo sapiens] ;	0	0	0	0	0	0	0.00013171	0	0.00020098
PLS3	NP_001165806.1	0 genes:. 4 proteins in this group did not match any genes. NP_001165806.1:plastin-3 isoform 2 [Homo sapiens] ;NP_001269266.1:plastin-3 isoform 3 [Homo sapiens] ;NP_001269267.1:plastin-3 isoform 4 [Homo sapiens] ;NP_005023.2:plastin-3 isoform 1 [Homo sapiens] ;	0.00035513	0.00029454	0.00021028	7.79e-05	0	0.00015055	3.677e-05	0	5.611e-05
PMEL	NP_001186982.1	0 genes:. 5 proteins in this group did not match any genes. NP_001186982.1:melanocyte protein PMEL isoform 2 precursor [Homo sapiens] ;NP_001186983.1:melanocyte protein PMEL isoform 1 preproprotein [Homo sapiens] ;NP_001307050.1:melanocyte protein PMEL isoform 4 preproprotein [Homo sapiens] ;NP_001307051.1:melanocyte protein PMEL isoform 5 preproprotein [Homo sapiens] ;NP_008859.1:melanocyte prot…	0	0.00023166	0	0	0	0	0	0	0
PMPCA	NP_001269875.1	0 genes:. 2 proteins in this group did not match any genes. NP_001269875.1:mitochondrial-processing peptidase subunit alpha isoform 3 [Homo sapiens] ;NP_055975.1:mitochondrial-processing peptidase subunit alpha isoform 1 precursor [Homo sapiens] ;	0	0	0	0	0	0	5.217e-05	0	3.98e-05
PMPCB	NP_004270.2	mitochondrial-processing peptidase subunit beta precursor [Homo sapiens]	0	9.08e-05	0	0	0	0	0	0	0
PNKP	NP_009185.2	bifunctional polynucleotide phosphatase/kinase [Homo sapiens]	0	0	0	0	0	0	0.00021277	7.043e-05	9.74e-05
PNPLA6	NP_001159583.1	0 genes:. 4 proteins in this group did not match any genes. NP_001159583.1:neuropathy target esterase isoform a [Homo sapiens] ;NP_001159584.1:neuropathy target esterase isoform c [Homo sapiens] ;NP_001159586.1:neuropathy target esterase isoform d [Homo sapiens] ;NP_006693.3:neuropathy target esterase isoform b [Homo sapiens] ;	0	0	0	8.541e-05	0	2.201e-05	0	0	0
PNPO	NP_060599.1	pyridoxine-5'-phosphate oxidase [Homo sapiens]	0.00027349	0	0	0	0	0	0	0	0
POLA2	NP_002680.2	DNA polymerase alpha subunit B [Homo sapiens]	0	0	0	3.928e-05	0	5.06e-05	0	0	0
POLD1	NP_001295561.1	0 genes:. 2 proteins in this group did not match any genes. NP_001295561.1:DNA polymerase delta catalytic subunit 2 [Homo sapiens] ;NP_002682.2:DNA polymerase delta catalytic subunit 1 [Homo sapiens] ;	0	0	0	0.00022803	0.00031659	0.00024037	7.827e-05	9.717e-05	0.00020902
POLD2	NP_001243808.1	0 genes:. 2 proteins in this group did not match any genes. NP_001243808.1:DNA polymerase delta subunit 2 isoform 1 [Homo sapiens] ;NP_006221.2:DNA polymerase delta subunit 2 isoform 2 [Homo sapiens] ;	0.00076099	0.00085206	0.00081108	0.00065103	0.00025494	0.00038713	0.00014182	0.00027386	0.00025248
POLD3	NP_006582.1	DNA polymerase delta subunit 3 [Homo sapiens]	0	0	0	0	0	0	4.758e-05	7.875e-05	3.63e-05
POLDIP2	NP_056399.1	polymerase delta-interacting protein 2 isoform 1 [Homo sapiens]	9.699e-05	0.00012066	0	0.00019147	0	0.00024669	0.00012049	4.986e-05	0.00018387
POLDIP3	NP_001265586.1	0 genes:. 2 proteins in this group did not match any genes. NP_001265586.1:polymerase delta-interacting protein 3 isoform 3 [Homo sapiens] ;NP_115687.2:polymerase delta-interacting protein 3 isoform 1 [Homo sapiens] ;	8.149e-05	0	0	5.362e-05	0	6.909e-05	0.00025309	0.00012567	0.00027034
POLR1C	NP_001305805.1	0 genes:. 2 proteins in this group did not match any genes. NP_001305805.1:DNA-directed RNA polymerases I and III subunit RPAC1 isoform 2 [Homo sapiens] ;NP_976035.1:DNA-directed RNA polymerases I and III subunit RPAC1 isoform 1 [Homo sapiens] ;	0	0	0.00012358	0	0	0	0	0	0
POLR2B	NP_000929.1	0 genes:. 2 proteins in this group did not match any genes. NP_000929.1:DNA-directed RNA polymerase II subunit RPB2 isoform 1 [Homo sapiens] ;NP_001290198.1:DNA-directed RNA polymerase II subunit RPB2 isoform 3 [Homo sapiens] ;	0	0	0	0.00042013	0	0.00059284	0.00013219	6.252e-05	0.00024495
POLR2C	NP_116558.1	DNA-directed RNA polymerase II subunit RPB3 [Homo sapiens]	0	0	0	0.00025622	0	0.00044015	0.00016124	0	6.151e-05
POLRMT	NP_005026.3	DNA-directed RNA polymerase, mitochondrial precursor [Homo sapiens]	0	0	0	0	0	0	7.21e-05	0	0.00017879
PON2	NP_000296.2	0 genes:. 2 proteins in this group did not match any genes. NP_000296.2:serum paraoxonase/arylesterase 2 isoform 1 [Homo sapiens] ;NP_001018171.1:serum paraoxonase/arylesterase 2 isoform 2 [Homo sapiens] ;	0.00020164	0	0.0001194	6.635e-05	0	0.00017096	0.00012526	0	9.557e-05
POP1	NP_055844.2	ribonucleases P/MRP protein subunit POP1 [Homo sapiens]	0	0	0	0	0	0	4.33e-05	1.792e-05	1.652e-05
POTEE	NP_001077007.1	POTE ankyrin domain family member E [Homo sapiens]	0	0	0	0	0	0	0	0	0
POTEF	NP_001093241.1	POTE ankyrin domain family member F [Homo sapiens]	0	0	0	0	0	0	0	0	0
PPAN-P2RY11	NP_001035754.1	0 genes:. 3 proteins in this group did not match any genes. NP_001035754.1:PPAN-P2RY11 protein isoform 1 [Homo sapiens] ;NP_001185619.1:PPAN-P2RY11 protein isoform 2 [Homo sapiens] ;NP_064615.3:suppressor of SWI4 1 homolog [Homo sapiens] ;	0	0	0	0	0	0	0	2.311e-05	4.261e-05
PPIA	NP_066953.1	peptidyl-prolyl cis-trans isomerase A isoform 1 [Homo sapiens]	0.00648919	0.00618935	0.0110148	0.00455509	0.0014493	0.00256755	0.00201551	0.00189043	0.00174284
PPIB	NP_000933.1	peptidyl-prolyl cis-trans isomerase B precursor [Homo sapiens]	0.007766	0.0102782	0.0082184	0.00424074	0.00055355	0.00448303	0.00287397	0.00433224	0.00485547
PPIF	NP_005720.1	peptidyl-prolyl cis-trans isomerase F, mitochondrial precursor [Homo sapiens]	0	0.0002145	0	0.00045386	0	0.00058474	0	0	0
PPIH	NP_006338.1	peptidyl-prolyl cis-trans isomerase H [Homo sapiens]	0	0	0	0.0001327	0	0.00017096	0	0	0
PPIL3	NP_115861.1	0 genes:. 2 proteins in this group did not match any genes. NP_115861.1:peptidyl-prolyl cis-trans isomerase-like 3 isoform PPIL3a [Homo sapiens] ;NP_570981.1:peptidyl-prolyl cis-trans isomerase-like 3 isoform PPIL3b [Homo sapiens] ;	0	0	0	0.00042704	0	0.0001834	0.00026873	0	0.00010252
PPIL4	NP_624311.1	peptidyl-prolyl cis-trans isomerase-like 4 [Homo sapiens]	0	0.0001805	0	0	0	0	9.012e-05	0	0.00013753
PPM1G	NP_817092.1	protein phosphatase 1G [Homo sapiens]	0	0	0	8.603e-05	0	0.00027711	8.121e-05	6.721e-05	9.294e-05
PPME1	NP_001258522.1	0 genes:. 2 proteins in this group did not match any genes. NP_001258522.1:protein phosphatase methylesterase 1 isoform b [Homo sapiens] ;NP_057231.1:protein phosphatase methylesterase 1 isoform a [Homo sapiens] ;	0.00017845	0.00022201	0.00010567	0	0	0	0	0	0
PPP1CB	NP_996759.1	serine/threonine-protein phosphatase PP1-beta catalytic subunit isoform 1 [Homo sapiens]	0	0	0	0.00014365	0.00036565	0.00018508	0	0.00011222	0.00036211
PPP1R11	NP_068778.1	protein phosphatase 1 regulatory subunit 11 [Homo sapiens]	0	0	0.00067089	0	0	0	0	0	0
PPP1R12A	NP_001137358.1	0 genes:. 4 proteins in this group did not match any genes. NP_001137358.1:protein phosphatase 1 regulatory subunit 12A isoform b [Homo sapiens] ;NP_001231919.1:protein phosphatase 1 regulatory subunit 12A isoform c [Homo sapiens] ;NP_001231921.1:protein phosphatase 1 regulatory subunit 12A isoform d [Homo sapiens] ;NP_002471.1:protein phosphatase 1 regulatory subunit 12A isoform a [Homo sapiens]…	0	4.709e-05	0	0	0	0	0	0	0
PPP2CA	NP_002706.1	serine/threonine-protein phosphatase 2A catalytic subunit alpha isoform [Homo sapiens]	0.0001155	0	0.00068392	0.00015202	0	0.00039172	0	0.00023752	0.00016423
PPP2R1A	NP_055040.2	serine/threonine-protein phosphatase 2A 65 kDa regulatory subunit A alpha isoform [Homo sapiens]	0	0	0.00021528	3.988e-05	0	0.00035963	0.00045169	0.00015576	0.00022976
PPP2R2A	NP_001171062.1	0 genes:. 2 proteins in this group did not match any genes. NP_001171062.1:serine/threonine-protein phosphatase 2A 55 kDa regulatory subunit B alpha isoform isoform 2 [Homo sapiens] ;NP_002708.1:serine/threonine-protein phosphatase 2A 55 kDa regulatory subunit B alpha isoform isoform 1 [Homo sapiens] ;	0.00039049	0.00019432	0.00018497	0.00035976	0.00078491	0.00059594	0.00024257	0.0002409	0.00033313
PPP3CA	NP_000935.1	0 genes:. 3 proteins in this group did not match any genes. NP_000935.1:serine/threonine-protein phosphatase 2B catalytic subunit alpha isoform isoform 1 [Homo sapiens] ;NP_001124163.1:serine/threonine-protein phosphatase 2B catalytic subunit alpha isoform isoform 2 [Homo sapiens] ;NP_001124164.1:serine/threonine-protein phosphatase 2B catalytic subunit alpha isoform isoform 3 [Homo sapiens] ;	0	0	0	0	0	0	8.511e-05	3.522e-05	3.247e-05
PPP6C	NP_001116827.1	0 genes:. 2 proteins in this group did not match any genes. NP_001116827.1:serine/threonine-protein phosphatase 6 catalytic subunit isoform a [Homo sapiens] ;NP_002712.1:serine/threonine-protein phosphatase 6 catalytic subunit isoform b [Homo sapiens] ;	0	0	0	0.00013735	0	0.0004424	0	0.00016095	4.946e-05
PPP6R1	NP_055746.3	serine/threonine-protein phosphatase 6 regulatory subunit 1 [Homo sapiens]	0	0	0	7.998e-05	0	6.87e-05	0	0	0
PPT1	NP_000301.1	palmitoyl-protein thioesterase 1 isoform 1 precursor [Homo sapiens]	0.00011664	0	0	0	0	0	0	0	0
PPY	NP_001306138.1	pancreatic prohormone isoform 2 precursor [Homo sapiens]	0.00035337	0	0	0	0	0	0	0	0
PQBP1	NP_001161461.1	0 genes:. 2 proteins in this group did not match any genes. NP_001161461.1:polyglutamine-binding protein 1 isoform 4 [Homo sapiens] ;NP_005701.1:polyglutamine-binding protein 1 isoform 1 [Homo sapiens] ;	0.00013519	0.00185008	0.00208128	0.0002669	0	0.00022925	0.00050388	0.00041701	0.00057668
PRC1	NP_003972.1	0 genes:. 2 proteins in this group did not match any genes. NP_003972.1:protein regulator of cytokinesis 1 isoform 1 [Homo sapiens] ;NP_955445.1:protein regulator of cytokinesis 1 isoform 2 [Homo sapiens] ;	0	0	0	0	0	0	0.00021455	0.00014797	0.00035469
PRDX1	NP_859048.1	peroxiredoxin-1 [Homo sapiens]	0.0473432	0.0300084	0.0437123	0.00914682	0.0030042	0.00771425	0.00767873	0.00569811	0.00616438
PRDX2	NP_005800.3	peroxiredoxin-2 [Homo sapiens]	0.00404824	0.00231205	0.00442023	0.00024402	0.00181162	0.00111096	0.00044789	0.00038921	0.00115177
PRDX3	NP_006784.1	thioredoxin-dependent peroxide reductase, mitochondrial isoform a precursor [Homo sapiens]	0.00027883	0	0.0003302	0.00027524	0	0.0001182	0	0	0
PRDX4	NP_006397.1	peroxiredoxin-4 precursor [Homo sapiens]	0.00047019	0.00036019	0.00069926	0	0	0	0	0	0
PRDX5	NP_036226.1	peroxiredoxin-5, mitochondrial isoform a precursor [Homo sapiens]	0.00016678	0.00103743	0.00098752	0.00054877	0	0.00042421	0.0002072	0	0.00063237
PRDX6	NP_004896.1	peroxiredoxin-6 [Homo sapiens]	0.00079666	0.00099111	0.00132081	0.00062912	0	0.00067546	0.00059386	0.00024574	0.00015103
PRKAA1	NP_006242.5	5'-AMP-activated protein kinase catalytic subunit alpha-1 isoform 1 [Homo sapiens]	0	0	0	0.0002521	0	5.413e-05	7.932e-05	0	0.00012104
PRKAA2	NP_006243.2	5'-AMP-activated protein kinase catalytic subunit alpha-2 [Homo sapiens]	0	0	0	4.255e-05	0	0.00010964	0	0	0
PRKAR1A	NP_001263219.1	0 genes:. 2 proteins in this group did not match any genes. NP_001263219.1:cAMP-dependent protein kinase type I-alpha regulatory subunit isoform b [Homo sapiens] ;NP_997637.1:cAMP-dependent protein kinase type I-alpha regulatory subunit isoform a [Homo sapiens] ;	0	0.00039527	0	0	0	0	0	0	0
PRKAR2A	NP_001308912.1	0 genes:. 2 proteins in this group did not match any genes. NP_001308912.1:cAMP-dependent protein kinase type II-alpha regulatory subunit isoform b [Homo sapiens] ;NP_004148.1:cAMP-dependent protein kinase type II-alpha regulatory subunit isoform a [Homo sapiens] ;	0	0	0.00011064	0	0	0	0	0	0
PRKCI	NP_002731.4	protein kinase C iota type [Homo sapiens]	0	0	0	0	0	0	0.0001488	0.00015393	0.00022706
PRKCSH	NP_001276031.1	0 genes:. 3 proteins in this group did not match any genes. NP_001276031.1:glucosidase 2 subunit beta isoform 2 precursor [Homo sapiens] ;NP_001276033.1:glucosidase 2 subunit beta isoform 3 precursor [Homo sapiens] ;NP_002734.2:glucosidase 2 subunit beta isoform 1 precursor [Homo sapiens] ;	0	8.457e-05	0	0	0	0	0	0	0
PRKDC	NP_008835.5	DNA-dependent protein kinase catalytic subunit isoform 1 [Homo sapiens]	6.917e-05	6.454e-05	0	0.00042673	8.689e-05	0.00049115	0.00024169	0.00022669	0.00024997
PRMT1	NP_001527.3	0 genes:. 2 proteins in this group did not match any genes. NP_001527.3:protein arginine N-methyltransferase 1 isoform 1 [Homo sapiens] ;NP_938074.2:protein arginine N-methyltransferase 1 isoform 3 [Homo sapiens] ;	0.00067341	0	0	0.00031654	0	0.00016313	0.0002988	0	4.56e-05
PRMT5	NP_001269884.1	0 genes:. 2 proteins in this group did not match any genes. NP_001269884.1:protein arginine N-methyltransferase 5 isoform e [Homo sapiens] ;NP_006100.2:protein arginine N-methyltransferase 5 isoform a [Homo sapiens] ;	0.00012037	0.00014975	0	0	0	0	0.00033648	0.00015471	0.00039936
PRPF19	NP_055317.1	pre-mRNA-processing factor 19 [Homo sapiens]	0.00028326	0	8.386e-05	0.00027961	0	0.0003002	0.0008358	0.00032765	0.00083908
PRPF31	NP_056444.3	U4/U6 small nuclear ribonucleoprotein Prp31 [Homo sapiens]	0	0	0	0	0	0	0.00013329	0	0.0002712
PRPF38A	NP_116253.2	pre-mRNA-splicing factor 38A [Homo sapiens]	0	0.00014231	0	0	0	0	0	0	0
PRPF38B	NP_060531.2	pre-mRNA-splicing factor 38B [Homo sapiens]	0	0	0	0	0	0	4.061e-05	0	3.098e-05
PRPF40A	NP_060362.3	pre-mRNA-processing factor 40 homolog A [Homo sapiens]	0	0	0	0	0	0	0	3.946e-05	5.457e-05
PRPF4B	NP_003904.3	serine/threonine-protein kinase PRP4 homolog [Homo sapiens]	0	0	0	0	0	0	4.403e-05	0	5.039e-05
PRPF6	NP_036601.2	pre-mRNA-processing factor 6 [Homo sapiens]	0	0	0	0	0	0	0	5.85e-05	1.798e-05
PRPF8	NP_006436.3	pre-mRNA-processing-splicing factor 8 [Homo sapiens]	1.529e-05	7.606e-05	7.24e-05	2.012e-05	5.121e-05	0.00011664	7.596e-05	5.501e-05	0.00010142
PRPS1	NP_002755.1	ribose-phosphate pyrophosphokinase 1 isoform 1 [Homo sapiens]	0	0	0.00013291	0.00110788	0	0.00057095	0.00027888	0.00034619	0.00015958
PRR12	NP_065770.1	proline-rich protein 12 [Homo sapiens]	0	0	0	0	0	0	3.267e-05	2.704e-05	4.154e-05
PRR4	NP_009175.2	proline-rich protein 4 isoform 2 precursor [Homo sapiens]	0.00053269	0	0	0	0	0	0	0	0
PRRC2C	NP_055987.2	protein PRRC2C [Homo sapiens]	0	0	0	0	0	0	7.87e-06	0	6e-06
PRSS21	NP_001257381.1	0 genes:. 4 proteins in this group did not match any genes. NP_001257381.1:testisin isoform 4 preproprotein [Homo sapiens] ;NP_006790.1:testisin isoform 1 preproprotein [Homo sapiens] ;NP_659205.1:testisin isoform 2 preproprotein [Homo sapiens] ;NP_659206.1:testisin isoform 3 preproprotein [Homo sapiens] ;	0	0	0	0.00031316	0.00106282	0.00026898	9.854e-05	8.155e-05	0
PSAP	NP_001035930.1	0 genes:. 3 proteins in this group did not match any genes. NP_001035930.1:prosaposin isoform b preproprotein [Homo sapiens] ;NP_001035931.1:prosaposin isoform c preproprotein [Homo sapiens] ;NP_002769.1:prosaposin isoform a preproprotein [Homo sapiens] ;	0	0.00016851	0	0	0	0	0	3.482e-05	6.42e-05
PSIP1	NP_150091.2	PC4 and SFRS1-interacting protein isoform 2 [Homo sapiens]	0	0	0	0	0	0	8.366e-05	0.00010386	0.00015958
PSMA1	NP_002777.1	0 genes:. 2 proteins in this group did not match any genes. NP_002777.1:proteasome subunit alpha type-1 isoform 2 [Homo sapiens] ;NP_683877.1:proteasome subunit alpha type-1 isoform 1 [Homo sapiens] ;	0	0.00016883	0	0	0	0	0	0	0
PSMA6	NP_002782.1	proteasome subunit alpha type-6 isoform a [Homo sapiens]	0	0.0001805	0	0	0	0	0	0	0
PSMA7	NP_002783.1	proteasome subunit alpha type-7 [Homo sapiens]	0	0.00053712	0	0	0	0	0.0001788	0	0.00027284
PSMB2	NP_001186708.1	0 genes:. 2 proteins in this group did not match any genes. NP_001186708.1:proteasome subunit beta type-2 isoform 2 [Homo sapiens] ;NP_002785.1:proteasome subunit beta type-2 isoform 1 [Homo sapiens] ;	0	0.00025228	0	0	0	0	0	0	0
PSMB5	NP_002788.1	proteasome subunit beta type-5 isoform 1 [Homo sapiens]	0	0.00016883	0	0	0	0	0	0	0
PSMB6	NP_001257410.1	0 genes:. 2 proteins in this group did not match any genes. NP_001257410.1:proteasome subunit beta type-6 isoform 2 [Homo sapiens] ;NP_002789.1:proteasome subunit beta type-6 isoform 1 precursor [Homo sapiens] ;	0	0	0.00039686	0	0	0	0	0	0
PSMC1	NP_002793.2	26S protease regulatory subunit 4 [Homo sapiens]	0	0.00010091	0	0	0	0	5.039e-05	0	0.00015378
PSMC2	NP_002794.1	26S protease regulatory subunit 7 isoform 1 [Homo sapiens]	0	0	0	0.00027121	0	0.00041931	0.00020481	0.0001695	7.813e-05
PSMC3	NP_002795.2	26S protease regulatory subunit 6A [Homo sapiens]	0	0.00030343	0	0.0001605	0	0.00041358	0	4.18e-05	0.00015413
PSMC4	NP_006494.1	26S protease regulatory subunit 6B isoform 1 [Homo sapiens]	0.00042692	0.00010622	0.00030334	0.00073046	0.00171628	0.00072393	0.00021216	0.00030727	0.00024281
PSMC5	NP_001186092.1	0 genes:. 2 proteins in this group did not match any genes. NP_001186092.1:26S protease regulatory subunit 8 isoform 2 [Homo sapiens] ;NP_002796.4:26S protease regulatory subunit 8 isoform 1 [Homo sapiens] ;	8.967e-05	0	0	5.901e-05	0	0.00053222	0.00011141	0.0001383	0.00012751
PSMC6	NP_002797.3	26S protease regulatory subunit 10B [Homo sapiens]	0.00053137	0	0.00052439	0.00011656	0	0.00030035	0.00011003	0	8.395e-05
PSMD1	NP_002798.2	26S proteasome non-ATPase regulatory subunit 1 isoform 1 [Homo sapiens]	0	0	4.435e-05	0.00019716	0	0.00019052	4.653e-05	3.851e-05	1.775e-05
PSMD11	NP_002806.2	26S proteasome non-ATPase regulatory subunit 11 [Homo sapiens]	0	0	0	0	0	0	0.00015761	0	0.00012025
PSMD14	NP_005796.1	26S proteasome non-ATPase regulatory subunit 14 [Homo sapiens]	0	0.00014323	0.00027268	0.00015153	0	0.00039046	0.00021455	0.00023675	5.457e-05
PSMD2	NP_002799.3	26S proteasome non-ATPase regulatory subunit 2 isoform 1 [Homo sapiens]	0	4.89e-05	0	0.00025867	0	0.00013331	4.883e-05	0	7.452e-05
PSMD3	NP_002800.2	26S proteasome non-ATPase regulatory subunit 3 [Homo sapiens]	0	0.0001663	0	0.00017593	0	0.00051001	0	0	0
PSMD4	NP_002801.1	26S proteasome non-ATPase regulatory subunit 4 [Homo sapiens]	0	0.00011778	0	0.0002492	0	0.0002408	0	4.867e-05	4.487e-05
PSMD5	NP_005038.1	26S proteasome non-ATPase regulatory subunit 5 isoform 1 [Homo sapiens]	0	0	8.386e-05	0	0	0	0	0.00010922	6.713e-05
PSMD7	NP_002802.2	26S proteasome non-ATPase regulatory subunit 7 [Homo sapiens]	0	0	0	0.00028996	0	9.34e-05	6.843e-05	0	0.00010442
PSME2	NP_002809.2	proteasome activator complex subunit 2 [Homo sapiens]	0	0	0	0	0	0	0.00018553	7.677e-05	0
PSME3	NP_001253974.1	0 genes:. 3 proteins in this group did not match any genes. NP_001253974.1:proteasome activator complex subunit 3 isoform 3 [Homo sapiens] ;NP_005780.2:proteasome activator complex subunit 3 isoform 1 [Homo sapiens] ;NP_789839.1:proteasome activator complex subunit 3 isoform 2 [Homo sapiens] ;	0.00053873	0.00033511	0.00031899	0	0	0	0	0	0
PTBP1	NP_002810.1	0 genes:. 3 proteins in this group did not match any genes. NP_002810.1:polypyrimidine tract-binding protein 1 isoform a [Homo sapiens] ;NP_114367.1:polypyrimidine tract-binding protein 1 isoform b [Homo sapiens] ;NP_114368.1:polypyrimidine tract-binding protein 1 isoform c [Homo sapiens] ;	0.00012815	0.00015943	0.00022764	0.00021084	0	0.00016298	0.00051745	0.0003953	0.00021259
PTCD3	NP_060422.4	pentatricopeptide repeat domain-containing protein 3, mitochondrial precursor [Homo sapiens]	0	0	0	0	0	0	0	2.663e-05	4.91e-05
PTDSS1	NP_001277154.1	0 genes:. 2 proteins in this group did not match any genes. NP_001277154.1:phosphatidylserine synthase 1 isoform 2 [Homo sapiens] ;NP_055569.1:phosphatidylserine synthase 1 isoform 1 [Homo sapiens] ;	0	0	0	7.183e-05	0	0.00018508	0	0	0
PTGES3	NP_001269530.1	0 genes:. 5 proteins in this group did not match any genes. NP_001269530.1:prostaglandin E synthase 3 isoform b [Homo sapiens] ;NP_001269531.1:prostaglandin E synthase 3 isoform c [Homo sapiens] ;NP_001269533.1:prostaglandin E synthase 3 isoform e [Homo sapiens] ;NP_001269534.1:prostaglandin E synthase 3 isoform f [Homo sapiens] ;NP_006592.3:prostaglandin E synthase 3 isoform a [Homo sapiens] ;	0	0.00063888	0.00091222	0	0	0	0	0	0
PTPN23	NP_001291411.1	0 genes:. 2 proteins in this group did not match any genes. NP_001291411.1:tyrosine-protein phosphatase non-receptor type 23 isoform 2 [Homo sapiens] ;NP_056281.1:tyrosine-protein phosphatase non-receptor type 23 isoform 1 [Homo sapiens] ;	0	2.941e-05	0	0	0	0	0	0	0
PTRH1	NP_001002913.1	probable peptidyl-tRNA hydrolase [Homo sapiens]	0	0	0	0	0	0	0.0001036	0	0.00031618
PUF60	NP_001129505.1	poly(U)-binding-splicing factor PUF60 isoform c [Homo sapiens]	0	0.00286116	0.00210238	0.0019254	0.00046344	0.00246306	0.00103119	0.00116158	0.00193417
PUF60	NP_001258025.1	poly(U)-binding-splicing factor PUF60 isoform d [Homo sapiens]	0.004618	0.00194925	0.00401046	0.00020405	0.00044202	0	0.00065569	0.00055395	0
PUM1	NP_001018494.1	0 genes:. 2 proteins in this group did not match any genes. NP_001018494.1:pumilio homolog 1 isoform 1 [Homo sapiens] ;NP_055491.1:pumilio homolog 1 isoform 2 [Homo sapiens] ;	0	0	0	9.885e-05	0	7.642e-05	0	0	0
PUS1	NP_001002020.1	0 genes:. 2 proteins in this group did not match any genes. NP_001002020.1:tRNA pseudouridine synthase A, mitochondrial isoform 2 [Homo sapiens] ;NP_079491.2:tRNA pseudouridine synthase A, mitochondrial isoform 1 [Homo sapiens] ;	0	0	0	0	0	0	0.00011113	0	4.24e-05
PUS7	NP_001305092.1	0 genes:. 2 proteins in this group did not match any genes. NP_001305092.1:pseudouridylate synthase 7 homolog isoform a [Homo sapiens] ;NP_061915.2:pseudouridylate synthase 7 homolog isoform b [Homo sapiens] ;	0	0	0	0	0	0	0	2.751e-05	2.536e-05
PWP1	NP_001304891.1	0 genes:. 3 proteins in this group did not match any genes. NP_001304891.1:periodic tryptophan protein 1 homolog isoform 2 [Homo sapiens] ;NP_001304892.1:periodic tryptophan protein 1 homolog isoform 3 [Homo sapiens] ;NP_008993.1:periodic tryptophan protein 1 homolog isoform 1 [Homo sapiens] ;	0	0	0	0	0	0	0.00030302	4.18e-05	0.00015413
PWWP2A	NP_001124336.1	PWWP domain-containing protein 2A isoform b [Homo sapiens]	0	0	0	0	0	0	2.937e-05	0	2.241e-05
PWWP2B	NP_001092107.1	0 genes:. 2 proteins in this group did not match any genes. NP_001092107.1:PWWP domain-containing protein 2B isoform 2 [Homo sapiens] ;NP_612508.3:PWWP domain-containing protein 2B isoform 1 [Homo sapiens] ;	0	0	0	0	0	0	8.886e-05	3.677e-05	6.78e-05
PYCRL	NP_075566.2	pyrroline-5-carboxylate reductase 3 [Homo sapiens]	0	0	0.00014778	0.00024637	0	0.00010581	0	0	0
QARS	NP_005042.1	glutamine--tRNA ligase isoform a [Homo sapiens]	0	0.00011459	0.00027268	0.00045459	0	0.00039046	0.00031468	0.00011838	0.00037106
QTRT2	NP_001243764.1	0 genes:. 4 proteins in this group did not match any genes. NP_001243764.1:queuine tRNA-ribosyltransferase subunit QTRTD1 isoform 2 [Homo sapiens] ;NP_001243765.1:queuine tRNA-ribosyltransferase subunit QTRTD1 isoform 3 [Homo sapiens] ;NP_001243766.1:queuine tRNA-ribosyltransferase subunit QTRTD1 isoform 4 [Homo sapiens] ;NP_078914.1:queuine tRNA-ribosyltransferase subunit QTRTD1 isoform 1 [Homo …	0	0	0	0.00033003	0	0.00028347	0	0	0
RAB10	NP_057215.3	ras-related protein Rab-10 [Homo sapiens]	0	0	0.00021133	0	0	0	0	0	0
RAB14	NP_057406.2	ras-related protein Rab-14 [Homo sapiens]	0.00033201	0.00144564	0.00039317	0.00098318	0	0.00084448	0.00020624	0.0004267	0.00047207
RAB1A	NP_004152.1	ras-related protein Rab-1A isoform 1 [Homo sapiens]	0	0	0.00010309	0.0001604	0	0.00014761	0	0	0
RAB1B	NP_112243.1	ras-related protein Rab-1B [Homo sapiens]	0	0.00044181	0.00010514	0.00065437	0	0.00015055	0.0001103	0	0.00050495
RAB2A	NP_001229573.1	0 genes:. 2 proteins in this group did not match any genes. NP_001229573.1:ras-related protein Rab-2A isoform b [Homo sapiens] ;NP_002856.1:ras-related protein Rab-2A isoform a [Homo sapiens] ;	0	0.00047236	0.00044964	0	0	0	0	0	0
RAB3GAP2	NP_036546.2	rab3 GTPase-activating protein non-catalytic subunit [Homo sapiens]	0	0	0	0	0	0	1.592e-05	0	1.214e-05
RAB5C	NP_001238968.1	0 genes:. 2 proteins in this group did not match any genes. NP_001238968.1:ras-related protein Rab-5C isoform b [Homo sapiens] ;NP_958842.1:ras-related protein Rab-5C isoform a [Homo sapiens] ;	0	0	0	9.433e-05	0	0.00024306	0	0	0
RAB7A	NP_004628.4	ras-related protein Rab-7a [Homo sapiens]	0.00034484	0.0002145	0.00020418	0.00022693	0	0.00029237	0.00021421	8.864e-05	0
RABGGTB	NP_004573.2	geranylgeranyl transferase type-2 subunit beta [Homo sapiens]	0	0.00013414	0	0	0	0	0	0	0
RAC1	NP_008839.2	0 genes:. 2 proteins in this group did not match any genes. NP_008839.2:ras-related C3 botulinum toxin substrate 1 isoform Rac1 [Homo sapiens] ;NP_061485.1:ras-related C3 botulinum toxin substrate 1 isoform Rac1b [Homo sapiens] ;	0.00037178	0.00046252	0.00066041	0	0	0	0	0	0
RACK1	NP_006089.1	receptor of activated protein C kinase 1 [Homo sapiens]	0	0.00042021	0.00053333	0.00044455	0	0.00095459	0.00020982	0.00023152	0.00032017
RAD23B	NP_001231642.1	0 genes:. 2 proteins in this group did not match any genes. NP_001231642.1:UV excision repair protein RAD23 homolog B isoform 2 [Homo sapiens] ;NP_002865.1:UV excision repair protein RAD23 homolog B isoform 1 [Homo sapiens] ;	0	0.00034331	0.00043573	0.00024214	0	7.799e-05	0.00011428	0	4.36e-05
RAD50	NP_005723.2	DNA repair protein RAD50 [Homo sapiens]	0	0	0	0	0	0	1.69e-05	0	2.579e-05
RAE1	NP_003601.1	mRNA export factor [Homo sapiens]	0	0.00072394	0.00022971	0.00070206	0	0.00032892	0.00036148	0.00019944	0.00036774
RAN	NP_006316.1	GTP-binding nuclear protein Ran isoform 1 [Homo sapiens]	0	0.00102782	0.00058703	0.00119611	0	0.00126085	0.00071849	0.00076451	0.00062651
RANBP1	NP_001265569.1	0 genes:. 2 proteins in this group did not match any genes. NP_001265569.1:ran-specific GTPase-activating protein isoform 3 [Homo sapiens] ;NP_002873.1:ran-specific GTPase-activating protein isoform 2 [Homo sapiens] ;	0.00053536	0.00111005	0.00253596	0.00023487	0	0.00045391	0.00044341	0.00018348	0.00016916
RANBP2	NP_006258.3	E3 SUMO-protein ligase RanBP2 [Homo sapiens]	0	4.132e-05	0	2.186e-05	0	2.816e-05	2.063e-05	0	3.148e-05
RANBP3	NP_001287794.1	0 genes:. 4 proteins in this group did not match any genes. NP_001287794.1:ran-binding protein 3 isoform 4 [Homo sapiens] ;NP_003615.2:ran-binding protein 3 isoform RANBP3-a [Homo sapiens] ;NP_015559.2:ran-binding protein 3 isoform RANBP3-b [Homo sapiens] ;NP_015561.1:ran-binding protein 3 isoform RANBP3-d [Homo sapiens] ;	7.225e-05	0	0.00025668	0	0	0	0	0	0
RANBP9	NP_005484.2	ran-binding protein 9 [Homo sapiens]	0	0	0	0	0	0	0	2.517e-05	9.282e-05
RANGAP1	NP_002874.1	ran GTPase-activating protein 1 [Homo sapiens]	0	0	0	0	0	0	7.554e-05	0	5.763e-05
RAP1B	NP_001238847.1	ras-related protein Rap-1b isoform 2 [Homo sapiens]	0	0.00062538	0.00029765	0	0	0	0	0	0
RASA3	NP_001307750.1	0 genes:. 3 proteins in this group did not match any genes. NP_001307750.1:ras GTPase-activating protein 3 isoform 2 [Homo sapiens] ;NP_001307751.1:ras GTPase-activating protein 3 isoform 3 [Homo sapiens] ;NP_031394.2:ras GTPase-activating protein 3 isoform 1 [Homo sapiens] ;	0	0	0	0	0	0	0.00014748	0.00016273	0.00015003
RAVER1	NP_597709.2	ribonucleoprotein PTB-binding 1 [Homo sapiens]	0	0	0	0.00012427	0	8.005e-05	2.933e-05	4.854e-05	4.475e-05
RBBP4	NP_005601.1	histone-binding protein RBBP4 isoform a [Homo sapiens]	8.398e-05	0.00026119	4.972e-05	0.00345254	0.00056267	0.00116295	0.0308371	0.0281916	0.0221566
RBBP4	NP_001128728.1	histone-binding protein RBBP4 isoform c [Homo sapiens]	9.151e-05	0.00028463	5.419e-05	0	0	0	0	0	0
RBBP7	NP_002884.1	histone-binding protein RBBP7 isoform 2 [Homo sapiens]	0.00025193	0.00020895	0.0005967	0.00196332	0.00056267	0.00075948	0.0164254	0.0136425	0.011179
RBFOX2	NP_001076047.1	0 genes:. 2 proteins in this group did not match any genes. NP_001076047.1:RNA binding protein fox-1 homolog 2 isoform 5 [Homo sapiens] ;NP_001076048.1:RNA binding protein fox-1 homolog 2 isoform 6 [Homo sapiens] ;	0	0	0	0.00020831	0	0.00013419	0	0	0
RBM10	NP_001191395.1	0 genes:. 5 proteins in this group did not match any genes. NP_001191395.1:RNA-binding protein 10 isoform 3 [Homo sapiens] ;NP_001191396.1:RNA-binding protein 10 isoform 4 [Homo sapiens] ;NP_001191397.1:RNA-binding protein 10 isoform 5 [Homo sapiens] ;NP_005667.2:RNA-binding protein 10 isoform 1 [Homo sapiens] ;NP_690595.1:RNA-binding protein 10 isoform 2 [Homo sapiens] ;	0	0	0	0	0	0	0	2.151e-05	1.983e-05
RBM14	NP_006319.1	RNA-binding protein 14 isoform 1 [Homo sapiens]	0	0	0	0	0	0	0.0001657	0.00013713	2.529e-05
RBM15	NP_001188474.1	0 genes:. 2 proteins in this group did not match any genes. NP_001188474.1:putative RNA-binding protein 15 isoform 2 [Homo sapiens] ;NP_073605.4:putative RNA-binding protein 15 isoform 1 [Homo sapiens] ;	0	0	0	0	0	0	4.576e-05	0	6.983e-05
RBM25	NP_067062.1	RNA-binding protein 25 [Homo sapiens]	0	0	0	0	0	0	2.63e-05	8.706e-05	0.00010033
RBM27	NP_061862.1	RNA-binding protein 27 [Homo sapiens]	0	0	0	0	0	0	8.366e-05	5.193e-05	9.575e-05
RBM28	NP_001159607.1	0 genes:. 2 proteins in this group did not match any genes. NP_001159607.1:RNA-binding protein 28 isoform 2 [Homo sapiens] ;NP_060547.2:RNA-binding protein 28 isoform 1 [Homo sapiens] ;	0	0	0	0	0	0	0.0001435	8.907e-05	8.212e-05
RBM39	NP_001229528.1	0 genes:. 6 proteins in this group did not match any genes. NP_001229528.1:RNA-binding protein 39 isoform c [Homo sapiens] ;NP_001229529.1:RNA-binding protein 39 isoform d [Homo sapiens] ;NP_001310351.1:RNA-binding protein 39 isoform e [Homo sapiens] ;NP_001310353.1:RNA-binding protein 39 isoform g [Homo sapiens] ;NP_004893.1:RNA-binding protein 39 isoform b [Homo sapiens] ;NP_909122.1:RNA-bindin…	0	0	0	0.00018494	0	0.0001787	0.00026186	0.00028895	0.00029969
RBM5	NP_005769.1	RNA-binding protein 5 [Homo sapiens]	0	0	0	0	0	0	0	2.251e-05	2.076e-05
RBMS1	NP_002888.1	0 genes:. 2 proteins in this group did not match any genes. NP_002888.1:RNA-binding motif, single-stranded-interacting protein 1 isoform c [Homo sapiens] ;NP_058520.1:RNA-binding motif, single-stranded-interacting protein 1 isoform a [Homo sapiens] ;	0	0	0	0	0	0	5.501e-05	9.106e-05	0
RBMX	NP_002130.2	RNA-binding motif protein, X chromosome isoform 1 [Homo sapiens]	0	0	0	0	0	0	0.0001134	0	0.0003461
RCC2	NP_061185.1	protein RCC2 [Homo sapiens]	0.00020512	0.0019564	0.00016194	0.00121485	0.00045811	0.00063767	0.00118923	0.00094905	0.00132864
RCN2	NP_001258766.1	0 genes:. 2 proteins in this group did not match any genes. NP_001258766.1:reticulocalbin-2 isoform b precursor [Homo sapiens] ;NP_002893.1:reticulocalbin-2 isoform a precursor [Homo sapiens] ;	0	0	0.00025233	0	0	0	6.618e-05	0	0.00015149
RCOR1	NP_055971.2	REST corepressor 1 [Homo sapiens]	0	0	0	0.00084747	0	0.00105796	0.00768727	0.008278	0.0093479
RCOR2	NP_775858.2	REST corepressor 2 [Homo sapiens]	0	0	0	0	0	0	0.00072065	0.00045775	0.0008086
RCOR3	NP_001129695.1	REST corepressor 3 isoform a [Homo sapiens]	0	0	0	0.00031854	0	0.00049486	0.00267951	0.00209495	0.00336429
RDX	NP_001247422.1	radixin isoform 1 [Homo sapiens]	0	0	0	0	0.00013197	0.00012883	0	0	0
RECQL	NP_116559.1	ATP-dependent DNA helicase Q1 [Homo sapiens]	0	0	0	0	0	0	3.416e-05	2.827e-05	5.213e-05
RERE	NP_036234.3	arginine-glutamic acid dipeptide repeats protein isoform a [Homo sapiens]	0	0	0	3e-05	0	3.865e-05	0.00063709	0.00083188	0.00105859
REST	NP_005603.3	RE1-silencing transcription factor [Homo sapiens]	0	0	0	0	0	0	2.021e-05	3.345e-05	0
RFC1	NP_001191676.1	0 genes:. 2 proteins in this group did not match any genes. NP_001191676.1:replication factor C subunit 1 isoform 2 [Homo sapiens] ;NP_002904.3:replication factor C subunit 1 isoform 1 [Homo sapiens] ;	0	0	0	0	0	0	0.0001545	7.991e-05	0.00010315
RFC2	NP_002905.2	0 genes:. 2 proteins in this group did not match any genes. NP_002905.2:replication factor C subunit 2 isoform 2 [Homo sapiens] ;NP_852136.1:replication factor C subunit 2 isoform 1 [Homo sapiens] ;	0	0	0	0	0	0	0.00013857	0.00011468	5.286e-05
RFC3	NP_002906.1	0 genes:. 2 proteins in this group did not match any genes. NP_002906.1:replication factor C subunit 3 isoform 1 [Homo sapiens] ;NP_853536.2:replication factor C subunit 3 isoform 2 [Homo sapiens] ;	0	0	0	0	0	0	6.228e-05	0	0.00019007
RFC4	NP_853551.1	replication factor C subunit 4 [Homo sapiens]	0	0	0	0.00012941	0	0.00016672	0	0	0
RFC5	NP_001193730.1	0 genes:. 3 proteins in this group did not match any genes. NP_001193730.1:replication factor C subunit 5 isoform 4 [Homo sapiens] ;NP_031396.1:replication factor C subunit 5 isoform 1 [Homo sapiens] ;NP_853556.2:replication factor C subunit 5 isoform 2 [Homo sapiens] ;	0	0	0	0.00020908	0	0.00053876	0.00026315	0.00032668	0.00025098
RFNG	NP_002908.1	beta-1,3-N-acetylglucosaminyltransferase radical fringe precursor [Homo sapiens]	0	0	0.00012769	0	0	0	0	0	0
RHOA	NP_001300872.1	transforming protein RhoA isoform 2 [Homo sapiens]	0	0	0	0.0002512	0	0.00097092	0	0	0
RHOB	NP_004031.1	rho-related GTP-binding protein RhoB precursor [Homo sapiens]	0	0	0	0.00023966	0	0.00015439	0	0	0
RHOG	NP_001656.2	rho-related GTP-binding protein RhoG precursor [Homo sapiens]	0	0	0	0.00024594	0	0.00047529	0	0	0
RHOT2	NP_620124.1	mitochondrial Rho GTPase 2 [Homo sapiens]	0	7.185e-05	0	0.00015202	0	0.00019586	7.175e-05	0	0.00010949
RIC8A	NP_001273063.1	0 genes:. 2 proteins in this group did not match any genes. NP_001273063.1:synembryn-A isoform 2 [Homo sapiens] ;NP_068751.4:synembryn-A isoform 1 [Homo sapiens] ;	0	8.362e-05	0	0	0	0	0	0	0
RICTOR	NP_001272368.1	rapamycin-insensitive companion of mTOR isoform 2 [Homo sapiens]	0	0	0	0.00014917	6.903e-05	0.00015724	0	7.416e-05	8.79e-05
RIOK2	NP_001153221.1	0 genes:. 2 proteins in this group did not match any genes. NP_001153221.1:serine/threonine-protein kinase RIO2 isoform 2 [Homo sapiens] ;NP_060813.2:serine/threonine-protein kinase RIO2 isoform 1 [Homo sapiens] ;	0	0	0	0	0	0	4.677e-05	0	0.00010706
RMI1	NP_079221.2	recQ-mediated genome instability protein 1 [Homo sapiens]	0	0	0	0	0	0	7.095e-05	0	8.12e-05
RNASE7	NP_115961.2	ribonuclease 7 precursor [Homo sapiens]	0	0.00113851	0	0	0	0	0	0	0
RNF126	NP_919442.1	E3 ubiquitin-protein ligase RNF126 [Homo sapiens]	0	0.00028554	0	0	0	0	0	0	0
RNF130	NP_001267730.1	0 genes:. 3 proteins in this group did not match any genes. NP_001267730.1:E3 ubiquitin-protein ligase RNF130 isoform 2 precursor [Homo sapiens] ;NP_060904.2:E3 ubiquitin-protein ligase RNF130 isoform 1 precursor [Homo sapiens] ;NP_065775.1:RING finger protein 150 precursor [Homo sapiens] ;	0	0.00046252	0.00011007	0	0	0	0	0	0
RNF2	NP_009143.1	E3 ubiquitin-protein ligase RING2 [Homo sapiens]	0	0	0	0	0	0	0	5.461e-05	0.00010069
RNF213	NP_001243000.2	E3 ubiquitin-protein ligase RNF213 isoform 3 [Homo sapiens]	0	0	0	3.157e-05	0	2.906e-05	1.703e-05	1.057e-05	9.75e-06
RNF219	NP_078822.3	RING finger protein 219 [Homo sapiens]	0	0	0	3.235e-05	0	8.336e-05	0	0	0
RNH1	NP_976323.1	ribonuclease inhibitor [Homo sapiens]	0	9.632e-05	0	0	0	0	0	7.96e-05	7.339e-05
RNPS1	NP_001273555.1	0 genes:. 3 proteins in this group did not match any genes. NP_001273555.1:RNA-binding protein with serine-rich domain 1 isoform b [Homo sapiens] ;NP_001273556.1:RNA-binding protein with serine-rich domain 1 isoform c [Homo sapiens] ;NP_542161.1:RNA-binding protein with serine-rich domain 1 isoform a [Homo sapiens] ;	0	0	0	0	0	0	0.00015724	0.00013013	5.999e-05
ROCK2	NP_001308572.1	0 genes:. 2 proteins in this group did not match any genes. NP_001308572.1:rho-associated protein kinase 2 isoform 2 [Homo sapiens] ;NP_004841.2:rho-associated protein kinase 2 isoform 1 [Homo sapiens] ;	0	6.821e-05	6.492e-05	0	0	0	0	0	0
RPA1	NP_002936.1	replication protein A 70 kDa DNA-binding subunit [Homo sapiens]	0	0	0	0	0	0	0.00079181	0.00122123	0.00118081
RPA2	NP_001284487.1	0 genes:. 2 proteins in this group did not match any genes. NP_001284487.1:replication protein A 32 kDa subunit isoform 3 [Homo sapiens] ;NP_002937.1:replication protein A 32 kDa subunit isoform 1 [Homo sapiens] ;	0	0	0	0	0	0	0.00175451	0.00118802	0.00170375
RPA3	NP_002938.1	replication protein A 14 kDa subunit [Homo sapiens]	0	0	0	0	0	0	0.00622976	0.00636883	0.0022368
RPAP1	NP_056355.2	RNA polymerase II-associated protein 1 [Homo sapiens]	0	0	0	1.686e-05	0	4.345e-05	0	0	0
RPIA	NP_653164.2	ribose-5-phosphate isomerase [Homo sapiens]	0	0.00014277	0	0	0	0	0	0	0
RPL10	NP_006004.3	60S ribosomal protein L10 isoform a [Homo sapiens]	0	0	0	0.00087802	0	0.00070702	0.00259003	0.00351533	0.00237138
RPL10A	NP_009035.3	60S ribosomal protein L10a [Homo sapiens]	0	0	0	0	0	0	0.00194121	0.00118376	0.00148111
RPL11	NP_000966.2	0 genes:. 2 proteins in this group did not match any genes. NP_000966.2:60S ribosomal protein L11 isoform 1 [Homo sapiens] ;NP_001186731.1:60S ribosomal protein L11 isoform 2 [Homo sapiens] ;	0.00040102	0	0.00023745	0.0005278	0	0.00034	0.00012455	0.0005154	0.0005702
RPL12	NP_000967.1	60S ribosomal protein L12 [Homo sapiens]	0.00021631	0.0005382	0.00153695	0.00056939	0.00072465	0.00036679	0.00268735	0.00278004	0.00174284
RPL13	NP_001230059.1	0 genes:. 2 proteins in this group did not match any genes. NP_001230059.1:60S ribosomal protein L13 isoform 2 [Homo sapiens] ;NP_150254.1:60S ribosomal protein L13 isoform 1 [Homo sapiens] ;	0	0	0.00022014	0.00061164	0	0.00015761	0.0036951	0.00191128	0.00149776
RPL13A	NP_001257420.1	0 genes:. 2 proteins in this group did not match any genes. NP_001257420.1:60S ribosomal protein L13a isoform 2 [Homo sapiens] ;NP_036555.1:60S ribosomal protein L13a isoform 1 [Homo sapiens] ;	0	0	0	0.0001654	0	0.0002131	0.00124905	0.00038764	0.000953
RPL14	NP_003964.3	60S ribosomal protein L14 [Homo sapiens]	0.00033201	0	0.00019659	0	0	0	0.00103119	0.00221886	0.00283242
RPL15	NP_002939.2	60S ribosomal protein L15 isoform 1 [Homo sapiens]	0	0	0	0.00011513	0	0.00074168	0.00249963	0.00242845	0.00281931
RPL17	NP_001186273.1	0 genes:. 2 proteins in this group did not match any genes. NP_001186273.1:60S ribosomal protein L17 isoform a [Homo sapiens] ;NP_001186284.1:RPL17-C18orf32 protein isoform 1 [Homo sapiens] ;	0	0	0	0.00012765	0	0.00016446	0.00469921	0.00319101	0.00386122
RPL18	NP_000970.1	0 genes:. 2 proteins in this group did not match any genes. NP_000970.1:60S ribosomal protein L18 isoform 1 [Homo sapiens] ;NP_001257419.1:60S ribosomal protein L18 isoform 2 [Homo sapiens] ;	0	0.00023618	0.00022482	0	0	0	0.00117929	0.00078078	0.00152962
RPL18A	NP_000971.1	60S ribosomal protein L18a [Homo sapiens]	0	0	0	0	0	0	0.00264536	0.00208503	0.00307561
RPL19	NP_000972.1	60S ribosomal protein L19 [Homo sapiens]	0	0	0	0	0	0	0.00101804	0.00102975	0.00155349
RPL21	NP_000973.2	60S ribosomal protein L21 [Homo sapiens]	0.00089226	0.00027751	0.00079249	0.00088077	0	0.00094564	0.00332559	0.00321095	0.00391179
RPL22	NP_000974.1	60S ribosomal protein L22 [Homo sapiens]	0.00055767	0.00034689	0.00099061	0.00018349	0.00186824	0.00094564	0.00398378	0.003727	0.00330387
RPL23	NP_000969.1	60S ribosomal protein L23 [Homo sapiens]	0	0.00031716	0	0.0043619	0.00854052	0.00626823	0.00490921	0.00340754	0.00374565
RPL23A	NP_000975.2	60S ribosomal protein L23a [Homo sapiens]	0	0	0.00135468	0	0	0	0.00241603	0.00176426	0.00336148
RPL24	NP_000977.1	60S ribosomal protein L24 [Homo sapiens]	0	0	0	0	0	0	0.00084728	0.00093494	0.0009697
RPL26	NP_001302460.1	60S ribosomal protein L26 [Homo sapiens]	0	0.00061244	0	0	0	0	0.00275222	0.00202464	0.00233322
RPL27	NP_000979.1	60S ribosomal protein L27 [Homo sapiens]	0.00052486	0.00065297	0.00062156	0	0.00175834	0.00044501	0.00179321	0.00121423	0.00074629
RPL27A	NP_000981.1	60S ribosomal protein L27a [Homo sapiens]	0.00024115	0.00030001	0	0.00095218	0	0.00081785	0.00104861	0.0024795	0.00331459
RPL28	NP_000982.2	0 genes:. 3 proteins in this group did not match any genes. NP_000982.2:60S ribosomal protein L28 isoform 2 [Homo sapiens] ;NP_001129606.1:60S ribosomal protein L28 isoform 1 [Homo sapiens] ;NP_001129607.1:60S ribosomal protein L28 isoform 3 [Homo sapiens] ;	0	0	0	0	0	0	0.00210378	0.00174108	0.00135821
RPL29	NP_000983.1	60S ribosomal protein L29 [Homo sapiens]	0	0	0	0	0	0	0.00055775	0.00046159	0.00063833
RPL3	NP_000958.1	60S ribosomal protein L3 isoform a [Homo sapiens]	0.00017712	0.00022036	0.00052439	0.00069937	0	0.00022526	0.00280571	0.00259517	0.00331601
RPL30	NP_000980.1	60S ribosomal protein L30 [Homo sapiens]	0	0	0.00073506	0.00061271	0	0.00052627	0.00212067	0.00207415	0.0025006
RPL31	NP_000984.1	60S ribosomal protein L31 isoform 1 [Homo sapiens]	0	0	0	0.00075159	0	0.00072625	0.00319257	0.0032293	0.0020299
RPL32	NP_001007075.1	60S ribosomal protein L32 [Homo sapiens]	0	0.0006578	0.00031308	0.00086989	0	0.00022415	0.00295608	0.00312601	0.00363377
RPL35	NP_009140.1	60S ribosomal protein L35 [Homo sapiens]	0	0	0	0	0	0	0.00180249	0.00059669	0.00110022
RPL35A	NP_001303240.1	60S ribosomal protein L35a [Homo sapiens]	0	0	0	0	0	0	0.00100776	0.00133442	0.00046134
RPL36	NP_378669.1	60S ribosomal protein L36 [Homo sapiens]	0	0	0	0	0	0	0.00211149	0.00139796	0.00289986
RPL36A-HNRNPH2	NP_001186902.1	0 genes:. 2 proteins in this group did not match any genes. NP_001186902.1:RPL36A-HNRNPH2 protein isoform a [Homo sapiens] ;NP_066357.2:60S ribosomal protein L36a isoform a [Homo sapiens] ;	0	0	0	0	0	0	0.00014397	0.00083401	0.0007689
RPL37	NP_000988.1	60S ribosomal protein L37 [Homo sapiens]	0	0	0	0	0	0	0.00068569	0.00037832	0.00052317
RPL37A	NP_000989.1	60S ribosomal protein L37a [Homo sapiens]	0	0	0	0	0	0	0.0016869	0.00079775	0.00110321
RPL38	NP_001030335.1	60S ribosomal protein L38 [Homo sapiens]	0.00101973	0.00253725	0.0024152	0.00603956	0.0017081	0.00432292	0.00348395	0.00340754	0.00314151
RPL4	NP_000959.2	60S ribosomal protein L4 [Homo sapiens]	0.00016717	0.00020797	9.898e-05	0.00033003	0	0.00035434	0.00233648	0.00253524	0.00245616
RPL5	NP_000960.2	60S ribosomal protein L5 [Homo sapiens]	0.00036051	0.00104651	0.00128079	0.00118622	0	0.00030566	0.00171692	0.00179158	0.00222127
RPL6	NP_001307070.1	60S ribosomal protein L6 isoform 1 [Homo sapiens]	0	0	0.00014676	0.00024466	0	0.00010507	0.00138566	0.00178386	0.00187954
RPL7	NP_000962.2	60S ribosomal protein L7 [Homo sapiens]	0	0	0	0.00018941	0	0.00024404	0.00187735	0.00207158	0.0030012
RPL7A	NP_000963.1	60S ribosomal protein L7a [Homo sapiens]	0	0	0.00015889	0.00044149	0	0.00034128	0.00183366	0.00131059	0.00235295
RPL8	NP_150644.1	60S ribosomal protein L8 [Homo sapiens]	0	0.00017277	0	0	0	0	0.00310561	0.00228461	0.00217207
RPL9	NP_001020092.1	60S ribosomal protein L9 [Homo sapiens]	0	0	0	0.00012233	0	0.00063043	0.00230944	0.00191128	0.00202638
RPLP0	NP_444505.1	60S acidic ribosomal protein P0 [Homo sapiens]	0.00022518	0	0	0.00111138	0	0.00028638	0.00300737	0.00231524	0.00266811
RPLP1	NP_000994.1	60S acidic ribosomal protein P1 isoform 1 [Homo sapiens]	0.00146754	0.0037391	0.00185377	0.00074685	0.00104884	0.00228944	0.00046999	0.00241425	0.00110321
RPLP2	NP_000995.1	60S acidic ribosomal protein P2 [Homo sapiens]	0.00630404	0.00555988	0.00551297	0.00518249	0.00103972	0.00378255	0.0107158	0.00861572	0.00729076
RPN1	NP_002941.1	dolichyl-diphosphooligosaccharide--protein glycosyltransferase subunit 1 precursor [Homo sapiens]	0	0.00021945	0	0.00027086	0.00059094	0.00049852	0.00036525	9.068e-05	0.00036228
RPN2	NP_001311228.1	0 genes:. 5 proteins in this group did not match any genes. NP_001311228.1:dolichyl-diphosphooligosaccharide--protein glycosyltransferase subunit 2 isoform 3 precursor [Homo sapiens] ;NP_001311231.1:dolichyl-diphosphooligosaccharide--protein glycosyltransferase subunit 2 isoform 5 precursor [Homo sapiens] ;NP_001311232.1:dolichyl-diphosphooligosaccharide--protein glycosyltransferase subunit 2 iso…	0	7.22e-05	0	3.819e-05	0.00019442	0.00019682	0.0001442	5.967e-05	8.252e-05
RPRD1B	NP_067038.1	regulation of nuclear pre-mRNA domain-containing protein 1B [Homo sapiens]	0	0.0001362	0	0	0	0	0	0	0
RPRD2	NP_001284603.1	0 genes:. 2 proteins in this group did not match any genes. NP_001284603.1:regulation of nuclear pre-mRNA domain-containing protein 2 isoform 3 [Homo sapiens] ;NP_056018.2:regulation of nuclear pre-mRNA domain-containing protein 2 isoform 1 [Homo sapiens] ;	0	0	0	0	0	0	1.545e-05	0	2.358e-05
RPS10	NP_001191020.1	40S ribosomal protein S10 [Homo sapiens]	0	0	0	0	0	0	0.00268735	0.00166803	0.00164032
RPS11	NP_001006.1	40S ribosomal protein S11 [Homo sapiens]	0.00045178	0.00084307	0.00026751	0	0	0	0.00182417	0.00174193	0.00128475
RPS12	NP_001007.2	40S ribosomal protein S12 [Homo sapiens]	0.00540766	0.00336377	0.00416257	0.00338073	0	0.00114623	0.00151163	0.00097302	0.0012815
RPS13	NP_001008.1	40S ribosomal protein S13 [Homo sapiens]	0	0	0	0	0	0	0.00044048	0.00060756	0.00078418
RPS14	NP_005608.1	40S ribosomal protein S14 [Homo sapiens]	0	0	0.00055982	0.00093326	0	0.0004008	0.00308333	0.00267326	0.00156836
RPS15	NP_001009.1	0 genes:. 2 proteins in this group did not match any genes. NP_001009.1:40S ribosomal protein S15 isoform 2 [Homo sapiens] ;NP_001295155.1:40S ribosomal protein S15 isoform 1 [Homo sapiens] ;	0.00024614	0	0	0.00032396	0.0016492	0.00125216	0.00366962	0.00430236	0.00513308
RPS15A	NP_001025180.1	40S ribosomal protein S15a [Homo sapiens]	0	0	0	0	0	0	0	0.00042342	0.00039037
RPS16	NP_001011.1	40S ribosomal protein S16 isoform 1 [Homo sapiens]	0	0.00030412	0	0.00048261	0	0.00041453	0.00045556	0.00113106	0.00057931
RPS17	NP_001012.1	40S ribosomal protein S17 [Homo sapiens]	0	0.0003289	0	0.00052194	0.00088568	0.00089661	0.00476258	0.00231053	0.00250605
RPS18	NP_072045.1	40S ribosomal protein S18 [Homo sapiens]	0	0	0	0.00030904	0	0.00019908	0.00102102	0.00060356	0.00066773
RPS19	NP_001308413.1	40S ribosomal protein S19 isoform 1 [Homo sapiens]	0	0.00061244	0.00029149	0.00064792	0	0.00041739	0.00275222	0.00227772	0.00198324
RPS2	NP_002943.2	40S ribosomal protein S2 [Homo sapiens]	0	0	0	0.00056113	0	0.00061967	0.00037834	0.00031311	0.00028867
RPS20	NP_001014.1	0 genes:. 2 proteins in this group did not match any genes. NP_001014.1:40S ribosomal protein S20 isoform 2 [Homo sapiens] ;NP_001139699.1:40S ribosomal protein S20 isoform 1 [Homo sapiens] ;	0.00029992	0	0	0	0	0	0.00055892	0.00061675	0.0002843
RPS21	NP_001015.1	40S ribosomal protein S21 [Homo sapiens]	0.00129002	0.00213985	0.00152769	0.00056596	0	0.00072917	0	0	0
RPS23	NP_001016.1	40S ribosomal protein S23 [Homo sapiens]	0	0	0	0.00049274	0	0.00021161	0.00341086	0.00192465	0.00260244
RPS24	NP_001017.1	0 genes:. 5 proteins in this group did not match any genes. NP_001017.1:40S ribosomal protein S24 isoform c [Homo sapiens] ;NP_001135755.1:40S ribosomal protein S24 isoform e [Homo sapiens] ;NP_001135756.1:40S ribosomal protein S24 isoform b [Homo sapiens] ;NP_001135757.1:40S ribosomal protein S24 isoform d [Homo sapiens] ;NP_148982.1:40S ribosomal protein S24 isoform a [Homo sapiens] ;	0	0	0.00031779	0.00070638	0	0.00113761	0.00200036	0.00275914	0.00139905
RPS25	NP_001019.1	40S ribosomal protein S25 [Homo sapiens]	0	0	0	0	0	0	0.00106419	0.00044036	0.00067663
RPS26	NP_001020.2	40S ribosomal protein S26 [Homo sapiens]	0	0.0003861	0	0	0	0	0.00038558	0.0009573	0.00058838
RPS27	NP_001021.1	40S ribosomal protein S27 [Homo sapiens]	0.00042489	0	0	0.00223687	0	0.00108073	0.00237542	0.00152902	0.00080552
RPS27A	NP_002945.1	ubiquitin-40S ribosomal protein S27a precursor [Homo sapiens]	0.00366057	0.00142314	0.00284483	0.00165615	0.00038323	0.00038795	0.00355298	0.00076451	0.00039759
RPS27L	NP_057004.1	40S ribosomal protein S27-like [Homo sapiens]	0.00042489	0	0	0	0	0	0	0	0
RPS28	NP_001022.1	40S ribosomal protein S28 [Homo sapiens]	0.0181039	0.0109396	0.0104134	0.00238276	0.00346572	0.0030699	0.00192788	0.00292509	0.00220641
RPS29	NP_001023.1	40S ribosomal protein S29 isoform 1 [Homo sapiens]	0	0	0	0	0	0	0	0.00131059	0.00060414
RPS3	NP_001243731.1	40S ribosomal protein S3 isoform 1 [Homo sapiens]	0.0005875	0.00146179	0.0005218	0.00164313	0.00246023	0.00286416	0.00237217	0.00173667	0.00201876
RPS3A	NP_000997.1	40S ribosomal protein S3a isoform 1 [Homo sapiens]	0	0.00050457	0.00064039	0.0008007	0.00045291	0.00034387	0.00235143	0.00264104	0.00160188
RPS4X	NP_000998.1	40S ribosomal protein S4, X isoform X isoform [Homo sapiens]	0	0.00016883	0	0.00044652	0	0.00023012	0.00109589	0.00146507	0.00141501
RPS5	NP_001000.2	40S ribosomal protein S5 [Homo sapiens]	0	0	0	0.0003454	0	0.00089001	0.00010868	0.00080948	0.00116089
RPS6	NP_001001.2	40S ribosomal protein S6 [Homo sapiens]	0	0.00035664	0	0.0003773	0	0.00072917	0.00133558	0.00206326	0.00203805
RPS6KA1	NP_001006666.1	0 genes:. 2 proteins in this group did not match any genes. NP_001006666.1:ribosomal protein S6 kinase alpha-1 isoform b [Homo sapiens] ;NP_002944.2:ribosomal protein S6 kinase alpha-1 isoform a [Homo sapiens] ;	0	0	0	6.314e-05	0	8.135e-05	0	0	0
RPS7	NP_001002.1	40S ribosomal protein S7 [Homo sapiens]	0.00036794	0	0.0006536	0.00072641	0.00184898	0.00124785	0.00468554	0.00472894	0.00392378
RPS8	NP_001003.1	40S ribosomal protein S8 [Homo sapiens]	0	0.00021347	0.0002032	0.00079043	0	0.00116386	0.00181202	0.00149962	0.00382233
RPS9	NP_001308633.1	40S ribosomal protein S9 isoform a [Homo sapiens]	0	0	0	0	0	0	0.00022856	0.00047289	0.00017439
RPSA	NP_001291217.1	0 genes:. 2 proteins in this group did not match any genes. NP_001291217.1:40S ribosomal protein SA isoform 2 [Homo sapiens] ;NP_002286.2:40S ribosomal protein SA isoform 1 [Homo sapiens] ;	0.00154659	0.00044402	0.00183153	0.00101778	0	0.00131129	0.00044341	0.00024464	0.00050747
RRBP1	NP_004578.2	ribosome-binding protein 1 [Homo sapiens]	0	0	0	0	0	0	6.808e-05	3.756e-05	3.463e-05
RREB1	NP_001003699.1	0 genes:. 3 proteins in this group did not match any genes. NP_001003699.1:ras-responsive element-binding protein 1 isoform 1 [Homo sapiens] ;NP_001003700.1:ras-responsive element-binding protein 1 isoform 3 [Homo sapiens] ;NP_001161816.1:ras-responsive element-binding protein 1 isoform 2 [Homo sapiens] ;	0	0	0	0	0	0	0.00050908	0.00026332	0.00049524
RRM1	NP_001024.1	0 genes:. 3 proteins in this group did not match any genes. NP_001024.1:ribonucleoside-diphosphate reductase large subunit isoform 1 [Homo sapiens] ;NP_001304993.1:ribonucleoside-diphosphate reductase large subunit isoform 2 [Homo sapiens] ;NP_001304994.1:ribonucleoside-diphosphate reductase large subunit isoform 3 [Homo sapiens] ;	0.00027038	0.00039244	0.00053366	0.00014828	0	0.00015283	8.398e-05	2.317e-05	4.272e-05
RRM2	NP_001025.1	0 genes:. 2 proteins in this group did not match any genes. NP_001025.1:ribonucleoside-diphosphate reductase subunit M2 isoform 2 [Homo sapiens] ;NP_001159403.1:ribonucleoside-diphosphate reductase subunit M2 isoform 1 [Homo sapiens] ;	0	0	0	0	0.00030737	7.779e-05	0	0	0
RRP12	NP_001138586.1	0 genes:. 3 proteins in this group did not match any genes. NP_001138586.1:RRP12-like protein isoform 2 [Homo sapiens] ;NP_001271266.1:RRP12-like protein isoform 3 [Homo sapiens] ;NP_055994.2:RRP12-like protein isoform 1 [Homo sapiens] ;	0	0	0	0	0	0	0	1.484e-05	6.843e-05
RRP1B	NP_055871.1	ribosomal RNA processing protein 1 homolog B [Homo sapiens]	0	0	0	0	0	0	0.00043873	0.00016944	0.00017853
RSBN1L	NP_940869.2	round spermatid basic protein 1-like protein [Homo sapiens]	0	0	0	0	0	0	0	6.506e-05	5.999e-05
RSL1D1	NP_056474.2	ribosomal L1 domain-containing protein 1 [Homo sapiens]	0	0	0	0	0	0	0	3.745e-05	0.00010357
RTCB	NP_055121.1	tRNA-splicing ligase RtcB homolog [Homo sapiens]	0	0	0	0	0	0	8.78e-05	0.00018167	0.00020098
RTEL1	NP_057518.1	0 genes:. 2 proteins in this group did not match any genes. NP_057518.1:regulator of telomere elongation helicase 1 isoform 1 [Homo sapiens] ;NP_116575.3:regulator of telomere elongation helicase 1 isoform 2 [Homo sapiens] ;	0	0	0	0.00011561	0.00019617	0.00017377	0	0	0
RTFDC1	NP_001269964.1	0 genes:. 4 proteins in this group did not match any genes. NP_001269964.1:protein RTF2 homolog isoform a [Homo sapiens] ;NP_001269965.1:protein RTF2 homolog isoform c [Homo sapiens] ;NP_001269966.1:protein RTF2 homolog isoform d [Homo sapiens] ;NP_057491.2:protein RTF2 homolog isoform b [Homo sapiens] ;	0.00010622	0	0	0	0	0	0	0	0
RTN4	NP_065393.1	0 genes:. 3 proteins in this group did not match any genes. NP_065393.1:reticulon-4 isoform A [Homo sapiens] ;NP_722550.1:reticulon-4 isoform B [Homo sapiens] ;NP_997403.1:reticulon-4 isoform D [Homo sapiens] ;	5.988e-05	7.45e-05	3.546e-05	0	0	0	0	1.539e-05	1.419e-05
RUNX1	NP_001001890.1	0 genes:. 2 proteins in this group did not match any genes. NP_001001890.1:runt-related transcription factor 1 isoform AML1b [Homo sapiens] ;NP_001745.2:runt-related transcription factor 1 isoform AML1c [Homo sapiens] ;	0	0	0	0	0	0	4.894e-05	0	7.468e-05
RUVBL1	NP_003698.1	ruvB-like 1 isoform 1 [Homo sapiens]	7.827e-05	0.00019474	0	0.00190576	0.00078663	0.00192446	0.00053482	0.0006438	0.00051935
RUVBL2	NP_006657.1	ruvB-like 2 isoform 1 [Homo sapiens]	0.00046251	0.0005754	0.00091287	0.00167403	0.00051649	0.00176465	0.00052673	0.00059444	0.00058456
S100A11	NP_005611.1	protein S100-A11 [Homo sapiens]	0.00271928	0	0.00080507	0.00156581	0.00569368	0.00259375	0.0004223	0.00157271	0.00144993
S100A13	NP_005970.1	protein S100-A13 [Homo sapiens]	0	0.00090616	0.00129386	0.00119832	0	0.00030878	0.00271477	0.00187227	0.00155349
S100A16	NP_525127.1	protein S100-A16 [Homo sapiens]	0.00069302	0.00043109	0	0.00045606	0	0.00029379	0.00021525	0.00017814	0.00049269
S100A4	NP_062427.1	protein S100-A4 [Homo sapiens]	0.00212023	0.00219811	0.00083695	0.00279055	0	0.00059922	0.0019756	0.001635	0.0010049
S100A6	NP_055439.1	protein S100-A6 [Homo sapiens]	0	0.00049335	0	0	0	0	0.00049268	0.00305805	0.00093977
S100A8	NP_001306125.1	0 genes:. 4 proteins in this group did not match any genes. NP_001306125.1:protein S100-A8 isoform a [Homo sapiens] ;NP_001306126.1:protein S100-A8 isoform b [Homo sapiens] ;NP_001306127.1:protein S100-A8 isoform c [Homo sapiens] ;NP_002955.2:protein S100-A8 isoform d [Homo sapiens] ;	0.0006101	0	0	0	0	0	0	0	0
S100A9	NP_002956.1	protein S100-A9 [Homo sapiens]	0.0025046	0.00077898	0	0	0	0	0.00019448	0	0.00014838
SAE1	NP_005491.1	SUMO-activating enzyme subunit 1 isoform a [Homo sapiens]	0	0	0	0	0	0	0	0.00015909	0.00014667
SAMD1	NP_612361.1	atherin [Homo sapiens]	0	0	0	0	0	0	0	3.41e-05	6.288e-05
SAMHD1	NP_056289.2	deoxynucleoside triphosphate triphosphohydrolase SAMHD1 [Homo sapiens]	0	0	0	0.0001876	0	9.668e-05	0	0	0
SAP130	NP_001139400.1	histone deacetylase complex subunit SAP130 isoform a [Homo sapiens]	0	0	0	6.506e-05	0	5.588e-05	0.00081886	0.00072851	0.00089031
SAP30	NP_003855.1	histone deacetylase complex subunit SAP30 [Homo sapiens]	0	0	0	0	0	0	0.00272094	0.00183483	0.00222981
SAP30L	NP_078908.1	histone deacetylase complex subunit SAP30L isoform 1 [Homo sapiens]	0	0	0	0	0	0	0.00121151	0.00080211	0.0010168
SARS2	NP_001139373.1	0 genes:. 2 proteins in this group did not match any genes. NP_001139373.1:serine--tRNA ligase, mitochondrial isoform a precursor [Homo sapiens] ;NP_060297.1:serine--tRNA ligase, mitochondrial isoform b precursor [Homo sapiens] ;	0	0	0	0	0	0	0	3.529e-05	3.253e-05
SART1	NP_005137.1	U4/U6.U5 tri-snRNP-associated protein 1 [Homo sapiens]	0	0	0	0	0	0	0.00030485	0.00011468	0.00033832
SART3	NP_055521.1	squamous cell carcinoma antigen recognized by T-cells 3 [Homo sapiens]	0	9.222e-05	0	0	0	0	4.604e-05	3.811e-05	3.513e-05
SBSN	NP_001159506.1	suprabasin isoform 1 precursor [Homo sapiens]	0	0.00082783	0.00028655	0	0	0	0	0	0
SCAF4	NP_001138916.1	0 genes:. 3 proteins in this group did not match any genes. NP_001138916.1:splicing factor, arginine/serine-rich 15 isoform 2 [Homo sapiens] ;NP_001138917.1:splicing factor, arginine/serine-rich 15 isoform 3 [Homo sapiens] ;NP_065757.1:splicing factor, arginine/serine-rich 15 isoform 1 [Homo sapiens] ;	0	7.845e-05	0	0	0	0	0	0	0
SCRIB	NP_056171.3	0 genes:. 2 proteins in this group did not match any genes. NP_056171.3:protein scribble homolog isoform b [Homo sapiens] ;NP_874365.3:protein scribble homolog isoform a [Homo sapiens] ;	0	8.172e-05	0	0.00011527	0	1.856e-05	2.72e-05	0	4.151e-05
SDF2	NP_008854.2	stromal cell-derived factor 2 precursor [Homo sapiens]	0	0	0	0.00066788	0	0.00057366	0	0	0
SDF2L1	NP_071327.2	stromal cell-derived factor 2-like protein 1 precursor [Homo sapiens]	0	0.00020091	0	0	0	0	0.00010032	0	0.00022963
SDF4	NP_057260.2	45 kDa calcium-binding protein isoform 2 precursor [Homo sapiens]	0	0	0	6.488e-05	0.00066059	0.00016718	0	0	0
SDHA	NP_004159.2	succinate dehydrogenase [ubiquinone] flavoprotein subunit, mitochondrial isoform 1 [Homo sapiens]	0.00053751	0.0006687	0.00063654	0.00106117	0.0012605	0.00082031	0.00023373	0.00058029	0.00028023
SDHB	NP_002991.2	succinate dehydrogenase [ubiquinone] iron-sulfur subunit, mitochondrial precursor [Homo sapiens]	0	0	0	0.00016777	0	0.00010807	0	0	0
SEC13	NP_001129498.1	0 genes:. 4 proteins in this group did not match any genes. NP_001129498.1:protein SEC13 homolog isoform 3 [Homo sapiens] ;NP_001129704.1:protein SEC13 homolog isoform 2 [Homo sapiens] ;NP_109598.2:protein SEC13 homolog isoform 4 [Homo sapiens] ;NP_899195.1:protein SEC13 homolog isoform 1 [Homo sapiens] ;	0	0	0	0	0	0	0	9.972e-05	0.0002758
SEC16A	NP_001263347.1	protein transport protein Sec16A isoform 2 [Homo sapiens]	7.65e-06	3.805e-05	0	0.00020126	2.561e-05	0.00014262	0	2.358e-05	0.00016669
SEC16A	NP_055681.1	protein transport protein Sec16A isoform 1 [Homo sapiens]	7.57e-06	3.768e-05	3.586e-05	9.965e-05	2.536e-05	0.00014122	0.00013169	2.335e-05	0
SEC22B	NP_004883.3	vesicle-trafficking protein SEC22b precursor [Homo sapiens]	0.000166	0	0.00039317	0	0	0	0	0	0
SEC23A	NP_006355.2	protein transport protein Sec23A [Homo sapiens]	9.331e-05	0.00075454	0.00082875	9.211e-05	0	7.911e-05	0	0	0
SEC23B	NP_001166217.1	protein transport protein Sec23B isoform 2 [Homo sapiens]	0	0	0	0	0	0	5.92e-05	3.675e-05	0
SEC24B	NP_001036199.1	0 genes:. 5 proteins in this group did not match any genes. NP_001036199.1:protein transport protein Sec24B isoform b [Homo sapiens] ;NP_001287742.1:protein transport protein Sec24B isoform c [Homo sapiens] ;NP_001305014.1:protein transport protein Sec24B isoform d [Homo sapiens] ;NP_001305015.1:protein transport protein Sec24B isoform e [Homo sapiens] ;NP_006314.2:protein transport protein Sec24…	0	0	0	7.62e-05	0	2.454e-05	0	0	0
SEC24C	NP_940999.1	protein transport protein Sec24C [Homo sapiens]	0.00029362	0.00012176	0.00038634	2.147e-05	0	5.532e-05	0	0	0
SEC61A1	NP_037468.1	protein transport protein Sec61 subunit alpha isoform 1 [Homo sapiens]	0	0	0	0.00064146	0	0.00025429	0	0	0
SEH1L	NP_001013455.1	0 genes:. 2 proteins in this group did not match any genes. NP_001013455.1:nucleoporin SEH1 isoform 1 [Homo sapiens] ;NP_112493.2:nucleoporin SEH1 isoform 2 [Homo sapiens] ;	0	0	0	0.00022316	0	0.00021563	0.00010532	0	0.0002009
SELENBP1	NP_001245217.1	0 genes:. 3 proteins in this group did not match any genes. NP_001245217.1:selenium-binding protein 1 isoform 2 [Homo sapiens] ;NP_001245218.1:selenium-binding protein 1 isoform 3 [Homo sapiens] ;NP_003935.2:selenium-binding protein 1 isoform 1 [Homo sapiens] ;	0	0.00021659	0.00020618	0	0	0	0	4.475e-05	4.126e-05
SERBP1	NP_001018077.1	plasminogen activator inhibitor 1 RNA-binding protein isoform 1 [Homo sapiens]	0	0.00010883	0.00041437	0	0	0	0.00065208	0.00071954	0.00062191
SERPINA12	NP_776249.1	serpin A12 precursor [Homo sapiens]	0	0.00010725	0	0	0	0	0	0	0
SERPINB1	NP_109591.1	leukocyte elastase inhibitor [Homo sapiens]	9.417e-05	0	0	0	0	0	0	0	0
SERPINB12	NP_001294857.1	0 genes:. 2 proteins in this group did not match any genes. NP_001294857.1:serpin B12 isoform 1 [Homo sapiens] ;NP_536722.1:serpin B12 isoform 2 [Homo sapiens] ;	0.00016796	0.00114922	0	0	0	0	0	0	0
SERPINB6	NP_001182220.2	0 genes:. 4 proteins in this group did not match any genes. NP_001182220.2:serpin B6 isoform b [Homo sapiens] ;NP_001258751.1:serpin B6 isoform c [Homo sapiens] ;NP_001258752.1:serpin B6 isoform d [Homo sapiens] ;NP_004559.4:serpin B6 isoform a [Homo sapiens] ;	0	0	0	0	0	0	0.00011669	4.828e-05	0
SERPINB8	NP_942130.1	serpin B8 isoform a [Homo sapiens]	0	0.00035616	0	0	0	0	0	0	0
SERPINH1	NP_001226.2	serpin H1 precursor [Homo sapiens]	0.00128076	0.00180582	0.00222453	0.00292185	0.0037186	0.00282334	0.00121991	0.00140465	0.00109265
SET	NP_001116293.1	0 genes:. 4 proteins in this group did not match any genes. NP_001116293.1:protein SET isoform 1 [Homo sapiens] ;NP_001234929.1:protein SET isoform 3 [Homo sapiens] ;NP_001234930.1:protein SET isoform 4 [Homo sapiens] ;NP_003002.2:protein SET isoform 2 [Homo sapiens] ;	0.00012307	0.00045933	0.00029149	0.00040495	0	0.00062608	0	0.00069597	0.00046664
SETDB1	NP_001138887.1	0 genes:. 2 proteins in this group did not match any genes. NP_001138887.1:histone-lysine N-methyltransferase SETDB1 isoform 1 [Homo sapiens] ;NP_036564.3:histone-lysine N-methyltransferase SETDB1 isoform 2 [Homo sapiens] ;	0	0	3.274e-05	0	0	0	0	0	0
SF1	NP_001171501.1	0 genes:. 6 proteins in this group did not match any genes. NP_001171501.1:splicing factor 1 isoform 6 [Homo sapiens] ;NP_001171502.1:splicing factor 1 isoform 5 [Homo sapiens] ;NP_004621.2:splicing factor 1 isoform 1 [Homo sapiens] ;NP_973724.1:splicing factor 1 isoform 2 [Homo sapiens] ;NP_973726.2:splicing factor 1 isoform 4 [Homo sapiens] ;NP_973727.1:splicing factor 1 isoform 3 [Homo sapiens…	0	0.00013195	0	0.0001745	0	8.993e-05	0.00029649	8.179e-05	0.00020108
SF3A1	NP_005868.1	splicing factor 3A subunit 1 [Homo sapiens]	0	0.00027996	5.33e-05	0.00023694	0	0.0001908	0.00022366	4.628e-05	0.00019198
SF3A3	NP_006793.1	splicing factor 3A subunit 3 isoform 1 [Homo sapiens]	0	0.00044313	8.436e-05	0.00014064	0	0.0004832	0.00030977	3.662e-05	0.00030388
SF3B1	NP_036565.2	splicing factor 3B subunit 1 isoform 1 [Homo sapiens]	2.737e-05	3.405e-05	0	3.602e-05	0	4.641e-05	0.00010201	8.442e-05	0.00014269
SF3B2	NP_006833.2	splicing factor 3B subunit 2 [Homo sapiens]	7.976e-05	9.922e-05	9.445e-05	0.00013121	0	6.762e-05	0.0001734	2.05e-05	0.000189
SF3B3	NP_036558.3	splicing factor 3B subunit 3 [Homo sapiens]	2.933e-05	3.648e-05	0	5.79e-05	0.0001965	0.00022378	0.00020039	7.538e-05	0.0001251
SF3B4	NP_005841.1	splicing factor 3B subunit 4 [Homo sapiens]	0	0	0.00019937	0	0	0	0.00020916	4.327e-05	3.99e-05
SF3B5	NP_112577.1	splicing factor 3B subunit 5 [Homo sapiens]	0	0.0005163	0	0	0	0	0	0	0
SF3B6	NP_057131.1	splicing factor 3B subunit 6 [Homo sapiens]	0	0	0	0.00037579	0	0.00048417	0.00017736	0	0.00027065
SFMBT1	NP_057413.2	scm-like with four MBT domains protein 1 [Homo sapiens]	0	0	0	0	0	0	0.00069123	0.00052969	0.00078133
SFPQ	NP_005057.1	splicing factor, proline- and glutamine-rich [Homo sapiens]	0.00025241	0.00018841	0.00011956	0	0	0	9.408e-05	5.19e-05	2.393e-05
SFXN3	NP_112233.2	sideroflexin-3 [Homo sapiens]	0	0	0	0	0	0	0	5.646e-05	5.205e-05
SH3BP4	NP_055336.1	SH3 domain-binding protein 4 [Homo sapiens]	0	0	0	0	0	0	0	1.905e-05	3.513e-05
SH3GL1	NP_001186872.1	0 genes:. 3 proteins in this group did not match any genes. NP_001186872.1:endophilin-A2 isoform 2 [Homo sapiens] ;NP_001186873.1:endophilin-A2 isoform 3 [Homo sapiens] ;NP_003016.1:endophilin-A2 isoform 1 [Homo sapiens] ;	0	0	0.00013208	0	0	0	0	0	0
SH3PXD2B	NP_001017995.1	SH3 and PX domain-containing protein 2B isoform a [Homo sapiens]	0	4.874e-05	0	2.578e-05	0	3.322e-05	0	2.014e-05	1.857e-05
SHC1	NP_001123512.1	0 genes:. 5 proteins in this group did not match any genes. NP_001123512.1:SHC-transforming protein 1 isoform 3 [Homo sapiens] ;NP_001123513.1:SHC-transforming protein 1 isoform 4 [Homo sapiens] ;NP_001189788.1:SHC-transforming protein 1 isoform 5 precursor [Homo sapiens] ;NP_003020.2:SHC-transforming protein 1 isoform 2 [Homo sapiens] ;NP_892113.4:SHC-transforming protein 1 isoform 1 [Homo sapie…	0	0.00038015	0	0	0	0	3.796e-05	0.00015709	0
SHMT2	NP_001159828.1	0 genes:. 3 proteins in this group did not match any genes. NP_001159828.1:serine hydroxymethyltransferase, mitochondrial isoform 2 precursor [Homo sapiens] ;NP_001159831.1:serine hydroxymethyltransferase, mitochondrial isoform 3 [Homo sapiens] ;NP_005403.2:serine hydroxymethyltransferase, mitochondrial isoform 1 precursor [Homo sapiens] ;	0	0	0	0	0	0	8.976e-05	3.714e-05	6.849e-05
SIN3A	NP_056292.1	paired amphipathic helix protein Sin3a [Homo sapiens]	0	0	0	0.00016605	0	0.00042538	0.00411612	0.00524955	0.00454899
SIN3B	NP_001284524.1	paired amphipathic helix protein Sin3b isoform 2 [Homo sapiens]	0	0	0	0	0	0	0.00091546	0.00069475	0.00095306
SKIV2L	NP_008860.4	helicase SKI2W [Homo sapiens]	0	0	0	9.425e-05	0	7.286e-05	3.559e-05	0	1.358e-05
SKIV2L2	NP_056175.3	superkiller viralicidic activity 2-like 2 [Homo sapiens]	0	0.00012784	0	0.00015778	0	0.00020329	0.00023405	0.00012326	0.00029221
SKP1	NP_733779.1	S-phase kinase-associated protein 1 isoform b [Homo sapiens]	0.00350337	0.00081721	0.00259301	0	0	0	0.00068008	0	0.00010378
SKP2	NP_005974.2	S-phase kinase-associated protein 2 isoform 1 [Homo sapiens]	0	0	0	0	0	0	5.229e-05	8.655e-05	0.00011969
SLC16A1	NP_003042.3	monocarboxylate transporter 1 [Homo sapiens]	0	0	0	4.697e-05	0	0.00012104	4.434e-05	0	6.766e-05
SLC1A5	NP_005619.1	neutral amino acid transporter B(0) isoform 1 [Homo sapiens]	0	0.00016415	0.00015625	0.00021707	0.00044202	0.00022374	0.00016392	0.00010175	0
SLC25A10	NP_001257817.1	0 genes:. 3 proteins in this group did not match any genes. NP_001257817.1:mitochondrial dicarboxylate carrier isoform 1 [Homo sapiens] ;NP_001257882.1:mitochondrial dicarboxylate carrier isoform 3 [Homo sapiens] ;NP_036272.2:mitochondrial dicarboxylate carrier isoform 2 [Homo sapiens] ;	0	0	0	0.00063479	0.00040394	0.00020446	0.0002996	0.00018596	0.00022859
SLC25A11	NP_003553.2	mitochondrial 2-oxoglutarate/malate carrier protein isoform 1 [Homo sapiens]	0.00045466	0	0	0.0004488	0	0.00048185	0	0	0
SLC25A12	NP_003696.2	calcium-binding mitochondrial carrier protein Aralar1 [Homo sapiens]	0	0	0	6.928e-05	0	0.0001339	0	0	0
SLC25A13	NP_001153682.1	0 genes:. 2 proteins in this group did not match any genes. NP_001153682.1:calcium-binding mitochondrial carrier protein Aralar2 isoform 1 [Homo sapiens] ;NP_055066.1:calcium-binding mitochondrial carrier protein Aralar2 isoform 2 [Homo sapiens] ;	0	0	0	0.0003127	0.00123812	0.0006267	0.00013119	5.428e-05	0.00015014
SLC25A22	NP_078974.1	mitochondrial glutamate carrier 1 [Homo sapiens]	0	0	0	0.00014543	0	0.00028106	0	0	0
SLC25A3	NP_998776.1	phosphate carrier protein, mitochondrial isoform b precursor [Homo sapiens]	0	0	0.00046832	0.00188678	0	0.00083824	0.00055273	0.00020331	0.00042172
SLC25A5	NP_001143.2	ADP/ATP translocase 2 [Homo sapiens]	0.00059883	0.000596	0.00014183	0.00087573	0	0.0014724	0.00074398	0.00045152	0.00040546
SLC25A6	NP_001627.2	ADP/ATP translocase 3 [Homo sapiens]	0	0	0	0.00109467	0.00280863	0.0014724	0	0.00022576	0.00016218
SLC2A1	NP_006507.2	solute carrier family 2, facilitated glucose transporter member 1 [Homo sapiens]	0	0	8.591e-05	0	0	0	0	0	0
SLC3A2	NP_001012680.1	0 genes:. 4 proteins in this group did not match any genes. NP_001012680.1:4F2 cell-surface antigen heavy chain isoform b [Homo sapiens] ;NP_001012682.1:4F2 cell-surface antigen heavy chain isoform e [Homo sapiens] ;NP_001013269.1:4F2 cell-surface antigen heavy chain isoform f [Homo sapiens] ;NP_002385.3:4F2 cell-surface antigen heavy chain isoform c [Homo sapiens] ;	0.00039593	0.00070367	0.00133965	0.00134	0.00151591	0.0018703	0.00052704	0.00087234	0.00085786
SLC7A11	NP_055146.1	cystine/glutamate transporter [Homo sapiens]	0	0	0	4.688e-05	0	0.0001812	0	0	0
SLC7A5	NP_003477.4	large neutral amino acids transporter small subunit 1 [Homo sapiens]	0	0	0.00016673	0	0	0	0	0	0
SLC7A6	NP_003974.3	Y+L amino acid transporter 2 [Homo sapiens]	0	0	0	9.121e-05	0.00023217	0	0	0	0
SLC9A3R1	NP_004243.1	Na(+)/H(+) exchange regulatory cofactor NHE-RF1 [Homo sapiens]	0	0.00037208	0.00035418	0	0	0	0	0	0
SLFN5	NP_659412.3	schlafen family member 5 [Homo sapiens]	0	0	0	5.272e-05	0	0.00016981	0	0	0
SLPI	NP_003055.1	antileukoproteinase precursor [Homo sapiens]	0.00054077	0	0	0	0	0	0	0	0
SMAD2	NP_001129409.1	mothers against decapentaplegic homolog 2 isoform 2 [Homo sapiens]	0.00012251	0.00020321	0	0.00018811	0.00027361	6.925e-05	0	0	0
SMAD3	NP_001138575.1	mothers against decapentaplegic homolog 3 isoform 3 [Homo sapiens]	0.00014051	0.00023308	0	0.00021576	0.00031382	7.942e-05	0.00029095	4.816e-05	0.0001332
SMARCA2	NP_003061.3	probable global transcription activator SNF2L2 isoform a [Homo sapiens]	0	0	0	0	0	0	9.482e-05	2.693e-05	0
SMARCA4	NP_001122317.1	transcription activator BRG1 isoform C [Homo sapiens]	0	0	0	0	0	0	0.00013985	5.295e-05	0.00014646
SMARCA5	NP_003592.3	SWI/SNF-related matrix-associated actin-dependent regulator of chromatin subfamily A member 5 [Homo sapiens]	0	0	0	0	0	0	0	6.977e-05	4.824e-05
SMARCC1	NP_003065.3	SWI/SNF complex subunit SMARCC1 [Homo sapiens]	0	0	0	0	0	0	0.00033637	0.00014114	9.95e-05
SMARCC2	NP_001123892.1	SWI/SNF complex subunit SMARCC2 isoform c [Homo sapiens]	0	0	0	0	0	0	4.302e-05	0.00013538	9.545e-05
SMARCE1	NP_003070.3	SWI/SNF-related matrix-associated actin-dependent regulator of chromatin subfamily E member 1 [Homo sapiens]	0	0	0	0	0	0	5.394e-05	0.00013393	8.232e-05
SMC1A	NP_001268392.1	0 genes:. 2 proteins in this group did not match any genes. NP_001268392.1:structural maintenance of chromosomes protein 1A isoform 2 [Homo sapiens] ;NP_006297.2:structural maintenance of chromosomes protein 1A isoform 1 [Homo sapiens] ;	0	0	0	7.758e-05	0	0.00014993	0	0	0
SMC2	NP_006435.2	structural maintenance of chromosomes protein 2 [Homo sapiens]	0	3.709e-05	0	0	0	0	0	4.599e-05	5.653e-05
SMC3	NP_005436.1	structural maintenance of chromosomes protein 3 [Homo sapiens]	0	0	0	3.86e-05	0	0.00019892	3.643e-05	0	5.56e-05
SMC4	NP_001275682.1	0 genes:. 2 proteins in this group did not match any genes. NP_001275682.1:structural maintenance of chromosomes protein 4 isoform 2 [Homo sapiens] ;NP_005487.3:structural maintenance of chromosomes protein 4 isoform 1 [Homo sapiens] ;	0	0	0	9.298e-05	0	4.792e-05	0.00012288	7.264e-05	2.679e-05
SMN2	NP_059107.1	0 genes:. 4 proteins in this group did not match any genes. NP_059107.1:survival motor neuron protein isoform d [Homo sapiens] ;NP_075013.1:survival motor neuron protein isoform a [Homo sapiens] ;NP_075014.1:survival motor neuron protein isoform b [Homo sapiens] ;NP_075015.1:survival motor neuron protein isoform c [Homo sapiens] ;	0	0	0	0	0	0	7.541e-05	0.00012482	0.00011507
SMOC1	NP_001030024.1	0 genes:. 2 proteins in this group did not match any genes. NP_001030024.1:SPARC-related modular calcium-binding protein 1 isoform 1 precursor [Homo sapiens] ;NP_071420.1:SPARC-related modular calcium-binding protein 1 isoform 2 precursor [Homo sapiens] ;	0	0.00040829	0	0	0	0	0.0001529	8.436e-05	0.00023332
SMU1	NP_060695.2	WD40 repeat-containing protein SMU1 [Homo sapiens]	0.00069572	0.00121175	0.0008239	0.00073254	0	0.00064886	0.00082113	0.00057227	0.0014179
SND1	NP_055205.2	staphylococcal nuclease domain-containing protein 1 [Homo sapiens]	0	0	4.645e-05	0	0	0	2.436e-05	4.033e-05	0
SNRNP200	NP_054733.2	U5 small nuclear ribonucleoprotein 200 kDa helicase [Homo sapiens]	0	2.079e-05	3.957e-05	0.00016494	0	0.00024084	0.00021797	0.00015462	0.0003247
SNRNP40	NP_004805.2	U5 small nuclear ribonucleoprotein 40 kDa protein [Homo sapiens]	0	0	0	6.579e-05	0	0.00016953	6.21e-05	0	9.477e-05
SNRNP70	NP_001287998.1	0 genes:. 2 proteins in this group did not match any genes. NP_001287998.1:U1 small nuclear ribonucleoprotein 70 kDa isoform 2 [Homo sapiens] ;NP_003080.2:U1 small nuclear ribonucleoprotein 70 kDa isoform 1 [Homo sapiens] ;	0	0.00020749	9.875e-05	0.00032926	0	7.07e-05	0	4.287e-05	7.905e-05
SNRPA	NP_004587.1	U1 small nuclear ribonucleoprotein A [Homo sapiens]	0.00012656	0.00031491	0.00089928	0	0	0	0	0	0
SNRPB	NP_003082.1	0 genes:. 3 proteins in this group did not match any genes. NP_003082.1:small nuclear ribonucleoprotein-associated proteins B and B' isoform B [Homo sapiens] ;NP_073719.1:small nuclear ribonucleoprotein-associated protein N [Homo sapiens] ;NP_937859.1:small nuclear ribonucleoprotein-associated proteins B and B' isoform B' [Homo sapiens] ;	0	0	0.00036594	0.0004067	0	0.00039299	0.00038391	7.943e-05	0.00058583
SNRPC	NP_003084.1	U1 small nuclear ribonucleoprotein C [Homo sapiens]	0	0.00027926	0	0.00059087	0	0.00038063	0	0	0
SNRPD1	NP_008869.1	small nuclear ribonucleoprotein Sm D1 isoform 1 [Homo sapiens]	0.00899762	0.00186562	0.00355177	0.00177634	0.00401907	0.00127145	0.00018631	0.0012335	0.0019901
SNRPD2	NP_004588.1	small nuclear ribonucleoprotein Sm D2 isoform 1 [Homo sapiens]	0	0	0	0.00019904	0	0.00076933	0.00018789	0.00031099	0.00028671
SNRPD3	NP_004166.1	small nuclear ribonucleoprotein Sm D3 [Homo sapiens]	0	0.00070479	0	0.00111844	0	0.00072049	0.00035191	0	0.00026851
SNRPE	NP_003085.1	small nuclear ribonucleoprotein E isoform 1 [Homo sapiens]	0.00077588	0	0	0.00127648	0	0.00065784	0	0.00059831	0.00091934
SNRPF	NP_003086.1	small nuclear ribonucleoprotein F [Homo sapiens]	0	0	0.00049147	0	0	0	0	0.0004267	0.0001967
SNX9	NP_057308.1	sorting nexin-9 [Homo sapiens]	0	0	0	0	0	0	0	6.167e-05	2.843e-05
SON	NP_620305.2	protein SON isoform F [Homo sapiens]	0	0	0	0	0	0	2.742e-05	7.56e-06	1.395e-05
SORBS3	NP_001018003.1	0 genes:. 2 proteins in this group did not match any genes. NP_001018003.1:vinexin isoform 2 [Homo sapiens] ;NP_005766.3:vinexin isoform 1 [Homo sapiens] ;	0	0.00013496	0	0	0	0	0	0	0
SPATA5	NP_660208.2	spermatogenesis-associated protein 5 isoform 1 [Homo sapiens]	0	0	0	5.26e-05	0.00013389	0.00010166	0.00017379	2.055e-05	0.00017048
SPATA5L1	NP_001310569.1	0 genes:. 2 proteins in this group did not match any genes. NP_001310569.1:spermatogenesis-associated protein 5-like protein 1 isoform 2 [Homo sapiens] ;NP_076968.2:spermatogenesis-associated protein 5-like protein 1 isoform 1 [Homo sapiens] ;	0	0	0	0.00011365	0	0.00014642	0.00014304	8.878e-05	0.00013642
SPATS2	NP_075559.2	spermatogenesis-associated serine-rich protein 2 [Homo sapiens]	0	0	0	0	0	0	4.068e-05	6.733e-05	3.104e-05
SPATS2L	NP_001093894.1	0 genes:. 4 proteins in this group did not match any genes. NP_001093894.1:SPATS2-like protein isoform b [Homo sapiens] ;NP_001269672.1:SPATS2-like protein isoform c [Homo sapiens] ;NP_001269673.1:SPATS2-like protein isoform d [Homo sapiens] ;NP_056350.2:SPATS2-like protein isoform a [Homo sapiens] ;	0	0	0	0	0	0	0.00013602	0	3.459e-05
SPTAN1	NP_001123910.1	0 genes:. 3 proteins in this group did not match any genes. NP_001123910.1:spectrin alpha chain, non-erythrocytic 1 isoform 1 [Homo sapiens] ;NP_001182461.1:spectrin alpha chain, non-erythrocytic 1 isoform 3 [Homo sapiens] ;NP_003118.2:spectrin alpha chain, non-erythrocytic 1 isoform 2 [Homo sapiens] ;	0.00010086	0.00048399	0.00020476	5.689e-05	4.827e-05	3.665e-05	8.95e-06	4.444e-05	5.463e-05
SPTBN1	NP_003119.2	spectrin beta chain, non-erythrocytic 1 isoform 1 [Homo sapiens]	0	0.00016904	7.152e-05	9.94e-06	0	5.12e-05	9.38e-06	7.76e-06	5.724e-05
SPTLC1	NP_006406.1	serine palmitoyltransferase 1 isoform a [Homo sapiens]	0	0	0	4.966e-05	0.00025278	0.00019193	0	0	0
SQSTM1	NP_001135771.1	0 genes:. 2 proteins in this group did not match any genes. NP_001135771.1:sequestosome-1 isoform 2 [Homo sapiens] ;NP_003891.1:sequestosome-1 isoform 1 [Homo sapiens] ;	0.00040102	0.00037417	0.00023745	0.00019793	0	0.00085001	0.00074732	0.00113388	0.00061771
SREBF1	NP_001005291.1	0 genes:. 3 proteins in this group did not match any genes. NP_001005291.1:sterol regulatory element-binding protein 1 isoform a [Homo sapiens] ;NP_001308025.1:sterol regulatory element-binding protein 1 isoform c [Homo sapiens] ;NP_004167.3:sterol regulatory element-binding protein 1 isoform b [Homo sapiens] ;	0	0	0	0	0	0	9.418e-05	3.118e-05	0.0001006
SREBF2	NP_004590.2	sterol regulatory element-binding protein 2 [Homo sapiens]	0	0	0	0	0	0	0.00015545	6.432e-05	8.895e-05
SREK1	NP_001070667.1	0 genes:. 3 proteins in this group did not match any genes. NP_001070667.1:splicing regulatory glutamine/lysine-rich protein 1 isoform a [Homo sapiens] ;NP_001310458.1:splicing regulatory glutamine/lysine-rich protein 1 isoform e [Homo sapiens] ;NP_001310462.1:splicing regulatory glutamine/lysine-rich protein 1 isoform f [Homo sapiens] ;	0	0	0	0	0	0	7.106e-05	0	0.00013554
SRGAP2	NP_001164108.1	0 genes:. 6 proteins in this group did not match any genes. NP_001164108.1:SLIT-ROBO Rho GTPase-activating protein 2 isoform c [Homo sapiens] ;NP_001258799.2:SLIT-ROBO Rho GTPase-activating protein 2B [Homo sapiens] ;NP_001258801.1:SLIT-ROBO Rho GTPase-activating protein 2C [Homo sapiens] ;NP_001287881.1:SLIT-ROBO Rho GTPase-activating protein 2 isoform d [Homo sapiens] ;NP_056141.2:SLIT-ROBO Rho…	3.336e-05	0.00012449	0	0	0	0	0	0	0
SRI	NP_001243820.1	0 genes:. 4 proteins in this group did not match any genes. NP_001243820.1:sorcin isoform C [Homo sapiens] ;NP_001243821.1:sorcin isoform D [Homo sapiens] ;NP_003121.1:sorcin isoform A [Homo sapiens] ;NP_944490.1:sorcin isoform B [Homo sapiens] ;	0	0.0004554	0	0	0	0	0	0	0
SRM	NP_003123.2	spermidine synthase [Homo sapiens]	0	0	0.00013995	0	0	0	0	0	0
SRP14	NP_003125.3	signal recognition particle 14 kDa protein isoform 1 [Homo sapiens]	0	0	0.00062156	0	0	0	0.00195623	0.00215862	0.00124381
SRP54	NP_001139754.1	0 genes:. 2 proteins in this group did not match any genes. NP_001139754.1:signal recognition particle 54 kDa protein isoform 2 [Homo sapiens] ;NP_003127.1:signal recognition particle 54 kDa protein isoform 1 [Homo sapiens] ;	0	0.00019517	0.00018578	0	0	0	0	0	0
SRP68	NP_001247431.1	0 genes:. 2 proteins in this group did not match any genes. NP_001247431.1:signal recognition particle subunit SRP68 isoform 2 [Homo sapiens] ;NP_055045.2:signal recognition particle subunit SRP68 isoform 1 [Homo sapiens] ;	6.06e-05	0	0	0	0	0	0	0	0
SRP72	NP_008878.3	signal recognition particle subunit SRP72 isoform 1 [Homo sapiens]	0	0	0	0	0	0	0	2.734e-05	0.00012605
SRP9	NP_003124.1	signal recognition particle 9 kDa protein isoform 2 [Homo sapiens]	0	0.0010326	0	0	0	0	0.00128899	0.00106676	0.00098348
SRPK1	NP_003128.3	SRSF protein kinase 1 [Homo sapiens]	0	0	0	0	0	0	0	2.801e-05	5.165e-05
SRPRB	NP_067026.3	signal recognition particle receptor subunit beta [Homo sapiens]	0	0	0	0.00017334	0	0.00022332	0	0	0
SRRM1	NP_001290377.1	0 genes:. 3 proteins in this group did not match any genes. NP_001290377.1:serine/arginine repetitive matrix protein 1 isoform 1 [Homo sapiens] ;NP_001290378.1:serine/arginine repetitive matrix protein 1 isoform 3 [Homo sapiens] ;NP_005830.2:serine/arginine repetitive matrix protein 1 isoform 2 [Homo sapiens] ;	0	0	0	0	0	0	2.42e-05	0	0.00014774
SRRM2	NP_057417.3	serine/arginine repetitive matrix protein 2 [Homo sapiens]	0	1.613e-05	0	4.267e-05	0	2.199e-05	6.445e-05	4.667e-05	3.073e-05
SRRT	NP_001122324.1	0 genes:. 4 proteins in this group did not match any genes. NP_001122324.1:serrate RNA effector molecule homolog isoform c [Homo sapiens] ;NP_001122325.1:serrate RNA effector molecule homolog isoform d [Homo sapiens] ;NP_001122326.1:serrate RNA effector molecule homolog isoform e [Homo sapiens] ;NP_056992.4:serrate RNA effector molecule homolog isoform a [Homo sapiens] ;	0	0.00020298	9.661e-05	0.0001879	0	0.00010375	0.00015203	6.291e-05	0.00015466
SRSF1	NP_008855.1	serine/arginine-rich splicing factor 1 isoform 1 [Homo sapiens]	0	0	0	0	0	0	0.0001788	0.00022196	0.00034104
SRSF10	NP_001177934.1	0 genes:. 8 proteins in this group did not match any genes. NP_001177934.1:serine/arginine-rich splicing factor 10 isoform 3 [Homo sapiens] ;NP_001177935.1:serine/arginine-rich splicing factor 10 isoform 4 [Homo sapiens] ;NP_001177936.1:serine/arginine-rich splicing factor 10 isoform 5 [Homo sapiens] ;NP_001177938.1:serine/arginine-rich splicing factor 10 isoform 6 [Homo sapiens] ;NP_001287865.1:…	0	0	0	0	0	0	0	7.03e-05	6.481e-05
SRSF11	NP_001177916.1	0 genes:. 2 proteins in this group did not match any genes. NP_001177916.1:serine/arginine-rich splicing factor 11 isoform 2 [Homo sapiens] ;NP_004759.1:serine/arginine-rich splicing factor 11 isoform 1 [Homo sapiens] ;	0.00014779	0.00018386	8.751e-05	9.726e-05	0	0.0001253	0.00018361	0.00011396	0.00024516
SRSF2	NP_003007.2	serine/arginine-rich splicing factor 2 [Homo sapiens]	0	0	0	0	0	0	0.00070224	0.00041512	0.00022963
SRSF3	NP_003008.1	serine/arginine-rich splicing factor 3 [Homo sapiens]	0.00043525	0.00027074	0	0	0	0	0.00108149	0.00011188	0.00030944
SRSF5	NP_008856.2	serine/arginine-rich splicing factor 5 [Homo sapiens]	0	0	0	0	0	0	0	6.746e-05	0.00018657
SRSF7	NP_001026854.1	0 genes:. 2 proteins in this group did not match any genes. NP_001026854.1:serine/arginine-rich splicing factor 7 isoform 1 [Homo sapiens] ;NP_001182375.1:serine/arginine-rich splicing factor 7 isoform 2 [Homo sapiens] ;	0	0	0	0	0	0	0	0.00015419	0.00021322
SRSF9	NP_003760.1	serine/arginine-rich splicing factor 9 [Homo sapiens]	0	0	0	0	0	0	0.00010032	0	0.00022963
SSB	NP_003133.1	lupus La protein [Homo sapiens]	0	0	0	5.757e-05	0	7.417e-05	0.00010868	8.994e-05	0.00016584
SSBP1	NP_003134.1	single-stranded DNA-binding protein, mitochondrial precursor [Homo sapiens]	0	0	0.00028558	0	0	0	0.00269643	0.00309937	0.00137155
SSR3	NP_001295126.1	0 genes:. 2 proteins in this group did not match any genes. NP_001295126.1:translocon-associated protein subunit gamma isoform 1 [Homo sapiens] ;NP_009038.1:translocon-associated protein subunit gamma isoform 2 [Homo sapiens] ;	0	0.00022425	0.00042693	0.00023724	0	0.00030566	0.00044789	0.00037067	0.00017087
SSR4	NP_001191455.1	0 genes:. 3 proteins in this group did not match any genes. NP_001191455.1:translocon-associated protein subunit delta isoform 1 precursor [Homo sapiens] ;NP_001191456.1:translocon-associated protein subunit delta isoform 3 precursor [Homo sapiens] ;NP_006271.1:translocon-associated protein subunit delta isoform 2 precursor [Homo sapiens] ;	0	0	0.00045941	0.00076589	0	0.00065784	0	0.00019944	0.00036774
SSU72	NP_054907.1	RNA polymerase II subunit A C-terminal domain phosphatase SSU72 [Homo sapiens]	0	0.00022888	0	0	0	0	0	0	0
ST13	NP_001265518.1	0 genes:. 2 proteins in this group did not match any genes. NP_001265518.1:hsc70-interacting protein isoform 2 [Homo sapiens] ;NP_003923.2:hsc70-interacting protein isoform 1 [Homo sapiens] ;	0	0	0.00011773	0	0	0	6.176e-05	5.111e-05	0
STAT1	NP_009330.1	signal transducer and activator of transcription 1-alpha/beta isoform alpha [Homo sapiens]	0	0.00017761	0.00016906	0	0	0	0	0	0
STAT3	NP_003141.2	0 genes:. 3 proteins in this group did not match any genes. NP_003141.2:signal transducer and activator of transcription 3 isoform 2 [Homo sapiens] ;NP_644805.1:signal transducer and activator of transcription 3 isoform 1 [Homo sapiens] ;NP_998827.1:signal transducer and activator of transcription 3 isoform 3 [Homo sapiens] ;	0	5.774e-05	0	0	0	0	0	2.386e-05	2.2e-05
STATH	NP_003145.1	statherin isoform a precursor [Homo sapiens]	0.00115131	0	0	0	0	0	0	0	0
STIP1	NP_001269581.1	0 genes:. 2 proteins in this group did not match any genes. NP_001269581.1:stress-induced-phosphoprotein 1 isoform a [Homo sapiens] ;NP_006810.1:stress-induced-phosphoprotein 1 isoform b [Homo sapiens] ;	0	0.00030103	7.164e-05	0.0004777	0.00020266	0.00051289	3.758e-05	3.11e-05	0.00011468
STK3	NP_001243241.1	serine/threonine-protein kinase 3 isoform 2 [Homo sapiens]	0	0	0	0	0	0	6.408e-05	0	3.259e-05
STK4	NP_006273.1	serine/threonine-protein kinase 4 [Homo sapiens]	0	0	0	9.646e-05	0	6.214e-05	6.829e-05	0	6.947e-05
STMN1	NP_001138926.1	0 genes:. 2 proteins in this group did not match any genes. NP_001138926.1:stathmin isoform b [Homo sapiens] ;NP_981946.1:stathmin isoform a [Homo sapiens] ;	0.00041024	0.00127591	0.00024291	0	0	0	0.00050967	0.0002109	0
STOM	NP_004090.4	0 genes:. 2 proteins in this group did not match any genes. NP_004090.4:erythrocyte band 7 integral membrane protein isoform a [Homo sapiens] ;NP_937837.1:erythrocyte band 7 integral membrane protein isoform b [Homo sapiens] ;	0	0.00015417	0	0.00016311	0	0.00010507	0	0	0
STOML2	NP_001273961.1	0 genes:. 3 proteins in this group did not match any genes. NP_001273961.1:stomatin-like protein 2, mitochondrial isoform c [Homo sapiens] ;NP_001273962.1:stomatin-like protein 2, mitochondrial isoform d [Homo sapiens] ;NP_038470.1:stomatin-like protein 2, mitochondrial isoform a [Homo sapiens] ;	0	0	0	0	0	0	0	6.016e-05	0.00016639
STRAP	NP_009109.3	serine-threonine kinase receptor-associated protein [Homo sapiens]	0	0.00088804	0.0006038	0.00020132	0	8.646e-05	6.334e-05	0.00010485	0.00033832
STUB1	NP_005852.2	E3 ubiquitin-protein ligase CHIP isoform a [Homo sapiens]	0	0	0.00013949	0.00054261	0.00039461	0.00139817	7.317e-05	0.00018167	0
SUB1	NP_006704.3	activated RNA polymerase II transcriptional coactivator p15 [Homo sapiens]	0	0.00209772	0.00332804	0.00129457	0	0.0016679	0	0.0005779	0.00053278
SUCLG1	NP_003840.2	succinyl-CoA ligase [ADP/GDP-forming] subunit alpha, mitochondrial precursor [Homo sapiens]	0	0	0	0.00095035	0	0.00017492	0.00012815	5.303e-05	9.778e-05
SUDS3	NP_071936.2	sin3 histone deacetylase corepressor complex component SDS3 [Homo sapiens]	0	0	0	0	0	0	0.00277133	0.00179008	0.00309436
SUGT1	NP_001124384.1	0 genes:. 2 proteins in this group did not match any genes. NP_001124384.1:protein SGT1 homolog isoform B [Homo sapiens] ;NP_006695.1:protein SGT1 homolog isoform A [Homo sapiens] ;	0	0.0002433	0.00034739	0	0	0	0	0	0
SULT2A1	NP_003158.2	bile salt sulfotransferase [Homo sapiens]	0.00012523	0	0	0	0	0	0	0	0
SUN2	NP_001186508.1	0 genes:. 2 proteins in this group did not match any genes. NP_001186508.1:SUN domain-containing protein 2 isoform a [Homo sapiens] ;NP_056189.1:SUN domain-containing protein 2 isoform b [Homo sapiens] ;	0	0	0	9.548e-05	0	4.1e-05	0.00018025	4.972e-05	0.00022921
SUPT16H	NP_009123.1	FACT complex subunit SPT16 [Homo sapiens]	0	0	0	0	0	0	4.235e-05	0	4.847e-05
SUPT5H	NP_001306920.1	0 genes:. 2 proteins in this group did not match any genes. NP_001306920.1:transcription elongation factor SPT5 isoform b [Homo sapiens] ;NP_003160.2:transcription elongation factor SPT5 isoform a [Homo sapiens] ;	3.296e-05	0	0	0	0	0	2.047e-05	1.694e-05	1.562e-05
SURF4	NP_001267717.1	0 genes:. 3 proteins in this group did not match any genes. NP_001267717.1:surfeit locus protein 4 isoform 2 [Homo sapiens] ;NP_001267718.1:surfeit locus protein 4 isoform 3 [Homo sapiens] ;NP_149351.1:surfeit locus protein 4 isoform 1 [Homo sapiens] ;	0	0	0	0.00055481	0	0.00011914	0	0	0
SURF6	NP_001265871.1	0 genes:. 2 proteins in this group did not match any genes. NP_001265871.1:surfeit locus protein 6 isoform 2 [Homo sapiens] ;NP_006744.2:surfeit locus protein 6 isoform 1 [Homo sapiens] ;	0	0	0	0	0	0	0.00011254	9.314e-05	8.587e-05
SYNCRIP	NP_001153146.1	heterogeneous nuclear ribonucleoprotein Q isoform 3 [Homo sapiens]	0.00020317	0	0.00046784	0.0001337	0	0.0002871	0.00032126	0.00031335	0.00028247
TACO1	NP_057444.2	translational activator of cytochrome c oxidase 1 [Homo sapiens]	0.00012017	0	0	0	0	0	0	0	0
TAF15	NP_003478.1	0 genes:. 2 proteins in this group did not match any genes. NP_003478.1:TATA-binding protein-associated factor 2N isoform 2 [Homo sapiens] ;NP_631961.1:TATA-binding protein-associated factor 2N isoform 1 [Homo sapiens] ;	0	0	0	0	0	0	0	3.115e-05	5.744e-05
TAGLN2	NP_001264153.1	0 genes:. 2 proteins in this group did not match any genes. NP_001264153.1:transgelin-2 isoform a [Homo sapiens] ;NP_003555.1:transgelin-2 isoform b [Homo sapiens] ;	0.00032446	0.00080731	0.00115271	0.002669	0	0.00082528	0	0.00083401	0.00023067
TALDO1	NP_006746.1	transaldolase [Homo sapiens]	0	0.00013176	0	0	0	0	0	0	0
TAP1	NP_000584.2	0 genes:. 2 proteins in this group did not match any genes. NP_000584.2:antigen peptide transporter 1 isoform 1 [Homo sapiens] ;NP_001278951.1:antigen peptide transporter 1 isoform 2 [Homo sapiens] ;	0	0	0	0	0	0	0	2.271e-05	4.187e-05
TAP2	NP_000535.3	0 genes:. 2 proteins in this group did not match any genes. NP_000535.3:antigen peptide transporter 2 isoform 1 [Homo sapiens] ;NP_001276972.1:antigen peptide transporter 2 isoform 3 [Homo sapiens] ;	0	0	0	6.682e-05	0	4.304e-05	0	0	0
TARDBP	NP_031401.1	TAR DNA-binding protein 43 [Homo sapiens]	0.00025863	0.00010725	0.00010209	0.00034039	0	0.00058474	0.00016066	4.432e-05	0.00061289
TARS	NP_689508.3	threonine--tRNA ligase, cytoplasmic isoform 1 [Homo sapiens]	0	0	0.00023384	0	0.00016538	8.371e-05	3.066e-05	0	4.679e-05
TARS2	NP_079426.2	threonine--tRNA ligase, mitochondrial isoform a [Homo sapiens]	0	0	0	6.542e-05	0	0.00021073	9.263e-05	2.555e-05	4.712e-05
TBC1D10B	NP_056342.3	TBC1 domain family member 10B [Homo sapiens]	0	0	0	0	0	0	0	2.271e-05	2.094e-05
TBCB	NP_001272.2	0 genes:. 2 proteins in this group did not match any genes. NP_001272.2:tubulin-folding cofactor B isoform 1 [Homo sapiens] ;NP_001287900.1:tubulin-folding cofactor B isoform 2 [Homo sapiens] ;	0	0	0	0.00028878	0	0.00024804	0	0	0
TBCE	NP_001274730.1	0 genes:. 2 proteins in this group did not match any genes. NP_001274730.1:tubulin-specific chaperone E isoform b [Homo sapiens] ;NP_003184.1:tubulin-specific chaperone E isoform a [Homo sapiens] ;	6.175e-05	0	0	0	0	0	0	0	0
TBL1XR1	NP_001308124.1	0 genes:. 2 proteins in this group did not match any genes. NP_001308124.1:F-box-like/WD repeat-containing protein TBL1XR1 isoform 2 [Homo sapiens] ;NP_078941.2:F-box-like/WD repeat-containing protein TBL1XR1 isoform 1 [Homo sapiens] ;	0	0	0	0.00027503	0	7.087e-05	5.192e-05	8.594e-05	0.00011885
TBL2	NP_036585.1	transducin beta-like protein 2 precursor [Homo sapiens]	0	0	0	0	0	0	0.0001488	0	0.00011353
TCEA1	NP_006747.1	0 genes:. 2 proteins in this group did not match any genes. NP_006747.1:transcription elongation factor A protein 1 isoform 1 [Homo sapiens] ;NP_958845.1:transcription elongation factor A protein 1 isoform 2 [Homo sapiens] ;	0	0	0.00014042	0	0	0	0	0	0
TCEB2	NP_009039.1	transcription elongation factor B polypeptide 2 isoform a [Homo sapiens]	0	0.00150515	0.00179094	0.00059713	0	0.00076933	0.00093943	0.00046648	0.00071677
TCEB3	NP_003189.2	transcription elongation factor B polypeptide 3 [Homo sapiens]	0	0	0	0	0	0	8.335e-05	2.299e-05	0.00012719
TCERG1	NP_001035095.1	0 genes:. 2 proteins in this group did not match any genes. NP_001035095.1:transcription elongation regulator 1 isoform 2 [Homo sapiens] ;NP_006697.2:transcription elongation regulator 1 isoform 1 [Homo sapiens] ;	0	0	0	0	0	0	8.234e-05	1.704e-05	6.283e-05
TCF25	NP_055787.1	transcription factor 25 [Homo sapiens]	0	0	0	0	0	0	3.28e-05	0.00016285	0.00010009
TCOF1	NP_000347.2	0 genes:. 3 proteins in this group did not match any genes. NP_000347.2:treacle protein isoform b [Homo sapiens] ;NP_001128715.1:treacle protein isoform d [Homo sapiens] ;NP_001128717.1:treacle protein isoform f [Homo sapiens] ;	0	0	0	0	0	0	0	2.601e-05	4.795e-05
TCP1	NP_110379.2	T-complex protein 1 subunit alpha isoform a [Homo sapiens]	0.00019257	0.0003993	0.00060814	0.02467	0.0720414	0.0240015	0.0137171	0.0141572	0.0114699
TEAD1	NP_068780.2	transcriptional enhancer factor TEF-1 [Homo sapiens]	0	0	0	0	0	0	0.00010409	0	0.00011913
TECR	NP_612510.1	very-long-chain enoyl-CoA reductase isoform 1 [Homo sapiens]	0	0	0	0.0010676	0.00310564	0.00098248	0.00115172	0.00035743	0.00038445
TFAM	NP_003192.1	transcription factor A, mitochondrial isoform 1 precursor [Homo sapiens]	0	0	0	0	0	0	9.012e-05	0.00029835	0.00027505
TFB2M	NP_071761.1	dimethyladenosine transferase 2, mitochondrial [Homo sapiens]	0	0	0	0.00017793	0	0.00038208	0	0	0
TFCP2	NP_001166923.1	alpha-globin transcription factor CP2 isoform 2 [Homo sapiens]	0	0	4.218e-05	0	0	0	8.851e-05	0.00032554	0.00010129
TFDP1	NP_009042.1	transcription factor Dp-1 [Homo sapiens]	0	0	0	0	0	0	5.407e-05	0	8.252e-05
TFE3	NP_001269071.1	0 genes:. 2 proteins in this group did not match any genes. NP_001269071.1:transcription factor E3 isoform 2 [Homo sapiens] ;NP_006512.2:transcription factor E3 isoform 1 [Homo sapiens] ;	0	0	0	0	0	0	0	3.904e-05	3.599e-05
TFEB	NP_001161299.2	0 genes:. 2 proteins in this group did not match any genes. NP_001161299.2:transcription factor EB isoform 2 [Homo sapiens] ;NP_009093.1:transcription factor EB isoform 1 [Homo sapiens] ;	0	0	0	0	0	0	0.00018098	3.745e-05	0.00020713
TFRC	NP_003225.2	transferrin receptor protein 1 isoform 1 [Homo sapiens]	0	5.842e-05	0	0.00033995	0	3.982e-05	5.834e-05	0	2.226e-05
TGFB1I1	NP_001035919.1	0 genes:. 2 proteins in this group did not match any genes. NP_001035919.1:transforming growth factor beta-1-induced transcript 1 protein isoform 1 [Homo sapiens] ;NP_057011.2:transforming growth factor beta-1-induced transcript 1 protein isoform 2 [Homo sapiens] ;	0	9.632e-05	0	0	0	0	0	0	0
TGM1	NP_000350.1	protein-glutamine gamma-glutamyltransferase K [Homo sapiens]	0	0.00010869	0	0	0	0	0	0	0
TGM2	NP_001310246.1	0 genes:. 3 proteins in this group did not match any genes. NP_001310246.1:protein-glutamine gamma-glutamyltransferase 2 isoform c [Homo sapiens] ;NP_001310247.1:protein-glutamine gamma-glutamyltransferase 2 isoform d [Homo sapiens] ;NP_004604.2:protein-glutamine gamma-glutamyltransferase 2 isoform a [Homo sapiens] ;	0	0	0	0	0	0	0.00021951	0.00012111	0.00013957
TGM3	NP_003236.3	protein-glutamine gamma-glutamyltransferase E [Homo sapiens]	0	0.00083293	6.099e-05	0	0	0	0	0	0
THOC3	NP_115737.1	THO complex subunit 3 [Homo sapiens]	0	0	0	0	0	0	0	5.227e-05	4.819e-05
THRAP3	NP_001308402.1	0 genes:. 2 proteins in this group did not match any genes. NP_001308402.1:thyroid hormone receptor-associated protein 3 isoform 2 [Homo sapiens] ;NP_005110.2:thyroid hormone receptor-associated protein 3 isoform 1 [Homo sapiens] ;	0	0	0	0	0	0	2.324e-05	7.693e-05	7.093e-05
TIMM13	NP_036590.1	mitochondrial import inner membrane translocase subunit Tim13 [Homo sapiens]	0.00075138	0	0	0.00024723	0	0.00063706	0	0	0
TIMM23	NP_006318.1	mitochondrial import inner membrane translocase subunit Tim23 [Homo sapiens]	0	0	0	0.00044952	0	0.00028957	0.00021216	8.779e-05	0.00016187
TIMM50	NP_001001563.1	mitochondrial import inner membrane translocase subunit TIM50 [Homo sapiens]	0	0.00019474	0.00027807	0.00046356	0	0.00026544	4.862e-05	0.00012071	3.71e-05
TJP1	NP_001287954.1	0 genes:. 4 proteins in this group did not match any genes. NP_001287954.1:tight junction protein ZO-1 isoform c [Homo sapiens] ;NP_001287955.1:tight junction protein ZO-1 isoform d [Homo sapiens] ;NP_003248.3:tight junction protein ZO-1 isoform a [Homo sapiens] ;NP_783297.2:tight junction protein ZO-1 isoform b [Homo sapiens] ;	0	0	0	0	0	0	1.208e-05	0	2.766e-05
TK1	NP_003249.3	thymidine kinase, cytosolic [Homo sapiens]	0.00015252	0.0003795	0.00036125	0	0	0	9.475e-05	7.841e-05	0
TKT	NP_001128527.1	0 genes:. 2 proteins in this group did not match any genes. NP_001128527.1:transketolase isoform 1 [Homo sapiens] ;NP_001244957.1:transketolase isoform 2 [Homo sapiens] ;	0.0019478	0.00342101	0.00298508	0.00248821	0.00211114	0.00131145	0.00156582	0.00150203	0.0011947
TLN1	NP_006280.3	talin-1 [Homo sapiens]	0.00011237	0.00012232	0.00041584	1.849e-05	0	1.191e-05	6.108e-05	2.166e-05	3.329e-05
TM9SF3	NP_064508.3	transmembrane 9 superfamily member 3 precursor [Homo sapiens]	0	0	0	0.00011963	0	0.00015413	0	0	0
TMA16	NP_060822.2	translation machinery-associated protein 16 [Homo sapiens]	0	0	0	0	0	0	0.00032764	0.00018077	0.00016666
TMEM165	NP_060945.2	transmembrane protein 165 precursor [Homo sapiens]	0	0.00013704	0.00013045	0.00014498	0	0.00028019	6.843e-05	0	0.00010442
TMEM263	NP_689474.1	transmembrane protein 263 isoform a [Homo sapiens]	0	0.00038277	0.00072873	0.00728912	0	0.00130433	0.00229351	0.00110722	0.00087496
TMEM33	NP_060596.2	transmembrane protein 33 [Homo sapiens]	0	0	0	0.00019018	0	0.00036754	0	0	0
TMPO	NP_003267.1	thymopoietin isoform alpha [Homo sapiens]	0	3.199e-05	6.09e-05	5.641e-05	0	0.00017441	0.00165272	0.00106415	0.00069467
TMPO	NP_001027454.1	thymopoietin isoform beta [Homo sapiens]	0	4.89e-05	9.31e-05	0	0	0	0.0006478	0.00023238	0.00035397
TMSB10	NP_066926.1	thymosin beta-10 [Homo sapiens]	0	0.00201826	0	0	0	0	0	0	0
TMX1	NP_110382.3	thioredoxin-related transmembrane protein 1 precursor [Homo sapiens]	0	0	0	0.00016777	0	0.00021615	0	6.553e-05	6.041e-05
TNKS1BP1	NP_203754.2	182 kDa tankyrase-1-binding protein [Homo sapiens]	0	0	0	1.358e-05	0	7.001e-05	0	1.061e-05	9.78e-06
TNPO1	NP_002261.3	0 genes:. 2 proteins in this group did not match any genes. NP_002261.3:transportin-1 isoform 1 [Homo sapiens] ;NP_694858.1:transportin-1 isoform 2 [Homo sapiens] ;	3.974e-05	4.945e-05	0	0	0	0	0	2.043e-05	1.884e-05
TNRC18	NP_001073964.2	trinucleotide repeat-containing gene 18 protein [Homo sapiens]	0	0	0	0	0	0	0.00018675	9.273e-05	0.00028497
TNS3	NP_073585.8	tensin-3 [Homo sapiens]	0	0	0	0	0	0	3.069e-05	2.54e-05	1.171e-05
TOM1	NP_001129201.1	0 genes:. 4 proteins in this group did not match any genes. NP_001129201.1:target of Myb protein 1 isoform 3 [Homo sapiens] ;NP_001129202.1:target of Myb protein 1 isoform 4 [Homo sapiens] ;NP_001129204.1:target of Myb protein 1 isoform 2 [Homo sapiens] ;NP_005479.1:target of Myb protein 1 isoform 1 [Homo sapiens] ;	0	0.00019305	0.00018377	0	0	0	0	0	0
TONSL	NP_038460.4	tonsoku-like protein [Homo sapiens]	0	0	0	0	0	0	1.609e-05	0	1.228e-05
TOP1	NP_003277.1	DNA topoisomerase 1 [Homo sapiens]	0	0	0	0	0	0	0.00031879	4.797e-05	0.0003538
TOR1AIP1	NP_056417.2	torsin-1A-interacting protein 1 isoform 2 [Homo sapiens]	0	7.616e-05	0	8.057e-05	0	5.19e-05	0	0	0
TP53BP1	NP_001135451.1	0 genes:. 3 proteins in this group did not match any genes. NP_001135451.1:tumor suppressor p53-binding protein 1 isoform 2 [Homo sapiens] ;NP_001135452.1:tumor suppressor p53-binding protein 1 isoform 1 [Homo sapiens] ;NP_005648.1:tumor suppressor p53-binding protein 1 isoform 3 [Homo sapiens] ;	0	0	0	0	0	0	1.123e-05	0	8.56e-06
TPD52L2	NP_001230823.1	0 genes:. 8 proteins in this group did not match any genes. NP_001230823.1:tumor protein D54 isoform i [Homo sapiens] ;NP_001230824.1:tumor protein D54 isoform j [Homo sapiens] ;NP_003279.2:tumor protein D54 isoform e [Homo sapiens] ;NP_955391.1:tumor protein D54 isoform f [Homo sapiens] ;NP_955392.1:tumor protein D54 isoform a [Homo sapiens] ;NP_955393.1:tumor protein D54 isoform b [Homo sapiens…	0	0.00029212	0	0	0	0	0	0	0
TPI1	NP_000356.1	0 genes:. 2 proteins in this group did not match any genes. NP_000356.1:triosephosphate isomerase isoform 1 [Homo sapiens] ;NP_001152759.1:triosephosphate isomerase isoform 2 [Homo sapiens] ;	0.00028667	0.00160489	0.00203692	0.00094326	0.00048019	0.00060764	0.00026712	0.00014738	0.00027174
TPM2	NP_001288155.1	tropomyosin beta chain isoform Tpm2.3 [Homo sapiens]	0.00025134	0	0	0	0	0	0.0002342	8.076e-05	5.956e-05
TPM3	NP_001036816.1	tropomyosin alpha-3 chain isoform Tpm3.2cy [Homo sapiens]	0.00028783	0.0005968	0.00184062	0	0	0	8.94e-05	0.00023429	0.00020463
TPM4	NP_003281.1	tropomyosin alpha-4 chain isoform Tpm4.2cy [Homo sapiens]	0.00028783	0.0002984	0.00020451	0	0	0	8.94e-05	0.00011714	0
TPP1	NP_000382.3	tripeptidyl-peptidase 1 preproprotein [Homo sapiens]	0	0.00015773	7.507e-05	0	0	0	0	0	0
TPR	NP_003283.2	nucleoprotein TPR [Homo sapiens]	6.042e-05	0.00016911	0.00010732	0.00010934	0.0001012	7.684e-05	5.629e-05	3.882e-05	6.443e-05
TPT1	NP_001273201.1	0 genes:. 2 proteins in this group did not match any genes. NP_001273201.1:translationally-controlled tumor protein isoform 1 [Homo sapiens] ;NP_003286.1:translationally-controlled tumor protein isoform 2 [Homo sapiens] ;	0.00036234	0	0.00064365	0	0	0	0	0	0
TPX2	NP_036244.2	targeting protein for Xklp2 [Homo sapiens]	0	0	0	0	0	0	2.968e-05	0	2.265e-05
TRAF2	NP_066961.2	TNF receptor-associated factor 2 [Homo sapiens]	0	0	0	0	0	0	4.425e-05	0	3.376e-05
TRAP1	NP_001258978.1	0 genes:. 2 proteins in this group did not match any genes. NP_001258978.1:heat shock protein 75 kDa, mitochondrial isoform 2 [Homo sapiens] ;NP_057376.2:heat shock protein 75 kDa, mitochondrial isoform 1 precursor [Homo sapiens] ;	5.482e-05	0	6.492e-05	0.00010824	0	0.00023242	0	0.00011274	0.00010394
TRERF1	NP_277037.1	transcriptional-regulating factor 1 isoform 2 [Homo sapiens]	0	0	0	0	0	0	0.00022171	0.0003211	0.0003947
TRIM25	NP_005073.2	E3 ubiquitin/ISG15 ligase TRIM25 [Homo sapiens]	0	0	0	0	0	0	3.519e-05	2.912e-05	5.37e-05
TRIM27	NP_006501.1	zinc finger protein RFP [Homo sapiens]	0	0	0	0	0	0	0	3.577e-05	3.297e-05
TRIM28	NP_005753.1	transcription intermediary factor 1-beta [Homo sapiens]	8.549e-05	5.318e-05	0.00015185	0.0001969	0	0.00021744	0.00013276	0.00010987	0.00014181
TRIM56	NP_112223.1	E3 ubiquitin-protein ligase TRIM56 [Homo sapiens]	0	0	0	0	0	0	5.873e-05	7.291e-05	2.241e-05
TRIO	NP_009049.2	triple functional domain protein [Homo sapiens]	0	0	0	0	0	0	1.432e-05	0	1.092e-05
TRIP13	NP_004228.1	pachytene checkpoint protein 2 homolog isoform 1 [Homo sapiens]	0	0	0	0.00097863	0	0.00098066	0.00020528	0.00012742	0.0002741
TRIP6	NP_003293.2	thyroid receptor-interacting protein 6 [Homo sapiens]	0.00022494	0.00158578	0.00035518	0.00039474	0	0.00025429	0.00013973	0.00019273	0.00014215
TRMT11	NP_001026882.2	tRNA (guanine(10)-N2)-methyltransferase homolog [Homo sapiens]	0	0	0	0	0	0	9.577e-05	0	0.00014614
TRMT112	NP_001273011.1	0 genes:. 2 proteins in this group did not match any genes. NP_001273011.1:multifunctional methyltransferase subunit TRM112-like protein isoform 2 [Homo sapiens] ;NP_057488.1:multifunctional methyltransferase subunit TRM112-like protein isoform 1 [Homo sapiens] ;	0	0.00111005	0.00176109	0.00039145	0	0.00100868	0.00055427	0.0001529	0.00098676
TRMT2A	NP_001244923.1	0 genes:. 2 proteins in this group did not match any genes. NP_001244923.1:tRNA (uracil-5-)-methyltransferase homolog A isoform b [Homo sapiens] ;NP_892029.2:tRNA (uracil-5-)-methyltransferase homolog A isoform a [Homo sapiens] ;	0	0	0	0	0	0	0.0001578	0	6.02e-05
TROAP	NP_001094090.1	0 genes:. 3 proteins in this group did not match any genes. NP_001094090.1:tastin isoform 2 [Homo sapiens] ;NP_001265253.1:tastin isoform 3 [Homo sapiens] ;NP_005471.3:tastin isoform 1 [Homo sapiens] ;	0.00024785	0.00092504	0.00088054	0	0	0	0	0	0
TROVE2	NP_004591.2	60 kDa SS-A/Ro ribonucleoprotein isoform 2 [Homo sapiens]	0	0	0.00015712	4.366e-05	0	5.625e-05	8.242e-05	6.821e-05	9.433e-05
TRPS1	NP_001269831.1	0 genes:. 3 proteins in this group did not match any genes. NP_001269831.1:zinc finger transcription factor Trps1 isoform 2 [Homo sapiens] ;NP_001269832.1:zinc finger transcription factor Trps1 isoform 3 [Homo sapiens] ;NP_054831.2:zinc finger transcription factor Trps1 isoform 1 [Homo sapiens] ;	0	0	0	0	0	0	0.00132851	0.00125654	0.00144805
TSFM	NP_001166167.1	0 genes:. 2 proteins in this group did not match any genes. NP_001166167.1:elongation factor Ts, mitochondrial isoform 1 precursor [Homo sapiens] ;NP_005717.3:elongation factor Ts, mitochondrial isoform 2 precursor [Homo sapiens] ;	0	0	0.00024431	0	0	0	0	0	0
TSHZ2	NP_001180350.1	0 genes:. 2 proteins in this group did not match any genes. NP_001180350.1:teashirt homolog 2 isoform 2 [Homo sapiens] ;NP_775756.3:teashirt homolog 2 isoform 1 [Homo sapiens] ;	0	0	0	0	0	0	0.00038707	0.00017797	0.00059066
TSPYL1	NP_003300.1	testis-specific Y-encoded-like protein 1 [Homo sapiens]	0	0	0	0	0	0	0.0001522	8.397e-05	0
TSR1	NP_060598.3	pre-rRNA-processing protein TSR1 homolog [Homo sapiens]	0	0	0	5.843e-05	0	3.764e-05	0.00013788	6.846e-05	0.00012624
TSSC4	NP_001284590.1	0 genes:. 2 proteins in this group did not match any genes. NP_001284590.1:protein TSSC4 isoform b [Homo sapiens] ;NP_005697.2:protein TSSC4 isoform a [Homo sapiens] ;	0.00013468	0	0	0	0	0	0	0	0
TSSK1B	NP_114417.1	testis-specific serine/threonine-protein kinase 1 [Homo sapiens]	9.725e-05	0	0	0	0	0	0	0	0
TTC37	NP_055454.1	tetratricopeptide repeat protein 37 [Homo sapiens]	0	0	0	4.505e-05	0	7.739e-05	0	0	0
TTC4	NP_004614.3	tetratricopeptide repeat protein 4 isoform 1 [Homo sapiens]	9.222e-05	0	0	0	0	0	0	0	0
TTLL12	NP_055955.1	tubulin--tyrosine ligase-like protein 12 [Homo sapiens]	0	6.895e-05	0	0	0	0	6.885e-05	5.698e-05	0.00018387
TTN	NP_001254479.2	titin isoform IC [Homo sapiens]	9.9e-07	0	0	0	0	0	0	0	0
TUBA1A	NP_006000.2	tubulin alpha-1A chain isoform 1 [Homo sapiens]	0	4.923e-05	0.00203052	0	0	0	0.0001229	8.137e-05	7.501e-05
TUBA1B	NP_006073.2	tubulin alpha-1B chain [Homo sapiens]	0	4.923e-05	0.00203052	0	0	0	0.0001229	8.137e-05	7.501e-05
TUBA1C	NP_116093.1	tubulin alpha-1C chain isoform c [Homo sapiens]	0.0152142	0.00894959	0.00194543	0.0129794	0.0186408	0.0150128	0.00451055	0.0076769	0.00444719
TUBA4A	NP_001265481.1	tubulin alpha-4A chain isoform 2 [Homo sapiens]	0.00483018	0.00394797	0.00595434	0.00975694	0.00552274	0.00861286	0.00479521	0.00475186	0.00578019
TUBA8	NP_001180343.1	tubulin alpha-8 chain isoform 2 [Homo sapiens]	0	0	0	0	0	0	0	0	0
TUBB	NP_001280141.1	tubulin beta chain isoform a [Homo sapiens]	0.00984166	0.00587249	0.0125953	0.022104	0.0380642	0.0201471	0.0150146	0.0210026	0.0152202
TUBB2A	NP_001060.1	tubulin beta-2A chain isoform 1 [Homo sapiens]	0	0	0	0.00037465	0.00013435	0	0	0	0
TUBB2B	NP_821080.1	tubulin beta-2B chain [Homo sapiens]	0	0	0	0	0	0	0	0	0
TUBB3	NP_006077.2	tubulin beta-3 chain isoform 1 [Homo sapiens]	0	0	0	0.00262212	0.00035427	0.00195331	0.00021762	0	0.00051011
TUBB4A	NP_001276052.1	tubulin beta-4A chain isoform 1 [Homo sapiens]	0	0	0	0.00027026	0.00032207	0.00051962	0	0	0
TUBB4B	NP_006079.1	tubulin beta-4B chain [Homo sapiens]	0.00537209	0.00293909	0.00348835	0.00269492	0.00035825	0.00057801	0.00179855	0.00183508	0.00111923
TUBB6	NP_115914.1	tubulin beta-6 chain isoform 1 [Homo sapiens]	0.00024579	0.00220779	0.00161104	0.0049208	0.00302556	0.00436125	0.00214984	0.00203106	0.00210495
TUBB8	NP_817124.1	tubulin beta-8 chain [Homo sapiens]	0	0	0	9.475e-05	0	0.00080061	0	0	0
TUBG1	NP_001061.2	tubulin gamma-1 chain [Homo sapiens]	0	0.00039381	0	0.00052078	0.00053023	0.00020129	4.916e-05	4.068e-05	7.501e-05
TUBGCP3	NP_001273206.1	0 genes:. 3 proteins in this group did not match any genes. NP_001273206.1:gamma-tubulin complex component 3 isoform 2 [Homo sapiens] ;NP_001273207.1:gamma-tubulin complex component 3 isoform 3 [Homo sapiens] ;NP_006313.1:gamma-tubulin complex component 3 isoform 1 [Homo sapiens] ;	0	0	0	2.618e-05	0	6.747e-05	2.472e-05	2.046e-05	0
TUFM	NP_003312.3	elongation factor Tu, mitochondrial precursor [Homo sapiens]	0.00196102	0.00195173	0.00213653	0.00345855	0.00236507	0.00272676	0.00155925	0.00133076	0.00137557
TWF2	NP_009215.1	twinfilin-2 [Homo sapiens]	0	0.00012723	0	0	0	0	0	0	0
TXN	NP_003320.2	thioredoxin isoform 1 [Homo sapiens]	0.0418089	0.0181836	0.0591725	0.00268425	0	0.00317014	0.0008446	0.00104847	0.00144993
TXNDC5	NP_001139021.1	0 genes:. 2 proteins in this group did not match any genes. NP_001139021.1:thioredoxin domain-containing protein 5 isoform 3 [Homo sapiens] ;NP_110437.2:thioredoxin domain-containing protein 5 isoform 1 precursor [Homo sapiens] ;	0	0	0.0002609	0.00014498	0	0.00037359	0	0	0
TXNRD1	NP_001087240.1	0 genes:. 3 proteins in this group did not match any genes. NP_001087240.1:thioredoxin reductase 1, cytoplasmic isoform 3 [Homo sapiens] ;NP_001248374.1:thioredoxin reductase 1, cytoplasmic isoform 4 [Homo sapiens] ;NP_003321.3:thioredoxin reductase 1, cytoplasmic isoform 1 [Homo sapiens] ;	0.00027497	0.00075257	0.001042	0.00047047	0	0.00032638	0.00020497	0.00022617	0.00010426
U2AF2	NP_001012496.1	0 genes:. 2 proteins in this group did not match any genes. NP_001012496.1:splicing factor U2AF 65 kDa subunit isoform b [Homo sapiens] ;NP_009210.1:splicing factor U2AF 65 kDa subunit isoform a [Homo sapiens] ;	0	0	0.00017947	0.0002992	0	0.00032124	0.0003295	0.00015582	0.00046689
UBAP2L	NP_001120792.1	0 genes:. 4 proteins in this group did not match any genes. NP_001120792.1:ubiquitin-associated protein 2-like isoform b [Homo sapiens] ;NP_001274744.1:ubiquitin-associated protein 2-like isoform c [Homo sapiens] ;NP_001274745.1:ubiquitin-associated protein 2-like isoform d [Homo sapiens] ;NP_055662.3:ubiquitin-associated protein 2-like isoform a [Homo sapiens] ;	0	0	0	2.389e-05	0	6.157e-05	0	0	0
UBE2L3	NP_001243284.1	0 genes:. 3 proteins in this group did not match any genes. NP_001243284.1:ubiquitin-conjugating enzyme E2 L3 isoform 4 [Homo sapiens] ;NP_001243285.1:ubiquitin-conjugating enzyme E2 L3 isoform 3 [Homo sapiens] ;NP_003338.1:ubiquitin-conjugating enzyme E2 L3 isoform 1 [Homo sapiens] ;	0	0	0.00019937	0	0	0	0	0	0
UBE2V1	NP_001027459.1	0 genes:. 7 proteins in this group did not match any genes. NP_001027459.1:ubiquitin-conjugating enzyme E2 variant 1 isoform d [Homo sapiens] ;NP_001244324.1:ubiquitin-conjugating enzyme E2 variant 1 isoform e [Homo sapiens] ;NP_001244325.1:ubiquitin-conjugating enzyme E2 variant 1 isoform f [Homo sapiens] ;NP_001269509.1:ubiquitin-conjugating enzyme E2 variant 1 isoform i [Homo sapiens] ;NP_0033…	0.00048559	0.00030205	0	0	0	0	0	0	0
UBE3C	NP_055486.2	ubiquitin-protein ligase E3C [Homo sapiens]	0	0	0	4.337e-05	0	8.382e-05	0	0	0
UBN1	NP_001072982.1	0 genes:. 2 proteins in this group did not match any genes. NP_001072982.1:ubinuclein-1 isoform a [Homo sapiens] ;NP_001275585.1:ubinuclein-1 isoform b [Homo sapiens] ;	0	0	0	0	0	0	5.865e-05	0	2.983e-05
UBP1	NP_001121632.1	upstream-binding protein 1 isoform LBP-1a [Homo sapiens]	0	0	4.193e-05	0	0	0	4.399e-05	4.045e-05	0.00013425
UBR4	NP_065816.2	E3 ubiquitin-protein ligase UBR4 [Homo sapiens]	0	0	0	0	0	0	0	3.54e-06	3.26e-06
UBR5	NP_001269802.1	0 genes:. 2 proteins in this group did not match any genes. NP_001269802.1:E3 ubiquitin-protein ligase UBR5 isoform 2 [Homo sapiens] ;NP_056986.2:E3 ubiquitin-protein ligase UBR5 isoform 1 [Homo sapiens] ;	0	0	0	0.00010073	0.00017093	6.489e-05	4.754e-05	5.246e-05	6.65e-05
UBXN1	NP_001273006.1	0 genes:. 2 proteins in this group did not match any genes. NP_001273006.1:UBX domain-containing protein 1 isoform 2 [Homo sapiens] ;NP_001273007.1:UBX domain-containing protein 1 isoform 3 [Homo sapiens] ;	0.00024034	0.00074751	0.00056924	0.00015816	0	0.00030566	7.465e-05	6.178e-05	0
UCK2	NP_036606.2	uridine-cytidine kinase 2 [Homo sapiens]	0	0	0.00016194	0	0	0	0	0	0
UGDH	NP_003350.1	UDP-glucose 6-dehydrogenase isoform 1 [Homo sapiens]	0	0	0	0.00038036	0	0.00024502	0	3.714e-05	6.849e-05
UGGT1	NP_064505.1	UDP-glucose:glycoprotein glucosyltransferase 1 precursor [Homo sapiens]	0	0	0	1.51e-05	0	0.00017514	1.426e-05	1.18e-05	5.439e-05
UMPS	NP_000364.1	uridine 5'-monophosphate synthase [Homo sapiens]	0	0	0	9.786e-05	0	0.00012609	0	0	0
UPF1	NP_001284478.1	0 genes:. 2 proteins in this group did not match any genes. NP_001284478.1:regulator of nonsense transcripts 1 isoform 1 [Homo sapiens] ;NP_002902.2:regulator of nonsense transcripts 1 isoform 2 [Homo sapiens] ;	0	0	0	0	0	0	9.819e-05	1.625e-05	7.492e-05
UPF3B	NP_075386.1	0 genes:. 2 proteins in this group did not match any genes. NP_075386.1:regulator of nonsense transcripts 3B isoform 2 [Homo sapiens] ;NP_542199.1:regulator of nonsense transcripts 3B isoform 1 [Homo sapiens] ;	0	0	0	0	0	0	9.434e-05	3.904e-05	7.198e-05
UQCRC2	NP_003357.2	cytochrome b-c1 complex subunit 2, mitochondrial precursor [Homo sapiens]	0	9.802e-05	0	0.00020739	0	0.0009352	0.00029365	4.05e-05	7.468e-05
UQCRH	NP_001284494.1	0 genes:. 3 proteins in this group did not match any genes. NP_001284494.1:cytochrome b-c1 complex subunit 6, mitochondrial isoform 2 precursor [Homo sapiens] ;NP_001284495.1:cytochrome b-c1 complex subunit 6, mitochondrial isoform 3 precursor [Homo sapiens] ;NP_005995.2:cytochrome b-c1 complex subunit 6, mitochondrial isoform 1 precursor [Homo sapiens] ;	0	0	0.0009945	0.00110528	0	0.00142402	0.00052166	0.00064759	0
USP10	NP_001259004.1	0 genes:. 2 proteins in this group did not match any genes. NP_001259004.1:ubiquitin carboxyl-terminal hydrolase 10 isoform 1 [Homo sapiens] ;NP_005144.2:ubiquitin carboxyl-terminal hydrolase 10 isoform 2 [Homo sapiens] ;	0	0	0	0	0	0	5.529e-05	0	8.437e-05
USP11	NP_004642.2	ubiquitin carboxyl-terminal hydrolase 11 [Homo sapiens]	0	0	0	2.439e-05	0	3.142e-05	0	0	0
USP39	NP_001243656.1	0 genes:. 3 proteins in this group did not match any genes. NP_001243656.1:U4/U6.U5 tri-snRNP-associated protein 2 isoform 3 [Homo sapiens] ;NP_001243657.1:U4/U6.U5 tri-snRNP-associated protein 2 isoform 4 [Homo sapiens] ;NP_006581.2:U4/U6.U5 tri-snRNP-associated protein 2 isoform 1 [Homo sapiens] ;	0	0	0	0	0	0	0	3.768e-05	6.947e-05
USP5	NP_001092006.1	0 genes:. 2 proteins in this group did not match any genes. NP_001092006.1:ubiquitin carboxyl-terminal hydrolase 5 isoform 1 [Homo sapiens] ;NP_003472.2:ubiquitin carboxyl-terminal hydrolase 5 isoform 2 [Homo sapiens] ;	0	0.0001035	0.00014778	0	0	0	0	0	0
USP7	NP_001273387.1	0 genes:. 3 proteins in this group did not match any genes. NP_001273387.1:ubiquitin carboxyl-terminal hydrolase 7 isoform 3 [Homo sapiens] ;NP_001308787.1:ubiquitin carboxyl-terminal hydrolase 7 isoform 4 [Homo sapiens] ;NP_003461.2:ubiquitin carboxyl-terminal hydrolase 7 isoform 1 [Homo sapiens] ;	3.558e-05	0.00013281	0	4.683e-05	0	0.00024136	0.00022104	0.00018293	0.00021925
USP9X	NP_001034679.2	0 genes:. 2 proteins in this group did not match any genes. NP_001034679.2:probable ubiquitin carboxyl-terminal hydrolase FAF-X isoform 3 [Homo sapiens] ;NP_001034680.2:probable ubiquitin carboxyl-terminal hydrolase FAF-X isoform 4 [Homo sapiens] ;	0	0	0	0	0	0	3.451e-05	0	1.316e-05
UTP18	NP_057085.2	U3 small nucleolar RNA-associated protein 18 homolog [Homo sapiens]	0	0	0	0	0	0	0.00011963	0	0.00024339
VAPA	NP_003565.4	0 genes:. 2 proteins in this group did not match any genes. NP_003565.4:vesicle-associated membrane protein-associated protein A isoform 1 [Homo sapiens] ;NP_919415.2:vesicle-associated membrane protein-associated protein A isoform 2 [Homo sapiens] ;	0.00024279	0.00015103	0.00014376	0	0	0	0.00030164	0.00012482	0
VARS	NP_006286.1	valine--tRNA ligase [Homo sapiens]	2.824e-05	0	3.344e-05	0	0	0	0	0	0
VASP	NP_003361.1	vasodilator-stimulated phosphoprotein [Homo sapiens]	0	0	0.00011123	0	0	0	0	0	0
VBP1	NP_001290472.1	0 genes:. 2 proteins in this group did not match any genes. NP_001290472.1:prefoldin subunit 3 isoform 2 [Homo sapiens] ;NP_003363.1:prefoldin subunit 3 isoform 1 [Homo sapiens] ;	0	0.00038113	0.0012698	0.0264104	0.0200134	0.0141562	0.00856376	0.00929227	0.00537241
VCL	NP_003364.1	0 genes:. 2 proteins in this group did not match any genes. NP_003364.1:vinculin isoform VCL [Homo sapiens] ;NP_054706.1:vinculin isoform meta-VCL [Homo sapiens] ;	0	4.165e-05	0.00011895	0	0	0	0	0	0
VCP	NP_009057.1	transitional endoplasmic reticulum ATPase [Homo sapiens]	0.00079706	0.00115687	0.00115366	0.00087421	0.00029669	0.00108877	0.00033008	0.00034147	0.0005037
VEGFA	NP_001020537.2	0 genes:. 9 proteins in this group did not match any genes. NP_001020537.2:vascular endothelial growth factor A isoform a [Homo sapiens] ;NP_001020538.2:vascular endothelial growth factor A isoform c [Homo sapiens] ;NP_001020539.2:vascular endothelial growth factor A isoform d [Homo sapiens] ;NP_001020540.2:vascular endothelial growth factor A isoform e [Homo sapiens] ;NP_001020541.2:vascular end…	0	0	0.00010259	0	0	0	0	0	0
VEZF1	NP_009077.2	vascular endothelial zinc finger 1 [Homo sapiens]	0	0	0	0	0	0	8.511e-05	3.522e-05	0.00016234
VIM	NP_003371.2	vimentin [Homo sapiens]	0.00022977	0.00019057	0.0007256	0.00027068	0.00025658	6.494e-05	0.00028546	0.00011812	0.0001089
VPS35	NP_060676.2	vacuolar protein sorting-associated protein 35 [Homo sapiens]	0	0	0	0	0	0	8.356e-05	2.305e-05	0
VWA8	NP_055873.1	von Willebrand factor A domain-containing protein 8 isoform a precursor [Homo sapiens]	0	0	0	3.699e-05	0	4.765e-05	2.328e-05	0	1.776e-05
WARS	NP_776049.1	0 genes:. 2 proteins in this group did not match any genes. NP_776049.1:tryptophan--tRNA ligase, cytoplasmic isoform a [Homo sapiens] ;NP_998811.1:tryptophan--tRNA ligase, cytoplasmic isoform b [Homo sapiens] ;	0	0	0	9.973e-05	0	0.00019274	9.414e-05	0	3.591e-05
WBP11	NP_057396.1	WW domain-binding protein 11 [Homo sapiens]	0	0.00013854	0	0.00014657	0	4.721e-05	0.00013835	5.725e-05	0.00018473
WBP2	NP_036610.2	WW domain-binding protein 2 [Homo sapiens]	0	0.00017012	0	0	0	0	0	0	0
WDR3	NP_006775.1	WD repeat-containing protein 3 [Homo sapiens]	0	0	0	0	0	0	2.351e-05	3.891e-05	0
WDR36	NP_644810.1	WD repeat-containing protein 36 [Homo sapiens]	0	0	0	0	0	0	0	5.788e-05	7.115e-05
WDR48	NP_001290331.1	0 genes:. 3 proteins in this group did not match any genes. NP_001290331.1:WD repeat-containing protein 48 isoform 2 [Homo sapiens] ;NP_001290332.1:WD repeat-containing protein 48 isoform 3 [Homo sapiens] ;NP_065890.1:WD repeat-containing protein 48 isoform 1 [Homo sapiens] ;	0	0	0	0	0	0	7.452e-05	6.167e-05	2.843e-05
WDR5	NP_438172.1	WD repeat-containing protein 5 [Homo sapiens]	0	0	0	0	0	0	0.00119482	0.00148325	0.00157003
WDR55	NP_060176.2	WD repeat-containing protein 55 [Homo sapiens]	0	0.00011593	0	0	0	0	0	0	0
WDR6	NP_060501.3	WD repeat-containing protein 6 isoform 1 [Homo sapiens]	0	3.858e-05	0	6.122e-05	0	2.629e-05	5.779e-05	7.971e-05	0.00027924
WDR61	NP_079510.1	WD repeat-containing protein 61 isoform a [Homo sapiens]	0	0.00014558	0	7.701e-05	0	0.00049607	0.00021807	0	0.00011092
WDR70	NP_060504.1	WD repeat-containing protein 70 [Homo sapiens]	0	6.789e-05	6.463e-05	0	0	0	0	0	0
WDR75	NP_001290025.1	0 genes:. 2 proteins in this group did not match any genes. NP_001290025.1:WD repeat-containing protein 75 isoform 2 [Homo sapiens] ;NP_115544.1:WD repeat-containing protein 75 isoform 1 [Homo sapiens] ;	0	0	0	0	0	0	0	4.791e-05	8.833e-05
WDR77	NP_001303991.1	0 genes:. 3 proteins in this group did not match any genes. NP_001303991.1:methylosome protein 50 isoform 1 [Homo sapiens] ;NP_001303992.1:methylosome protein 50 isoform 3 [Homo sapiens] ;NP_077007.1:methylosome protein 50 isoform 2 [Homo sapiens] ;	0.00010082	0	0.00023879	0.0001327	0	0.00017096	0.00012526	0	0.00023892
WDR82	NP_079498.2	WD repeat-containing protein 82 [Homo sapiens]	0	0	0.00013504	7.504e-05	0	0.00038671	0	0	0
WIZ	NP_067064.2	protein Wiz [Homo sapiens]	0	0	0	0	0	0	0.00039092	0.00046217	0.00031957
WRN	NP_000544.2	Werner syndrome ATP-dependent helicase [Homo sapiens]	0	0	0	0	0	0	3.096e-05	0	1.181e-05
WRNIP1	NP_064520.2	0 genes:. 2 proteins in this group did not match any genes. NP_064520.2:ATPase WRNIP1 isoform 1 [Homo sapiens] ;NP_569079.1:ATPase WRNIP1 isoform 2 [Homo sapiens] ;	0	0	0	7.064e-05	0	0.00018202	0	8.277e-05	2.544e-05
WWP2	NP_001257382.1	NEDD4-like E3 ubiquitin-protein ligase WWP2 isoform 4 [Homo sapiens]	0	0	0	0	0	0	2.94e-05	0	2.243e-05
XPO1	NP_003391.1	exportin-1 [Homo sapiens]	0	0	3.946e-05	0	0	0	0	0	0
XRCC1	NP_006288.2	DNA repair protein XRCC1 [Homo sapiens]	0	0	0	0	0	0	0.00056039	0.00052175	0.0003474
XRCC5	NP_066964.1	X-ray repair cross-complementing protein 5 [Homo sapiens]	0	6.066e-05	0.00011548	0.00080216	0.00016334	0.00086813	0.0059364	0.00503826	0.00582348
XRCC6	NP_001460.1	X-ray repair cross-complementing protein 6 isoform 1 [Homo sapiens]	0.00041024	7.291e-05	0.00020821	0.00053993	0.00039267	0.00054658	0.00258475	0.0025308	0.00369426
XRN2	NP_001304889.1	0 genes:. 2 proteins in this group did not match any genes. NP_001304889.1:5'-3' exoribonuclease 2 isoform 1 [Homo sapiens] ;NP_036387.2:5'-3' exoribonuclease 2 isoform 2 [Homo sapiens] ;	0	4.319e-05	0	2.285e-05	0	2.944e-05	0.00017253	0.00010709	0.00029619
YARS	NP_003671.1	tyrosine--tRNA ligase, cytoplasmic [Homo sapiens]	0	8.409e-05	0	0	0	0	8.398e-05	0	6.408e-05
YBX1	NP_004550.2	nuclease-sensitive element-binding protein 1 [Homo sapiens]	0.00088125	0.00054817	0.00234811	0	0	0	0.00049268	0.00094654	0.00088993
YBX3	NP_003642.3	Y-box-binding protein 3 isoform a [Homo sapiens]	0.00019188	0	0	0	0	0	0.00010728	6.342e-05	0.00036171
YME1L1	NP_001240795.1	0 genes:. 3 proteins in this group did not match any genes. NP_001240795.1:ATP-dependent zinc metalloprotease YME1L1 isoform 4 [Homo sapiens] ;NP_055078.1:ATP-dependent zinc metalloprotease YME1L1 isoform 3 [Homo sapiens] ;NP_647473.1:ATP-dependent zinc metalloprotease YME1L1 isoform 1 [Homo sapiens] ;	0	0	0	6.878e-05	0	0.00013292	0	0	0
YWHAB	NP_647539.1	14-3-3 protein beta/alpha [Homo sapiens]	0.00014508	0	0.00017181	0	0	0	0.00018025	0.00037293	0.00020629
YWHAE	NP_006752.1	14-3-3 protein epsilon [Homo sapiens]	0.00055985	0	0.00016575	0.00027632	0.00140667	0.00071201	0.00069555	0.00079149	0.00039802
YWHAG	NP_036611.2	14-3-3 protein gamma [Homo sapiens]	0	0.00089882	0.00068447	0.00076072	0.00048408	0.00073507	0.00026928	0.00103998	0.00075334
YWHAQ	NP_006817.1	14-3-3 protein theta [Homo sapiens]	0	0.00072493	0.00086257	0.00019173	0	0.00024702	0.00063345	0.00157271	0.0006214
YWHAZ	NP_663723.1	14-3-3 protein zeta/delta [Homo sapiens]	0	0.0005437	0.00017251	0.00019173	0.00097606	0.00086458	9.049e-05	0.0008238	0.00027618
ZAK	NP_598407.1	mitogen-activated protein kinase kinase kinase MLT isoform 2 [Homo sapiens]	0	0	9.289e-05	0	0	0	0	0	0
ZBTB43	NP_054726.1	zinc finger and BTB domain-containing protein 43 [Homo sapiens]	0	0	0	0	0	0	4.747e-05	7.858e-05	7.244e-05
ZBTB5	NP_055687.1	zinc finger and BTB domain-containing protein 5 [Homo sapiens]	0	0	0	0	0	0	0.00016374	2.71e-05	2.499e-05
ZBTB7B	NP_001239335.1	0 genes:. 2 proteins in this group did not match any genes. NP_001239335.1:zinc finger and BTB domain-containing protein 7B isoform 2 [Homo sapiens] ;NP_001243384.1:zinc finger and BTB domain-containing protein 7B isoform 1 [Homo sapiens] ;	0	0	0	0	0	0	0.00027085	9.606e-05	0.00014761
ZC3H4	NP_055983.1	zinc finger CCCH domain-containing protein 4 [Homo sapiens]	0	0	0	0	0	0	0	1.408e-05	3.895e-05
ZC3HAV1	NP_064504.2	0 genes:. 2 proteins in this group did not match any genes. NP_064504.2:zinc finger CCCH-type antiviral protein 1 isoform 1 [Homo sapiens] ;NP_078901.3:zinc finger CCCH-type antiviral protein 1 isoform 2 [Homo sapiens] ;	0	0	0	0	0	0	9.832e-05	0.00018308	0.0002438
ZC4H2	NP_001171504.1	0 genes:. 2 proteins in this group did not match any genes. NP_001171504.1:zinc finger C4H2 domain-containing protein isoform 3 [Homo sapiens] ;NP_061154.1:zinc finger C4H2 domain-containing protein isoform 1 [Homo sapiens] ;	0.00020279	0	0	0	0	0	0	0	0
ZFHX3	NP_008816.3	zinc finger homeobox protein 3 isoform A [Homo sapiens]	0	0	0	0	0	0	2.395e-05	1.982e-05	5.025e-05
ZFP64	NP_001306075.1	0 genes:. 2 proteins in this group did not match any genes. NP_001306075.1:zinc finger protein 64 isoform e [Homo sapiens] ;NP_955459.2:zinc finger protein 64 isoform d [Homo sapiens] ;	0	0	0	0	0	0	0	4.307e-05	7.942e-05
ZG16B	NP_660295.2	zymogen granule protein 16 homolog B precursor [Homo sapiens]	0.00034318	0	0	0	0	0	0	0	0
ZHX1	NP_009153.3	zinc fingers and homeoboxes protein 1 [Homo sapiens]	0	0	0	0	0	0	5.079e-05	6.305e-05	3.875e-05
ZMYM2	NP_932072.1	zinc finger MYM-type protein 2 [Homo sapiens]	0	0	0	5.117e-05	0	2.198e-05	0.00320403	0.00218527	0.00226036
ZMYM3	NP_963893.1	zinc finger MYM-type protein 3 isoform 1 [Homo sapiens]	0	0	0	0	0	0	0.00043694	0.00034822	0.00055563
ZMYM4	NP_005086.2	zinc finger MYM-type protein 4 [Homo sapiens]	0	0	0	0	0	0	2.864e-05	1.185e-05	3.278e-05
ZMYND8	NP_001268702.1	0 genes:. 5 proteins in this group did not match any genes. NP_001268702.1:protein kinase C-binding protein 1 isoform g [Homo sapiens] ;NP_001268703.1:protein kinase C-binding protein 1 isoform h [Homo sapiens] ;NP_001268704.1:protein kinase C-binding protein 1 isoform i [Homo sapiens] ;NP_001268705.1:protein kinase C-binding protein 1 isoform j [Homo sapiens] ;NP_898868.1:protein kinase C-bindin…	0	0	0	0	0	0	0.00010957	0.00013603	0.00018114
ZNF148	NP_068799.2	zinc finger protein 148 [Homo sapiens]	0	0	0	0	0	0	0	4.622e-05	6.391e-05
ZNF207	NP_001027464.1	0 genes:. 3 proteins in this group did not match any genes. NP_001027464.1:BUB3-interacting and GLEBS motif-containing protein ZNF207 isoform b [Homo sapiens] ;NP_001091977.1:BUB3-interacting and GLEBS motif-containing protein ZNF207 isoform c [Homo sapiens] ;NP_003448.1:BUB3-interacting and GLEBS motif-containing protein ZNF207 isoform a [Homo sapiens] ;	0.00015417	0.0001918	0	0	0	0	0	7.926e-05	3.654e-05
ZNF217	NP_006517.1	zinc finger protein 217 [Homo sapiens]	0	0	0	0	0	0	0.00205205	0.00162824	0.0018885
ZNF219	NP_057507.2	zinc finger protein 219 [Homo sapiens]	0	0	0	0	0	0	0.00070627	0.00027954	0.00065602
ZNF281	NP_001268223.1	0 genes:. 2 proteins in this group did not match any genes. NP_001268223.1:zinc finger protein 281 isoform 2 [Homo sapiens] ;NP_036614.1:zinc finger protein 281 isoform 1 [Homo sapiens] ;	0	0	0	0	0	0	5.162e-05	0	5.908e-05
ZNF384	NP_001035009.1	0 genes:. 3 proteins in this group did not match any genes. NP_001035009.1:zinc finger protein 384 isoform c [Homo sapiens] ;NP_001129206.1:zinc finger protein 384 isoform d [Homo sapiens] ;NP_597733.2:zinc finger protein 384 isoform a [Homo sapiens] ;	0	0	0	0	0	0	0	0.0001194	0.00011008
ZNF512	NP_001258215.1	0 genes:. 4 proteins in this group did not match any genes. NP_001258215.1:zinc finger protein 512 isoform b [Homo sapiens] ;NP_001258218.1:zinc finger protein 512 isoform d [Homo sapiens] ;NP_001258247.1:zinc finger protein 512 isoform c [Homo sapiens] ;NP_115810.2:zinc finger protein 512 isoform a [Homo sapiens] ;	0	0	0	0	0	0	4.121e-05	0	3.144e-05
ZNF512B	NP_065764.1	zinc finger protein 512B [Homo sapiens]	0	0	0	0	0	0	9.942e-05	0	0.00018964
ZNF521	NP_001295154.1	0 genes:. 2 proteins in this group did not match any genes. NP_001295154.1:zinc finger protein 521 isoform 2 [Homo sapiens] ;NP_056276.1:zinc finger protein 521 isoform 1 [Homo sapiens] ;	0	0	0	0	0	0	0.00024386	8.409e-05	0.00018606
ZNF532	NP_060651.2	zinc finger protein 532 [Homo sapiens]	0	0	0	0	0	0	1.704e-05	0	1.3e-05
ZNF592	NP_055445.2	zinc finger protein 592 [Homo sapiens]	0	0	0	0	0	0	0.00015749	5.793e-05	0.00021362
ZNF609	NP_055857.1	zinc finger protein 609 [Homo sapiens]	0	0	0	0	0	0	3.143e-05	2.601e-05	3.597e-05
ZNF622	NP_219482.1	zinc finger protein 622 [Homo sapiens]	0	0	0	0	0	0	0	3.847e-05	0.00017731
ZNF629	NP_001073886.1	zinc finger protein 629 [Homo sapiens]	0	0	0	0	0	0	0	4.223e-05	1.947e-05
ZNF644	NP_958357.1	zinc finger protein 644 isoform 1 [Homo sapiens]	0	0	0	0	0	0	3.341e-05	2.765e-05	3.824e-05
ZNF687	NP_065883.1	zinc finger protein 687 [Homo sapiens]	0	0	0	0	0	0	1.792e-05	0	5.47e-05
ZNF787	NP_001002836.2	zinc finger protein 787 [Homo sapiens]	0	0	0	0	0	0	0.00011608	4.803e-05	0.00026569
ZNF800	NP_789784.2	zinc finger protein 800 [Homo sapiens]	0	0	0	0	0	0	0.00040067	0.00049739	0.00048404
ZNF827	NP_001293144.1	0 genes:. 2 proteins in this group did not match any genes. NP_001293144.1:zinc finger protein 827 isoform 1 [Homo sapiens] ;NP_849157.2:zinc finger protein 827 isoform 2 [Homo sapiens] ;	0	0	0	0	0	0	0	0.00010184	0.00014083
ZSCAN21	NP_666019.1	zinc finger and SCAN domain-containing protein 21 [Homo sapiens]	0	0	0	0	0	0	9.374e-05	3.879e-05	0
ZYX	NP_003452.1	zyxin [Homo sapiens]	0	0	7.389e-05	0	0	0	0	0	0

## Sheet: CCT
			Control dNSAF values			Experimental dNSAF values						QSPEC values
Gene	Locus	Description	Control #1	Control #2	Control #3	Experiment Halo HDAC1 #1	Experiment Halo HDAC1 #2	Experiment Halo HDAC1 #3	Experiment HDAC1 Halo #1	Experiment HDAC1 Halo #2	Experiment HDAC1 Halo #3	Halo HDAC1 Control log2FC	Halo HDAC1 Control FDR up	HDAC1 Halo log2FC	HDAC1 Halo FDR up
HDAC1	NP_004955.2	histone deacetylase 1 [Homo sapiens]	0	9.212e-05	4.384e-05	0.0622322	0.0613657	0.0598511	0.0676481	0.0805296	0.0634909	5.38	0	5.754	0
TCP1	NP_110379.2	T-complex protein 1 subunit alpha isoform a [Homo sapiens]	0.00019257	0.0003993	0.00060814	0.02467	0.0720414	0.0240015	0.0137171	0.0141572	0.0114699	4.551	0	4.413	0
CCT2	NP_006422.1	T-complex protein 1 subunit beta isoform 1 [Homo sapiens]	0.00053369	0.00049796	0.00118503	0.0344625	0.0715169	0.0451361	0.0125565	0.0148844	0.0133429	4.352	0	3.675	0
CCT3	NP_005989.3	T-complex protein 1 subunit gamma isoform a [Homo sapiens]	0.00019646	0.00016294	0.00038776	0.0172814	0.020842	0.0134923	0.00646813	0.00747398	0.00509027	4.27	0	4.12	0
CCT4	NP_006421.2	T-complex protein 1 subunit delta isoform a [Homo sapiens]	0.00052973	0	0.00031366	0.0196961	0.0326092	0.0189198	0.0090081	0.00762526	0.0061826	4.244	0	3.92	0
CCT5	NP_036205.1	T-complex protein 1 subunit epsilon isoform a [Homo sapiens]	0.00065971	0.00090281	0.00039063	0.0265696	0.0324887	0.0243873	0.00852401	0.0107851	0.00800453	3.937	0	3.514	0
CCT6A	NP_001753.1	T-complex protein 1 subunit zeta isoform a [Homo sapiens]	6.721e-05	0.00016724	0.00023879	0.0363241	0.0763319	0.0329021	0.0170706	0.0198652	0.0115184	5.559	0	5.286	0
CCT6B	NP_006575.2	T-complex protein 1 subunit zeta-2 isoform 1 [Homo sapiens]	0	0	0	0.00056642	0.00022761	0.00095032	0.00025719	0.00010739	0.00017328	2.418	0.013394	1.724	0.186892
CCT7	NP_006420.1	T-complex protein 1 subunit eta isoform a [Homo sapiens]	0.00019719	0.00016354	0.00023351	0.0280721	0.0636371	0.0236845	0.0129022	0.0157126	0.0106542	4.915	0	5.334	0
CCT8	NP_006576.2	T-complex protein 1 subunit theta isoform 1 [Homo sapiens]	0.00026052	0.00016205	0.00030851	0.0160724	0.00872754	0.0247385	0.00720141	0.0090737	0.00638974	4.47	0	4.062	0
Bait Normalised dNSAF
			Experimental dNSAF values
Gene	Locus	Description	Experiment Halo HDAC1 #1	Experiment Halo HDAC1 #2	Experiment Halo HDAC1 #3	Halo HDAC1 Mean	Halo HDAC1 SD	Experiment HDAC1 Halo #1	Experiment HDAC1 Halo #2	Experiment HDAC1 Halo #3	HDAC1 Halo Mean	HDAC1 Halo SD
HDAC1	NP_004955.2	histone deacetylase 1 [Homo sapiens]	1	1	1	1	0	1	1	1	1	0
TCP1	NP_110379.2	T-complex protein 1 subunit alpha isoform a [Homo sapiens]	0.396418	1.17397	0.40102	0.657136	0.447596	0.202771	0.175801	0.180654	0.186409	0.0143762
CCT2	NP_006422.1	T-complex protein 1 subunit beta isoform 1 [Homo sapiens]	0.553772	1.16542	0.75414	0.824444	0.311826	0.185614	0.184831	0.210155	0.193534	0.0144001
CCT3	NP_005989.3	T-complex protein 1 subunit gamma isoform a [Homo sapiens]	0.277692	0.339636	0.22543	0.280919	0.0571711	0.0956144	0.0928103	0.0801732	0.0895326	0.00822585
CCT4	NP_006421.2	T-complex protein 1 subunit delta isoform a [Homo sapiens]	0.316494	0.531392	0.316114	0.388	0.124181	0.133161	0.0946889	0.0973777	0.108409	0.0214779
CCT5	NP_036205.1	T-complex protein 1 subunit epsilon isoform a [Homo sapiens]	0.426943	0.529427	0.407467	0.454612	0.0655195	0.126005	0.133927	0.126074	0.128669	0.00455429
CCT6A	NP_001753.1	T-complex protein 1 subunit zeta isoform a [Homo sapiens]	0.583686	1.24388	0.549733	0.792435	0.391336	0.252344	0.246681	0.181418	0.226815	0.0394162
CCT6B	NP_006575.2	T-complex protein 1 subunit zeta-2 isoform 1 [Homo sapiens]	0.00910172	0.00370907	0.0158781	0.00956295	0.00609759	0.00380188	0.00133355	0.00272921	0.00262155	0.00123768
CCT7	NP_006420.1	T-complex protein 1 subunit eta isoform a [Homo sapiens]	0.451087	1.03701	0.395723	0.627941	0.355347	0.190726	0.195116	0.167806	0.184549	0.0146652
CCT8	NP_006576.2	T-complex protein 1 subunit theta isoform 1 [Homo sapiens]	0.258265	0.142222	0.413333	0.271273	0.136023	0.106454	0.112675	0.10064	0.10659	0.00601867

## Sheet: Prefoldin
			Control dNSAF values			Experimental dNSAF values						QSPEC values
Gene	Locus	Description	Control #1	Control #2	Control #3	Experiment Halo HDAC1 #1	Experiment Halo HDAC1 #2	Experiment Halo HDAC1 #3	Experiment HDAC1 Halo #1	Experiment HDAC1 Halo #2	Experiment HDAC1 Halo #3	Halo HDAC1 Control log2FC	Halo HDAC1 Control FDR up	HDAC1 Halo log2FC	HDAC1 Halo FDR up
HDAC1	NP_004955.2	histone deacetylase 1 [Homo sapiens]	0	9.212e-05	4.384e-05	0.0622322	0.0613657	0.0598511	0.0676481	0.0805296	0.0634909	5.38	0	5.754	0
PFDN1	NP_002613.2	prefoldin subunit 1 [Homo sapiens]	0	0	0	0.0100109	0.0127408	0.0146342	0.00327108	0.00210554	0.00263443	3.717	0	2.931	0.000531
PFDN2	NP_036526.2	prefoldin subunit 2 [Homo sapiens]	0.00092703	0.00028832	0	0.00777822	0.00310564	0.00707387	0.00273534	0.00214461	0.00142796	2.847	3e-05	2.149	0.000708
VBP1	NP_001290472.1	0 genes:. 2 proteins in this group did not match any genes. NP_001290472.1:prefoldin subunit 3 isoform 2 [Homo sapiens] ;NP_003363.1:prefoldin subunit 3 isoform 1 [Homo sapiens] ;	0	0.00038113	0.0012698	0.0264104	0.0200134	0.0141562	0.00856376	0.00929227	0.00537241	3.609	0	3.319	0
PFDN4	NP_002614.2	prefoldin subunit 4 [Homo sapiens]	0	0	0	0.00175277	0.00267688	0.00225824	0.0031436	0.00136928	0.00075743	2.12	0.044738	2.545	0.01414
PFDN5	NP_002615.2	prefoldin subunit 5 isoform alpha [Homo sapiens]	0	0	0	0.0122011	0.0139754	0.0129688	0.00834997	0.0069104	0.00373466	3.706	0	4.173	6e-06
PFDN6	NP_055075.1	prefoldin subunit 6 [Homo sapiens]	0	0	0	0.0109243	0.00741502	0.00797562	0.00498409	0.00355587	0.00236035	3.99	0.001719	3.423	0.001933
Bait Normalised dNSAF
			Experimental dNSAF values
Gene	Locus	Description	Experiment Halo HDAC1 #1	Experiment Halo HDAC1 #2	Experiment Halo HDAC1 #3	Halo HDAC1 Mean	Halo HDAC1 SD	Experiment HDAC1 Halo #1	Experiment HDAC1 Halo #2	Experiment HDAC1 Halo #3	HDAC1 Halo Mean	HDAC1 Halo SD
HDAC1	NP_004955.2	histone deacetylase 1 [Homo sapiens]	1	1	1	1	0	1	1	1	1	0
PFDN1	NP_002613.2	prefoldin subunit 1 [Homo sapiens]	0.160864	0.20762	0.244509	0.204331	0.0419194	0.0483544	0.0261461	0.041493	0.0386645	0.0113711
PFDN2	NP_036526.2	prefoldin subunit 2 [Homo sapiens]	0.124987	0.0506087	0.118191	0.0979289	0.0411212	0.0404348	0.0266313	0.0224908	0.0298523	0.00939566
VBP1	NP_001290472.1	0 genes:. 2 proteins in this group did not match any genes. NP_001290472.1:prefoldin subunit 3 isoform 2 [Homo sapiens] ;NP_003363.1:prefoldin subunit 3 isoform 1 [Homo sapiens] ;	0.424386	0.326133	0.236523	0.329014	0.0939645	0.126593	0.115389	0.084617	0.108866	0.0217348
PFDN4	NP_002614.2	prefoldin subunit 4 [Homo sapiens]	0.028165	0.0436217	0.0377309	0.0365059	0.00780085	0.0464699	0.0170034	0.0119297	0.0251344	0.0186505
PFDN5	NP_002615.2	prefoldin subunit 5 isoform alpha [Homo sapiens]	0.196058	0.227739	0.216684	0.213494	0.0160798	0.123432	0.0858119	0.058822	0.0893554	0.0324507
PFDN6	NP_055075.1	prefoldin subunit 6 [Homo sapiens]	0.17554	0.120833	0.133258	0.14321	0.0286794	0.0736767	0.044156	0.0371762	0.0516697	0.0193756

## Sheet: NuRD
			Control dNSAF values			Experimental dNSAF values						QSPEC values
Gene	Locus	Description	Control #1	Control #2	Control #3	Experiment Halo HDAC1 #1	Experiment Halo HDAC1 #2	Experiment Halo HDAC1 #3	Experiment HDAC1 Halo #1	Experiment HDAC1 Halo #2	Experiment HDAC1 Halo #3	Halo HDAC1 Control log2FC	Halo HDAC1 Control FDR up	HDAC1 Halo log2FC	HDAC1 Halo FDR up
HDAC1	NP_004955.2	histone deacetylase 1 [Homo sapiens]	0	9.212e-05	4.384e-05	0.0622322	0.0613657	0.0598511	0.0676481	0.0805296	0.0634909	5.38	0	5.754	0
HDAC2	NP_001518.3	histone deacetylase 2 [Homo sapiens]	0	9.099e-05	4.331e-05	0.0009087	0.00137753	0.00152962	0.0074643	0.00716367	0.00720618	2.801	0.00165	5.084	0
RBBP4	NP_005601.1	histone-binding protein RBBP4 isoform a [Homo sapiens]	8.398e-05	0.00026119	4.972e-05	0.00345254	0.00056267	0.00116295	0.0308371	0.0281916	0.0221566	2.982	0.000122	5.481	0
RBBP7	NP_002884.1	histone-binding protein RBBP7 isoform 2 [Homo sapiens]	0.00025193	0.00020895	0.0005967	0.00196332	0.00056267	0.00075948	0.0164254	0.0136425	0.011179	1.511	0.005666	4.384	0
MTA1	NP_004680.2	metastasis-associated protein MTA1 isoform MTA1 [Homo sapiens]	0	0	0	0.00057316	0	0.00052903	0.00616035	0.00553205	0.00702175	2.514	0.037123	4.934	0
MTA2	NP_004730.2	metastasis-associated protein MTA2 [Homo sapiens]	0	0	0	0.00163678	0.00071597	0.0019026	0.00983565	0.0121031	0.0124954	3.642	0.000865	5.129	0
MTA3 a	NP_001269685.1	metastasis-associated protein MTA3 isoform a [Homo sapiens]	0	0	0	0	0	0	0	0.00026228	0.00057733			2.391	0.035705
MTA3 b	NP_065795.1	metastasis-associated protein MTA3 isoform b [Homo sapiens]	0	0	0	6.841e-05	0	0.00020565	0.00318489	0.00264066	0.00264212	0.83	0.676841	4.457	0
MBD2	NP_003918.1	methyl-CpG-binding domain protein 2 isoform 1 [Homo sapiens]	0	0	0	0.00049873	0.00029092	0.00044176	0.00272331	0.00354695	0.00296858	1.846	0.170714	4.093	0
MBD3	NP_001268382.1	methyl-CpG-binding domain protein 3 isoform 1 [Homo sapiens]	0	0	0	0.00123269	0.00041088	0.0008319	0.011696	0.0171849	0.0144089	2.199	0.050266	5.236	0
GATAD2A	NP_001287875.1	transcriptional repressor p66-alpha isoform 1 [Homo sapiens]	0	0	0	0.00018523	0	0.00033411	0.00405926	0.00371143	0.00341849	1.543	0.223284	5.275	0
GATAD2B	NP_065750.1	transcriptional repressor p66-beta [Homo sapiens]	0	0	0	0.00102979	0.00040326	0.00040824	0.00609111	0.00664489	0.006101	2.64	0.021937	4.668	0
CHD3	NP_001005271.2	chromodomain-helicase-DNA-binding protein 3 isoform 3 [Homo sapiens]	0	0	0	0	0	0	0.00278203	0.00360641	0.00314128			5.202	0
CHD4	NP_001264.2	chromodomain-helicase-DNA-binding protein 4 isoform 1 [Homo sapiens]	0	0	0	0.00057735	3.127e-05	0.00061724	0.00594004	0.00806811	0.00634912	3.717	3.5e-05	5.877	0
CDK2AP1	NP_001257363.1	0 genes:. 2 proteins in this group did not match any genes. NP_001257363.1:cyclin-dependent kinase 2-associated protein 1 isoform 2 [Homo sapiens] ;NP_004633.1:cyclin-dependent kinase 2-associated protein 1 isoform 1 [Homo sapiens] ;	0	0	0	0	0	0	0.00611603	0.008436	0.00641635			3.495	0.000557
Bait Normalised dNSAF
			Experimental dNSAF values
Gene	Locus	Description	Experiment Halo HDAC1 #1	Experiment Halo HDAC1 #2	Experiment Halo HDAC1 #3	Halo HDAC1 Mean	Halo HDAC1 SD	Experiment HDAC1 Halo #1	Experiment HDAC1 Halo #2	Experiment HDAC1 Halo #3	HDAC1 Halo Mean	HDAC1 Halo SD
HDAC1	NP_004955.2	histone deacetylase 1 [Homo sapiens]	1	1	1	1	0	1	1	1	1	0
HDAC2	NP_001518.3	histone deacetylase 2 [Homo sapiens]	0.0146018	0.0224479	0.0255571	0.0208689	0.00564575	0.11034	0.0889569	0.113499	0.104265	0.0133514
RBBP4	NP_005601.1	histone-binding protein RBBP4 isoform a [Homo sapiens]	0.0554784	0.00916913	0.0194307	0.0280261	0.0243217	0.455846	0.350077	0.348973	0.384966	0.0613867
RBBP7	NP_002884.1	histone-binding protein RBBP7 isoform 2 [Homo sapiens]	0.0315483	0.00916913	0.0126895	0.0178023	0.0120338	0.242807	0.16941	0.176073	0.196097	0.0405894
MTA1	NP_004680.2	metastasis-associated protein MTA1 isoform MTA1 [Homo sapiens]	0.00921002	0	0.00883909	0.00601637	0.00521363	0.0910646	0.0686958	0.110595	0.0901184	0.0209654
MTA2	NP_004730.2	metastasis-associated protein MTA2 [Homo sapiens]	0.0263012	0.0116673	0.0317889	0.0232524	0.0104015	0.145394	0.150293	0.196806	0.164164	0.0283741
MTA3 a	NP_001269685.1	metastasis-associated protein MTA3 isoform a [Homo sapiens]	0	0	0	0	0	0	0.00325694	0.00909311	0.00411668	0.00460712
MTA3 b	NP_065795.1	metastasis-associated protein MTA3 isoform b [Homo sapiens]	0.00109927	0	0.00343602	0.00151176	0.00175476	0.0470803	0.0327912	0.0416142	0.0404952	0.00720997
MBD2	NP_003918.1	methyl-CpG-binding domain protein 2 isoform 1 [Homo sapiens]	0.00801402	0.00474076	0.00738098	0.00671192	0.00173617	0.040257	0.0440453	0.046756	0.0436861	0.00326435
MBD3	NP_001268382.1	methyl-CpG-binding domain protein 3 isoform 1 [Homo sapiens]	0.0198079	0.00669559	0.0138995	0.0134677	0.00656682	0.172894	0.213398	0.226944	0.204412	0.0281229
GATAD2A	NP_001287875.1	transcriptional repressor p66-alpha isoform 1 [Homo sapiens]	0.00297643	0	0.00558235	0.00285293	0.00279322	0.0600055	0.0460878	0.0538422	0.0533118	0.00697403
GATAD2B	NP_065750.1	transcriptional repressor p66-beta [Homo sapiens]	0.0165475	0.00657142	0.00682092	0.00997996	0.00568906	0.0900411	0.0825148	0.0960925	0.0895495	0.00680218
CHD3	NP_001005271.2	chromodomain-helicase-DNA-binding protein 3 isoform 3 [Homo sapiens]	0	0	0	0	0	0.041125	0.0447836	0.0494761	0.0451282	0.00418617
CHD4	NP_001264.2	chromodomain-helicase-DNA-binding protein 4 isoform 1 [Homo sapiens]	0.00927735	0.000509568	0.0103129	0.00669995	0.00538597	0.0878079	0.100188	0.1	0.0959988	0.00709414
CDK2AP1	NP_001257363.1	0 genes:. 2 proteins in this group did not match any genes. NP_001257363.1:cyclin-dependent kinase 2-associated protein 1 isoform 2 [Homo sapiens] ;NP_004633.1:cyclin-dependent kinase 2-associated protein 1 isoform 1 [Homo sapiens] ;	0	0	0	0	0	0.0904095	0.104756	0.101059	0.0987418	0.00744898

## Sheet: Sin3
			Control dNSAF values			Experimental dNSAF values						QSPEC values
Gene	Locus	Description	Control #1	Control #2	Control #3	Experiment Halo HDAC1 #1	Experiment Halo HDAC1 #2	Experiment Halo HDAC1 #3	Experiment HDAC1 Halo #1	Experiment HDAC1 Halo #2	Experiment HDAC1 Halo #3	Halo HDAC1 Control log2FC	Halo HDAC1 Control FDR up	HDAC1 Halo log2FC	HDAC1 Halo FDR up
HDAC1	NP_004955.2	histone deacetylase 1 [Homo sapiens]	0	9.212e-05	4.384e-05	0.0622322	0.0613657	0.0598511	0.0676481	0.0805296	0.0634909	5.38	0	5.754	0
HDAC2	NP_001518.3	histone deacetylase 2 [Homo sapiens]	0	9.099e-05	4.331e-05	0.0009087	0.00137753	0.00152962	0.0074643	0.00716367	0.00720618	2.801	0.00165	5.084	0
RBBP4	NP_005601.1	histone-binding protein RBBP4 isoform a [Homo sapiens]	8.398e-05	0.00026119	4.972e-05	0.00345254	0.00056267	0.00116295	0.0308371	0.0281916	0.0221566	2.982	0.000122	5.481	0
RBBP4	NP_001128728.1	histone-binding protein RBBP4 isoform c [Homo sapiens]	9.151e-05	0.00028463	5.419e-05	0	0	0	0	0	0	-0.511	0.916028	-0.406	0.786282
RBBP7	NP_002884.1	histone-binding protein RBBP7 isoform 2 [Homo sapiens]	0.00025193	0.00020895	0.0005967	0.00196332	0.00056267	0.00075948	0.0164254	0.0136425	0.011179	1.511	0.005666	4.384	0
SIN3A	NP_056292.1	paired amphipathic helix protein Sin3a [Homo sapiens]	0	0	0	0.00016605	0	0.00042538	0.00411612	0.00524955	0.00454899	2.467	0.049626	5.531	0
SIN3B	NP_001284524.1	paired amphipathic helix protein Sin3b isoform 2 [Homo sapiens]	0	0	0	0	0	0	0.00091546	0.00069475	0.00095306			3.86	1.5e-05
SUDS3	NP_071936.2	sin3 histone deacetylase corepressor complex component SDS3 [Homo sapiens]	0	0	0	0	0	0	0.00277133	0.00179008	0.00309436			3.903	7e-06
SAP30	NP_003855.1	histone deacetylase complex subunit SAP30 [Homo sapiens]	0	0	0	0	0	0	0.00272094	0.00183483	0.00222981			3.441	0.000427
SAP30L	NP_078908.1	histone deacetylase complex subunit SAP30L isoform 1 [Homo sapiens]	0	0	0	0	0	0	0.00121151	0.00080211	0.0010168			2.508	0.02779
SAP130	NP_001139400.1	histone deacetylase complex subunit SAP130 isoform a [Homo sapiens]	0	0	0	6.506e-05	0	5.588e-05	0.00081886	0.00072851	0.00089031	0.756	0.710673	3.9	0
ARID4A	NP_002883.3	AT-rich interactive domain-containing protein 4A isoform I [Homo sapiens]	0	0	0	0	0	0	0.00023646	0.00011831	0.00024739			2.691	0.016275
ARID4B	NP_057458.4	AT-rich interactive domain-containing protein 4B isoform 1 [Homo sapiens]	0	0	0	0	0	0	0.00088875	0.00096349	0.00100073			4.547	3e-06
BRMS1	NP_001020128.1	0 genes:. 2 proteins in this group did not match any genes. NP_001020128.1:breast cancer metastasis-suppressor 1 isoform 2 [Homo sapiens] ;NP_056214.1:breast cancer metastasis-suppressor 1 isoform 1 [Homo sapiens] ;	0	0	0	0	0	0	0.00114676	0.00113886	0.0019249			3.289	3.8e-05
BRMS1L	NP_115728.2	breast cancer metastasis-suppressor 1-like protein [Homo sapiens]	0	0	0	7.272e-05	0	0.00018737	0.00144143	0.00113612	0.00141402	0.395	0.819302	3.131	7.8e-05
ING1	NP_937862.1	inhibitor of growth protein 1 isoform A [Homo sapiens]	0	0	0	0	0	0	0.00206608	0.00190717	0.00224332			3.405	4e-06
ING2	NP_001555.1	inhibitor of growth protein 2 isoform 1 [Homo sapiens]	0	0	0	0	0	0	0.00110853	0.00098294	0.00144993			3.121	0.004415
FAM60A	NP_067061.1	protein FAM60A [Homo sapiens]	0	0	0	0.00010628	0	0.00013693	0.00270863	0.00157745	0.00260244	-0.05	0.884369	3.706	0.000494
Bait Normalised dNSAF
			Experimental dNSAF values
Gene	Locus	Description	Experiment Halo HDAC1 #1	Experiment Halo HDAC1 #2	Experiment Halo HDAC1 #3	Halo HDAC1 Mean	Halo HDAC1 SD	Experiment HDAC1 Halo #1	Experiment HDAC1 Halo #2	Experiment HDAC1 Halo #3	HDAC1 Halo Mean	HDAC1 Halo SD
HDAC1	NP_004955.2	histone deacetylase 1 [Homo sapiens]	1	1	1	1	0	1	1	1	1	0
HDAC2	NP_001518.3	histone deacetylase 2 [Homo sapiens]	0.0146018	0.0224479	0.0255571	0.0208689	0.00564575	0.11034	0.0889569	0.113499	0.104265	0.0133514
RBBP4	NP_005601.1	histone-binding protein RBBP4 isoform a [Homo sapiens]	0.0554784	0.00916913	0.0194307	0.0280261	0.0243217	0.455846	0.350077	0.348973	0.384966	0.0613867
RBBP4	NP_001128728.1	histone-binding protein RBBP4 isoform c [Homo sapiens]	0	0	0	0	0	0	0	0	0	0
RBBP7	NP_002884.1	histone-binding protein RBBP7 isoform 2 [Homo sapiens]	0.0315483	0.00916913	0.0126895	0.0178023	0.0120338	0.242807	0.16941	0.176073	0.196097	0.0405894
SIN3A	NP_056292.1	paired amphipathic helix protein Sin3a [Homo sapiens]	0.00266823	0	0.0071073	0.00325851	0.00359023	0.0608461	0.0651878	0.0716479	0.0658939	0.00543543
SIN3B	NP_001284524.1	paired amphipathic helix protein Sin3b isoform 2 [Homo sapiens]	0	0	0	0	0	0.0135327	0.00862726	0.015011	0.0123903	0.00334166
SUDS3	NP_071936.2	sin3 histone deacetylase corepressor complex component SDS3 [Homo sapiens]	0	0	0	0	0	0.0409669	0.0222288	0.0487371	0.0373109	0.013627
SAP30	NP_003855.1	histone deacetylase complex subunit SAP30 [Homo sapiens]	0	0	0	0	0	0.040222	0.0227845	0.0351202	0.0327089	0.00896531
SAP30L	NP_078908.1	histone deacetylase complex subunit SAP30L isoform 1 [Homo sapiens]	0	0	0	0	0	0.017909	0.00996043	0.0160149	0.0146281	0.00415179
SAP130	NP_001139400.1	histone deacetylase complex subunit SAP130 isoform a [Homo sapiens]	0.00104544	0	0.00093365	0.000659696	0.000574042	0.0121047	0.00904648	0.0140226	0.0117246	0.00250976
ARID4A	NP_002883.3	AT-rich interactive domain-containing protein 4A isoform I [Homo sapiens]	0	0	0	0	0	0.00349544	0.00146915	0.00389646	0.00295368	0.00130119
ARID4B	NP_057458.4	AT-rich interactive domain-containing protein 4B isoform 1 [Homo sapiens]	0	0	0	0	0	0.0131378	0.0119644	0.0157618	0.0136213	0.00194431
BRMS1	NP_001020128.1	0 genes:. 2 proteins in this group did not match any genes. NP_001020128.1:breast cancer metastasis-suppressor 1 isoform 2 [Homo sapiens] ;NP_056214.1:breast cancer metastasis-suppressor 1 isoform 1 [Homo sapiens] ;	0	0	0	0	0	0.0169518	0.0141421	0.0303177	0.0204706	0.00864284
BRMS1L	NP_115728.2	breast cancer metastasis-suppressor 1-like protein [Homo sapiens]	0.00116853	0	0.0031306	0.00143304	0.00158197	0.0213078	0.0141081	0.0222712	0.019229	0.00446094
ING1	NP_937862.1	inhibitor of growth protein 1 isoform A [Homo sapiens]	0	0	0	0	0	0.0305416	0.0236828	0.0353329	0.0298525	0.00585555
ING2	NP_001555.1	inhibitor of growth protein 2 isoform 1 [Homo sapiens]	0	0	0	0	0	0.0163867	0.0122059	0.0228368	0.0171432	0.00535565
FAM60A	NP_067061.1	protein FAM60A [Homo sapiens]	0.0017078	0	0.00228784	0.00133188	0.00118934	0.04004	0.0195884	0.0409892	0.0335392	0.012091

## Sheet: Circos values
Gene	Halo-HDAC1	HDAC1-Halo
TCP1	657.136	186.409
CCT2	824.444	193.534
CCT3	280.919	89.5326
CCT4	388	108.409
CCT5	454.612	128.669
CCT6A	792.435	226.815
CCT6B	9.56295	2.62155
CCT7	627.941	184.549
CCT8	271.273	106.59
PFDN1	204.331	38.6645
PFDN2	97.929	29.8523
VBP1	329.014	108.866
PFDN4	36.5059	25.1344
PFDN5	213.494	89.3554
PFDN6	143.21	51.6697
CDK2AP1	0	98.7418
CHD4	6.69995	95.9988
CHD3	0	45.1282
GATAD2B	9.97996	89.5495
GATAD2A	2.85293	53.3118
MBD3	13.4677	204.412
MBD2	6.71192	43.6861
MTA3b	1.51176	40.4952
MTA3a	0	4.11668
MTA2	23.2524	164.164
MTA1	6.01637	90.1184
HDAC1	1000	1000
HDAC2	20.8689	104.265
RBBP4	28.0261	384.966
RBBP7	17.8023	196.097
SIN3A	3.25851	65.8939
SIN3B	0	12.3903
SUDS3	0	37.3109
SAP30	0	32.7089
SAP30L	0	14.6281
SAP130	0.6597	11.7246
ARID4A	0	2.95368
ARID4B	0	13.6213
BRMS1	0	20.4706
BRMS1L	1.43304	19.229
ING1	0	29.8525
ING2	0	17.1432
FAM60A	1.33188	33.5392
