# Supplementary material for: Differential HDAC1/2 network analysis reveals a role for prefoldin/CCT in HDAC1/2 complex assembly
Source: Sci Rep. 2018 Sep 12;8:13712. doi: 10.1038/s41598-018-32009-w (PMC6135828; doi:10.1038/s41598-018-32009-w)
Supplement: Supplementary file 5 — Supplementary Table 4 [file 41598_2018_32009_MOESM5_ESM.xlsx]

## Sheet: All proteins
			Control dNSAF values			Experimental dNSAF values
Gene	Locus	Description	Control #1	Control #2	Control #3	Experiment Halo HDAC2 #1	Experiment Halo HDAC2 #2	Experiment Halo HDAC2 #3	Experiment HDAC2 Halo #1	Experiment HDAC2 Halo #2	Experiment HDAC2 Halo #3
42980	NP_001269901.1	0 genes:. 4 proteins in this group did not match any genes. NP_001269901.1:septin-2 isoform b [Homo sapiens] ;NP_001269902.1:septin-2 isoform c [Homo sapiens] ;NP_001307958.1:septin-2 isoform d [Homo sapiens] ;NP_006146.1:septin-2 isoform a [Homo sapiens] ;	0	0	0.00010679	0	0	0	0	0	0
ABCB6	NP_005680.1	ATP-binding cassette sub-family B member 6, mitochondrial [Homo sapiens]	0	0	0	2.24e-05	0	7.61e-05	0	0	0
ABCE1	NP_002931.2	ATP-binding cassette sub-family E member 1 [Homo sapiens]	0	0	0	0	5.83e-05	7.131e-05	0	0	0
ABCF1	NP_001020262.1	0 genes:. 2 proteins in this group did not match any genes. NP_001020262.1:ATP-binding cassette sub-family F member 1 isoform a [Homo sapiens] ;NP_001081.1:ATP-binding cassette sub-family F member 1 isoform b [Homo sapiens] ;	0	0	0.00010009	0	0	0	0.00036901	0.00030804	0.00025756
ABCF2	NP_005683.2	0 genes:. 2 proteins in this group did not match any genes. NP_005683.2:ATP-binding cassette sub-family F member 2 isoform b [Homo sapiens] ;NP_009120.1:ATP-binding cassette sub-family F member 2 isoform a [Homo sapiens] ;	0	0	0	8.925e-05	0.00011017	0.00023582	0	0	0
ACAA1	NP_001598.1	3-ketoacyl-CoA thiolase, peroxisomal isoform a [Homo sapiens]	0	0.00010482	0	0	0	0	0	0	0
ACAA2	NP_006102.2	3-ketoacyl-CoA thiolase, mitochondrial [Homo sapiens]	0	0.0002239	0	0	0	0	0	0	0
ACACA	NP_942131.1	0 genes:. 3 proteins in this group did not match any genes. NP_942131.1:acetyl-CoA carboxylase 1 isoform 1 [Homo sapiens] ;NP_942134.1:acetyl-CoA carboxylase 1 isoform 3 [Homo sapiens] ;NP_942136.1:acetyl-CoA carboxylase 1 isoform 2 [Homo sapiens] ;	0	9.325e-05	1.775e-05	7.92e-06	2.198e-05	5.378e-05	0	0	0
ACAD9	NP_054768.2	acyl-CoA dehydrogenase family member 9, mitochondrial [Homo sapiens]	0	0	0.00020429	0	0	0	0	0	0
ACAT1	NP_000010.1	acetyl-CoA acetyltransferase, mitochondrial precursor [Homo sapiens]	0.00016763	0	0.00019807	4.417e-05	4.089e-05	0.00020008	0	0	0
ACAT2	NP_001290182.1	0 genes:. 2 proteins in this group did not match any genes. NP_001290182.1:acetyl-CoA acetyltransferase, cytosolic isoform 2 [Homo sapiens] ;NP_005882.2:acetyl-CoA acetyltransferase, cytosolic isoform 1 [Homo sapiens] ;	0	0.00010433	0	0	0	0	0	0	0
ACBD3	NP_073572.2	Golgi resident protein GCP60 [Homo sapiens]	0	0.00016835	0	0	0	0	0	0	0
ACLY	NP_001087.2	0 genes:. 2 proteins in this group did not match any genes. NP_001087.2:ATP-citrate synthase isoform 1 [Homo sapiens] ;NP_001290203.1:ATP-citrate synthase isoform 3 [Homo sapiens] ;	0.00045509	0.00028257	0.00057613	0	1.586e-05	7.76e-05	0	0	0
ACOT7	NP_009205.3	0 genes:. 3 proteins in this group did not match any genes. NP_009205.3:cytosolic acyl coenzyme A thioester hydrolase isoform hBACHa [Homo sapiens] ;NP_863654.1:cytosolic acyl coenzyme A thioester hydrolase isoform hBACHb [Homo sapiens] ;NP_863656.1:cytosolic acyl coenzyme A thioester hydrolase isoform hBACHd [Homo sapiens] ;	9.673e-05	0.00048048	0	0	0	0	0	0	0
ACOT9	NP_001028755.2	0 genes:. 2 proteins in this group did not match any genes. NP_001028755.2:acyl-coenzyme A thioesterase 9, mitochondrial isoform b precursor [Homo sapiens] ;NP_001032248.1:acyl-coenzyme A thioesterase 9, mitochondrial isoform a precursor [Homo sapiens] ;	0	0.00010124	0	8.593e-05	3.978e-05	0.00019461	0	0	0
ACSF3	NP_001271245.1	0 genes:. 2 proteins in this group did not match any genes. NP_001271245.1:acyl-CoA synthetase family member 3, mitochondrial isoform 2 [Homo sapiens] ;NP_777577.2:acyl-CoA synthetase family member 3, mitochondrial isoform 1 precursor [Homo sapiens] ;	0.00011508	0	0	0	0	0	0	0	0
ACSL3	NP_976251.1	long-chain-fatty-acid--CoA ligase 3 [Homo sapiens]	0	0	5.873e-05	2.62e-05	0.00012126	0.00011866	0	0	0
ACTA2	NP_001604.1	actin, aortic smooth muscle [Homo sapiens]	0.00090185	0.00041261	0.00050476	0.00010006	0.00032421	0.00120003	0.00041355	0.00041426	0.00072161
ACTB	NP_001092.1	actin, cytoplasmic 1 [Homo sapiens]	0.0333078	0.0131554	0.0215386	0.016375	0.0104248	0.0127341	0.00859219	0.00916236	0.00609388
ACTBL2	NP_001017992.1	beta-actin-like protein 2 [Homo sapiens]	0	0	0	0	5.178e-05	0.00012703	0	0	0
ACTC1	NP_005150.1	actin, alpha cardiac muscle 1 precursor [Homo sapiens]	0.00090185	0.00041261	0.00050476	0.00010006	0.00032421	0	0.00041355	0.00041426	0.00072161
ACTL6A	NP_004292.1	actin-like protein 6A isoform 1 [Homo sapiens]	0	0.0002072	0	0	0	0	0	0.00012135	0.00025366
ACTN4	NP_004915.2	alpha-actinin-4 isoform 1 [Homo sapiens]	0.00035357	0.00039029	0.00064987	2.07e-05	0	4.689e-05	0.00022818	0.00017143	0.0002389
ACTR1A	NP_005727.1	alpha-centractin [Homo sapiens]	9.518e-05	0	0.00011247	0	0	0	0	0	0
ACTR2	NP_001005386.1	0 genes:. 2 proteins in this group did not match any genes. NP_001005386.1:actin-related protein 2 isoform a [Homo sapiens] ;NP_005713.1:actin-related protein 2 isoform b [Homo sapiens] ;	0	0	0	0	4.376e-05	5.353e-05	0	0	0
ADCK4	NP_001136027.1	0 genes:. 2 proteins in this group did not match any genes. NP_001136027.1:aarF domain-containing protein kinase 4 isoform b [Homo sapiens] ;NP_079152.3:aarF domain-containing protein kinase 4 isoform a [Homo sapiens] ;	0	0	0	0	0.00010414	4.246e-05	0	0	0
ADRM1	NP_783163.1	proteasomal ubiquitin receptor ADRM1 isoform 1 [Homo sapiens]	0	0.0001092	0.0002078	0	0	0	0	0	0
ADSL	NP_000017.1	0 genes:. 3 proteins in this group did not match any genes. NP_000017.1:adenylosuccinate lyase isoform a [Homo sapiens] ;NP_001116850.1:adenylosuccinate lyase isoform b [Homo sapiens] ;NP_001304852.1:adenylosuccinate lyase isoform c [Homo sapiens] ;	0	9.183e-05	0	0	0	0	0	0	0
AHCYL1	NP_001229605.1	adenosylhomocysteinase 2 isoform b [Homo sapiens]	0	0	0	0	0	0	0.00075317	5.389e-05	0
AHCYL2	NP_001124192.1	adenosylhomocysteinase 3 isoform b [Homo sapiens]	0	0	0	9.276e-05	8.587e-05	7.003e-05	0	0	0
AHNAK	NP_001611.1	neuroblast differentiation-associated protein AHNAK isoform 1 [Homo sapiens]	6.08e-06	0.00012073	2.872e-05	2.242e-05	1.482e-05	9.428e-05	0.00024705	0.00016793	0.00011085
AHSA1	NP_036243.1	activator of 90 kDa heat shock protein ATPase homolog 1 isoform 1 [Homo sapiens]	0	0	0	0	0.00020664	0.00018957	0	0	0
AIDA	NP_073742.2	axin interactor, dorsalization-associated protein [Homo sapiens]	0	0	0	0	0	0	0.00016983	0.00017013	0
AIFM1	NP_004199.1	0 genes:. 2 proteins in this group did not match any genes. NP_004199.1:apoptosis-inducing factor 1, mitochondrial isoform AIF precursor [Homo sapiens] ;NP_665811.1:apoptosis-inducing factor 1, mitochondrial isoform AIF-exB precursor [Homo sapiens] ;	0	0	0	6.154e-05	0.00042727	0.00048779	0	0	0
AIP	NP_003968.3	AH receptor-interacting protein isoform 1 [Homo sapiens]	0	0.00013468	0.00012814	5.716e-05	5.291e-05	0.00025889	0	0	0
AK2	NP_001306070.1	0 genes:. 3 proteins in this group did not match any genes. NP_001306070.1:adenylate kinase 2, mitochondrial isoform f [Homo sapiens] ;NP_001616.1:adenylate kinase 2, mitochondrial isoform a [Homo sapiens] ;NP_037543.1:adenylate kinase 2, mitochondrial isoform b [Homo sapiens] ;	0.00030853	0.00019157	0.00018228	0	0	0	0	0	0
AKAP8L	NP_055186.3	A-kinase anchor protein 8-like isoform 1 [Homo sapiens]	0	0	0	0.00020438	5.406e-05	0.00016531	0	0	0
AKAP9	NP_005742.4	0 genes:. 2 proteins in this group did not match any genes. NP_005742.4:A-kinase anchor protein 9 isoform 2 [Homo sapiens] ;NP_671714.1:A-kinase anchor protein 9 isoform 3 [Homo sapiens] ;	9.16e-06	1.138e-05	0	0	0	0	0	0	0
AKR1B1	NP_001619.1	aldose reductase [Homo sapiens]	0	0	0.00026764	0	0	0	0	0	0
AKR1C1	NP_001344.2	aldo-keto reductase family 1 member C1 [Homo sapiens]	5.54e-05	0	0	0	0	0	0	0	0
AKR1C2	NP_001307956.1	aldo-keto reductase family 1 member C2 isoform 3 [Homo sapiens]	6.025e-05	0.00119715	0.00128145	0	0	0	0	0	0
AKR1C3	NP_001240837.1	aldo-keto reductase family 1 member C3 isoform 2 [Homo sapiens]	0	0.00041279	0.00026184	0	0	0	0	0	0
ALB	NP_000468.1	serum albumin preproprotein [Homo sapiens]	0.00146918	7.298e-05	6.944e-05	0	0	0	0	0	0
ALDH18A1	NP_001310344.1	0 genes:. 6 proteins in this group did not match any genes. NP_001310344.1:delta-1-pyrroline-5-carboxylate synthase isoform 2 [Homo sapiens] ;NP_001310345.1:delta-1-pyrroline-5-carboxylate synthase isoform 3 [Homo sapiens] ;NP_001310346.1:delta-1-pyrroline-5-carboxylate synthase isoform 4 [Homo sapiens] ;NP_001310347.1:delta-1-pyrroline-5-carboxylate synthase isoform 5 [Homo sapiens] ;NP_00131034…	4.513e-05	0.00016814	5.333e-05	0	2.202e-05	5.387e-05	0	0	0
ALDH1B1	NP_000683.3	aldehyde dehydrogenase X, mitochondrial precursor [Homo sapiens]	0.00034612	8.597e-05	0.00040897	0.00029186	0.00016887	0.0007023	0	0	0
ALDH2	NP_000681.2	0 genes:. 2 proteins in this group did not match any genes. NP_000681.2:aldehyde dehydrogenase, mitochondrial isoform 1 precursor [Homo sapiens] ;NP_001191818.1:aldehyde dehydrogenase, mitochondrial isoform 2 precursor [Homo sapiens] ;	0	8.597e-05	0	0	0	0	0	0	0
ALDH3A2	NP_000373.1	0 genes:. 2 proteins in this group did not match any genes. NP_000373.1:fatty aldehyde dehydrogenase isoform 2 [Homo sapiens] ;NP_001026976.1:fatty aldehyde dehydrogenase isoform 1 [Homo sapiens] ;	0	0.00018327	0	0.00011667	7.201e-05	8.807e-05	0	0	0
ALDH7A1	NP_001173.2	0 genes:. 2 proteins in this group did not match any genes. NP_001173.2:alpha-aminoadipic semialdehyde dehydrogenase isoform 1 precursor [Homo sapiens] ;NP_001188306.1:alpha-aminoadipic semialdehyde dehydrogenase isoform 2 [Homo sapiens] ;	6.64e-05	0	0	0	0	0	0	0	0
ALDOA	NP_001230106.1	0 genes:. 2 proteins in this group did not match any genes. NP_001230106.1:fructose-bisphosphate aldolase A isoform 2 [Homo sapiens] ;NP_908932.1:fructose-bisphosphate aldolase A isoform 1 [Homo sapiens] ;	0.00025686	0.00095693	0.001214	0	0	0	0.00024865	0.00012454	0
ALYREF	NP_005773.3	THO complex subunit 4 [Homo sapiens]	0	0	0.00032036	0	0	0	0	0.00039439	0.00082439
AMBRA1	NP_001254711.1	0 genes:. 4 proteins in this group did not match any genes. NP_001254711.1:activating molecule in BECN1-regulated autophagy protein 1 isoform 1 [Homo sapiens] ;NP_001254712.1:activating molecule in BECN1-regulated autophagy protein 1 isoform 3 [Homo sapiens] ;NP_001287660.1:activating molecule in BECN1-regulated autophagy protein 1 isoform 4 [Homo sapiens] ;NP_060219.2:activating molecule in BECN…	0	0	0	2.9e-05	0	4.925e-05	0	0	0
AMMECR1	NP_001020751.1	0 genes:. 3 proteins in this group did not match any genes. NP_001020751.1:AMME syndrome candidate gene 1 protein isoform 2 [Homo sapiens] ;NP_001165160.1:AMME syndrome candidate gene 1 protein isoform 3 [Homo sapiens] ;NP_056180.1:AMME syndrome candidate gene 1 protein isoform 1 [Homo sapiens] ;	0.00012091	0.00015015	0	0	0	0	0	0	0
ANKHD1	NP_060217.1	0 genes:. 2 proteins in this group did not match any genes. NP_060217.1:ankyrin repeat and KH domain-containing protein 1 isoform 1 [Homo sapiens] ;NP_065741.3:ANKHD1-EIF4EBP3 protein [Homo sapiens] ;	0	0	0	7.42e-06	6.87e-06	8.4e-06	0	0	0
ANKRD2	NP_001123453.1	0 genes:. 4 proteins in this group did not match any genes. NP_001123453.1:ankyrin repeat domain-containing protein 2 isoform b [Homo sapiens] ;NP_001278147.1:ankyrin repeat domain-containing protein 2 isoform c [Homo sapiens] ;NP_001278148.1:ankyrin repeat domain-containing protein 2 isoform d [Homo sapiens] ;NP_065082.2:ankyrin repeat domain-containing protein 2 isoform a [Homo sapiens] ;	0	0.00013591	0	0	0	0	0	0	0
ANLN	NP_001271230.1	0 genes:. 3 proteins in this group did not match any genes. NP_001271230.1:actin-binding protein anillin isoform 2 [Homo sapiens] ;NP_001271231.1:actin-binding protein anillin isoform 3 [Homo sapiens] ;NP_061155.2:actin-binding protein anillin isoform 1 [Homo sapiens] ;	0	0	0	0	0	0	4.781e-05	0	0.00010011
ANP32A	NP_006296.1	acidic leucine-rich nuclear phosphoprotein 32 family member A [Homo sapiens]	0	0.00017849	0.00016983	0	0.00014025	8.578e-05	0	0	0
ANXA1	NP_000691.1	annexin A1 [Homo sapiens]	0	0.00012845	0.00012222	0	0	0	0	0	0
ANXA2	NP_001002858.1	0 genes:. 2 proteins in this group did not match any genes. NP_001002858.1:annexin A2 isoform 1 [Homo sapiens] ;NP_004030.1:annexin A2 isoform 2 [Homo sapiens] ;	0.00631575	0.00560219	0.00793637	0.00095101	0.00063584	0.00125636	0.00363928	0.00597875	0.00243853
ANXA5	NP_001145.1	annexin A5 [Homo sapiens]	0.00022368	0	0	0	0	0	0	0	0
APRT	NP_000476.1	adenine phosphoribosyltransferase isoform a [Homo sapiens]	0	0.00024691	0.00046986	0.00041915	0.00097007	0.00083059	0	0	0
ARAP3	NP_071926.4	arf-GAP with Rho-GAP domain, ANK repeat and PH domain-containing protein 3 [Homo sapiens]	0	0	0	1.222e-05	1.131e-05	0	0	0	0
ARF1	NP_001649.1	ADP-ribosylation factor 1 [Homo sapiens]	0	0	0	0	4.824e-05	0.000708	0	0	0
ARF4	NP_001651.1	ADP-ribosylation factor 4 [Homo sapiens]	0	0	0	0.00020957	0	0.00059328	0	0	0
ARF5	NP_001653.1	ADP-ribosylation factor 5 [Homo sapiens]	0	0	0	0	4.85e-05	0.00035597	0	0	0
ARHGDIA	NP_001288170.1	0 genes:. 3 proteins in this group did not match any genes. NP_001288170.1:rho GDP-dissociation inhibitor 1 isoform c [Homo sapiens] ;NP_001288172.1:rho GDP-dissociation inhibitor 1 isoform e [Homo sapiens] ;NP_004300.1:rho GDP-dissociation inhibitor 1 isoform a [Homo sapiens] ;	0.00015229	0.00037825	0.0003599	0	0	0	0	0	0
ARID4B	NP_057458.4	0 genes:. 2 proteins in this group did not match any genes. NP_057458.4:AT-rich interactive domain-containing protein 4B isoform 1 [Homo sapiens] ;NP_112739.2:AT-rich interactive domain-containing protein 4B isoform 2 [Homo sapiens] ;	0	0	0	0	0	0	0.00035649	0.0001984	0
ARID5B	NP_115575.1	AT-rich interactive domain-containing protein 5B isoform 1 [Homo sapiens]	0	0	0	0	0	0	0.00034996	0.00026292	9.16e-05
ASPH	NP_001158222.1	0 genes:. 2 proteins in this group did not match any genes. NP_001158222.1:aspartyl/asparaginyl beta-hydroxylase isoform f [Homo sapiens] ;NP_004309.2:aspartyl/asparaginyl beta-hydroxylase isoform a [Homo sapiens] ;	0	0	0	0	0	0	0.00042773	7.141e-05	0.00044782
ATAD3A	NP_001164006.1	ATPase family AAA domain-containing protein 3A isoform 2 [Homo sapiens]	0	0	0	0.00022531	8.939e-05	0.00032803	0	0	0
ATIC	NP_004035.2	bifunctional purine biosynthesis protein PURH [Homo sapiens]	0	7.507e-05	0	0	0	0	0	0	0
ATL3	NP_001276977.1	0 genes:. 2 proteins in this group did not match any genes. NP_001276977.1:atlastin-3 isoform 2 [Homo sapiens] ;NP_056274.3:atlastin-3 isoform 1 [Homo sapiens] ;	0	0	0	0	3.339e-05	8.168e-05	0	0	0
ATP1A1	NP_000692.2	0 genes:. 3 proteins in this group did not match any genes. NP_000692.2:sodium/potassium-transporting ATPase subunit alpha-1 isoform a [Homo sapiens] ;NP_001153705.1:sodium/potassium-transporting ATPase subunit alpha-1 isoform c [Homo sapiens] ;NP_001153706.1:sodium/potassium-transporting ATPase subunit alpha-1 isoform d [Homo sapiens] ;	0.00010495	8.689e-05	0	3.688e-05	3.414e-05	0.00012527	0	0	0
ATP1B3	NP_001670.1	sodium/potassium-transporting ATPase subunit beta-3 [Homo sapiens]	0	0.0001593	0	0	0	0	0	0	0
ATP2A2	NP_001672.1	0 genes:. 2 proteins in this group did not match any genes. NP_001672.1:sarcoplasmic/endoplasmic reticulum calcium ATPase 2 isoform a [Homo sapiens] ;NP_733765.1:sarcoplasmic/endoplasmic reticulum calcium ATPase 2 isoform b [Homo sapiens] ;	0	0.00017831	0	7.567e-05	3.503e-05	0.00023565	0	0	0
ATP5A1	NP_004037.1	ATP synthase subunit alpha, mitochondrial isoform a precursor [Homo sapiens]	0.00220042	0.00168775	0.00122352	0.00194415	0.0032207	0.00316703	0.00328917	0.00103553	0.0009839
ATP5B	NP_001677.2	ATP synthase subunit beta, mitochondrial precursor [Homo sapiens]	0.00169136	0.00235243	0.00239818	0.0006418	0.00066016	0.00197835	0.00176832	0.0009841	0.00082283
ATP5C1	NP_001001973.1	0 genes:. 2 proteins in this group did not match any genes. NP_001001973.1:ATP synthase subunit gamma, mitochondrial isoform L (liver) precursor [Homo sapiens] ;NP_001307815.1:ATP synthase subunit gamma, mitochondrial isoform 3 [Homo sapiens] ;	0	0.00014914	0	0.00025318	0.00023438	0.00035836	0	0	0
ATP5F1	NP_001679.2	ATP synthase F(0) complex subunit B1, mitochondrial precursor [Homo sapiens]	0	0	0	7.368e-05	0	8.343e-05	0	0	0
ATP5H	NP_001003785.1	0 genes:. 2 proteins in this group did not match any genes. NP_001003785.1:ATP synthase subunit d, mitochondrial isoform b [Homo sapiens] ;NP_006347.1:ATP synthase subunit d, mitochondrial isoform a [Homo sapiens] ;	0	0	0.00061734	0	0	0	0.00037933	0.00075998	0
ATP5J	NP_001003701.1	0 genes:. 2 proteins in this group did not match any genes. NP_001003701.1:ATP synthase-coupling factor 6, mitochondrial isoform b precursor [Homo sapiens] ;NP_001676.2:ATP synthase-coupling factor 6, mitochondrial isoform a precursor [Homo sapiens] ;	0	0.00038314	0.00036455	0	0	0	0	0	0
ATP5O	NP_001688.1	ATP synthase subunit O, mitochondrial precursor [Homo sapiens]	0	0.00020866	0	8.855e-05	0.00032791	0.00040109	0.00073196	0.00048882	0
ATP5SL	NP_001161339.1	0 genes:. 11 proteins in this group did not match any genes. NP_001161339.1:ATP synthase subunit s-like protein isoform 1 [Homo sapiens] ;NP_001161340.1:ATP synthase subunit s-like protein isoform 2 [Homo sapiens] ;NP_001161341.1:ATP synthase subunit s-like protein isoform 3 [Homo sapiens] ;NP_001161342.1:ATP synthase subunit s-like protein isoform 6 [Homo sapiens] ;NP_001161343.1:ATP synthase su…	0	0	0	0	6.639e-05	8.121e-05	0	0	0
ATP6V0C	NP_001685.1	V-type proton ATPase 16 kDa proteolipid subunit [Homo sapiens]	0.00092359	0	0	0	0	0	0	0	0
ATP6V1A	NP_001681.2	V-type proton ATPase catalytic subunit A [Homo sapiens]	0	7.203e-05	0	0	2.83e-05	3.462e-05	0	0	0
ATP6V1B2	NP_001684.2	V-type proton ATPase subunit B, brain isoform [Homo sapiens]	7.004e-05	0.00017395	0	0	0	0	0	0	0
ATPIF1	NP_057395.1	ATPase inhibitor, mitochondrial isoform 1 precursor [Homo sapiens]	0	0	0.00079788	0	0	0	0	0	0
ATXN10	NP_001161093.1	0 genes:. 2 proteins in this group did not match any genes. NP_001161093.1:ataxin-10 isoform 2 [Homo sapiens] ;NP_037368.1:ataxin-10 isoform 1 [Homo sapiens] ;	0	0.00010814	0	0	0	0	0	0	0
AUP1	NP_853553.1	ancient ubiquitous protein 1 [Homo sapiens]	0	0.0001084	0	0	0.00017035	0.00010419	0	0	0
AZGP1	NP_001176.1	zinc-alpha-2-glycoprotein precursor [Homo sapiens]	0.0002402	0.00343025	0	0	0	0	0	0	0
B2M	NP_004039.1	beta-2-microglobulin precursor [Homo sapiens]	0.00210525	0.00112044	0.00248752	0	0	0	0	0	0
BAG2	NP_004273.1	BAG family molecular chaperone regulator 2 [Homo sapiens]	0.0010177	0	0.00100208	0.006615	0.00521355	0.00971745	0	0	0
BAG3	NP_004272.2	BAG family molecular chaperone regulator 3 [Homo sapiens]	0.00043569	0.00069565	0.00125025	0.00095128	0.00163984	0.00156007	0.0004519	9.054e-05	0
BAG4	NP_001191807.1	0 genes:. 2 proteins in this group did not match any genes. NP_001191807.1:BAG family molecular chaperone regulator 4 isoform 2 [Homo sapiens] ;NP_004865.1:BAG family molecular chaperone regulator 4 isoform 1 [Homo sapiens] ;	8.501e-05	0	0.00020089	0	0	0	0	0	0
BAG5	NP_001015049.1	0 genes:. 2 proteins in this group did not match any genes. NP_001015049.1:BAG family molecular chaperone regulator 5 isoform a [Homo sapiens] ;NP_004864.1:BAG family molecular chaperone regulator 5 isoform b [Homo sapiens] ;	7.334e-05	0	0	0.00127548	0.00128812	0.0019695	0.00085195	0	0.00022299
BAG6	NP_004630.3	0 genes:. 2 proteins in this group did not match any genes. NP_004630.3:large proline-rich protein BAG6 isoform a [Homo sapiens] ;NP_542434.1:large proline-rich protein BAG6 isoform b [Homo sapiens] ;	0	0	0	1.666e-05	0	7.547e-05	0	0	0
BAIAP2L1	NP_061330.2	brain-specific angiogenesis inhibitor 1-associated protein 2-like protein 1 [Homo sapiens]	0	0	0	0	0	0	0.0002034	0.00010188	0
BASP1	NP_006308.3	brain acid soluble protein 1 [Homo sapiens]	0.00063065	0	0.00260806	0.00049855	0.00015384	0.00075271	0.00114469	0.00206401	0.0023969
BCKDHA	NP_000700.1	0 genes:. 2 proteins in this group did not match any genes. NP_000700.1:2-oxoisovalerate dehydrogenase subunit alpha, mitochondrial isoform 1 precursor [Homo sapiens] ;NP_001158255.1:2-oxoisovalerate dehydrogenase subunit alpha, mitochondrial isoform 2 precursor [Homo sapiens] ;	0	9.987e-05	0	4.239e-05	0	9.599e-05	0	0	0
BLMH	NP_000377.1	bleomycin hydrolase [Homo sapiens]	0	0.00156287	0	0	0	0	0	0	0
BOLA2B	NP_001034271.1	0 genes:. 2 proteins in this group did not match any genes. NP_001034271.1:bolA-like protein 2 isoform 1 [Homo sapiens] ;NP_001307552.1:BOLA2-SMG1P6 protein isoform b [Homo sapiens] ;	0.00141273	0	0.00055642	0	0	0	0.0010257	0.00068499	0
BRMS1L	NP_115728.2	breast cancer metastasis-suppressor 1-like protein [Homo sapiens]	0	0	0	0	0	0	0.00128715	0.00064469	0.0006738
BSG	NP_001719.2	0 genes:. 3 proteins in this group did not match any genes. NP_001719.2:basigin isoform 1 precursor [Homo sapiens] ;NP_940991.1:basigin isoform 2 [Homo sapiens] ;NP_940993.1:basigin isoform 4 [Homo sapiens] ;	0	0	0	4.899e-05	0	5.548e-05	0	0	0
BST2	NP_004326.1	bone marrow stromal antigen 2 precursor [Homo sapiens]	0	0	0.00046986	0	0	0	0	0	0
BTF3	NP_001032726.1	0 genes:. 2 proteins in this group did not match any genes. NP_001032726.1:transcription factor BTF3 isoform A [Homo sapiens] ;NP_001198.2:transcription factor BTF3 isoform B [Homo sapiens] ;	0.00069494	0.00172598	0.00143696	0.00045781	0.00025429	0.0010368	0.00252276	0.00303256	0.00369775
BTF3L4	NP_001129969.1	0 genes:. 2 proteins in this group did not match any genes. NP_001129969.1:transcription factor BTF3 homolog 4 isoform 2 [Homo sapiens] ;NP_689478.1:transcription factor BTF3 homolog 4 isoform 1 [Homo sapiens] ;	0.00250525	0	0.00084576	0.00037723	0	0.00042716	0	0	0
BUB3	NP_001007794.1	0 genes:. 2 proteins in this group did not match any genes. NP_001007794.1:mitotic checkpoint protein BUB3 isoform b [Homo sapiens] ;NP_004716.1:mitotic checkpoint protein BUB3 isoform a [Homo sapiens] ;	0.00120761	0.00149965	0.00025943	0.00081001	0.00064275	0.00091722	0.00446358	0.00207597	0.00166901
BZW1	NP_001193997.1	0 genes:. 5 proteins in this group did not match any genes. NP_001193997.1:basic leucine zipper and W2 domain-containing protein 1 isoform 2 [Homo sapiens] ;NP_001193998.1:basic leucine zipper and W2 domain-containing protein 1 isoform 3 [Homo sapiens] ;NP_001308619.1:basic leucine zipper and W2 domain-containing protein 1 isoform 1 [Homo sapiens] ;NP_001308620.1:basic leucine zipper and W2 domai…	0	0.00019709	0.00037506	0	0	0	0	0	0
BZW2	NP_054757.1	basic leucine zipper and W2 domain-containing protein 2 [Homo sapiens]	0	0	0	0	8.335e-05	0.00015292	0.00074418	0.00024849	0.00051942
C11orf58	NP_055082.1	small acidic protein [Homo sapiens]	0.00039114	0.00097145	0.00023108	0	0	0	0.00113593	0.00056895	0
C14orf166	NP_057123.1	UPF0568 protein C14orf166 [Homo sapiens]	0	0	0	0	0	0	0.00042597	0.00021336	0
C16orf13	NP_001035250.1	0 genes:. 6 proteins in this group did not match any genes. NP_001035250.1:UPF0585 protein C16orf13 isoform b [Homo sapiens] ;NP_001035251.1:UPF0585 protein C16orf13 isoform c [Homo sapiens] ;NP_001035252.1:UPF0585 protein C16orf13 isoform d [Homo sapiens] ;NP_001035255.1:UPF0585 protein C16orf13 isoform g [Homo sapiens] ;NP_001275639.1:UPF0585 protein C16orf13 isoform h [Homo sapiens] ;NP_115742…	0	0.0002168	0.00020628	0	0	0	0	0	0
C16orf87	NP_001001436.1	UPF0547 protein C16orf87 [Homo sapiens]	0	0	0	0	0.00034015	0.00041607	0.0033746	0.0030424	0.00070662
C19orf43	NP_076943.1	uncharacterized protein C19orf43 [Homo sapiens]	0	0	0	0	0	0	0.00059056	0.00029579	0
C19orf70	NP_001295169.1	0 genes:. 2 proteins in this group did not match any genes. NP_001295169.1:MICOS complex subunit MIC13 isoform 1 [Homo sapiens] ;NP_991330.1:MICOS complex subunit MIC13 isoform 2 precursor [Homo sapiens] ;	0	0	0	0.00013473	0.00037417	0	0	0	0
C1orf127	NP_001164225.1	uncharacterized protein C1orf127 precursor [Homo sapiens]	4.349e-05	0	0	0	0	0	0	0	0
C1orf52	NP_932343.1	UPF0690 protein C1orf52 [Homo sapiens]	0	0.0002442	0.00069705	0	0	0	0	0	0
C1QBP	NP_001203.1	complement component 1 Q subcomponent-binding protein, mitochondrial precursor [Homo sapiens]	0.00215751	0.00126082	0.00164952	0.00147148	0.00123839	0.00166624	0.00442288	0.00239988	0.00308707
C21orf33	NP_001307312.1	0 genes:. 4 proteins in this group did not match any genes. NP_001307312.1:ES1 protein homolog, mitochondrial isoform 3 precursor [Homo sapiens] ;NP_001307313.1:ES1 protein homolog, mitochondrial isoform 4 precursor [Homo sapiens] ;NP_004640.4:ES1 protein homolog, mitochondrial isoform 1 precursor [Homo sapiens] ;NP_937798.4:ES1 protein homolog, mitochondrial isoform 2 precursor [Homo sapiens] ;	0	0.00017707	0	0	0	0	0	0	0
C7orf55-LUC7L2	NP_001231513.1	0 genes:. 4 proteins in this group did not match any genes. NP_001231513.1:C7orf55-LUC7L2 protein [Homo sapiens] ;NP_001231514.1:putative RNA-binding protein Luc7-like 2 isoform 3 [Homo sapiens] ;NP_001257572.1:putative RNA-binding protein Luc7-like 2 isoform 4 [Homo sapiens] ;NP_057103.2:putative RNA-binding protein Luc7-like 2 isoform 1 [Homo sapiens] ;	0.00023443	0.00087335	0.00092331	8.237e-05	7.625e-05	0.00037307	0.00056735	0.00045466	0.00047519
C9orf78	NP_057604.1	uncharacterized protein C9orf78 [Homo sapiens]	0	0	0.00029265	0	0	0	0	0	0
CACYBP	NP_001007215.1	0 genes:. 2 proteins in this group did not match any genes. NP_001007215.1:calcyclin-binding protein isoform 2 [Homo sapiens] ;NP_055227.1:calcyclin-binding protein isoform 1 [Homo sapiens] ;	0	0	0.00068575	0	0	0	0	0	0
CAD	NP_001293008.1	0 genes:. 2 proteins in this group did not match any genes. NP_001293008.1:CAD protein isoform 2 [Homo sapiens] ;NP_004332.2:CAD protein isoform 1 [Homo sapiens] ;	9.932e-05	0.00022613	0.00015648	0.00082007	0.00078341	0.0012645	0.00036056	0.00040934	5.033e-05
CALD1	NP_004333.1	0 genes:. 5 proteins in this group did not match any genes. NP_004333.1:caldesmon isoform 2 [Homo sapiens] ;NP_149129.2:caldesmon isoform 1 [Homo sapiens] ;NP_149130.1:caldesmon isoform 4 [Homo sapiens] ;NP_149131.1:caldesmon isoform 5 [Homo sapiens] ;NP_149347.2:caldesmon isoform 3 [Homo sapiens] ;	0.00013305	0.0008261	0.0001572	0.00010518	3.246e-05	0.00027789	0.00115916	0.00038705	0.00040453
CALM2	NP_001292553.1	0 genes:. 2 proteins in this group did not match any genes. NP_001292553.1:calmodulin isoform 1 [Homo sapiens] ;NP_008819.1:calmodulin [Homo sapiens] ;	0.00563181	0.00135363	0.00236125	0	0.00035454	0.00086734	0.0007914	0.00052852	0
CALML5	NP_059118.2	calmodulin-like protein 5 [Homo sapiens]	0	0	0	0.00025838	0	0.00014629	0	0	0
CALR	NP_004334.1	calreticulin precursor [Homo sapiens]	0	0.00031974	0.00081128	0	0	0	0.0004985	0.00062421	0
CAMK2G	NP_001191421.1	0 genes:. 46 proteins in this group did not match any genes. NP_001191421.1:calcium/calmodulin-dependent protein kinase type II subunit gamma isoform 7 [Homo sapiens] ;NP_001211.3:calcium/calmodulin-dependent protein kinase type II subunit beta isoform 1 [Homo sapiens] ;NP_001212.2:calcium/calmodulin-dependent protein kinase type II subunit delta isoform 3 [Homo sapiens] ;NP_001213.2:calcium/calm…	0	0	7.846e-05	0	0	0	0	0	0
CAND1	NP_060918.2	cullin-associated NEDD8-dissociated protein 1 isoform 1 [Homo sapiens]	0	0	0	1.533e-05	1.42e-05	0	0	0	0
CANX	NP_001737.1	calnexin precursor [Homo sapiens]	0.00036273	0.00045045	0.00050002	0	0	0	0.00035114	0.00026381	0
CAP1	NP_006358.1	adenylyl cyclase-associated protein 1 [Homo sapiens]	0.00015069	0.00037427	0.00053416	0	0	0	0	0	0
CAPN1	NP_005177.2	calpain-1 catalytic subunit [Homo sapiens]	5.012e-05	0.00056022	0	0	0	0	0	0	0
CAPRIN1	NP_005889.3	0 genes:. 2 proteins in this group did not match any genes. NP_005889.3:caprin-1 isoform 1 [Homo sapiens] ;NP_976240.1:caprin-1 isoform 2 [Homo sapiens] ;	0.00010096	6.269e-05	0	0	0	0	0.0002932	7.343e-05	0
CAPZA1	NP_006126.1	F-actin-capping protein subunit alpha-1 [Homo sapiens]	0.00075082	0.00146519	0.00103502	0	6.105e-05	0.00029872	0.00072684	0.00036405	0
CAPZA2	NP_006127.1	F-actin-capping protein subunit alpha-2 [Homo sapiens]	0	0.0002442	0.00044358	0	0	0	0	0	0
CAPZB	NP_001193469.1	0 genes:. 3 proteins in this group did not match any genes. NP_001193469.1:F-actin-capping protein subunit beta isoform 2 [Homo sapiens] ;NP_001269091.1:F-actin-capping protein subunit beta isoform 4 [Homo sapiens] ;NP_004921.1:F-actin-capping protein subunit beta isoform 1 [Homo sapiens] ;	0.00090442	0.00016045	0	0	0	0	0	0	0
CARM1	NP_954592.1	histone-arginine methyltransferase CARM1 [Homo sapiens]	5.886e-05	7.31e-05	0	0	0	0	0	0	0
CARS	NP_001014437.1	0 genes:. 4 proteins in this group did not match any genes. NP_001014437.1:cysteine--tRNA ligase, cytoplasmic isoform c [Homo sapiens] ;NP_001181926.1:cysteine--tRNA ligase, cytoplasmic isoform e [Homo sapiens] ;NP_001742.1:cysteine--tRNA ligase, cytoplasmic isoform b [Homo sapiens] ;NP_644802.1:cysteine--tRNA ligase, cytoplasmic isoform a [Homo sapiens] ;	4.307e-05	0	0	0	0	0	0	0	0
CASC5	NP_653091.3	0 genes:. 2 proteins in this group did not match any genes. NP_653091.3:protein CASC5 isoform 2 [Homo sapiens] ;NP_733468.3:protein CASC5 isoform 1 [Homo sapiens] ;	0	0	0	0	1.508e-05	1.844e-05	0	0	0
CASK	NP_001119526.1	0 genes:. 3 proteins in this group did not match any genes. NP_001119526.1:peripheral plasma membrane protein CASK isoform 2 [Homo sapiens] ;NP_001119527.1:peripheral plasma membrane protein CASK isoform 3 [Homo sapiens] ;NP_003679.2:peripheral plasma membrane protein CASK isoform 1 [Homo sapiens] ;	0	0	9.418e-05	2.1e-05	0	2.378e-05	0	0	0
CASP14	NP_036246.1	caspase-14 precursor [Homo sapiens]	0	0.0031221	0	0	0	0	0	0	0
CAST	NP_001035905.1	0 genes:. 4 proteins in this group did not match any genes. NP_001035905.1:calpastatin isoform f [Homo sapiens] ;NP_001177371.1:calpastatin isoform m [Homo sapiens] ;NP_001271141.1:calpastatin isoform n [Homo sapiens] ;NP_775083.1:calpastatin isoform b [Homo sapiens] ;	0	0.00029629	5.638e-05	0	0	0	0	0	0
CAT	NP_001743.1	catalase [Homo sapiens]	0	0.000253	0	0	0	0	0	0	0
CBR1	NP_001748.1	carbonyl reductase [NADPH] 1 isoform 1 [Homo sapiens]	0.0001292	0	0	0	0	0	0	0	0
CBX1	NP_006798.1	chromobox protein homolog 1 [Homo sapiens]	0	0.00029362	0	0	0	0	0	0	0
CBX3	NP_057671.2	chromobox protein homolog 3 [Homo sapiens]	0.00176013	0.00237467	0.00439054	0.00010307	0.00028625	0.00011671	0.00227186	0.00170685	0.00297321
CC2D1A	NP_060191.3	coiled-coil and C2 domain-containing protein 1A [Homo sapiens]	7.527e-05	0	0	0	0	0	0	0	0
CCAR2	NP_066997.3	cell cycle and apoptosis regulator protein 2 [Homo sapiens]	0	0	9.163e-05	8.174e-05	0.00015134	0.00013884	0.00022522	0.0001128	0
CCDC151	NP_001289382.1	0 genes:. 3 proteins in this group did not match any genes. NP_001289382.1:coiled-coil domain-containing protein 151 isoform 2 [Homo sapiens] ;NP_001289383.1:coiled-coil domain-containing protein 151 isoform 3 [Homo sapiens] ;NP_659482.3:coiled-coil domain-containing protein 151 isoform 1 [Homo sapiens] ;	6.615e-05	0	0	0	0	0	0	0	0
CCDC43	NP_653210.2	coiled-coil domain-containing protein 43 isoform 1 [Homo sapiens]	0	0.00039682	0	0	0	0	0	0	0
CCDC6	NP_005427.2	coiled-coil domain-containing protein 6 [Homo sapiens]	0	9.376e-05	0	0	0	0	0	0	0
CCT2	NP_006422.1	T-complex protein 1 subunit beta isoform 1 [Homo sapiens]	0.00053517	0.00049844	0.00118564	0.0753762	0.117888	0.0825582	0.0127251	0.00515723	0.00854283
CCT3	NP_005989.3	T-complex protein 1 subunit gamma isoform a [Homo sapiens]	0.000197	0.0001631	0.00038796	0.0169236	0.0171729	0.0143041	0.00457708	0.00200594	0.00339437
CCT4	NP_006421.2	T-complex protein 1 subunit delta isoform a [Homo sapiens]	0.00053119	0	0.00031382	0.0325793	0.0259165	0.0222695	0.00549578	0.00270436	0.00323026
CCT5	NP_036205.1	T-complex protein 1 subunit epsilon isoform a [Homo sapiens]	0.00066154	0.00090367	0.00039083	0.036015	0.0462513	0.0341888	0.00701244	0.0031755	0.00362061
CCT6A	NP_001753.1	T-complex protein 1 subunit zeta isoform a [Homo sapiens]	6.74e-05	0.0001674	0.00023891	0.0670271	0.0931266	0.0670911	0.00753598	0.0027451	0.00471346
CCT7	NP_006420.1	T-complex protein 1 subunit eta isoform a [Homo sapiens]	0.00019773	0.0001637	0.00023363	0.0489084	0.0608732	0.0460597	0.00775226	0.00364316	0.00280566
CCT8	NP_006576.2	T-complex protein 1 subunit theta isoform 1 [Homo sapiens]	0.00026124	0.0001622	0.00030867	0.0278107	0.0502489	0.0274382	0.00587969	0.00322993	0.00317721
CD2BP2	NP_006101.1	CD2 antigen cytoplasmic tail-binding protein 2 [Homo sapiens]	0	0.00026067	0.00024802	0	0	0	0.0004572	0.00030533	0
CD44	NP_000601.3	0 genes:. 6 proteins in this group did not match any genes. NP_000601.3:CD44 antigen isoform 1 precursor [Homo sapiens] ;NP_001001389.1:CD44 antigen isoform 2 precursor [Homo sapiens] ;NP_001001390.1:CD44 antigen isoform 3 precursor [Homo sapiens] ;NP_001001391.1:CD44 antigen isoform 4 precursor [Homo sapiens] ;NP_001189484.1:CD44 antigen isoform 6 precursor [Homo sapiens] ;NP_001189485.1:CD44 an…	0	0.0001198	0	0	0	0	0	0	0
CDA	NP_001776.1	cytidine deaminase [Homo sapiens]	0.0007354	0.00365294	0.00173786	0	0	0	0	0	0
CDC37	NP_008996.1	hsp90 co-chaperone Cdc37 [Homo sapiens]	0.00018936	0	0	4.99e-05	0.00013858	0.00016951	0.00027497	0.00013772	0.00057576
CDC42	NP_001782.1	cell division control protein 42 homolog isoform 1 precursor [Homo sapiens]	0	0	0	0	9.142e-05	0.00011182	0	0	0
CDC42EP1	NP_689449.1	cdc42 effector protein 1 [Homo sapiens]	0	0	0	4.824e-05	8.932e-05	0.00027312	0	0	0
CDK1	NP_001777.1	0 genes:. 2 proteins in this group did not match any genes. NP_001777.1:cyclin-dependent kinase 1 isoform 1 [Homo sapiens] ;NP_203698.1:cyclin-dependent kinase 1 isoform 2 [Homo sapiens] ;	0	0.00044893	0	6.351e-05	0.00023517	0.00021574	0	0	0
CDK11B	NP_001278274.1	0 genes:. 10 proteins in this group did not match any genes. NP_001278274.1:cyclin-dependent kinase 11B isoform 10 [Homo sapiens] ;NP_001300825.1:cyclin-dependent kinase 11A isoform 5 [Homo sapiens] ;NP_001300911.1:cyclin-dependent kinase 11A isoform 3 [Homo sapiens] ;NP_001778.2:cyclin-dependent kinase 11B isoform 1 [Homo sapiens] ;NP_076916.2:cyclin-dependent kinase 11A isoform 1 [Homo sapiens]…	0	0.00017271	0	0	0	0	0.00033659	6.743e-05	0
CDK2AP1	NP_001257363.1	0 genes:. 2 proteins in this group did not match any genes. NP_001257363.1:cyclin-dependent kinase 2-associated protein 1 isoform 2 [Homo sapiens] ;NP_004633.1:cyclin-dependent kinase 2-associated protein 1 isoform 1 [Homo sapiens] ;	0	0	0	0.0006504	0.00120422	0.00122748	0.00298672	0.00418865	0.00625399
CDK4	NP_000066.1	cyclin-dependent kinase 4 [Homo sapiens]	0	0.00044004	0.00027913	0	0	0	0	0	0
CDKL3	NP_001107047.1	0 genes:. 3 proteins in this group did not match any genes. NP_001107047.1:cyclin-dependent kinase-like 3 isoform 1 [Homo sapiens] ;NP_001287782.1:cyclin-dependent kinase-like 3 isoform 3 [Homo sapiens] ;NP_057592.2:cyclin-dependent kinase-like 3 isoform 2 [Homo sapiens] ;	6.045e-05	0	0	0	0	0	0	0	0
CDKN2A	NP_478102.2	cyclin-dependent kinase inhibitor 2A isoform p14ARF [Homo sapiens]	0	0	0	0.00028578	0.00026456	0.0001618	0	0	0
CDKN2A	NP_000068.1	0 genes:. 2 proteins in this group did not match any genes. NP_000068.1:cyclin-dependent kinase inhibitor 2A isoform p16INK4a [Homo sapiens] ;NP_001182061.1:cyclin-dependent kinase inhibitor 2A isoform p16gamma [Homo sapiens] ;	0	0.0005698	0.0010843	0	0	0	0	0	0
CDSN	NP_001255.3	corneodesmosin precursor [Homo sapiens]	0	0.00050409	0	0	0	0	0	0	0
CDV3	NP_001127894.1	0 genes:. 6 proteins in this group did not match any genes. NP_001127894.1:protein CDV3 homolog isoform a [Homo sapiens] ;NP_001127895.1:protein CDV3 homolog isoform c [Homo sapiens] ;NP_001269692.1:protein CDV3 homolog isoform d [Homo sapiens] ;NP_001269693.1:protein CDV3 homolog isoform e [Homo sapiens] ;NP_001269694.1:protein CDV3 homolog isoform f [Homo sapiens] ;NP_060018.1:protein CDV3 homo…	0	0.00041732	0	0	0	0	0	0	0
CDYL	NP_004815.3	chromodomain Y-like protein isoform a [Homo sapiens]	0	0	0	3.467e-05	6.42e-05	0.00011778	0.00105084	0.00191393	0.00040007
CECR5	NP_060299.4	0 genes:. 2 proteins in this group did not match any genes. NP_060299.4:cat eye syndrome critical region protein 5 isoform 1 [Homo sapiens] ;NP_149061.1:cat eye syndrome critical region protein 5 isoform 2 precursor [Homo sapiens] ;	0	0	0	0	8.886e-05	0.00010869	0	0	0
CELF1	NP_001020767.1	0 genes:. 5 proteins in this group did not match any genes. NP_001020767.1:CUGBP Elav-like family member 1 isoform 3 [Homo sapiens] ;NP_001166110.1:CUGBP Elav-like family member 1 isoform 4 [Homo sapiens] ;NP_001166111.1:CUGBP Elav-like family member 1 isoform 5 [Homo sapiens] ;NP_006551.1:CUGBP Elav-like family member 1 isoform 1 [Homo sapiens] ;NP_941989.1:CUGBP Elav-like family member 1 isofor…	0	9.145e-05	0	0	0	0	0	0	0
CEPT1	NP_006081.1	choline/ethanolaminephosphotransferase 1 [Homo sapiens]	0	0	0	9.068e-05	8.395e-05	0.00010268	0	0	0
CETN2	NP_004335.1	centrin-2 [Homo sapiens]	0.00249692	0	0.00098344	0	0	0	0	0	0
CFL1	NP_005498.1	cofilin-1 [Homo sapiens]	0.00431196	0.0045515	0.00636865	0.00170437	0.00168301	0.00218728	0.00406985	0.00188165	0.00196662
CHCHD2	NP_001307256.1	0 genes:. 2 proteins in this group did not match any genes. NP_001307256.1:coiled-coil-helix-coiled-coil-helix domain-containing protein 2 precursor isoform 1 [Homo sapiens] ;NP_057223.1:coiled-coil-helix-coiled-coil-helix domain-containing protein 2 precursor isoform 2 [Homo sapiens] ;	0	0	0.00100685	0	0	0	0	0	0
CHCHD4	NP_001091972.1	0 genes:. 2 proteins in this group did not match any genes. NP_001091972.1:mitochondrial intermembrane space import and assembly protein 40 isoform 1 [Homo sapiens] ;NP_653237.1:mitochondrial intermembrane space import and assembly protein 40 isoform 2 [Homo sapiens] ;	0	0	0	0.00013283	0	0.00030082	0	0	0
CHD3	NP_001005271.2	chromodomain-helicase-DNA-binding protein 3 isoform 3 [Homo sapiens]	0	0	0	7.023e-05	3.161e-05	0.00011313	0.00218547	0.00166598	0.00159798
CHD4	NP_001264.2	chromodomain-helicase-DNA-binding protein 4 isoform 1 [Homo sapiens]	0	0	0	0.00069383	0.00054131	0.00122982	0.00690006	0.0075994	0.0116851
CHD5	NP_056372.1	chromodomain-helicase-DNA-binding protein 5 [Homo sapiens]	0	0	0	0	0	0	4.122e-05	0	8.091e-05
CHMP5	NP_057494.3	charged multivesicular body protein 5 isoform 1 [Homo sapiens]	0.00049026	0	0.0001931	0	0	0	0	0	0
CHORDC1	NP_001137545.1	0 genes:. 2 proteins in this group did not match any genes. NP_001137545.1:cysteine and histidine-rich domain-containing protein 1 isoform b [Homo sapiens] ;NP_036256.2:cysteine and histidine-rich domain-containing protein 1 isoform a [Homo sapiens] ;	0	0.00042598	0.00027021	0	0	0	0	0	0
CKAP4	NP_006816.2	cytoskeleton-associated protein 4 [Homo sapiens]	0	7.383e-05	0	0	8.702e-05	0.00014191	0.00112225	0.00043238	0
CKB	NP_001814.2	creatine kinase B-type [Homo sapiens]	0	0.0004666	0.00022198	0	0	0	0.0004092	0.00027327	0
CKS1B	NP_001817.1	cyclin-dependent kinases regulatory subunit 1 [Homo sapiens]	0	0	0.00053529	0	0	0	0	0	0
CLINT1	NP_001182484.1	0 genes:. 3 proteins in this group did not match any genes. NP_001182484.1:clathrin interactor 1 isoform 1 [Homo sapiens] ;NP_001182485.1:clathrin interactor 1 isoform 3 [Homo sapiens] ;NP_055481.1:clathrin interactor 1 isoform 2 [Homo sapiens] ;	0	6.912e-05	0	0	0	0	0	0	0
CLNS1A	NP_001298128.1	methylosome subunit pICln isoform a [Homo sapiens]	0.00105707	0	0	0	0	0	0.00065783	0	0.00091831
CLPX	NP_006651.2	ATP-dependent Clp protease ATP-binding subunit clpX-like, mitochondrial precursor [Homo sapiens]	0	0	0	5.959e-05	0.00016551	6.748e-05	0	0	0
CLTA	NP_001298132.1	0 genes:. 3 proteins in this group did not match any genes. NP_001298132.1:clathrin light chain A isoform g [Homo sapiens] ;NP_001298135.1:clathrin light chain A isoform j [Homo sapiens] ;NP_001824.1:clathrin light chain A isoform a [Homo sapiens] ;	0	0.00190475	0.00211439	0.00040418	0.00037417	0.00030512	0	0	0
CLTC	NP_001275582.1	0 genes:. 2 proteins in this group did not match any genes. NP_001275582.1:clathrin heavy chain 1 isoform 2 [Homo sapiens] ;NP_004850.1:clathrin heavy chain 1 isoform 1 [Homo sapiens] ;	0.00153474	0.00190588	0.00133487	0.00017974	0.00035359	0.00082685	0.00216666	0.00142627	0.00207398
CMPK1	NP_001129612.1	0 genes:. 2 proteins in this group did not match any genes. NP_001129612.1:UMP-CMP kinase isoform b [Homo sapiens] ;NP_057392.1:UMP-CMP kinase isoform a [Homo sapiens] ;	0	0	0.00047249	0	0	0	0	0	0
CNBP	NP_001120664.1	0 genes:. 6 proteins in this group did not match any genes. NP_001120664.1:cellular nucleic acid-binding protein isoform 1 [Homo sapiens] ;NP_001120665.1:cellular nucleic acid-binding protein isoform 2 [Homo sapiens] ;NP_001120666.1:cellular nucleic acid-binding protein isoform 4 [Homo sapiens] ;NP_001120667.1:cellular nucleic acid-binding protein isoform 5 [Homo sapiens] ;NP_001120668.1:cellular…	0	0.00099316	0	0	0	0	0	0	0
CNN2	NP_001290428.1	0 genes:. 4 proteins in this group did not match any genes. NP_001290428.1:calponin-2 isoform c [Homo sapiens] ;NP_001290430.1:calponin-2 isoform d [Homo sapiens] ;NP_004359.1:calponin-2 isoform a [Homo sapiens] ;NP_958434.1:calponin-2 isoform b [Homo sapiens] ;	0	0	0.00014191	0	5.859e-05	0.00021501	0	0	0
CNP	NP_149124.3	2',3'-cyclic-nucleotide 3'-phosphodiesterase [Homo sapiens]	0	0	0	4.48e-05	0.00029033	0.00025366	0	0	0
CNPY2	NP_055070.1	protein canopy homolog 2 isoform 1 precursor [Homo sapiens]	0	0	0.0004647	0	0	0	0	0	0
CNPY3	NP_001305771.1	0 genes:. 3 proteins in this group did not match any genes. NP_001305771.1:protein canopy homolog 3 isoform 3 precursor [Homo sapiens] ;NP_001305774.1:protein canopy homolog 3 isoform 2 [Homo sapiens] ;NP_006577.2:protein canopy homolog 3 isoform 1 precursor [Homo sapiens] ;	0	0.00014291	0	0	0	0	0	0	0
COA7	NP_075565.2	cytochrome c oxidase assembly factor 7 [Homo sapiens]	0	0.0001924	0	0	0	0	0	0	0
COLGALT1	NP_078932.2	procollagen galactosyltransferase 1 precursor [Homo sapiens]	0	0.00014291	0.00013597	0	0	0	0	0	0
COPA	NP_001091868.1	0 genes:. 2 proteins in this group did not match any genes. NP_001091868.1:coatomer subunit alpha isoform 1 [Homo sapiens] ;NP_004362.2:coatomer subunit alpha isoform 2 [Homo sapiens] ;	0	3.605e-05	0	3.059e-05	0	5.197e-05	0	0	0
COPB2	NP_004757.1	coatomer subunit beta' [Homo sapiens]	0	9.811e-05	0	0	0	0	5.736e-05	0	0.00012011
COPG1	NP_057212.1	coatomer subunit gamma-1 [Homo sapiens]	0	0.0001017	0	0	1.998e-05	4.887e-05	0	0	0
COPS4	NP_001244935.1	0 genes:. 2 proteins in this group did not match any genes. NP_001244935.1:COP9 signalosome complex subunit 4 isoform 2 [Homo sapiens] ;NP_057213.2:COP9 signalosome complex subunit 4 isoform 1 [Homo sapiens] ;	0	0.00012626	0	0	0	0	0	0	0
COPS8	NP_006701.1	0 genes:. 2 proteins in this group did not match any genes. NP_006701.1:COP9 signalosome complex subunit 8 isoform 1 [Homo sapiens] ;NP_937832.1:COP9 signalosome complex subunit 8 isoform 2 [Homo sapiens] ;	0.00017124	0	0	0	0	0	0	0	0
COPS9	NP_001156896.1	myeloma-overexpressed gene 2 protein isoform 2 [Homo sapiens]	0.00188364	0	0.00222567	0	0	0	0	0	0
CORO1B	NP_065174.1	coronin-1B [Homo sapiens]	0.00014638	0.00018178	0.00025943	0	0	0	0	0	0
CORO1C	NP_001098707.1	0 genes:. 2 proteins in this group did not match any genes. NP_001098707.1:coronin-1C isoform a [Homo sapiens] ;NP_055140.1:coronin-1C isoform b [Homo sapiens] ;	0.00020373	0	0	0	0	0	0	0	0
COX5A	NP_004246.2	cytochrome c oxidase subunit 5A, mitochondrial precursor [Homo sapiens]	0	0	0.00028192	0	0	0	0	0	0
CPNE1	NP_001185792.1	0 genes:. 3 proteins in this group did not match any genes. NP_001185792.1:copine-1 isoform c [Homo sapiens] ;NP_003906.2:copine-1 isoform b [Homo sapiens] ;NP_690905.1:copine-1 isoform a [Homo sapiens] ;	0	0.00024875	0.00023669	0	0	0	0	0	0
CPNE3	NP_003900.1	copine-3 [Homo sapiens]	0	8.276e-05	0	0	0	0	0	0	0
CPS1	NP_001116105.1	0 genes:. 2 proteins in this group did not match any genes. NP_001116105.1:carbamoyl-phosphate synthase [ammonia], mitochondrial isoform a precursor [Homo sapiens] ;NP_001866.2:carbamoyl-phosphate synthase [ammonia], mitochondrial isoform b precursor [Homo sapiens] ;	0.00016635	0.00050169	0.00050543	0.0004634	0.00042899	0.00076583	0.00082819	0.00031111	0.00036129
CPSF1	NP_037423.2	cleavage and polyadenylation specificity factor subunit 1 [Homo sapiens]	0	0	0	0	0	0	0.00010804	3.608e-05	0
CPSF2	NP_001309199.1	0 genes:. 2 proteins in this group did not match any genes. NP_001309199.1:cleavage and polyadenylation specificity factor subunit 2 isoform 2 [Homo sapiens] ;NP_059133.1:cleavage and polyadenylation specificity factor subunit 2 isoform 1 [Homo sapiens] ;	0	0	5.785e-05	0	2.389e-05	8.765e-05	0.00035546	0.00021365	0.00014886
CPSF3	NP_001308763.1	0 genes:. 4 proteins in this group did not match any genes. NP_001308763.1:cleavage and polyadenylation specificity factor subunit 3 isoform b [Homo sapiens] ;NP_001308764.1:cleavage and polyadenylation specificity factor subunit 3 isoform c [Homo sapiens] ;NP_001308765.1:cleavage and polyadenylation specificity factor subunit 3 isoform d [Homo sapiens] ;NP_057291.1:cleavage and polyadenylation s…	0.00033189	0.00027477	0	0	0	0	0	0	0
CPSF6	NP_001287876.1	0 genes:. 2 proteins in this group did not match any genes. NP_001287876.1:cleavage and polyadenylation specificity factor subunit 6 isoform 2 [Homo sapiens] ;NP_008938.2:cleavage and polyadenylation specificity factor subunit 6 isoform 1 [Homo sapiens] ;	0.00030433	0.00022676	0.00064726	0.00019247	8.909e-05	0.00036323	0.00141412	0.00070828	0
CRIP2	NP_001257766.1	0 genes:. 2 proteins in this group did not match any genes. NP_001257766.1:cysteine-rich protein 2 isoform 2 [Homo sapiens] ;NP_001303.1:cysteine-rich protein 2 isoform 1 [Homo sapiens] ;	0	0.0001576	0.00059983	0	0	0	0	0	0
CRKL	NP_005198.1	crk-like protein [Homo sapiens]	0.00035435	0.00058672	0.00055826	0	0	0	0	0	0
CRTAP	NP_006362.1	cartilage-associated protein precursor [Homo sapiens]	0.00490875	0.00365749	0.00495643	0.00145814	0.00243247	0.0027713	0.00505433	0.00681569	0.0116689
CSE1L	NP_001307.2	exportin-2 isoform 1 [Homo sapiens]	3.686e-05	4.577e-05	0	1.943e-05	1.798e-05	8.798e-05	0	0	0
CSNK2A1	NP_808227.1	casein kinase II subunit alpha isoform a [Homo sapiens]	0	0	0	0	0	0	0.00066456	0.00013314	0
CSNK2B	NP_001269314.1	0 genes:. 2 proteins in this group did not match any genes. NP_001269314.1:casein kinase II subunit beta isoform 2 [Homo sapiens] ;NP_001311.3:casein kinase II subunit beta isoform 1 [Homo sapiens] ;	0	0	0	0	0	0	0.00049027	0.00073668	0
CSRP1	NP_001180499.1	0 genes:. 2 proteins in this group did not match any genes. NP_001180499.1:cysteine and glycine-rich protein 1 isoform 3 [Homo sapiens] ;NP_004069.1:cysteine and glycine-rich protein 1 isoform 1 [Homo sapiens] ;	0.00019139	0	0	0	0	0	0	0	0
CSTA	NP_005204.1	cystatin-A [Homo sapiens]	0.00073039	0.00181404	0	0	0	0	0.00053029	0	0.0011104
CSTB	NP_000091.1	cystatin-B [Homo sapiens]	0.00073039	0.00045351	0.00215754	0	0	0	0	0	0
CSTF1	NP_001315.1	cleavage stimulation factor subunit 1 [Homo sapiens]	0	0	0	8.753e-05	4.051e-05	0.00034688	0.00072346	0.00048315	0
CTBP1	NP_001012632.1	0 genes:. 2 proteins in this group did not match any genes. NP_001012632.1:C-terminal-binding protein 1 isoform 2 [Homo sapiens] ;NP_001319.1:C-terminal-binding protein 1 isoform 1 [Homo sapiens] ;	0	0	0	0	4.07e-05	4.979e-05	0	0	0
CTPS1	NP_001896.2	CTP synthase 1 isoform a [Homo sapiens]	0.00012111	0.0002256	0.00028621	9.574e-05	0.00023636	0.00061436	0.0002638	0.00035234	0.00018413
CTSC	NP_001805.3	dipeptidyl peptidase 1 isoform a preproprotein [Homo sapiens]	0.0001546	0.00047996	0.000274	0	7.543e-05	0.00013839	0.00011224	0.00022488	0
CTSD	NP_001900.1	cathepsin D preproprotein [Homo sapiens]	0	0.00010787	0	0	0	0	0	0	0
CTSV	NP_001324.2	cathepsin L2 preproprotein [Homo sapiens]	0	0.00013307	0	0	0	0	0	0	0
CTSZ	NP_001327.2	cathepsin Z preproprotein [Homo sapiens]	0	0	0.00013956	0	0	0	0	0	0
CTTN	NP_005222.2	src substrate cortactin isoform a [Homo sapiens]	0.000911	0.0011313	0.00192217	0.00013718	6.35e-05	0.00027183	0.00151182	0.00094652	0.00178068
CUTA	NP_001014433.1	0 genes:. 3 proteins in this group did not match any genes. NP_001014433.1:protein CutA isoform 1 [Homo sapiens] ;NP_001014840.1:protein CutA isoform 3 precursor [Homo sapiens] ;NP_057005.1:protein CutA isoform 2 precursor [Homo sapiens] ;	0	0	0.00021357	9.526e-05	8.819e-05	0.00032361	0	0	0
CUX1	NP_001189472.1	0 genes:. 2 proteins in this group did not match any genes. NP_001189472.1:protein CASP isoform d [Homo sapiens] ;NP_853530.2:protein CASP isoform a [Homo sapiens] ;	0	0	0	0	0	0	3.428e-05	6.868e-05	0
CWC15	NP_057487.2	spliceosome-associated protein CWC15 homolog [Homo sapiens]	0	0.00038816	0.00018466	0.00016473	0	0.00018653	0	0	0
CWC27	NP_005860.2	peptidyl-prolyl cis-trans isomerase CWC27 homolog isoform 1 [Homo sapiens]	0.00053077	0.00037664	0.00053756	0.00011988	7.399e-05	0.00058825	0.00154145	0.00099265	0.0009222
CXCR4	NP_001008540.1	0 genes:. 2 proteins in this group did not match any genes. NP_001008540.1:C-X-C chemokine receptor type 4 isoform a [Homo sapiens] ;NP_003458.1:C-X-C chemokine receptor type 4 isoform b [Homo sapiens] ;	0	0	0	0	9.81e-05	0.00011999	0	0	0
CXorf51B	NP_001231821.1	uncharacterized protein LOC100133053 [Homo sapiens]	0.00033138	0	0	0	0	0	0	0	0
CXorf56	NP_001164040.1	0 genes:. 3 proteins in this group did not match any genes. NP_001164040.1:UPF0428 protein CXorf56 isoform 2 [Homo sapiens] ;NP_001164041.1:UPF0428 protein CXorf56 isoform 3 [Homo sapiens] ;NP_071384.1:UPF0428 protein CXorf56 isoform 1 [Homo sapiens] ;	0	0	0	0	0	0	0.0003004	0.00030092	0
CYB5R3	NP_000389.1	0 genes:. 3 proteins in this group did not match any genes. NP_000389.1:NADH-cytochrome b5 reductase 3 isoform 1 [Homo sapiens] ;NP_001165131.1:NADH-cytochrome b5 reductase 3 isoform 3 [Homo sapiens] ;NP_015565.1:NADH-cytochrome b5 reductase 3 isoform 2 [Homo sapiens] ;	0.0001189	0	0	0	0	0	0	0	0
CYC1	NP_001907.2	cytochrome c1, heme protein, mitochondrial precursor [Homo sapiens]	0	0.0002735	0	0	0	0	0	0	0
CYCS	NP_061820.1	cytochrome c [Homo sapiens]	0.00034085	0.00084655	0	0	0	0	0	0	0
CYTH3	NP_004218.1	cytohesin-3 [Homo sapiens]	0	0	0.00010598	0	0	0	0	0	0
DAP3	NP_001186779.1	0 genes:. 3 proteins in this group did not match any genes. NP_001186779.1:28S ribosomal protein S29, mitochondrial isoform 2 [Homo sapiens] ;NP_001186780.1:28S ribosomal protein S29, mitochondrial isoform 3 [Homo sapiens] ;NP_387506.1:28S ribosomal protein S29, mitochondrial isoform 1 [Homo sapiens] ;	0	0	0	0	0	0	0.00042831	0.00014302	0
DARS	NP_001280241.1	0 genes:. 2 proteins in this group did not match any genes. NP_001280241.1:aspartate--tRNA ligase, cytoplasmic isoform 2 [Homo sapiens] ;NP_001340.2:aspartate--tRNA ligase, cytoplasmic isoform 1 [Homo sapiens] ;	0	0.00044333	0.00021091	0.00018815	4.354e-05	0.00015979	0.0002592	0.00012982	0
DBNL	NP_001014436.1	0 genes:. 5 proteins in this group did not match any genes. NP_001014436.1:drebrin-like protein isoform b [Homo sapiens] ;NP_001116428.1:drebrin-like protein isoform c [Homo sapiens] ;NP_001271242.1:drebrin-like protein isoform d [Homo sapiens] ;NP_001271244.1:drebrin-like protein isoform e [Homo sapiens] ;NP_054782.2:drebrin-like protein isoform a [Homo sapiens] ;	0	0	9.834e-05	0	0	0	0	0	0
DCD	NP_001287783.1	0 genes:. 2 proteins in this group did not match any genes. NP_001287783.1:dermcidin isoform 2 preproprotein [Homo sapiens] ;NP_444513.1:dermcidin isoform 1 preproprotein [Homo sapiens] ;	0.00029578	0.00146922	0.00034949	0.00031176	0	0.00035303	0.00085899	0.00129072	0.00359733
DCTN1	NP_001128512.1	0 genes:. 6 proteins in this group did not match any genes. NP_001128512.1:dynactin subunit 1 isoform 3 [Homo sapiens] ;NP_001128513.1:dynactin subunit 1 isoform 4 [Homo sapiens] ;NP_001177765.1:dynactin subunit 1 isoform 5 [Homo sapiens] ;NP_001177766.1:dynactin subunit 1 isoform 6 [Homo sapiens] ;NP_004073.2:dynactin subunit 1 isoform 1 [Homo sapiens] ;NP_075408.1:dynactin subunit 1 isoform 2 […	2.856e-05	0	0	0	1.394e-05	1.705e-05	0	0	0
DCTN2	NP_001248341.1	0 genes:. 3 proteins in this group did not match any genes. NP_001248341.1:dynactin subunit 2 isoform 2 [Homo sapiens] ;NP_001248342.1:dynactin subunit 2 isoform 3 [Homo sapiens] ;NP_006391.1:dynactin subunit 2 isoform 1 [Homo sapiens] ;	0	0.00022057	0.0006296	0	0	0	0.00025791	0.00012918	0
DCTPP1	NP_077001.1	dCTP pyrophosphatase 1 [Homo sapiens]	0.0025263	0.00156861	0.00174126	0.00110951	0.00061628	0.00188454	0.0006114	0	0.00128023
DDB1	NP_001914.3	DNA damage-binding protein 1 [Homo sapiens]	6.279e-05	0.00011696	0	3.309e-05	4.595e-05	0.00013115	0	9.133e-05	9.546e-05
DDRGK1	NP_076424.1	DDRGK domain-containing protein 1 [Homo sapiens]	0	0	0	0	5.561e-05	6.802e-05	0	0	0
DDX1	NP_004930.1	ATP-dependent RNA helicase DDX1 [Homo sapiens]	4.836e-05	0	0.00022858	2.549e-05	0	8.659e-05	0.00028091	0.0001407	0
DDX10	NP_004389.2	probable ATP-dependent RNA helicase DDX10 [Homo sapiens]	4.09e-05	0	0	0	0	0	0	0	0
DDX17	NP_001091974.1	probable ATP-dependent RNA helicase DDX17 isoform 3 [Homo sapiens]	0	0	5.785e-05	0	0	0	0.00067474	0.00047857	0.00102551
DDX21	NP_001243839.1	0 genes:. 2 proteins in this group did not match any genes. NP_001243839.1:nucleolar RNA helicase 2 isoform 2 [Homo sapiens] ;NP_004719.2:nucleolar RNA helicase 2 isoform 1 [Homo sapiens] ;	0	0	0	0	0	0	0.00094489	0.00058248	0.00030439
DDX24	NP_065147.1	ATP-dependent RNA helicase DDX24 [Homo sapiens]	0	0	0	0	0	0	6.05e-05	6.06e-05	0
DDX39A	NP_005795.2	ATP-dependent RNA helicase DDX39A [Homo sapiens]	0.00041908	0	0.00039614	0.00013252	0.00016357	0.00037157	0.00024341	0.00024384	0.00012742
DDX39B	NP_542165.1	spliceosome RNA helicase DDX39B [Homo sapiens]	0	0.00020768	0	0	8.159e-05	0.00027803	0.00024285	0	0.00012713
DDX3X	NP_001180345.1	ATP-dependent RNA helicase DDX3X isoform 2 [Homo sapiens]	0.0004873	0.00121028	0.00057578	0.00034242	0.00039625	0.00067855	0.00315058	0.00149955	0.00100606
DDX41	NP_057306.2	probable ATP-dependent RNA helicase DDX41 isoform 1 [Homo sapiens]	0	0	6.799e-05	0	0.00011229	3.434e-05	0.00058486	8.37e-05	0
DDX42	NP_987095.1	ATP-dependent RNA helicase DDX42 [Homo sapiens]	3.815e-05	0.0005212	0.00022541	0	5.585e-05	0.00025047	0.00121889	0.0010545	0.00081208
DDX46	NP_001287789.1	probable ATP-dependent RNA helicase DDX46 isoform 1 [Homo sapiens]	0	0.00021533	0	3.655e-05	5.076e-05	0.00012418	0.00156108	0.000908	0.0011599
DDX5	NP_001307526.1	probable ATP-dependent RNA helicase DDX5 isoform b [Homo sapiens]	0	0	0	0	0	0	0.00071405	0.00018992	0
DHCR7	NP_001351.2	7-dehydrocholesterol reductase [Homo sapiens]	0	0	0	0	3.676e-05	8.993e-05	0	0	0
DHX15	NP_001349.2	pre-mRNA-splicing factor ATP-dependent RNA helicase DHX15 [Homo sapiens]	4.502e-05	0.00050314	0.00010638	4.745e-05	2.196e-05	0.00013433	0.00137276	0.00045838	0.00041064
DHX16	NP_003578.2	putative pre-mRNA-splicing factor ATP-dependent RNA helicase DHX16 isoform 1 [Homo sapiens]	0	0	0	0	0	0	0.00039938	5.001e-05	0
DHX38	NP_054722.2	pre-mRNA-splicing factor ATP-dependent RNA helicase PRP16 [Homo sapiens]	0	0	0	0	0	0	4.235e-05	4.243e-05	0
DHX9	NP_001348.2	ATP-dependent RNA helicase A [Homo sapiens]	0	0	0	1.485e-05	2.75e-05	5.045e-05	0.00061381	0.00032793	0.00042842
DIDO1	NP_149072.2	death-inducer obliterator 1 isoform c [Homo sapiens]	0	0	0	0	0	0	9.28e-05	2.324e-05	0
DKK2	NP_055236.1	dickkopf-related protein 2 precursor [Homo sapiens]	0	0	0	0	6.742e-05	8.246e-05	0	0	0
DLAT	NP_001922.2	dihydrolipoyllysine-residue acetyltransferase component of pyruvate dehydrogenase complex, mitochondrial precursor [Homo sapiens]	0	0	6.536e-05	0	0	0	0	0	0
DLD	NP_000099.2	0 genes:. 3 proteins in this group did not match any genes. NP_000099.2:dihydrolipoyl dehydrogenase, mitochondrial isoform 1 precursor [Homo sapiens] ;NP_001276679.1:dihydrolipoyl dehydrogenase, mitochondrial isoform 2 [Homo sapiens] ;NP_001276680.1:dihydrolipoyl dehydrogenase, mitochondrial isoform 3 [Homo sapiens] ;	0.00014063	0.00026195	0.00016616	0	6.861e-05	0.00037765	0.0004084	0.00010228	0.00042758
DLST	NP_001924.2	dihydrolipoyllysine-residue succinyltransferase component of 2-oxoglutarate dehydrogenase complex, mitochondrial isoform 1 precursor [Homo sapiens]	0	0.00049055	0	0	7.709e-05	9.43e-05	0	0	0
DNAJA1	NP_001530.1	dnaJ homolog subfamily A member 1 isoform 1 [Homo sapiens]	0.0005409	0.00100755	0.00127822	0.00232802	0.00303483	0.00381972	0.00104723	0.00118018	0
DNAJA2	NP_005871.1	dnaJ homolog subfamily A member 2 [Homo sapiens]	0.0002606	0.0004315	0.00020528	0.00206014	0.00220385	0.00191809	0.00050455	0.00025271	0
DNAJA3	NP_005138.3	dnaJ homolog subfamily A member 3, mitochondrial isoform 1 [Homo sapiens]	0	0	0	0	0.00018189	0.00013349	0	0	0
DNAJB1	NP_006136.1	dnaJ homolog subfamily B member 1 isoform 1 [Homo sapiens]	0	0	0	0.00038833	0.00011164	0.00046067	0.0003057	0.00015311	0
DNAJB11	NP_057390.1	dnaJ homolog subfamily B member 11 precursor [Homo sapiens]	0	0.00012415	0	0.00021075	0.00014632	0.0005966	0.00087099	0.00029083	0
DNAJB12	NP_060096.3	dnaJ homolog subfamily B member 12 [Homo sapiens]	0	0	0	0	4.269e-05	5.222e-05	0	0	0
DNAJB4	NP_008965.2	dnaJ homolog subfamily B member 4 isoform a [Homo sapiens]	0	0	0	0.00055969	0.00118271	0.00232383	0.00092526	0.00015448	0
DNAJB6	NP_005485.1	dnaJ homolog subfamily B member 6 isoform b [Homo sapiens]	0	0	0	0.00015653	0.00043472	0.00017725	0	0	0
DNAJC10	NP_001258510.1	0 genes:. 2 proteins in this group did not match any genes. NP_001258510.1:dnaJ homolog subfamily C member 10 isoform 2 precursor [Homo sapiens] ;NP_061854.1:dnaJ homolog subfamily C member 10 isoform 1 precursor [Homo sapiens] ;	0	5.95e-05	0	0.000101	0.00016363	0	0.00020871	0.00020907	0
DNAJC21	NP_001012339.2	0 genes:. 2 proteins in this group did not match any genes. NP_001012339.2:dnaJ homolog subfamily C member 21 isoform 2 [Homo sapiens] ;NP_919259.3:dnaJ homolog subfamily C member 21 isoform 1 [Homo sapiens] ;	0	0	7.964e-05	0	0	0	0	0	0
DNAJC7	NP_003306.3	dnaJ homolog subfamily C member 7 isoform 1 [Homo sapiens]	0	0	0	0.00030545	0.00038881	0.0008647	0	0	0
DNM1L	NP_001265392.1	0 genes:. 7 proteins in this group did not match any genes. NP_001265392.1:dynamin-1-like protein isoform 4 [Homo sapiens] ;NP_001265393.1:dynamin-1-like protein isoform 5 [Homo sapiens] ;NP_001265394.1:dynamin-1-like protein isoform 6 [Homo sapiens] ;NP_001265395.1:dynamin-1-like protein isoform 7 [Homo sapiens] ;NP_005681.2:dynamin-1-like protein isoform 3 [Homo sapiens] ;NP_036192.2:dynamin-1-…	9.873e-05	0	0	0	0	0	0	0	0
DNMT1	NP_001124295.1	0 genes:. 4 proteins in this group did not match any genes. NP_001124295.1:DNA (cytosine-5)-methyltransferase 1 isoform a [Homo sapiens] ;NP_001305659.1:DNA (cytosine-5)-methyltransferase 1 isoform c [Homo sapiens] ;NP_001305660.1:DNA (cytosine-5)-methyltransferase 1 isoform d [Homo sapiens] ;NP_001370.1:DNA (cytosine-5)-methyltransferase 1 isoform b [Homo sapiens] ;	0	0	0	0	0	0	0.00015922	9.57e-05	0
DNTTIP1	NP_443183.1	deoxynucleotidyltransferase terminal-interacting protein 1 [Homo sapiens]	0	0	0	0.00011466	0	0.00019476	0.00047388	0.00158234	0.00066152
DPM1	NP_001303963.1	0 genes:. 3 proteins in this group did not match any genes. NP_001303963.1:dolichol-phosphate mannosyltransferase subunit 1 isoform 1 [Homo sapiens] ;NP_001303964.1:dolichol-phosphate mannosyltransferase subunit 1 isoform 2 [Homo sapiens] ;NP_003850.1:dolichol-phosphate mannosyltransferase subunit 1 isoform 3 [Homo sapiens] ;	0	0	0	0	0.00011838	0.0005792	0	0	0
DPY30	NP_001308139.1	0 genes:. 2 proteins in this group did not match any genes. NP_001308139.1:protein dpy-30 homolog isoform 2 [Homo sapiens] ;NP_115963.1:protein dpy-30 homolog isoform 1 [Homo sapiens] ;	0	0	0	0.00024818	0.00114877	0.00112411	0	0	0
DPYSL2	NP_001184222.1	0 genes:. 3 proteins in this group did not match any genes. NP_001184222.1:dihydropyrimidinase-related protein 2 isoform 1 [Homo sapiens] ;NP_001231533.1:dihydropyrimidinase-related protein 2 isoform 3 [Homo sapiens] ;NP_001377.1:dihydropyrimidinase-related protein 2 isoform 2 [Homo sapiens] ;	0.00021146	0.00026259	0.00018739	0	0	0	0	0	0
DR1	NP_001929.1	protein Dr1 [Homo sapiens]	0	0.00025252	0	0	0	0	0.00059056	0	0.00123658
DSC1	NP_004939.1	0 genes:. 2 proteins in this group did not match any genes. NP_004939.1:desmocollin-1 isoform Dsc1b precursor [Homo sapiens] ;NP_077739.1:desmocollin-1 isoform Dsc1a preproprotein [Homo sapiens] ;	0	0.00031746	0	0	0	0	0	0	0
DSG1	NP_001933.2	desmoglein-1 preproprotein [Homo sapiens]	0.00010235	0.00072026	0.00016125	0.00032365	1.665e-05	0	9.908e-05	0.00029776	0
DSP	NP_004406.2	desmoplakin isoform I [Homo sapiens]	4.986e-05	0.00051085	4.419e-05	0.00035477	6.08e-06	2.232e-05	1.81e-05	0.00067091	0
DSTN	NP_001011546.1	0 genes:. 2 proteins in this group did not match any genes. NP_001011546.1:destrin isoform b [Homo sapiens] ;NP_006861.1:destrin isoform a [Homo sapiens] ;	0	0.0006006	0	0.00012744	0	0.00028862	0	0	0
DTWD1	NP_064619.2	DTW domain-containing protein 1 [Homo sapiens]	0	0	0	6.205e-05	0	0.00014051	0	0	0
DUSP3	NP_004081.1	dual specificity protein phosphatase 3 [Homo sapiens]	0.00019346	0	0	0	0	0	0	0	0
DUT	NP_001020419.1	0 genes:. 2 proteins in this group did not match any genes. NP_001020419.1:deoxyuridine 5'-triphosphate nucleotidohydrolase, mitochondrial isoform 1 precursor [Homo sapiens] ;NP_001939.1:deoxyuridine 5'-triphosphate nucleotidohydrolase, mitochondrial isoform 2 [Homo sapiens] ;	0.00042606	0.00105819	0.00167809	0	0	0	0.00020623	0.00061975	0
DYNC1H1	NP_001367.2	cytoplasmic dynein 1 heavy chain 1 [Homo sapiens]	3.852e-05	0.00011479	0.00010922	4.06e-06	2.631e-05	8.275e-05	0.00029083	0.00017928	4.684e-05
DYNC1I2	NP_001258716.1	0 genes:. 5 proteins in this group did not match any genes. NP_001258716.1:cytoplasmic dynein 1 intermediate chain 2 isoform 2 [Homo sapiens] ;NP_001258718.1:cytoplasmic dynein 1 intermediate chain 2 isoform 3 [Homo sapiens] ;NP_001307812.1:cytoplasmic dynein 1 intermediate chain 2 isoform 5 [Homo sapiens] ;NP_001307813.1:cytoplasmic dynein 1 intermediate chain 2 isoform 4 [Homo sapiens] ;NP_0013…	0	0	0	0	2.772e-05	6.78e-05	8.249e-05	0.00033053	0.00017273
DYNC1LI1	NP_057225.2	cytoplasmic dynein 1 light intermediate chain 1 isoform 1 [Homo sapiens]	0	0.00016996	0.00016171	0	0	0	0	0	0
DYNC1LI2	NP_001273086.1	0 genes:. 3 proteins in this group did not match any genes. NP_001273086.1:cytoplasmic dynein 1 light intermediate chain 2 isoform 2 [Homo sapiens] ;NP_001310884.1:cytoplasmic dynein 1 light intermediate chain 2 isoform 3 [Homo sapiens] ;NP_006132.1:cytoplasmic dynein 1 light intermediate chain 2 isoform 1 [Homo sapiens] ;	0	0	0.0001019	0	0	0	0	0	0
DYNLL1	NP_003737.1	dynein light chain 1, cytoplasmic [Homo sapiens]	0	0.00049937	0.00095029	0.00063579	0.00137336	0.00215981	0.00467136	0.00526438	0
DYNLRB1	NP_001268658.1	0 genes:. 6 proteins in this group did not match any genes. NP_001268658.1:dynein light chain roadblock-type 1 isoform c [Homo sapiens] ;NP_001291946.1:dynein light chain roadblock-type 2 isoform 2 [Homo sapiens] ;NP_001306086.1:dynein light chain roadblock-type 1 isoform d [Homo sapiens] ;NP_054902.1:dynein light chain roadblock-type 1 isoform a [Homo sapiens] ;NP_570967.1:dynein light chain roa…	0	0	0	0.00036625	0.00033905	0.00041472	0.0010091	0.00101085	0.002113
EARS2	NP_001077083.1	0 genes:. 2 proteins in this group did not match any genes. NP_001077083.1:probable glutamate--tRNA ligase, mitochondrial isoform 1 [Homo sapiens] ;NP_001295140.1:probable glutamate--tRNA ligase, mitochondrial isoform 2 [Homo sapiens] ;	0	0	0	0	0.00013355	0.00012251	0	0	0
ECEL1	NP_001277716.1	0 genes:. 2 proteins in this group did not match any genes. NP_001277716.1:endothelin-converting enzyme-like 1 isoform 2 [Homo sapiens] ;NP_004817.2:endothelin-converting enzyme-like 1 isoform 1 [Homo sapiens] ;	0	0	0	4.88e-05	0	0.00024867	0	0	0
ECHS1	NP_004083.3	enoyl-CoA hydratase, mitochondrial [Homo sapiens]	0	0.00015326	0	0	0	0	0	0	0
ECI1	NP_001910.2	enoyl-CoA delta isomerase 1, mitochondrial isoform 1 precursor [Homo sapiens]	0.00023701	0.0004415	0.0005601	0.00024982	0.00034691	0.00021217	0.00120458	0.00103428	0.00108099
ECI2	NP_006108.2	0 genes:. 2 proteins in this group did not match any genes. NP_006108.2:enoyl-CoA delta isomerase 2, mitochondrial isoform 1 [Homo sapiens] ;NP_996667.2:enoyl-CoA delta isomerase 2, mitochondrial isoform 2 [Homo sapiens] ;	0	0.0001221	0	0	0	0	0	0	0
ECM1	NP_001189787.1	0 genes:. 3 proteins in this group did not match any genes. NP_001189787.1:extracellular matrix protein 1 isoform 3 precursor [Homo sapiens] ;NP_004416.2:extracellular matrix protein 1 isoform 1 precursor [Homo sapiens] ;NP_073155.2:extracellular matrix protein 1 isoform 2 precursor [Homo sapiens] ;	0	0.00023515	0	0	0	0	0	0	0
EEF1A1	NP_001393.1	elongation factor 1-alpha 1 [Homo sapiens]	0.00805645	0.00404037	0.009977	0.00347022	0.00559365	0.00499281	0.00522519	0.00292972	0.0047108
EEF1A2	NP_001949.1	elongation factor 1-alpha 2 [Homo sapiens]	0	0	0	0	0	0	0	0	0
EEF1B2	NP_066944.1	elongation factor 1-beta [Homo sapiens]	0.00190876	0.00059259	0.00112768	8.383e-05	7.761e-05	0	0.00092389	0.00023137	0.00096728
EEF1D	NP_001304672.1	0 genes:. 3 proteins in this group did not match any genes. NP_001304672.1:elongation factor 1-delta isoform 4 [Homo sapiens] ;NP_001951.2:elongation factor 1-delta isoform 2 [Homo sapiens] ;NP_115754.3:elongation factor 1-delta isoform 1 [Homo sapiens] ;	0.00027852	0.00034587	0.00032909	7.339e-05	0	0.00016621	0.00020221	0.00020256	0
EEF1G	NP_001395.1	elongation factor 1-gamma [Homo sapiens]	0.00032759	0.00050851	0.00029031	0	0	0	0	0	0
EEF2	NP_001952.1	elongation factor 2 [Homo sapiens]	0.00350384	0.00404037	0.00542152	0.00032975	0.00073264	0.00087125	0.00145367	0.00145619	0.00025366
EFTUD2	NP_001136077.1	0 genes:. 3 proteins in this group did not match any genes. NP_001136077.1:116 kDa U5 small nuclear ribonucleoprotein component isoform b [Homo sapiens] ;NP_001245283.1:116 kDa U5 small nuclear ribonucleoprotein component isoform c [Homo sapiens] ;NP_004238.3:116 kDa U5 small nuclear ribonucleoprotein component isoform a [Homo sapiens] ;	7.639e-05	4.743e-05	0	0	7.454e-05	9.118e-05	0	0	0
EHMT1	NP_079033.4	histone-lysine N-methyltransferase EHMT1 isoform 1 [Homo sapiens]	0	0	0	0	0	0	0.00060056	0.00032086	0.00016767
EHMT2	NP_001276342.1	0 genes:. 4 proteins in this group did not match any genes. NP_001276342.1:histone-lysine N-methyltransferase EHMT2 isoform c [Homo sapiens] ;NP_001305762.1:histone-lysine N-methyltransferase EHMT2 isoform d [Homo sapiens] ;NP_006700.3:histone-lysine N-methyltransferase EHMT2 isoform a [Homo sapiens] ;NP_079532.5:histone-lysine N-methyltransferase EHMT2 isoform b [Homo sapiens] ;	0	0	0	0	5.665e-05	8.661e-05	0.00096941	0.00021111	0.00026477
EIF1AX	NP_001403.1	0 genes:. 2 proteins in this group did not match any genes. NP_001403.1:eukaryotic translation initiation factor 1A, X-chromosomal [Homo sapiens] ;NP_004672.2:eukaryotic translation initiation factor 1A, Y-chromosomal isoform 1 [Homo sapiens] ;	0.00173975	0.00061728	0.000881	0.00052394	0.00012126	0.00088992	0.00396984	0.0018076	0.00680121
EIF2S1	NP_004085.1	eukaryotic translation initiation factor 2 subunit 1 [Homo sapiens]	0	0	0	0.00011976	0.00011087	0.00027121	0.00115486	0.00082633	0.00069092
EIF2S2	NP_001303292.1	0 genes:. 3 proteins in this group did not match any genes. NP_001303292.1:eukaryotic translation initiation factor 2 subunit 2 isoform 2 [Homo sapiens] ;NP_001303293.1:eukaryotic translation initiation factor 2 subunit 2 isoform 3 [Homo sapiens] ;NP_003899.2:eukaryotic translation initiation factor 2 subunit 2 isoform 1 [Homo sapiens] ;	0	0	0	0	0	0	0.00094489	0.00015775	0
EIF2S3	NP_001406.1	eukaryotic translation initiation factor 2 subunit 3 [Homo sapiens]	7.582e-05	9.416e-05	0	3.996e-05	0	9.05e-05	0	0	0
EIF3A	NP_003741.1	eukaryotic translation initiation factor 3 subunit A [Homo sapiens]	2.59e-05	0	0	0	0	0	0.00018802	7.534e-05	0.00023622
EIF3B	NP_003742.2	eukaryotic translation initiation factor 3 subunit B [Homo sapiens]	0.00021984	5.46e-05	0.0001039	0	0	0	0	0	0
EIF3C	NP_001273407.1	0 genes:. 3 proteins in this group did not match any genes. NP_001273407.1:eukaryotic translation initiation factor 3 subunit C isoform b [Homo sapiens] ;NP_001304786.1:eukaryotic translation initiation factor 3 subunit C-like protein [Homo sapiens] ;NP_003743.1:eukaryotic translation initiation factor 3 subunit C isoform a [Homo sapiens] ;	0	9.844e-05	0	0	0	0	0	0	0
EIF3D	NP_003744.1	eukaryotic translation initiation factor 3 subunit D [Homo sapiens]	0.00013062	0	7.717e-05	0	0	0	0.0002845	0.00019	0.00019858
EIF3E	NP_001559.1	eukaryotic translation initiation factor 3 subunit E [Homo sapiens]	8.043e-05	0	0.00019006	0	0	0	0	0	0
EIF3F	NP_003745.1	eukaryotic translation initiation factor 3 subunit F [Homo sapiens]	0	0	0	0.00010567	0.00014673	0.00035896	0	0	0
EIF3G	NP_003746.2	eukaryotic translation initiation factor 3 subunit G [Homo sapiens]	0.00011184	0	0	0	0	0	0	0.00016268	0.00034006
EIF3I	NP_003748.1	eukaryotic translation initiation factor 3 subunit I [Homo sapiens]	0	0.00068375	0.00052047	5.804e-05	0.00010745	0.00026287	0.00079952	0	0.00033483
EIF3L	NP_001229852.1	0 genes:. 2 proteins in this group did not match any genes. NP_001229852.1:eukaryotic translation initiation factor 3 subunit L isoform 2 [Homo sapiens] ;NP_057175.1:eukaryotic translation initiation factor 3 subunit L isoform 1 [Homo sapiens] ;	0	0	0	0	0	0	0.00040286	0.00010089	0
EIF4A1	NP_001407.1	eukaryotic initiation factor 4A-I isoform 1 [Homo sapiens]	0.00040549	0.00082101	0.00118479	0.00013937	0.00021504	0.00016768	0.00071681	0.00069241	0.00026803
EIF4A2	NP_001958.2	eukaryotic initiation factor 4A-II [Homo sapiens]	0	0.0001365	0	0	0	0	0	0	0
EIF4A3	NP_055555.1	eukaryotic initiation factor 4A-III [Homo sapiens]	0.00047022	0.00121653	0.0001672	9.178e-05	0.00012745	0.00071778	0.00106214	0.00172263	0
EIF4B	NP_001287750.1	0 genes:. 2 proteins in this group did not match any genes. NP_001287750.1:eukaryotic translation initiation factor 4B isoform 1 [Homo sapiens] ;NP_001408.2:eukaryotic translation initiation factor 4B isoform 2 [Homo sapiens] ;	0.0002324	0.00050505	0.00089244	0.00036744	0.00025512	0.00065877	0.00151857	0.00211278	0.00141324
EIF4EBP1	NP_004086.1	eukaryotic translation initiation factor 4E-binding protein 1 [Homo sapiens]	0	0	0.00035837	0	0	0	0	0	0
EIF4G1	NP_001181876.1	0 genes:. 7 proteins in this group did not match any genes. NP_001181876.1:eukaryotic translation initiation factor 4 gamma 1 isoform 6 [Homo sapiens] ;NP_001278086.1:eukaryotic translation initiation factor 4 gamma 1 isoform 7 [Homo sapiens] ;NP_004944.3:eukaryotic translation initiation factor 4 gamma 1 isoform 4 [Homo sapiens] ;NP_886553.3:eukaryotic translation initiation factor 4 gamma 1 iso…	0	5.535e-05	0	0	0	0	3.236e-05	6.483e-05	6.776e-05
EIF4H	NP_071496.1	0 genes:. 2 proteins in this group did not match any genes. NP_071496.1:eukaryotic translation initiation factor 4H isoform 1 [Homo sapiens] ;NP_114381.1:eukaryotic translation initiation factor 4H isoform 2 [Homo sapiens] ;	0.00014431	0.00035842	0.00034103	0	0	0	0.00020955	0	0.00043879
EIF5	NP_892116.2	eukaryotic translation initiation factor 5 [Homo sapiens]	8.304e-05	0	0	0	0	0	0	0	0
EIF5A	NP_001137232.1	0 genes:. 2 proteins in this group did not match any genes. NP_001137232.1:eukaryotic translation initiation factor 5A-1 isoform A [Homo sapiens] ;NP_001961.1:eukaryotic translation initiation factor 5A-1 isoform B [Homo sapiens] ;	0.00466816	0.0101448	0.0121807	0.0045104	0.00436531	0.00522346	0.01158	0.0099025	0.0248392
EIF5B	NP_056988.3	eukaryotic translation initiation factor 5B [Homo sapiens]	0	7.286e-05	0	0	0	0	0.00012779	0	8.92e-05
EIF6	NP_852133.1	eukaryotic translation initiation factor 6 isoform a [Homo sapiens]	0.00029216	0.00163264	0.00069041	0.00023096	7.127e-05	0.00043588	0	0	0
ELAVL1	NP_001410.2	ELAV-like protein 1 [Homo sapiens]	0	0	0.00025943	0	0	0	0	0	0
ELMSAN1	NP_919254.2	ELM2 and SANT domain-containing protein 1 [Homo sapiens]	0	0	0	0	1.671e-05	2.044e-05	0.0007957	0.0002989	0.0003124
ELP4	NP_001275654.1	0 genes:. 3 proteins in this group did not match any genes. NP_001275654.1:elongator complex protein 4 isoform 2 [Homo sapiens] ;NP_001275655.1:elongator complex protein 4 isoform 3 [Homo sapiens] ;NP_061913.3:elongator complex protein 4 isoform 1 [Homo sapiens] ;	7.519e-05	0	0	3.963e-05	0	0.00013461	0	0	0
EMD	NP_000108.1	emerin [Homo sapiens]	0	0.00017498	0	0	6.875e-05	0.00042044	0.0002046	0.00061487	0
ENAH	NP_001008493.1	0 genes:. 2 proteins in this group did not match any genes. NP_001008493.1:protein enabled homolog isoform a [Homo sapiens] ;NP_060682.2:protein enabled homolog isoform b [Homo sapiens] ;	0	7.52e-05	0	0	0	0	0	0	0
ENO1	NP_001419.1	alpha-enolase isoform 1 [Homo sapiens]	0.00288623	0.00399382	0.00516418	0.00078228	0.0008449	0.00142716	0.00502925	0.00263893	0.00601766
EPM2AIP1	NP_055620.1	EPM2A-interacting protein 1 [Homo sapiens]	0	0.00021966	6.967e-05	0	0	0	0	0	0
EPPK1	NP_112598.3	epiplakin [Homo sapiens]	0	8.74e-06	0	0	0	0	0	0	0
EPRS	NP_004437.2	bifunctional glutamate/proline--tRNA ligase [Homo sapiens]	0	0.00014697	0	2.495e-05	3.465e-05	2.825e-05	0.00013748	6.886e-05	0.00021591
ERCC6	NP_000115.1	0 genes:. 2 proteins in this group did not match any genes. NP_000115.1:DNA excision repair protein ERCC-6 isoform 2 [Homo sapiens] ;NP_001263988.1:ERCC6-PGBD3 fusion protein isoform 1 [Homo sapiens] ;	0	0	0	1.263e-05	1.17e-05	0	0	0	0
ERGIC1	NP_001026881.1	endoplasmic reticulum-Golgi intermediate compartment protein 1 [Homo sapiens]	0	0.00030651	0	0	0	0	0	0	0
ERH	NP_004441.1	enhancer of rudimentary homolog [Homo sapiens]	0	0.00085469	0.00081323	0.00054409	0.00050369	0.0012322	0.0014991	0.00100113	0
ERLIN2	NP_009106.1	erlin-2 isoform 1 [Homo sapiens]	0	0.0001311	0	0	0	0	0	0	0
ERO1A	NP_055399.1	ERO1-like protein alpha precursor [Homo sapiens]	0.00015295	0	0	0	0	0	0	0	0
ERP29	NP_006808.1	endoplasmic reticulum resident protein 29 isoform 1 precursor [Homo sapiens]	0	0.00034057	0.00016202	7.227e-05	0	8.183e-05	0.00059734	0.00019946	0
ERP44	NP_055866.1	endoplasmic reticulum resident protein 44 precursor [Homo sapiens]	0	0.00010947	0	0.00023229	0.00021504	0.00057867	0.00038401	0.00038467	0
ESYT1	NP_001171725.1	0 genes:. 2 proteins in this group did not match any genes. NP_001171725.1:extended synaptotagmin-1 isoform 1 [Homo sapiens] ;NP_056107.1:extended synaptotagmin-1 isoform 2 [Homo sapiens] ;	0	7.979e-05	0	0	0	0	0	0	0
ETFA	NP_000117.1	0 genes:. 2 proteins in this group did not match any genes. NP_000117.1:electron transfer flavoprotein subunit alpha, mitochondrial isoform a [Homo sapiens] ;NP_001121188.1:electron transfer flavoprotein subunit alpha, mitochondrial isoform b [Homo sapiens] ;	0	0	0.00063495	0	0.00010487	0.00019242	0	0	0
EXOSC2	NP_001269638.1	0 genes:. 2 proteins in this group did not match any genes. NP_001269638.1:exosome complex component RRP4 isoform 3 [Homo sapiens] ;NP_055100.2:exosome complex component RRP4 isoform 1 [Homo sapiens] ;	0	0.00016899	0	0	0	0	0	0	0
EXOSC4	NP_061910.1	exosome complex component RRP41 [Homo sapiens]	0	0.00036281	0.00034521	0	0	0	0	0	0
EXOSC7	NP_055819.2	exosome complex component RRP42 [Homo sapiens]	0	0.00015273	0	6.482e-05	0	0.00014679	0	0	0
EZR	NP_003370.2	ezrin [Homo sapiens]	0	0	0	0	0	0	0	0	0
FADS2	NP_004256.1	fatty acid desaturase 2 isoform 1 [Homo sapiens]	8.061e-05	0	0	0	0	0	0	0	0
FAF2	NP_055428.1	FAS-associated factor 2 [Homo sapiens]	0	0	0	4.239e-05	0	4.8e-05	0	0	0
FAM129B	NP_001030611.1	0 genes:. 2 proteins in this group did not match any genes. NP_001030611.1:niban-like protein 1 isoform 2 [Homo sapiens] ;NP_073744.2:niban-like protein 1 isoform 1 [Homo sapiens] ;	0	0.00012127	0	0	0	0	0	0	0
FAM192A	NP_079222.1	protein FAM192A [Homo sapiens]	0	0.00034995	0	0	0	0	0.0004092	0.00020496	0.00042842
FAM60A	NP_067061.1	protein FAM60A [Homo sapiens]	0	0	0	0	0	0	0.00047031	0.00047112	0
FANCD2	NP_001306913.1	0 genes:. 2 proteins in this group did not match any genes. NP_001306913.1:Fanconi anemia group D2 protein isoform b [Homo sapiens] ;NP_149075.2:Fanconi anemia group D2 protein isoform a [Homo sapiens] ;	0	0	0	1.3e-05	0	1.472e-05	0	0	0
FARSA	NP_004452.1	phenylalanine--tRNA ligase alpha subunit [Homo sapiens]	0	0.00017498	0	0.00014852	6.875e-05	0.00016817	0	0	0
FARSB	NP_005678.3	phenylalanine--tRNA ligase beta subunit [Homo sapiens]	0	0	0.00014359	0	0	0	0	0	0
FASN	NP_004095.4	fatty acid synthase [Homo sapiens]	0.00038483	0.00106198	0.0006568	7.512e-05	0.00017385	0.00039127	0.00045532	0.00022806	8.667e-05
FASTKD2	NP_055744.2	FAST kinase domain-containing protein 2, mitochondrial [Homo sapiens]	0	0	0	2.657e-05	2.459e-05	3.008e-05	0	0	0
FAU	NP_001988.1	ubiquitin-like protein fubi and ribosomal protein S30 precursor [Homo sapiens]	0	0	0.00095386	0	0	0	0.00117223	0.00039142	0.00081819
FBL	NP_001427.2	rRNA 2'-O-methyltransferase fibrillarin [Homo sapiens]	0	0	0	5.876e-05	0	6.654e-05	0	0	0
FBXO22	NP_671717.1	F-box only protein 22 isoform a [Homo sapiens]	0	0	0.00020987	0	0	0	0	0	0
FERMT2	NP_001128471.1	0 genes:. 3 proteins in this group did not match any genes. NP_001128471.1:fermitin family homolog 2 isoform 2 [Homo sapiens] ;NP_001128472.1:fermitin family homolog 2 isoform 3 [Homo sapiens] ;NP_006823.1:fermitin family homolog 2 isoform 1 [Homo sapiens] ;	0.00010419	6.469e-05	0	0	0	0	0	0	0
FHL2	NP_963851.2	four and a half LIM domains protein 2 isoform a [Homo sapiens]	0.00038483	0.0001593	0.00030314	0	0	0	0	0	0
FHL3	NP_004459.2	four and a half LIM domains protein 3 isoform 1 [Homo sapiens]	0.00025564	0.00031746	0.00060411	0	0.00012472	0.0003814	0	0	0
FIBCD1	NP_116232.3	fibrinogen C domain-containing protein 1 [Homo sapiens]	0.00015527	0	0	0.00012274	7.575e-05	0.00027798	0.00078912	0.00101633	0.00188841
FIGNL1	NP_001274425.1	0 genes:. 4 proteins in this group did not match any genes. NP_001274425.1:fidgetin-like protein 1 isoform 2 [Homo sapiens] ;NP_004860.2:vacuolar protein sorting-associated protein 4B [Homo sapiens] ;NP_037377.1:vacuolar protein sorting-associated protein 4A [Homo sapiens] ;NP_071399.2:fidgetin-like protein 1 isoform 1 [Homo sapiens] ;	0	0	0	3.35e-05	6.203e-05	7.587e-05	0	0	0
FIP1L1	NP_001128409.1	0 genes:. 3 proteins in this group did not match any genes. NP_001128409.1:pre-mRNA 3'-end-processing factor FIP1 isoform 2 [Homo sapiens] ;NP_001128410.1:pre-mRNA 3'-end-processing factor FIP1 isoform 3 [Homo sapiens] ;NP_112179.2:pre-mRNA 3'-end-processing factor FIP1 isoform 1 [Homo sapiens] ;	0	0	0	0	0	0	8.838e-05	0.00017707	0
FKBP4	NP_002005.1	peptidyl-prolyl cis-trans isomerase FKBP4 [Homo sapiens]	0	9.683e-05	0.00018426	0	0	0	0.00022644	0.00011342	0
FKBP8	NP_001295302.1	0 genes:. 2 proteins in this group did not match any genes. NP_001295302.1:peptidyl-prolyl cis-trans isomerase FKBP8 isoform 2 [Homo sapiens] ;NP_036313.3:peptidyl-prolyl cis-trans isomerase FKBP8 isoform 1 [Homo sapiens] ;	0	0	0.00010264	4.578e-05	0	0.00010368	0	0	0
FLG2	NP_001014364.1	filaggrin-2 [Homo sapiens]	0	0.00029741	0	0	0	0	0	0	0
FLNA	NP_001104026.1	filamin-A isoform 2 [Homo sapiens]	0.00459253	0.00293831	0.00447298	0.00013123	0.00018932	0.00043731	0.00213342	0.00103479	0.00131553
FLNB	NP_001157789.1	filamin-B isoform 1 [Homo sapiens]	0.00056171	0.00069206	0.00052906	0	0	0	4.094e-05	1.977e-05	4.133e-05
FLNC	NP_001449.3	filamin-C isoform a [Homo sapiens]	1.324e-05	0	3.217e-05	5.249e-05	7.882e-05	0.00015521	8.127e-05	8.376e-05	0
FN3K	NP_071441.1	fructosamine-3-kinase [Homo sapiens]	0.00023165	0	0	0	5.651e-05	6.912e-05	0	0	0
FN3KRP	NP_078895.2	ketosamine-3-kinase [Homo sapiens]	0.00023165	0.0004315	0.00013685	0	0	0	0	0	0
FOXK1	NP_001032242.1	forkhead box protein K1 [Homo sapiens]	0	0	5.769e-05	2.573e-05	2.382e-05	0.00029138	0.0002127	0.00021306	0.00029692
FPGS	NP_001018088.1	0 genes:. 3 proteins in this group did not match any genes. NP_001018088.1:folylpolyglutamate synthase, mitochondrial isoform b [Homo sapiens] ;NP_001275732.1:folylpolyglutamate synthase, mitochondrial isoform c precursor [Homo sapiens] ;NP_004948.4:folylpolyglutamate synthase, mitochondrial isoform a precursor [Homo sapiens] ;	0	0	0	7.025e-05	0	3.977e-05	0	0	0
FSCN1	NP_003079.1	fascin [Homo sapiens]	0	0.0005409	8.578e-05	0	0	0	0	0	0
FTH1	NP_002023.2	ferritin heavy chain [Homo sapiens]	0	0.00097145	0.00046216	0	0	0	0	0	0
FTL	NP_000137.2	ferritin light chain [Homo sapiens]	0	0.00050793	0	0	0	0	0	0	0
FUS	NP_001164105.1	0 genes:. 3 proteins in this group did not match any genes. NP_001164105.1:RNA-binding protein FUS isoform 2 [Homo sapiens] ;NP_001164408.1:RNA-binding protein FUS isoform 3 [Homo sapiens] ;NP_004951.1:RNA-binding protein FUS isoform 1 [Homo sapiens] ;	0	0	0	0	0	0	0.00029696	0.00059496	0.00020727
G3BP1	NP_938405.1	ras GTPase-activating protein-binding protein 1 [Homo sapiens]	0	0.00019075	0	4.048e-05	0	9.167e-05	0.00089217	0.00033514	0.00023352
G6PD	NP_000393.4	0 genes:. 2 proteins in this group did not match any genes. NP_000393.4:glucose-6-phosphate 1-dehydrogenase isoform a [Homo sapiens] ;NP_001035810.1:glucose-6-phosphate 1-dehydrogenase isoform b [Homo sapiens] ;	0.00091936	0.00285421	0.00147425	3.461e-05	0.00028835	0.00043108	0.00038142	0.00038208	0
GALE	NP_001121093.1	UDP-glucose 4-epimerase [Homo sapiens]	0	0	0	5.42e-05	0.00010035	0.0002455	0	0	0
GALK1	NP_000145.1	galactokinase [Homo sapiens]	0	0	0.00010788	9.623e-05	0	5.449e-05	0	0	0
GALNT2	NP_001278795.1	0 genes:. 2 proteins in this group did not match any genes. NP_001278795.1:polypeptide N-acetylgalactosaminyltransferase 2 isoform 2 [Homo sapiens] ;NP_004472.1:polypeptide N-acetylgalactosaminyltransferase 2 precursor [Homo sapiens] ;	0	0	0	0	0	0	9.75e-05	9.767e-05	0
GANAB	NP_001265121.1	0 genes:. 5 proteins in this group did not match any genes. NP_001265121.1:neutral alpha-glucosidase AB isoform 4 [Homo sapiens] ;NP_001265122.1:neutral alpha-glucosidase AB isoform 5 [Homo sapiens] ;NP_001265123.1:neutral alpha-glucosidase AB isoform 6 [Homo sapiens] ;NP_938148.1:neutral alpha-glucosidase AB isoform 2 precursor [Homo sapiens] ;NP_938149.2:neutral alpha-glucosidase AB isoform 3 p…	0.00016802	0.00020866	0.00054597	0.00017711	0.00020494	0.00072698	0.00024399	0.00024441	0.00012772
GAPDH	NP_002037.2	glyceraldehyde-3-phosphate dehydrogenase isoform 1 [Homo sapiens]	0.00149567	0.00411273	0.00227218	0.00073195	0.00015637	0.00089258	0.00341288	0.0018648	0.0009745
GAPVD1	NP_001269608.1	GTPase-activating protein and VPS9 domain-containing protein 1 isoform 1 [Homo sapiens]	0	0	2.861e-05	0	0	0	0	0	0
GARS	NP_001303701.1	0 genes:. 2 proteins in this group did not match any genes. NP_001303701.1:glycine--tRNA ligase isoform 2 [Homo sapiens] ;NP_002038.2:glycine--tRNA ligase isoform 1 precursor [Homo sapiens] ;	0	0.00012976	0.00030867	0	5.098e-05	6.236e-05	0	0	0
GART	NP_001129478.1	trifunctional purine biosynthetic protein adenosine-3 isoform 1 [Homo sapiens]	3.543e-05	0.00013201	0.00020935	0	1.729e-05	2.115e-05	0	0	0
GATAD1	NP_066990.3	GATA zinc finger domain-containing protein 1 [Homo sapiens]	0	0	0	0	0	0	0.00057958	0.00019353	0
GATAD2A	NP_001287875.1	transcriptional repressor p66-alpha isoform 1 [Homo sapiens]	0	0	0	0.00077351	0.00042024	0.00092276	0.0051271	0.00459826	0.0114998
GATAD2B	NP_065750.1	transcriptional repressor p66-beta [Homo sapiens]	0	0	0	0.00069976	0.00128799	0.00153464	0.00450905	0.00684754	0.0100929
GBAS	NP_001474.1	protein NipSnap homolog 2 isoform 1 [Homo sapiens]	0	0.0001554	0.00014786	0.00032975	0.00024421	0.0010455	0.00054513	0.0007281	0
GCAT	NP_001165161.1	0 genes:. 2 proteins in this group did not match any genes. NP_001165161.1:2-amino-3-ketobutyrate coenzyme A ligase, mitochondrial isoform 1 precursor [Homo sapiens] ;NP_055106.1:2-amino-3-ketobutyrate coenzyme A ligase, mitochondrial isoform 2 precursor [Homo sapiens] ;	0	0	0	0	0.00031391	0.00033597	0	0	0
GCDH	NP_000150.1	0 genes:. 2 proteins in this group did not match any genes. NP_000150.1:glutaryl-CoA dehydrogenase, mitochondrial isoform a precursor [Homo sapiens] ;NP_039663.1:glutaryl-CoA dehydrogenase, mitochondrial isoform b precursor [Homo sapiens] ;	0	0	0	0.00021532	3.987e-05	0.00029258	0	0	0
GCLM	NP_002052.1	glutamate--cysteine ligase regulatory subunit isoform 1 [Homo sapiens]	0	0.00032441	0	0.00020651	0	0.00023385	0	0	0
GCN1	NP_006827.1	eIF-2-alpha kinase activator GCN1 [Homo sapiens]	0	0	0	9.886e-05	0.00020266	0.0004238	0	0	0
GCSH	NP_004474.2	glycine cleavage system H protein, mitochondrial precursor [Homo sapiens]	0	0.0005138	0	0	0	0	0	0	0
GDI2	NP_001108628.1	0 genes:. 2 proteins in this group did not match any genes. NP_001108628.1:rab GDP dissociation inhibitor beta isoform 2 [Homo sapiens] ;NP_001485.2:rab GDP dissociation inhibitor beta isoform 1 [Homo sapiens] ;	0	0.00044444	0	0	0	0	0	0	0
GDPD3	NP_077283.2	glycerophosphodiester phosphodiesterase domain-containing protein 3 [Homo sapiens]	0	0.00013976	0	0	0	0	0	0	0
GFPT1	NP_001231639.1	glutamine--fructose-6-phosphate aminotransferase [isomerizing] 1 isoform 1 [Homo sapiens]	2.56e-05	0	0	5.397e-05	7.494e-05	6.111e-05	0	0	0
GFPT2	NP_005101.1	glutamine--fructose-6-phosphate aminotransferase [isomerizing] 2 [Homo sapiens]	2.624e-05	0	0	0	0	0	0	0	0
GGCT	NP_001186744.1	0 genes:. 3 proteins in this group did not match any genes. NP_001186744.1:gamma-glutamylcyclotransferase isoform 2 [Homo sapiens] ;NP_001186745.1:gamma-glutamylcyclotransferase isoform 3 [Homo sapiens] ;NP_076956.1:gamma-glutamylcyclotransferase isoform 1 [Homo sapiens] ;	0	0.00187415	0	0	0	0	0	0	0
GGH	NP_003869.1	gamma-glutamyl hydrolase precursor [Homo sapiens]	0	0.00013976	0	0	0	0	0	0	0
GIGYF2	NP_001096617.1	0 genes:. 3 proteins in this group did not match any genes. NP_001096617.1:PERQ amino acid-rich with GYF domain-containing protein 2 isoform a [Homo sapiens] ;NP_001096618.1:PERQ amino acid-rich with GYF domain-containing protein 2 isoform c [Homo sapiens] ;NP_056390.2:PERQ amino acid-rich with GYF domain-containing protein 2 isoform b [Homo sapiens] ;	0	0.00010101	0	0	0	0	0	0	0
GLO1	NP_006699.2	lactoylglutathione lyase [Homo sapiens]	0	0	0.00022983	0	0	0	0	0	0
GLT8D1	NP_690909.1	glycosyltransferase 8 domain-containing protein 1 [Homo sapiens]	0	0	0	0.00015252	9.413e-05	5.757e-05	0	0	0
GLUD1	NP_005262.1	glutamate dehydrogenase 1, mitochondrial isoform a precursor [Homo sapiens]	0	0	0	3.38e-05	6.259e-05	0.00045931	0	0	0
GM2A	NP_000396.2	ganglioside GM2 activator isoform 1 precursor [Homo sapiens]	0	0.00069084	0	0	0	0	0	0	0
GMPPA	NP_995319.1	mannose-1-phosphate guanyltransferase alpha [Homo sapiens]	0	0.00010582	0	8.982e-05	0.0001663	0.00030512	0	0	0
GMPS	NP_003866.1	GMP synthase [glutamine-hydrolyzing] [Homo sapiens]	5.164e-05	0	6.102e-05	0	7.559e-05	0.00012328	0	0	0
GNAS	NP_000507.1	0 genes:. 6 proteins in this group did not match any genes. NP_000507.1:protein GNAS isoform GNASL [Homo sapiens] ;NP_001070956.1:protein GNAS isoform f [Homo sapiens] ;NP_001070957.1:protein GNAS isoform g [Homo sapiens] ;NP_001296790.1:protein ALEX isoform h [Homo sapiens] ;NP_536350.2:protein GNAS isoform XLas [Homo sapiens] ;NP_536351.1:protein GNAS isoform GNASS [Homo sapiens] ;	0	0.0001128	0	0	0	0	0	0	0
GNG8	NP_150283.1	guanine nucleotide-binding protein G(I)/G(S)/G(O) subunit gamma-8 precursor [Homo sapiens]	0	0.00063492	0.00060411	0	0	0	0	0	0
GNL1	NP_005266.2	guanine nucleotide-binding protein-like 1 [Homo sapiens]	0	7.322e-05	6.967e-05	6.215e-05	0	0.00017593	0.00034246	8.576e-05	0
GNL3	NP_055181.3	0 genes:. 2 proteins in this group did not match any genes. NP_055181.3:guanine nucleotide-binding protein-like 3 isoform 1 [Homo sapiens] ;NP_996562.1:guanine nucleotide-binding protein-like 3 isoform 2 [Homo sapiens] ;	0	0	0	0	0	0	9.466e-05	9.482e-05	0
GOLPH3	NP_071413.1	Golgi phosphoprotein 3 [Homo sapiens]	0	0.00014914	0	0	0	0	0	0	0
GPI	NP_000166.2	0 genes:. 4 proteins in this group did not match any genes. NP_000166.2:glucose-6-phosphate isomerase isoform 2 [Homo sapiens] ;NP_001171651.1:glucose-6-phosphate isomerase isoform 1 [Homo sapiens] ;NP_001276718.1:glucose-6-phosphate isomerase isoform 3 [Homo sapiens] ;NP_001276719.1:glucose-6-phosphate isomerase isoform 4 [Homo sapiens] ;	0.00019242	0	0	0	9.388e-05	7.655e-05	0	0	0
GPKOW	NP_056513.2	G patch domain and KOW motifs-containing protein [Homo sapiens]	0.00015037	0.00037348	0.00053304	7.925e-05	3.668e-05	0.00017948	0.00076425	0.00021873	0.00045722
GPNMB	NP_001005340.1	0 genes:. 2 proteins in this group did not match any genes. NP_001005340.1:transmembrane glycoprotein NMB isoform a precursor [Homo sapiens] ;NP_002501.1:transmembrane glycoprotein NMB isoform b precursor [Homo sapiens] ;	0	0.0003108	0	0	0	0	0	0	0
GPX7	NP_056511.2	glutathione peroxidase 7 precursor [Homo sapiens]	0	0	0	0.00010086	0	0.00011421	0	0	0
GRB2	NP_002077.1	growth factor receptor-bound protein 2 isoform 1 [Homo sapiens]	0	0.00020481	0.00038975	0.00017384	0	9.842e-05	0.00023949	0	0.00050147
GRHPR	NP_036335.1	glyoxylate reductase/hydroxypyruvate reductase [Homo sapiens]	0	0.000271	0.00012893	0	0	0	0.00015844	0.00079358	0
GRPEL1	NP_079472.1	grpE protein homolog 1, mitochondrial precursor [Homo sapiens]	0.00148435	0.00061443	0.00058462	0	0	0	0	0	0
GRSF1	NP_001091947.1	0 genes:. 2 proteins in this group did not match any genes. NP_001091947.1:G-rich sequence factor 1 isoform 2 [Homo sapiens] ;NP_002083.3:G-rich sequence factor 1 isoform 1 [Homo sapiens] ;	0	0.00013976	0	0	0	0	0	0	0
GRWD1	NP_113673.3	glutamate-rich WD repeat-containing protein 1 [Homo sapiens]	0	0	0	0	7.83e-05	4.789e-05	0.00046609	0.00093379	0.00048798
GSDMA	NP_835465.2	gasdermin-A [Homo sapiens]	0	0.00019975	0	0	0	0	0	0	0
GSE1	NP_001127945.1	0 genes:. 3 proteins in this group did not match any genes. NP_001127945.1:genetic suppressor element 1 isoform 2 [Homo sapiens] ;NP_001265113.1:genetic suppressor element 1 isoform 3 [Homo sapiens] ;NP_055430.1:genetic suppressor element 1 isoform 1 [Homo sapiens] ;	0	0	0	0.00045756	0.00020395	0.00065245	0.00298833	0.00341446	0.00322645
GSPT1	NP_001123478.1	0 genes:. 2 proteins in this group did not match any genes. NP_001123478.1:eukaryotic peptide chain release factor GTP-binding subunit ERF3A isoform 2 [Homo sapiens] ;NP_002085.2:eukaryotic peptide chain release factor GTP-binding subunit ERF3A isoform 1 [Homo sapiens] ;	0	0.00020964	0	0	0	0	0	0	0
GSR	NP_000628.2	0 genes:. 2 proteins in this group did not match any genes. NP_000628.2:glutathione reductase, mitochondrial isoform 1 precursor [Homo sapiens] ;NP_001182031.1:glutathione reductase, mitochondrial isoform 2 precursor [Homo sapiens] ;	0.00102843	0.0010217	0.00105314	0	0	0	0.00039823	9.973e-05	0
GSTM3	NP_000840.2	glutathione S-transferase Mu 3 [Homo sapiens]	0	0	0.00018795	8.383e-05	7.761e-05	0	0	0	0
GSTP1	NP_000843.1	glutathione S-transferase P [Homo sapiens]	0.00187467	0.00296294	0.00382604	0.00017964	0.00041574	0.00040682	0.00148482	0.0014874	0.00051819
GTF2E1	NP_005504.2	general transcription factor IIE subunit 1 [Homo sapiens]	0	0	0	0	0	0	0.0005919	0.00047434	0.00024788
GTF2H1	NP_005307.1	general transcription factor IIH subunit 1 [Homo sapiens]	0	0	0	0	3.186e-05	3.897e-05	0.000569	9.5e-05	0
GTF2I	NP_001157108.1	0 genes:. 5 proteins in this group did not match any genes. NP_001157108.1:general transcription factor II-I isoform 5 [Homo sapiens] ;NP_001509.3:general transcription factor II-I isoform 4 [Homo sapiens] ;NP_127492.1:general transcription factor II-I isoform 1 [Homo sapiens] ;NP_127493.1:general transcription factor II-I isoform 2 [Homo sapiens] ;NP_127494.1:general transcription factor II-I is…	0	4.554e-05	0	1.933e-05	0	6.565e-05	0	0.00021336	0.0001115
GTPBP6	NP_036359.3	putative GTP-binding protein 6 [Homo sapiens]	0	0	0	3.655e-05	0	8.278e-05	0	0	0
GZF1	NP_001303948.1	0 genes:. 2 proteins in this group did not match any genes. NP_001303948.1:GDNF-inducible zinc finger protein 1 isoform b [Homo sapiens] ;NP_071927.1:GDNF-inducible zinc finger protein 1 isoform a [Homo sapiens] ;	0	0	6.246e-05	0	0	0	0	0	0
H1FX	NP_006017.1	histone H1x [Homo sapiens]	0	0	0	0	0	0	0	0.00048882	0.00102178
H2AFZ	NP_002097.1	histone H2A.Z [Homo sapiens]	0	0.00017361	0	0.00088414	0.00109133	0.00211785	0.0014464	0.00203355	0
HADHA	NP_000173.2	trifunctional enzyme subunit alpha, mitochondrial precursor [Homo sapiens]	0	0.0001165	0	0	2.288e-05	0.00019595	0.00034056	6.823e-05	0.00014262
HAL	NP_001245263.1	0 genes:. 2 proteins in this group did not match any genes. NP_001245263.1:histidine ammonia-lyase isoform 3 [Homo sapiens] ;NP_002099.1:histidine ammonia-lyase isoform 1 [Homo sapiens] ;	0	0.0002256	0	0	0	0	0	0	0
HAT1	NP_003633.1	histone acetyltransferase type B catalytic subunit [Homo sapiens]	0	0	0	4.502e-05	8.335e-05	0.00025487	0.00012403	0.00012425	0
HAX1	NP_006109.2	HCLS1-associated protein X-1 isoform a [Homo sapiens]	0	0	0	0.00020281	0.00025034	0.00030621	0	0	0
HBG2	NP_000175.1	0 genes:. 5 proteins in this group did not match any genes. NP_000175.1:hemoglobin subunit gamma-2 [Homo sapiens] ;NP_000509.1:hemoglobin subunit beta [Homo sapiens] ;NP_000510.1:hemoglobin subunit delta [Homo sapiens] ;NP_000550.2:hemoglobin subunit gamma-1 [Homo sapiens] ;NP_005321.1:hemoglobin subunit epsilon [Homo sapiens] ;	0.00048693	0	0	0	0	0	0	0	0
HBS1L	NP_001138630.1	0 genes:. 2 proteins in this group did not match any genes. NP_001138630.1:HBS1-like protein isoform 2 [Homo sapiens] ;NP_006611.1:HBS1-like protein isoform 1 [Homo sapiens] ;	0	0	0	0	0	0	8.095e-05	0.00040544	0
HDAC1	NP_004955.2	histone deacetylase 1 [Homo sapiens]	0	9.221e-05	4.387e-05	0.0014056	0.00129437	0.00246208	0.00289818	0.00538098	0.00816553
HDAC2	NP_001518.3	histone deacetylase 2 [Homo sapiens]	0	9.107e-05	4.333e-05	0.0908716	0.0744347	0.066019	0.0312154	0.0355429	0.0519193
HDGF	NP_004485.1	hepatoma-derived growth factor isoform a [Homo sapiens]	0.00014912	0.0011111	0.00123339	0.00023577	0	0.00035597	0.00064961	0.00065074	0
HDHD3	NP_112496.1	haloacid dehalogenase-like hydrolase domain-containing protein 3 [Homo sapiens]	0	0.00017707	0	0	0	0	0	0	0
HEXIM1	NP_006451.1	protein HEXIM1 [Homo sapiens]	0	0.000619	0.00035338	0	0	0	0	0	0
HGH1	NP_057542.2	protein HGH1 homolog [Homo sapiens]	0	0	0	0	4.477e-05	5.476e-05	0	0	0
HIBADH	NP_689953.1	3-hydroxyisobutyrate dehydrogenase, mitochondrial precursor [Homo sapiens]	0	0	0.00025171	0	0	0	0	0	0
HIGD1A	NP_001093138.1	0 genes:. 2 proteins in this group did not match any genes. NP_001093138.1:HIG1 domain family member 1A, mitochondrial isoform a [Homo sapiens] ;NP_054775.2:HIG1 domain family member 1A, mitochondrial isoform b [Homo sapiens] ;	0	0	0	0.00035255	0	0.00059883	0	0	0
HINT1	NP_005331.1	histidine triad nucleotide-binding protein 1 [Homo sapiens]	0	0.00070546	0	0	0	0	0	0	0
HIST1H1B	NP_005313.1	histone H1.5 [Homo sapiens]	0	0	0.00037423	0	0	0	0.0009198	0.00023035	0
HIST1H1C	NP_005310.1	0 genes:. 3 proteins in this group did not match any genes. NP_005310.1:histone H1.2 [Homo sapiens] ;NP_005311.1:histone H1.3 [Homo sapiens] ;NP_005312.1:histone H1.4 [Homo sapiens] ;	0.00016802	0.00041732	0	0.00035421	0.00032791	0.00040109	0.00121993	0.00024441	0
HIST2H2AA3	NP_003507.1	histone H2A type 2-A [Homo sapiens]	0.00082591	0.00017094	0	0.00058036	0.00026863	0.00037914	0.0061713	0.00280317	0.0108819
HIST2H2BF	NP_001019770.1	0 genes:. 14 proteins in this group did not match any genes. NP_001019770.1:histone H2B type 2-F isoform a [Homo sapiens] ;NP_001154806.1:histone H2B type 2-F isoform b [Homo sapiens] ;NP_003510.1:histone H2B type 1-L [Homo sapiens] ;NP_003511.1:histone H2B type 1-N [Homo sapiens] ;NP_003512.1:histone H2B type 1-M [Homo sapiens] ;NP_003515.1:histone H2B type 1-H [Homo sapiens] ;NP_003517.2:histon…	0.00056808	0	0	0.0001497	0	0.00016951	0.00329961	0.00247899	0.00431823
HIST2H3C	NP_066403.2	histone H3.2 [Homo sapiens]	0.00026316	0	0	0	0	0	0	0	0
HK2	NP_000180.2	hexokinase-2 [Homo sapiens]	0	0	0	2.057e-05	0	4.658e-05	0	0	0
HLA-A	NP_002107.3	HLA class I histocompatibility antigen, A-1 alpha chain precursor [Homo sapiens]	0.00029416	0.00012176	0.00054067	0.00019378	1.595e-05	0.00038035	0	0	0
HLA-B	NP_005505.2	major histocompatibility complex, class I, B precursor [Homo sapiens]	0	0	0.00027257	6.513e-05	1.608e-05	0.0004425	0.00057424	0.00028762	0
HLA-C	NP_001229971.1	HLA class I histocompatibility antigen, Cw-1 alpha chain precursor [Homo sapiens]	0.00019557	0.00012143	0	0	0	0	0	0	0
HLTF	NP_001305863.1	0 genes:. 2 proteins in this group did not match any genes. NP_001305863.1:helicase-like transcription factor isoform 2 [Homo sapiens] ;NP_620636.1:helicase-like transcription factor isoform 1 [Homo sapiens] ;	0	0	0	0	1.732e-05	4.238e-05	0	0	0
HMG20A	NP_001291434.1	0 genes:. 2 proteins in this group did not match any genes. NP_001291434.1:high mobility group protein 20A isoform b [Homo sapiens] ;NP_060670.1:high mobility group protein 20A isoform a [Homo sapiens] ;	0	0	0	0.00032242	0.00029848	0.00073019	0.00333134	0.00177979	0.00139512
HMG20B	NP_006330.2	SWI/SNF-related matrix-associated actin-dependent regulator of chromatin subfamily E member 1-related [Homo sapiens]	0.0001129	0	0	0.000238	0.0003305	0.00087589	0.00295091	0.00361292	0.00205967
HMGA1	NP_665908.1	high mobility group protein HMG-I/HMG-Y isoform a [Homo sapiens]	0	0	0	0.00035255	0.00016319	0.00039922	0.00097138	0.00048653	0.001017
HMGB1	NP_002119.1	high mobility group protein B1 [Homo sapiens]	0.00016646	0.00096468	0.00177019	8.773e-05	0.00032486	0.0009934	0.00169201	0.00121067	0
HMGB2	NP_002120.1	high mobility group protein B2 [Homo sapiens]	0.00017124	0.00049619	0	0	0	0	0	0	0
HN1	NP_001002032.1	0 genes:. 3 proteins in this group did not match any genes. NP_001002032.1:hematological and neurological expressed 1 protein isoform 2 [Homo sapiens] ;NP_001275540.1:hematological and neurological expressed 1 protein isoform 4 [Homo sapiens] ;NP_057269.1:hematological and neurological expressed 1 protein isoform 1 [Homo sapiens] ;	0	0.00024555	0	0	0	0	0	0	0
HN1L	NP_653171.1	hematological and neurological expressed 1-like protein [Homo sapiens]	0	0	0.00044513	0	0	0	0	0	0
HNRNPA1	NP_002127.1	0 genes:. 2 proteins in this group did not match any genes. NP_002127.1:heterogeneous nuclear ribonucleoprotein A1 isoform a [Homo sapiens] ;NP_112420.1:heterogeneous nuclear ribonucleoprotein A1 isoform b [Homo sapiens] ;	0.00067105	0.00041666	0.00145364	0.00011789	5.457e-05	0.00026698	0.00129922	0.00081342	0.00068012
HNRNPA2B1	NP_002128.1	0 genes:. 2 proteins in this group did not match any genes. NP_002128.1:heterogeneous nuclear ribonucleoproteins A2/B1 isoform A2 [Homo sapiens] ;NP_112533.1:heterogeneous nuclear ribonucleoproteins A2/B1 isoform B1 [Homo sapiens] ;	0.00010495	0	0.00024802	0	5.121e-05	0.0003758	0.00091441	0.00076333	0
HNRNPAB	NP_004490.2	0 genes:. 2 proteins in this group did not match any genes. NP_004490.2:heterogeneous nuclear ribonucleoprotein A/B isoform b [Homo sapiens] ;NP_112556.2:heterogeneous nuclear ribonucleoprotein A/B isoform a [Homo sapiens] ;	0	0	0.00029676	0	0	0	0	0	0
HNRNPC	NP_004491.2	heterogeneous nuclear ribonucleoproteins C1/C2 isoform b [Homo sapiens]	0.0002443	0	0	0	0	0	0	0	0
HNRNPD	NP_001003810.1	0 genes:. 4 proteins in this group did not match any genes. NP_001003810.1:heterogeneous nuclear ribonucleoprotein D0 isoform d [Homo sapiens] ;NP_002129.2:heterogeneous nuclear ribonucleoprotein D0 isoform c [Homo sapiens] ;NP_112737.1:heterogeneous nuclear ribonucleoprotein D0 isoform b [Homo sapiens] ;NP_112738.1:heterogeneous nuclear ribonucleoprotein D0 isoform a [Homo sapiens] ;	0	0.00015486	0	0	0	0	0.0007243	0.00018139	0
HNRNPF	NP_004957.1	heterogeneous nuclear ribonucleoprotein F [Homo sapiens]	0.0015523	0.00217445	0.00222324	0.00071746	0.00066269	0.00128112	0.00260192	0.00201674	0.00419545
HNRNPH1	NP_005511.1	heterogeneous nuclear ribonucleoprotein H [Homo sapiens]	0.00083694	0.00064716	0.00152404	0.00017703	0.00035972	0.00086268	0.00234059	0.00103458	0.00206005
HNRNPH2	NP_062543.1	heterogeneous nuclear ribonucleoprotein H2 [Homo sapiens]	0.00083694	0.00031258	0	0	0.00023334	0.00018891	0.00162041	0.00046378	0.00133298
HNRNPK	NP_112553.1	heterogeneous nuclear ribonucleoprotein K isoform a [Homo sapiens]	0.00100272	0.00114942	0.00246071	0.0003252	0.00048922	0.00064443	0.00369606	0.00190733	0.00445597
HNRNPL	NP_001524.2	heterogeneous nuclear ribonucleoprotein L isoform a [Homo sapiens]	0	0.00037728	7.18e-05	0	0	0	0.00017646	0.00017677	0
HNRNPM	NP_005959.2	0 genes:. 2 proteins in this group did not match any genes. NP_005959.2:heterogeneous nuclear ribonucleoprotein M isoform a [Homo sapiens] ;NP_112480.2:heterogeneous nuclear ribonucleoprotein M isoform b [Homo sapiens] ;	9.805e-05	6.088e-05	0.00017379	0.00012919	7.176e-05	0.00038035	0.00085428	7.131e-05	0
HNRNPR	NP_001095867.1	heterogeneous nuclear ribonucleoprotein R isoform 4 [Homo sapiens]	0	0.00033417	9.274e-05	3.545e-05	9.847e-05	0	0.00010583	0.00029357	0
HNRNPU	NP_004492.2	0 genes:. 2 proteins in this group did not match any genes. NP_004492.2:heterogeneous nuclear ribonucleoprotein U isoform b [Homo sapiens] ;NP_114032.2:heterogeneous nuclear ribonucleoprotein U isoform a [Homo sapiens] ;	0.00031082	0.00027571	0.0006296	0	6.499e-05	0.00021199	0.00090269	0.00096884	0.0012151
HNRNPUL1	NP_001287945.1	0 genes:. 3 proteins in this group did not match any genes. NP_001287945.1:heterogeneous nuclear ribonucleoprotein U-like protein 1 isoform e [Homo sapiens] ;NP_008971.2:heterogeneous nuclear ribonucleoprotein U-like protein 1 isoform a [Homo sapiens] ;NP_653333.1:heterogeneous nuclear ribonucleoprotein U-like protein 1 isoform d [Homo sapiens] ;	0	0.00011589	0	0	4.553e-05	5.569e-05	0.00020327	0.00020362	0
HP	NP_001119574.1	0 genes:. 3 proteins in this group did not match any genes. NP_001119574.1:haptoglobin isoform 2 preproprotein [Homo sapiens] ;NP_001305067.1:haptoglobin isoform 3 preproprotein [Homo sapiens] ;NP_005134.1:haptoglobin isoform 1 preproprotein [Homo sapiens] ;	0.00010314	0	0	0	0	0	0	0	0
HPD	NP_001165464.1	0 genes:. 2 proteins in this group did not match any genes. NP_001165464.1:4-hydroxyphenylpyruvate dioxygenase isoform 2 [Homo sapiens] ;NP_002141.1:4-hydroxyphenylpyruvate dioxygenase isoform 1 [Homo sapiens] ;	0	0.00012555	0.00011946	0	0	0	0	0	0
HPDL	NP_116145.1	4-hydroxyphenylpyruvate dioxygenase-like protein [Homo sapiens]	0	0	0	5.084e-05	0	0.00011514	0	0	0
HPRT1	NP_000185.1	hypoxanthine-guanine phosphoribosyltransferase [Homo sapiens]	0.00164171	0.00203872	0.00038796	0	0	0	0.00023839	0.0002388	0
HRNR	NP_001009931.1	hornerin [Homo sapiens]	0	4.678e-05	5.935e-05	0.00017869	0	7.49e-06	0	0	0
HSD17B10	NP_001032900.1	0 genes:. 2 proteins in this group did not match any genes. NP_001032900.1:3-hydroxyacyl-CoA dehydrogenase type-2 isoform 2 [Homo sapiens] ;NP_004484.1:3-hydroxyacyl-CoA dehydrogenase type-2 isoform 1 [Homo sapiens] ;	0.00085212	0.00123456	0.00234932	0.00022454	0.00034645	0.00042377	0.00041245	0.00020658	0
HSD17B4	NP_000405.1	0 genes:. 5 proteins in this group did not match any genes. NP_000405.1:peroxisomal multifunctional enzyme type 2 isoform 2 [Homo sapiens] ;NP_001186220.1:peroxisomal multifunctional enzyme type 2 isoform 1 [Homo sapiens] ;NP_001186221.1:peroxisomal multifunctional enzyme type 2 isoform 3 [Homo sapiens] ;NP_001278956.1:peroxisomal multifunctional enzyme type 2 isoform 4 [Homo sapiens] ;NP_0012789…	0	6.039e-05	0	0	0	0	0	0	0
HSDL2	NP_115679.2	hydroxysteroid dehydrogenase-like protein 2 isoform 1 [Homo sapiens]	8.562e-05	0	0	0	0.00016709	0.00035767	0	0	0
HSP90AA1	NP_001017963.2	heat shock protein HSP 90-alpha isoform 1 [Homo sapiens]	0.00018497	0.00112411	0.00165623	0.00046636	0.00046443	0.00068852	0.00100723	0.00081956	0.00071357
HSP90AB1	NP_001258901.1	heat shock protein HSP 90-beta isoform c [Homo sapiens]	0.00142318	0.00214707	0.00305942	0.00107929	0.00074065	0.00153963	0.00183694	0.0006238	0.00128023
HSP90B1	NP_003290.1	endoplasmin precursor [Homo sapiens]	0.00027604	0.00076972	0.00073182	2.416e-05	4.349e-05	0.00015959	0.00014306	0.00012966	0.00013552
HSPA1B	NP_005337.2	heat shock 70 kDa protein 1B [Homo sapiens]	0.0425448	0.0222176	0.0347008	0.0171611	0.0218369	0.0183329	0.0063231	0.00376621	0.00535043
HSPA1L	NP_005518.3	heat shock 70 kDa protein 1-like [Homo sapiens]	0.00010844	0.00019085	0.00013548	6.505e-05	0.00010601	6.378e-05	0	0	0
HSPA2	NP_068814.2	heat shock-related 70 kDa protein 2 [Homo sapiens]	7.436e-05	0.00037073	0.00028931	3.396e-05	0	0.00016128	0	0	0
HSPA4	NP_002145.3	heat shock 70 kDa protein 4 [Homo sapiens]	0.00398496	0.00331469	0.00439409	0.00030103	0.00022866	0.00072677	0.00098988	0.00055777	0.00012955
HSPA4L	NP_001304310.1	heat shock 70 kDa protein 4L isoform 2 [Homo sapiens]	0.00129692	0.00124429	0.0012333	0.00017344	0.00010035	0.00050122	0	0	0
HSPA6	NP_002146.2	heat shock 70 kDa protein 6 [Homo sapiens]	0	0	0	0.00029317	0.0002539	0.00031776	0	0	0
HSPA8	NP_006588.1	heat shock cognate 71 kDa protein isoform 1 [Homo sapiens]	0.0625051	0.0211962	0.0461393	0.0322842	0.0393134	0.0353757	0.00788036	0.00568119	0.0145291
HSPA9	NP_004125.3	stress-70 protein, mitochondrial precursor [Homo sapiens]	0.0692066	0.0409095	0.0521903	0.00166672	0.00154297	0.00257933	0.00520454	0.00391017	0.00721189
HSPB1	NP_001531.1	heat shock protein beta-1 [Homo sapiens]	0.00576119	0.0026016	0.00721987	0.00395635	0.00383296	0.00385489	0.00354909	0.00253946	0.0021233
HSPB8	NP_055180.1	heat shock protein beta-8 [Homo sapiens]	0	0.00068027	0.00129453	0	0.00053453	0.00119867	0	0	0
HSPBP1	NP_001284529.1	0 genes:. 2 proteins in this group did not match any genes. NP_001284529.1:hsp70-binding protein 1 isoform 1 [Homo sapiens] ;NP_036399.3:hsp70-binding protein 1 isoform 2 [Homo sapiens] ;	0.00026511	0	0.00010441	0	0	0	0	0	0
HSPD1	NP_955472.1	60 kDa heat shock protein, mitochondrial [Homo sapiens]	0.00780742	0.007291	0.0127675	0.00306132	0.00295592	0.00465928	0.00743708	0.00508778	0.00702673
HSPE1	NP_002148.1	10 kDa heat shock protein, mitochondrial [Homo sapiens]	0.00070175	0.00130718	0	0	0.00017119	0.00041879	0.0015285	0.00051038	0
HSPH1	NP_001273432.1	heat shock protein 105 kDa isoform 2 [Homo sapiens]	0.00259156	0.00141929	0.0012127	0.00045402	0.00032177	0.00070844	0.0002873	6.395e-05	0
HTATSF1	NP_055315.2	HIV Tat-specific factor 1 [Homo sapiens]	0	0.00011773	0	0	4.625e-05	0.00016973	0.00103249	0.00027581	0.00028826
HUWE1	NP_113584.3	E3 ubiquitin-protein ligase HUWE1 [Homo sapiens]	0	2.032e-05	1.934e-05	4.743e-05	7.186e-05	0.00010254	1.188e-05	1.19e-05	0
ICMT	NP_036537.1	protein-S-isoprenylcysteine O-methyltransferase [Homo sapiens]	0	0	0	6.641e-05	0	0.00022561	0	0	0
IDE	NP_001159418.1	0 genes:. 6 proteins in this group did not match any genes. NP_001159418.1:insulin-degrading enzyme isoform 2 [Homo sapiens] ;NP_001309722.1:insulin-degrading enzyme isoform 3 [Homo sapiens] ;NP_001309723.1:insulin-degrading enzyme isoform 4 [Homo sapiens] ;NP_001309725.1:insulin-degrading enzyme isoform 5 [Homo sapiens] ;NP_001309726.1:insulin-degrading enzyme isoform 6 [Homo sapiens] ;NP_004960…	0	9.578e-05	0	0	0	0	0	0	0
IDH3B	NP_001245313.1	0 genes:. 3 proteins in this group did not match any genes. NP_001245313.1:isocitrate dehydrogenase [NAD] subunit beta, mitochondrial isoform d [Homo sapiens] ;NP_008830.2:isocitrate dehydrogenase [NAD] subunit beta, mitochondrial isoform a precursor [Homo sapiens] ;NP_777280.1:isocitrate dehydrogenase [NAD] subunit beta, mitochondrial isoform b precursor [Homo sapiens] ;	9.518e-05	0.00070921	0.00011247	0	0	0	0	0	0
IGF2R	NP_000867.2	cation-independent mannose-6-phosphate receptor precursor [Homo sapiens]	0	1.784e-05	0	0	0	0	0	0	0
IK	NP_006074.2	protein Red [Homo sapiens]	0	0	0	3.386e-05	0	0.00011503	0	0	0
IL37	NP_055254.2	0 genes:. 5 proteins in this group did not match any genes. NP_055254.2:interleukin-37 isoform 1 precursor [Homo sapiens] ;NP_775294.1:interleukin-37 isoform 2 [Homo sapiens] ;NP_775295.1:interleukin-37 isoform 3 [Homo sapiens] ;NP_775296.1:interleukin-37 isoform 4 [Homo sapiens] ;NP_775297.1:interleukin-37 isoform 5 [Homo sapiens] ;	0	0.00020387	0	0	0	0	0	0	0
ILF2	NP_001254738.1	0 genes:. 2 proteins in this group did not match any genes. NP_001254738.1:interleukin enhancer-binding factor 2 isoform 2 [Homo sapiens] ;NP_004506.2:interleukin enhancer-binding factor 2 isoform 1 [Homo sapiens] ;	0	0	0	0	9.921e-05	0.00012135	0.00073819	0.00029579	0
ILF3	NP_001131145.1	0 genes:. 5 proteins in this group did not match any genes. NP_001131145.1:interleukin enhancer-binding factor 3 isoform e [Homo sapiens] ;NP_004507.2:interleukin enhancer-binding factor 3 isoform b [Homo sapiens] ;NP_036350.2:interleukin enhancer-binding factor 3 isoform a [Homo sapiens] ;NP_060090.2:interleukin enhancer-binding factor 3 isoform d [Homo sapiens] ;NP_703194.1:interleukin enhancer…	0	6.295e-05	0	0	0	0	0	0	0
ILKAP	NP_110395.1	integrin-linked kinase-associated serine/threonine phosphatase 2C [Homo sapiens]	0	0	0.00010788	0	0	0	0	0	0
ILVBL	NP_006835.2	acetolactate synthase-like protein [Homo sapiens]	0	0	0	2.984e-05	0	0.00013518	0	0	0
IMPDH1	NP_000874.2	0 genes:. 6 proteins in this group did not match any genes. NP_000874.2:inosine-5'-monophosphate dehydrogenase 1 isoform a [Homo sapiens] ;NP_001096075.1:inosine-5'-monophosphate dehydrogenase 1 isoform c [Homo sapiens] ;NP_001136045.1:inosine-5'-monophosphate dehydrogenase 1 isoform e [Homo sapiens] ;NP_001136048.1:inosine-5'-monophosphate dehydrogenase 1 isoform d [Homo sapiens] ;NP_001291450.1…	0	7.42e-05	0	0	0	0	0	0	0
IMPDH2	NP_000875.2	inosine-5'-monophosphate dehydrogenase 2 [Homo sapiens]	0.00020889	0.00164287	0.00090499	0.00058713	0.00044163	0.00091416	0.00202214	0.00081025	0.00021171
ING3	NP_061944.2	0 genes:. 2 proteins in this group did not match any genes. NP_061944.2:inhibitor of growth protein 3 isoform 1 [Homo sapiens] ;NP_938008.1:inhibitor of growth protein 3 isoform 3 [Homo sapiens] ;	8.562e-05	0	0	0	0	0	0	0	0
INPPL1	NP_001558.3	phosphatidylinositol 3,4,5-trisphosphate 5-phosphatase 2 [Homo sapiens]	0	3.533e-05	0	0	0	0	0	0	0
IPO5	NP_002262.3	importin-5 [Homo sapiens]	3.21e-05	0.00011958	0	0	1.566e-05	5.747e-05	0.00018644	0.00032683	0
IPO7	NP_006382.1	importin-7 [Homo sapiens]	0.00010344	0	0	0	6.729e-05	4.115e-05	0	0	0
IPO9	NP_060555.2	importin-9 [Homo sapiens]	0	0	0	0	3.355e-05	6.155e-05	0	0	0
IQGAP1	NP_003861.1	ras GTPase-activating-like protein IQGAP1 [Homo sapiens]	0	2.682e-05	0	0	0	0	0.00021954	9.425e-05	0
ISG15	NP_005092.1	ubiquitin-like protein ISG15 precursor [Homo sapiens]	0.0002169	0.00026936	0	0	0	0	0	0	0
ISG20L2	NP_001290024.1	interferon-stimulated 20 kDa exonuclease-like 2 [Homo sapiens]	0.00020277	0	0	0	0	0	0	0	0
ITCH	NP_001311126.1	0 genes:. 2 proteins in this group did not match any genes. NP_001311126.1:E3 ubiquitin-protein ligase Itchy homolog isoform 1 [Homo sapiens] ;NP_113671.3:E3 ubiquitin-protein ligase Itchy homolog isoform 2 [Homo sapiens] ;	7.927e-05	0.00014765	9.366e-05	2.089e-05	1.934e-05	0.00018922	0.00051796	0.00046121	0
ITGB1	NP_391988.1	0 genes:. 2 proteins in this group did not match any genes. NP_391988.1:integrin beta-1 isoform 1D precursor [Homo sapiens] ;NP_596867.1:integrin beta-1 isoform 1A precursor [Homo sapiens] ;	0	5.549e-05	0	0	0	0	0	0	0
ITPA	NP_001311169.1	0 genes:. 3 proteins in this group did not match any genes. NP_001311169.1:inosine triphosphate pyrophosphatase isoform e [Homo sapiens] ;NP_258412.1:inosine triphosphate pyrophosphatase isoform a [Homo sapiens] ;NP_852470.1:inosine triphosphate pyrophosphatase isoform b [Homo sapiens] ;	0	0	0	0.00013668	0	0.00030954	0	0	0
ITPR1	NP_001093422.2	0 genes:. 3 proteins in this group did not match any genes. NP_001093422.2:inositol 1,4,5-trisphosphate receptor type 1 isoform 1 [Homo sapiens] ;NP_001161744.1:inositol 1,4,5-trisphosphate receptor type 1 isoform 3 [Homo sapiens] ;NP_002213.5:inositol 1,4,5-trisphosphate receptor type 1 isoform 2 [Homo sapiens] ;	1.321e-05	0	0	0	0	0	0	0	0
JMJD6	NP_001074930.1	0 genes:. 2 proteins in this group did not match any genes. NP_001074930.1:bifunctional arginine demethylase and lysyl-hydroxylase JMJD6 isoform 1 [Homo sapiens] ;NP_055982.2:bifunctional arginine demethylase and lysyl-hydroxylase JMJD6 isoform 2 [Homo sapiens] ;	0	0	0.00010214	0	0	0	0	0	0
JUP	NP_068831.1	junction plakoglobin [Homo sapiens]	9.608e-05	0.00023863	0	0.00101271	0	2.867e-05	0	0	0
KANK2	NP_001129663.1	0 genes:. 2 proteins in this group did not match any genes. NP_001129663.1:KN motif and ankyrin repeat domain-containing protein 2 isoform 2 [Homo sapiens] ;NP_056308.3:KN motif and ankyrin repeat domain-containing protein 2 isoform 1 [Homo sapiens] ;	0	0	0	2.216e-05	0.00014363	7.529e-05	0	0	0
KDM1A	NP_055828.2	lysine-specific histone demethylase 1A isoform b [Homo sapiens]	0	0	0	0.0012176	0.00122967	0.00160437	0.00860048	0.010815	0.00855739
KHDRBS1	NP_006550.1	KH domain-containing, RNA-binding, signal transduction-associated protein 1 isoform 1 [Homo sapiens]	0	0.00010033	0.00019092	0	0	0	0	0	0
KHSRP	NP_003676.2	far upstream element-binding protein 2 [Homo sapiens]	0	0.00012502	0.00017843	0	0	0	0.00029237	7.322e-05	0
KIAA0586	NP_001231118.1	0 genes:. 6 proteins in this group did not match any genes. NP_001231118.1:protein TALPID3 isoform 1 [Homo sapiens] ;NP_001231119.1:protein TALPID3 isoform 2 [Homo sapiens] ;NP_001231120.1:protein TALPID3 isoform 3 [Homo sapiens] ;NP_001231121.1:protein TALPID3 isoform 4 [Homo sapiens] ;NP_001231122.1:protein TALPID3 isoform 6 [Homo sapiens] ;NP_055564.3:protein TALPID3 isoform 5 [Homo sapiens] ;	0	0	2.572e-05	0	0	0	0	0	0
KIAA1143	NP_001307263.1	0 genes:. 2 proteins in this group did not match any genes. NP_001307263.1:uncharacterized protein KIAA1143 isoform 2 [Homo sapiens] ;NP_065747.1:uncharacterized protein KIAA1143 isoform 1 [Homo sapiens] ;	0	0.0004315	0	0	0	0	0	0	0
KIF5B	NP_004512.1	0 genes:. 3 proteins in this group did not match any genes. NP_004512.1:kinesin-1 heavy chain [Homo sapiens] ;NP_004513.1:kinesin heavy chain isoform 5C [Homo sapiens] ;NP_004975.2:kinesin heavy chain isoform 5A [Homo sapiens] ;	0	0	4.391e-05	0	0	0	0	0	0
KIRREL	NP_001273278.1	0 genes:. 2 proteins in this group did not match any genes. NP_001273278.1:kin of IRRE-like protein 1 isoform 2 precursor [Homo sapiens] ;NP_060710.3:kin of IRRE-like protein 1 isoform 1 precursor [Homo sapiens] ;	0	0	0	2.871e-05	0	3.251e-05	0	0	0
KLHDC1	NP_751943.1	kelch domain-containing protein 1 [Homo sapiens]	8.815e-05	0	0	0	0	0	0	0	0
KLHDC4	NP_001171785.1	0 genes:. 2 proteins in this group did not match any genes. NP_001171785.1:kelch domain-containing protein 4 isoform 2 [Homo sapiens] ;NP_060036.2:kelch domain-containing protein 4 isoform 1 [Homo sapiens] ;	7.319e-05	0	0	0	0	0	0	0	0
KLK5	NP_036559.1	kallikrein-5 preproprotein [Homo sapiens]	0	0.00030337	0	0	0	0	0	0	0
KPNA1	NP_002255.3	importin subunit alpha-5 [Homo sapiens]	0	0	0	0	0	0	0.00019319	0.00019353	0
KPNA2	NP_002257.1	importin subunit alpha-1 [Homo sapiens]	0	0	0.00015988	0.00014262	0.00016504	0.000323	0.00167008	0.00088569	0.00123425
KPNA3	NP_002258.2	importin subunit alpha-4 [Homo sapiens]	0	0.00017061	0.0002435	0	0	0	0.00034912	0.00039968	0.0006266
KPNA4	NP_002259.1	importin subunit alpha-3 [Homo sapiens]	0	0	0.00016233	7.241e-05	6.703e-05	0.00068726	0.00104736	0.00059953	0.00083547
KPNA6	NP_036448.1	importin subunit alpha-7 [Homo sapiens]	0	0	0	3.519e-05	3.258e-05	7.969e-05	0	0	0
KPNB1	NP_002256.2	importin subunit beta-1 isoform 1 [Homo sapiens]	0	0	0	4.306e-05	0.00021926	0.00029258	0.00035595	0.00029714	0
KPRP	NP_001020402.1	keratinocyte proline-rich protein [Homo sapiens]	0	0.00145844	0	0	0	0	0	0	0
KRBA2	NP_001291876.1	0 genes:. 2 proteins in this group did not match any genes. NP_001291876.1:KRAB-A domain-containing protein 2 isoform b [Homo sapiens] ;NP_998762.1:KRAB-A domain-containing protein 2 isoform a [Homo sapiens] ;	0	0.0001084	0	0	0	0	0	0	0
KRT6C	NP_775109.2	keratin, type II cytoskeletal 6C [Homo sapiens]	4.23e-05	0	9.997e-05	0.00205292	5.16e-05	2.525e-05	0.0001075	0.00043075	0
KRT75	NP_004684.2	keratin, type II cytoskeletal 75 [Homo sapiens]	0	0	2.558e-05	0	0	0	0	0	0
KRT77	NP_778253.2	keratin, type II cytoskeletal 1b [Homo sapiens]	0	0.00316218	0	0	0	0	0	0	0
KRT78	NP_001287743.1	keratin, type II cytoskeletal 78 isoform 2 [Homo sapiens]	0.00017458	0.00065185	0	0	0	0	0	0	0
KRT79	NP_787028.1	keratin, type II cytoskeletal 79 [Homo sapiens]	0	0	0	0	0	0	0	0	0
KRT80	NP_001074961.1	0 genes:. 2 proteins in this group did not match any genes. NP_001074961.1:keratin, type II cytoskeletal 80 isoform K80.1 [Homo sapiens] ;NP_872313.2:keratin, type II cytoskeletal 80 isoform K80 [Homo sapiens] ;	0	0.00052659	0	0	0	0	0	0	0
KYNU	NP_003928.1	kynureninase isoform a [Homo sapiens]	0	0	9.094e-05	0	0	0	0	0	0
L1CAM	NP_001137435.1	0 genes:. 3 proteins in this group did not match any genes. NP_001137435.1:neural cell adhesion molecule L1 isoform 3 precursor [Homo sapiens] ;NP_001265045.1:neural cell adhesion molecule L1 isoform 1 precursor [Homo sapiens] ;NP_076493.1:neural cell adhesion molecule L1 isoform 2 precursor [Homo sapiens] ;	0	3.561e-05	0	0	0	0	0	0	0
LAGE3	NP_006005.2	EKC/KEOPS complex subunit LAGE3 [Homo sapiens]	0.00025027	0.0003108	0	0	0	0	0	0	0
LAMTOR1	NP_060377.1	ragulator complex protein LAMTOR1 [Homo sapiens]	0.00044459	0.0005521	0.00026266	0.00023431	0.00010845	0.0006633	0	0	0
LAMTOR5	NP_006393.2	ragulator complex protein LAMTOR5 [Homo sapiens]	0	0.0002569	0	0	0	0	0	0	0
LANCL1	NP_006046.1	lanC-like protein 1 [Homo sapiens]	0.00017939	0.00022278	0	0	8.753e-05	0.00016059	0.0002605	0.00013047	0.00027273
LANCL2	NP_061167.1	lanC-like protein 2 [Homo sapiens]	0	0	0	4.191e-05	0	9.493e-05	0	0	0
LARP4B	NP_055970.1	la-related protein 4B [Homo sapiens]	0	0	0	0	4.732e-05	5.788e-05	0	0	0
LARS	NP_001304893.1	0 genes:. 4 proteins in this group did not match any genes. NP_001304893.1:leucine--tRNA ligase, cytoplasmic isoform 3 [Homo sapiens] ;NP_001304894.1:leucine--tRNA ligase, cytoplasmic isoform 4 [Homo sapiens] ;NP_057544.2:leucine--tRNA ligase, cytoplasmic isoform 2 [Homo sapiens] ;NP_064502.9:leucine--tRNA ligase, cytoplasmic isoform 1 [Homo sapiens] ;	0	3.933e-05	3.742e-05	0	0	0	0	0	0
LASP1	NP_006139.1	LIM and SH3 domain protein 1 isoform a [Homo sapiens]	0	0.00017028	0	0	0	0	0	0	0
LCMT2	NP_055608.2	tRNA wybutosine-synthesizing protein 4 [Homo sapiens]	0	6.479e-05	0	0	0	0	0	0	0
LCN1	NP_002288.1	lipocalin-1 isoform 1 precursor [Homo sapiens]	0.00101674	0.00050505	0	0	0	0	0	0	0
LDHA	NP_001158886.1	0 genes:. 2 proteins in this group did not match any genes. NP_001158886.1:L-lactate dehydrogenase A chain isoform 3 [Homo sapiens] ;NP_005557.1:L-lactate dehydrogenase A chain isoform 1 [Homo sapiens] ;	9.914e-05	0.00012311	0.00023428	0.0001045	0.00033858	0.00023666	0.00115166	0.00014421	0
LDHB	NP_001302466.1	0 genes:. 2 proteins in this group did not match any genes. NP_001302466.1:L-lactate dehydrogenase B chain isoform LDHBx [Homo sapiens] ;NP_002291.1:L-lactate dehydrogenase B chain isoform LDHB [Homo sapiens] ;	0.00010495	0	0.00024802	5.531e-05	0.00015362	0.00012527	0.00091441	0.00061066	0
LGALS1	NP_002296.1	galectin-1 [Homo sapiens]	0.00212084	0.00164608	0.00187946	0	0	0	0	0	0
LGALS3BP	NP_005558.1	galectin-3-binding protein precursor [Homo sapiens]	0	0.00030389	0	6.448e-05	0.00032833	0.00047463	0	0	0
LGMN	NP_005597.3	legumain preproprotein [Homo sapiens]	0	0	0	4.356e-05	8.065e-05	9.865e-05	0.00024004	0	0.00100526
LIMCH1	NP_001106188.1	0 genes:. 4 proteins in this group did not match any genes. NP_001106188.1:LIM and calponin homology domains-containing protein 1 isoform b [Homo sapiens] ;NP_001106189.1:LIM and calponin homology domains-containing protein 1 isoform c [Homo sapiens] ;NP_001276051.1:LIM and calponin homology domains-containing protein 1 isoform f [Homo sapiens] ;NP_055803.2:LIM and calponin homology domains-conta…	0	0	0	1.784e-05	1.652e-05	0.00010103	0	0	0
LLGL1	NP_004131.3	lethal(2) giant larvae protein homolog 1 [Homo sapiens]	0	0	0	0	1.641e-05	6.022e-05	0	0	0
LMNA	NP_733821.1	lamin isoform A [Homo sapiens]	0.0003234	0.00053547	0.00178322	0.00059653	0.00065743	0.0013188	0.0007044	0.00062722	0.00032777
LMNB1	NP_005564.1	lamin-B1 isoform 1 [Homo sapiens]	0	0.00045506	0.00036082	0.00022531	0.00041716	0.0006196	0.00026605	8.884e-05	0
LONP1	NP_001263408.1	0 genes:. 3 proteins in this group did not match any genes. NP_001263408.1:lon protease homolog, mitochondrial isoform 2 [Homo sapiens] ;NP_001263409.1:lon protease homolog, mitochondrial isoform 3 [Homo sapiens] ;NP_004784.2:lon protease homolog, mitochondrial isoform 1 precursor [Homo sapiens] ;	0	0	0	4.215e-05	5.853e-05	0.00016705	0	0	0
LOR	NP_000418.2	loricrin [Homo sapiens]	0	0.00085469	0	0	0	0	0	0	0
LPCAT1	NP_079106.3	lysophosphatidylcholine acyltransferase 1 [Homo sapiens]	0.00033511	0	0	3.532e-05	6.54e-05	0.00035997	0	0	0
LPCAT4	NP_705841.2	lysophospholipid acyltransferase LPCAT4 [Homo sapiens]	0	0	0	0	3.332e-05	8.152e-05	0	0	0
LPL	NP_000228.1	lipoprotein lipase precursor [Homo sapiens]	0	0	0	3.971e-05	7.352e-05	0.00031475	0	0	0
LPP	NP_005569.1	lipoma-preferred partner isoform a [Homo sapiens]	0	0.00021786	0.00027639	0	0	0	0	0	0
LRPAP1	NP_002328.1	alpha-2-macroglobulin receptor-associated protein precursor [Homo sapiens]	0	0.00024899	0.00011845	0	0	0	0	0	0
LRPPRC	NP_573566.2	leucine-rich PPR motif-containing protein, mitochondrial precursor [Homo sapiens]	0	0	0	0	5.01e-05	4.596e-05	0	0	0
LRRC47	NP_065761.1	leucine-rich repeat-containing protein 47 [Homo sapiens]	0	0.0002287	0.00014507	3.235e-05	0	3.663e-05	0.00017828	0.00017859	0
LRRC59	NP_060979.2	leucine-rich repeat-containing protein 59 [Homo sapiens]	0	0	0	0	5.688e-05	0.00013914	0.0008464	0.00033915	0
LSG1	NP_060855.2	large subunit GTPase 1 homolog [Homo sapiens]	0	0	0	2.867e-05	2.654e-05	0.00022721	0.00015796	0.00039558	0
LSM2	NP_067000.1	U6 snRNA-associated Sm-like protein LSm2 [Homo sapiens]	0	0.00093566	0.00044513	0	0	0	0	0	0
LTF	NP_001186078.1	0 genes:. 4 proteins in this group did not match any genes. NP_001186078.1:lactotransferrin isoform 2 [Homo sapiens] ;NP_001308050.1:lactotransferrin isoform 3 preproprotein [Homo sapiens] ;NP_001308051.1:lactotransferrin isoform 4 [Homo sapiens] ;NP_002334.2:lactotransferrin isoform 1 preproprotein [Homo sapiens] ;	0.00010748	0	0	0	0	0	0	0	0
LUC7L3	NP_057508.2	luc7-like protein 3 [Homo sapiens]	0	0.00030864	0	0	0	0	0	0	0
LYZ	NP_000230.1	lysozyme C precursor [Homo sapiens]	0.00193455	0	0	0	0	0	0	0	0
LYZL6	NP_065159.1	lysozyme-like protein 6 precursor [Homo sapiens]	0	0	0	0.00012744	0	0.00014431	0	0	0
MACROD1	NP_054786.2	O-acetyl-ADP-ribose deacetylase MACROD1 [Homo sapiens]	0	0	0	5.804e-05	5.373e-05	0.00026287	0.00063962	0.00016018	0
MAGED2	NP_957516.1	melanoma-associated antigen D2 [Homo sapiens]	0	0	0	0	8.644e-05	7.049e-05	0	0	0
MAN1B1	NP_057303.2	endoplasmic reticulum mannosyl-oligosaccharide 1,2-alpha-mannosidase [Homo sapiens]	0	0	0	0.00010794	2.498e-05	0.000275	0	0	0
MANF	NP_006001.4	mesencephalic astrocyte-derived neurotrophic factor precursor [Homo sapiens]	0	0.00024024	0	0.00010196	0	0.00011545	0.00056183	0.0011256	0
MAP1B	NP_005900.2	microtubule-associated protein 1B isoform 1 [Homo sapiens]	0	0	0	2.293e-05	1.415e-05	7.789e-05	0.00025268	0.00010547	0
MAP2K3	NP_002747.2	0 genes:. 2 proteins in this group did not match any genes. NP_002747.2:dual specificity mitogen-activated protein kinase kinase 3 isoform A [Homo sapiens] ;NP_659731.1:dual specificity mitogen-activated protein kinase kinase 3 isoform B [Homo sapiens] ;	0	0	0	5.931e-05	5.491e-05	0.00013433	0	0	0
MAP4	NP_001127836.1	0 genes:. 2 proteins in this group did not match any genes. NP_001127836.1:microtubule-associated protein 4 isoform 4 [Homo sapiens] ;NP_002366.2:microtubule-associated protein 4 isoform 1 [Homo sapiens] ;	9.46e-05	0.00015663	0.00011177	1.662e-05	0	5.645e-05	0.00041209	0.00018347	0
MAPRE1	NP_036457.1	microtubule-associated protein RP/EB family member 1 [Homo sapiens]	0	0.00049751	0	0	0	0	0	0	0
MAT2A	NP_005902.1	S-adenosylmethionine synthase isoform type-2 [Homo sapiens]	0.00018121	0.00011252	0	0	0	0	0	0	0
MATR3	NP_954659.1	matrin-3 isoform a [Homo sapiens]	4.225e-05	0.00026236	0.00014978	0	4.123e-05	0.00017651	0	0	0
MBD2	NP_003918.1	methyl-CpG-binding domain protein 2 isoform 1 [Homo sapiens]	0	0	0	0.00064249	0.00033988	0.00051966	0.00417268	0.00227995	0.00450104
MBD3	NP_001268382.1	methyl-CpG-binding domain protein 3 isoform 1 [Homo sapiens]	0	0	0	0.00168524	0.00096007	0.0016881	0.00857219	0.00769255	0.0138361
MCCC2	NP_071415.1	methylcrotonoyl-CoA carboxylase beta chain, mitochondrial [Homo sapiens]	6.357e-05	0	0	3.35e-05	0.00024812	0.00030349	0	0	0
MCM2	NP_004517.2	DNA replication licensing factor MCM2 [Homo sapiens]	0	0	0	0	1.932e-05	2.363e-05	0	0	0
MCM3	NP_002379.3	DNA replication licensing factor MCM3 isoform 1 [Homo sapiens]	0.00016783	0.00036472	9.915e-05	0.00013267	6.141e-05	0.00025039	0.00140127	0.00036618	0.00076544
MCM4	NP_877423.1	DNA replication licensing factor MCM4 [Homo sapiens]	0	0	4.9e-05	2.186e-05	2.023e-05	4.95e-05	0	0	0
MCM5	NP_006730.2	DNA replication licensing factor MCM5 [Homo sapiens]	4.876e-05	0.00018165	0	0	4.758e-05	8.729e-05	0.00056642	0.00014185	0
MCM6	NP_005906.2	DNA replication licensing factor MCM6 [Homo sapiens]	4.359e-05	5.413e-05	5.151e-05	0	0	0	0	0	0
MCM7	NP_005907.3	DNA replication licensing factor MCM7 isoform 1 [Homo sapiens]	4.978e-05	0.00024725	0.00011763	0.0005509	0.00026714	0.00047529	0.00021684	0.00036202	0
MDH2	NP_001269332.1	0 genes:. 2 proteins in this group did not match any genes. NP_001269332.1:malate dehydrogenase, mitochondrial isoform 2 precursor [Homo sapiens] ;NP_005909.2:malate dehydrogenase, mitochondrial isoform 1 precursor [Homo sapiens] ;	0.00012091	0.00075074	0	0	0	0	0.00070228	0.00052762	0
MED21	NP_004255.2	mediator of RNA polymerase II transcription subunit 21 isoform 1 [Homo sapiens]	0	0.00030864	0	0	0	0	0	0	0
METAP1	NP_055958.2	methionine aminopeptidase 1 [Homo sapiens]	0	0.00023028	0	0	0	0	0	0	0
MFAP1	NP_005917.2	microfibrillar-associated protein 1 [Homo sapiens]	0.00057067	0.00121487	0.00086695	0.00034372	0.00035798	0.00082708	0.00189408	0.00201595	0.00198304
MFN2	NP_055689.1	mitofusin-2 [Homo sapiens]	0	0	0	0	4.613e-05	2.821e-05	0	0	0
MGA	NP_001074010.2	0 genes:. 2 proteins in this group did not match any genes. NP_001074010.2:MAX gene-associated protein isoform 2 [Homo sapiens] ;NP_001157745.1:MAX gene-associated protein isoform 1 [Homo sapiens] ;	0	0	0	0	0	0	5.459e-05	3.646e-05	0
MGMT	NP_002403.2	methylated-DNA--protein-cysteine methyltransferase [Homo sapiens]	0	0.00056022	0	0	0	0	0	0	0
MIER1	NP_001071168.2	0 genes:. 4 proteins in this group did not match any genes. NP_001071168.2:mesoderm induction early response protein 1 isoform b [Homo sapiens] ;NP_001071169.1:mesoderm induction early response protein 1 isoform c [Homo sapiens] ;NP_001139584.1:mesoderm induction early response protein 1 isoform h [Homo sapiens] ;NP_065999.2:mesoderm induction early response protein 1 isoform a precursor [Homo sa…	0	0	0	0.00036722	0.00030905	0.00098285	0.00579476	0.00451484	0.00616322
MIER2	NP_060020.1	mesoderm induction early response protein 2 [Homo sapiens]	0	0	0	0	0	0	0.00095917	0.00028656	0.00039934
MIER3	NP_001284527.1	mesoderm induction early response protein 3 isoform 1 [Homo sapiens]	0	0	0	0.00010196	6.292e-05	3.848e-05	0.00083723	0.0002814	0
MIF	NP_002406.1	macrophage migration inhibitory factor [Homo sapiens]	0.00186726	0.00347823	0.00220632	0.00065606	0.00075918	0.00055717	0.00090381	0.00090537	0
MKL1	NP_001269590.1	0 genes:. 4 proteins in this group did not match any genes. NP_001269590.1:MKL/myocardin-like protein 1 isoform 2 [Homo sapiens] ;NP_001269591.1:MKL/myocardin-like protein 1 isoform 3 [Homo sapiens] ;NP_001305068.1:MKL/myocardin-like protein 1 isoform 4 [Homo sapiens] ;NP_065882.1:MKL/myocardin-like protein 1 isoform 1 [Homo sapiens] ;	0	0	4.8e-05	0	0	0	0	0	0
MLH1	NP_000240.1	0 genes:. 2 proteins in this group did not match any genes. NP_000240.1:DNA mismatch repair protein Mlh1 isoform 1 [Homo sapiens] ;NP_001245200.1:DNA mismatch repair protein Mlh1 isoform 4 [Homo sapiens] ;	0	0	0	4.99e-05	0	8.475e-05	0	0	0
MLST8	NP_001186104.1	0 genes:. 2 proteins in this group did not match any genes. NP_001186104.1:target of rapamycin complex subunit LST8 isoform b [Homo sapiens] ;NP_071767.3:target of rapamycin complex subunit LST8 isoform a [Homo sapiens] ;	0	0	0.00013012	0	0	0	0	0	0
MMS19	NP_001276332.1	0 genes:. 2 proteins in this group did not match any genes. NP_001276332.1:MMS19 nucleotide excision repair protein homolog isoform 2 [Homo sapiens] ;NP_071757.4:MMS19 nucleotide excision repair protein homolog isoform 1 [Homo sapiens] ;	0	0	4.284e-05	5.733e-05	5.307e-05	2.164e-05	0	0	0
MOCOS	NP_060417.2	molybdenum cofactor sulfurase [Homo sapiens]	8.061e-05	0.0001001	0	0	1.966e-05	0.00012026	5.852e-05	5.862e-05	0.00012254
MPDZ	NP_001248335.1	multiple PDZ domain protein isoform 2 [Homo sapiens]	1.757e-05	6.546e-05	4.152e-05	0	0	0	0	0	0
MRPL12	NP_002940.2	39S ribosomal protein L12, mitochondrial [Homo sapiens]	0	0	0.00042715	0	0	0	0	0	0
MRPS30	NP_057724.2	28S ribosomal protein S30, mitochondrial [Homo sapiens]	0	0.00010124	0	0	0	0	0	0	0
MRPS36	NP_150597.1	28S ribosomal protein S36, mitochondrial [Homo sapiens]	0	0.00215748	0.00287393	0	0	0	0	0	0
MSH2	NP_000242.1	DNA mismatch repair protein Msh2 isoform 1 [Homo sapiens]	3.832e-05	4.758e-05	9.055e-05	2.019e-05	1.87e-05	0.00018294	0	0	0
MSH6	NP_000170.1	DNA mismatch repair protein Msh6 isoform 1 [Homo sapiens]	0	3.268e-05	0	4.161e-05	1.284e-05	0.00015705	0	0	0
MSN	NP_002435.1	moesin [Homo sapiens]	0.00062026	0.00100134	0.00029316	0	0.00012105	0.00044419	0.00158942	0.00072179	0.00037719
MTA1	NP_004680.2	metastasis-associated protein MTA1 isoform MTA1 [Homo sapiens]	0	0	0	0.00060864	0.00047633	0.00106301	0.00766483	0.0104389	0.0128774
MTA2	NP_004730.2	metastasis-associated protein MTA2 [Homo sapiens]	0	0	0	0.0028412	0.00487815	0.00347895	0.0123933	0.0238762	0.0342356
MTA3	NP_065795.1	metastasis-associated protein MTA3 isoform b [Homo sapiens]	0	0	0	0.00045067	0.00016533	0.00089604	0.00406103	0.00346288	0.00406325
MTHFD1	NP_005947.3	C-1-tetrahydrofolate synthase, cytoplasmic [Homo sapiens]	7.655e-05	0.00019013	9.046e-05	0.00012104	0.0002988	0.00041117	0	0	0
MTHFD1L	NP_001229696.1	0 genes:. 3 proteins in this group did not match any genes. NP_001229696.1:monofunctional C1-tetrahydrofolate synthase, mitochondrial isoform 1 precursor [Homo sapiens] ;NP_001229697.1:monofunctional C1-tetrahydrofolate synthase, mitochondrial isoform 3 [Homo sapiens] ;NP_056255.2:monofunctional C1-tetrahydrofolate synthase, mitochondrial isoform 2 precursor [Homo sapiens] ;	0	4.54e-05	0	1.927e-05	1.784e-05	4.363e-05	0.00015925	0.0002127	0
MTHFD2	NP_006627.2	bifunctional methylenetetrahydrofolate dehydrogenase/cyclohydrolase, mitochondrial precursor [Homo sapiens]	0.00010225	0.00012698	0.00024164	0	4.989e-05	0.00024409	0	0	0
MTPN	NP_665807.1	myotrophin [Homo sapiens]	0	0.00037664	0.00071674	0	0	0	0	0	0
MUC19	NP_775871.2	mucin-19 precursor [Homo sapiens]	4.27e-06	0	1.009e-05	0	0	0	0	0	0
MVP	NP_001280133.1	0 genes:. 3 proteins in this group did not match any genes. NP_001280133.1:major vault protein isoform 2 [Homo sapiens] ;NP_001280134.1:major vault protein isoform 3 [Homo sapiens] ;NP_059447.2:major vault protein isoform 1 [Homo sapiens] ;	0	0	0	0	2.096e-05	7.692e-05	0	0	0
MYH10	NP_001242941.1	myosin-10 isoform 1 [Homo sapiens]	0	0	0	0	0	0	0	0	0
MYH9	NP_002464.1	myosin-9 [Homo sapiens]	0.00082169	0.00099772	0.0014887	0.00078911	0.00129944	0.00089356	0.00174997	0.00023905	0.00016656
MYL12A	NP_001289978.1	0 genes:. 3 proteins in this group did not match any genes. NP_001289978.1:myosin regulatory light chain 12A isoform 2 [Homo sapiens] ;NP_006462.1:myosin regulatory light chain 12A isoform 1 [Homo sapiens] ;NP_291024.1:myosin regulatory light chain 12B [Homo sapiens] ;	0.00262859	0.00050219	0.00310589	0.00085251	0.00187437	0.00096534	0.00146805	0.00147059	0.0012296
MYL6	NP_524147.2	myosin light polypeptide 6 isoform 2 [Homo sapiens]	0.00189612	0.00220749	0	0.00137403	0.00069382	0.0006365	0.00068833	0	0.00072066
MYL6	NP_066299.2	myosin light polypeptide 6 isoform 1 [Homo sapiens]	0	0.00220749	0.00616114	0.00137403	0.00069382	0.0006365	0.00068833	0	0.00072066
MYO1C	NP_001074248.1	0 genes:. 3 proteins in this group did not match any genes. NP_001074248.1:unconventional myosin-Ic isoform a [Homo sapiens] ;NP_001074419.1:unconventional myosin-Ic isoform b [Homo sapiens] ;NP_203693.3:unconventional myosin-Ic isoform c [Homo sapiens] ;	0	4.181e-05	0	1.774e-05	1.643e-05	4.018e-05	0	0	0
MYO1E	NP_004989.2	unconventional myosin-Ie [Homo sapiens]	0	4.011e-05	0	0	0	0	0	0	0
MYOF	NP_038479.1	0 genes:. 2 proteins in this group did not match any genes. NP_038479.1:myoferlin isoform a [Homo sapiens] ;NP_579899.1:myoferlin isoform b [Homo sapiens] ;	0	6.469e-05	0	0	0	0	0	0	0
NAB1	NP_001308243.1	0 genes:. 2 proteins in this group did not match any genes. NP_001308243.1:NGFI-A-binding protein 1 isoform 2 [Homo sapiens] ;NP_005957.2:NGFI-A-binding protein 1 isoform 1 [Homo sapiens] ;	0	9.145e-05	0	0	0	0	0	0	0
NACA	NP_001106674.2	0 genes:. 2 proteins in this group did not match any genes. NP_001106674.2:nascent polypeptide-associated complex subunit alpha isoform a [Homo sapiens] ;NP_005585.1:nascent polypeptide-associated complex subunit alpha isoform b [Homo sapiens] ;	0.00088989	0.0011051	0.00146293	0.00042821	7.551e-05	0.00027708	0.00101129	0.0005628	0.00070586
NAMPT	NP_005737.1	nicotinamide phosphoribosyltransferase precursor [Homo sapiens]	0	9.052e-05	0	0	0	0	0	0	0
NAP1L1	NP_001294853.1	nucleosome assembly protein 1-like 1 isoform 2 [Homo sapiens]	0.00028033	0.00011604	0.00110412	0	0.00027354	0.00030818	0.00054276	0.00040777	0.00056825
NAP1L4	NP_005960.1	nucleosome assembly protein 1-like 4 [Homo sapiens]	0	0.00023703	0.0003383	0.0001006	0.00023282	0.0008813	0	0	0
NASP	NP_002473.2	0 genes:. 2 proteins in this group did not match any genes. NP_002473.2:nuclear autoantigenic sperm protein isoform 2 [Homo sapiens] ;NP_689511.2:nuclear autoantigenic sperm protein isoform 3 [Homo sapiens] ;	9.084e-05	0.0002256	0.00032199	0	0	0	0	0	0
NCBP1	NP_002477.1	nuclear cap-binding protein subunit 1 [Homo sapiens]	0	0	0	4.775e-05	4.421e-05	0.00016221	0.00026313	0.00019769	0
NCCRP1	NP_001001414.1	F-box only protein 50 [Homo sapiens]	0	0.00032323	0	0	0	0	0	0	0
NCL	NP_005372.2	nucleolin [Homo sapiens]	0.0034277	0.00363064	0.008398	0.00071728	0.00071321	0.00114311	0.00717317	0.00476595	0.0130277
NDUFA9	NP_004993.1	NADH dehydrogenase [ubiquinone] 1 alpha subcomplex subunit 9, mitochondrial precursor [Homo sapiens]	0	0	0	0	0.00018527	0.00050988	0	0	0
NDUFS2	NP_001159631.1	0 genes:. 2 proteins in this group did not match any genes. NP_001159631.1:NADH dehydrogenase [ubiquinone] iron-sulfur protein 2, mitochondrial isoform 2 precursor [Homo sapiens] ;NP_004541.1:NADH dehydrogenase [ubiquinone] iron-sulfur protein 2, mitochondrial isoform 1 precursor [Homo sapiens] ;	0	0	0	0	0.00011463	0.00032715	0	0	0
NDUFS3	NP_004542.1	NADH dehydrogenase [ubiquinone] iron-sulfur protein 3, mitochondrial precursor [Homo sapiens]	0	0	0	0.00014289	0.00013228	0.00032361	0	0	0
NEDD4	NP_001271267.1	0 genes:. 3 proteins in this group did not match any genes. NP_001271267.1:E3 ubiquitin-protein ligase NEDD4 isoform 3 [Homo sapiens] ;NP_001271268.1:E3 ubiquitin-protein ligase NEDD4 isoform 4 [Homo sapiens] ;NP_006145.2:E3 ubiquitin-protein ligase NEDD4 isoform 1 [Homo sapiens] ;	0	0	0	0	1.324e-05	1.619e-05	0	0	0
NEK5	NP_954983.1	serine/threonine-protein kinase Nek5 [Homo sapiens]	0	0	5.973e-05	0	0	0	0	0	0
NELFA	NP_005654.3	negative elongation factor A [Homo sapiens]	6.64e-05	0	0	0	0	0	0	0	0
NELFB	NP_056271.3	negative elongation factor B [Homo sapiens]	0	0	0	0	2.78e-05	6.802e-05	0	8.29e-05	0.00017328
NELFCD	NP_945327.2	negative elongation factor C/D [Homo sapiens]	0	0.00037099	0	0	5.83e-05	0.00021394	0.00069408	0.00052146	0.00036334
NELFE	NP_002895.3	negative elongation factor E [Homo sapiens]	0	0.00046783	0.00011128	0	0	0	0.00123084	0.000137	0
NENF	NP_037481.1	neudesin precursor [Homo sapiens]	0	0.0002584	0	0	0	0	0	0	0
NIPSNAP1	NP_001189431.1	0 genes:. 2 proteins in this group did not match any genes. NP_001189431.1:protein NipSnap homolog 1 isoform 2 [Homo sapiens] ;NP_003625.2:protein NipSnap homolog 1 isoform 1 [Homo sapiens] ;	0.00013557	0.00185184	0.00016018	0.00028578	0.00039685	0.00137534	0.00177167	0.00039439	0.00082439
NMD3	NP_057022.2	60S ribosomal export protein NMD3 isoform 2 [Homo sapiens]	7.115e-05	0	0	0	0	0	0	0	0
NME1-NME2	NP_001018146.1	NME1-NME2 protein [Homo sapiens]	0.00053617	0	0.00079191	7.064e-05	6.54e-05	0.00015999	0	0	0
NOB1	NP_054781.1	RNA-binding protein NOB1 [Homo sapiens]	0	0	0	0	0	0	0.00025228	0	0.00026412
NOLC1	NP_001271317.1	0 genes:. 3 proteins in this group did not match any genes. NP_001271317.1:nucleolar and coiled-body phosphoprotein 1 isoform 1 [Homo sapiens] ;NP_001271318.1:nucleolar and coiled-body phosphoprotein 1 isoform 3 [Homo sapiens] ;NP_004732.2:nucleolar and coiled-body phosphoprotein 1 isoform 2 [Homo sapiens] ;	0	0.00012537	0	0	0	0	0.0001466	0.00014685	0
NONO	NP_001138882.1	0 genes:. 2 proteins in this group did not match any genes. NP_001138882.1:non-POU domain-containing octamer-binding protein isoform 2 [Homo sapiens] ;NP_031389.3:non-POU domain-containing octamer-binding protein isoform 1 [Homo sapiens] ;	0	0.00023269	0	0.00024688	0.00063994	0.00111823	0.00027209	0.00109024	0.00028487
NPM1	NP_002511.1	0 genes:. 2 proteins in this group did not match any genes. NP_002511.1:nucleophosmin isoform 1 [Homo sapiens] ;NP_954654.1:nucleophosmin isoform 2 [Homo sapiens] ;	0.0030433	0.00332575	0.00431508	0.00134726	0.00059392	0.00159823	0.00689383	0.00283314	0.00592214
NPM3	NP_008924.1	nucleoplasmin-3 [Homo sapiens]	0	0.00049937	0	0	0	0	0	0	0
NQO1	NP_000894.1	0 genes:. 2 proteins in this group did not match any genes. NP_000894.1:NAD(P)H dehydrogenase [quinone] 1 isoform a [Homo sapiens] ;NP_001020604.1:NAD(P)H dehydrogenase [quinone] 1 isoform b [Homo sapiens] ;	0.00143679	0.00243307	0.00231503	0.00048187	0.00082845	0.00132514	0.00474169	0.00246995	0.00675157
NSF	NP_006169.2	vesicle-fusing ATPase [Homo sapiens]	0	5.974e-05	0	0	2.347e-05	2.871e-05	0	0	0
NSUN2	NP_001180384.1	0 genes:. 2 proteins in this group did not match any genes. NP_001180384.1:tRNA (cytosine(34)-C(5))-methyltransferase isoform 2 [Homo sapiens] ;NP_060225.4:tRNA (cytosine(34)-C(5))-methyltransferase isoform 1 [Homo sapiens] ;	0	0.00024286	0.00011554	2.577e-05	0.00033396	0.00049602	0.00120693	0.00042671	0.00089196
NT5DC1	NP_689942.2	5'-nucleotidase domain-containing protein 1 [Homo sapiens]	7.866e-05	0	9.294e-05	0	0	0	0	0	0
NT5DC2	NP_001127703.1	0 genes:. 2 proteins in this group did not match any genes. NP_001127703.1:5'-nucleotidase domain-containing protein 2 isoform 1 [Homo sapiens] ;NP_075059.1:5'-nucleotidase domain-containing protein 2 isoform 2 [Homo sapiens] ;	0	0	0	0	3.135e-05	3.834e-05	0	0	0
NTPCR	NP_115700.1	cancer-related nucleoside-triphosphatase [Homo sapiens]	0	0.00023392	0	0.00049636	0.0002757	0.00146135	0	0	0
NUBP2	NP_036357.1	cytosolic Fe-S cluster assembly factor NUBP2 isoform 1 [Homo sapiens]	0	0.000164	0.00031209	0	6.443e-05	0.00015762	0	0	0
NUCKS1	NP_073568.2	nuclear ubiquitous casein and cyclin-dependent kinase substrate 1 [Homo sapiens]	0	0	0	0	0	0	0.00106932	0.0012854	0.00134345
NUDC	NP_006591.1	nuclear migration protein nudC [Homo sapiens]	0.00054062	0.00080563	0.00102206	5.698e-05	5.275e-05	0.00032263	0	0	0
NUDCD1	NP_001121683.1	0 genes:. 2 proteins in this group did not match any genes. NP_001121683.1:nudC domain-containing protein 1 isoform 2 [Homo sapiens] ;NP_116258.2:nudC domain-containing protein 1 isoform 1 [Homo sapiens] ;	0	8.022e-05	0	0	0	0	0	0	0
NUDT21	NP_008937.1	cleavage and polyadenylation specificity factor subunit 5 [Homo sapiens]	0	0.00019579	0	0.00033236	0.00038461	0.00047044	0.0018315	0.00298135	0.0023969
NUP133	NP_060700.2	nuclear pore complex protein Nup133 [Homo sapiens]	0	3.845e-05	0	0	0	0	0	0	0
NUP155	NP_004289.1	0 genes:. 2 proteins in this group did not match any genes. NP_004289.1:nuclear pore complex protein Nup155 isoform 2 [Homo sapiens] ;NP_705618.1:nuclear pore complex protein Nup155 isoform 1 [Homo sapiens] ;	0	6.673e-05	0	0	1.311e-05	6.414e-05	0.00015606	0.00011725	8.17e-05
NUP160	NP_056046.1	nuclear pore complex protein Nup160 isoform 1 [Homo sapiens]	0	0	0	1.313e-05	2.432e-05	5.949e-05	0	0	0
NUP188	NP_056169.1	nucleoporin NUP188 homolog [Homo sapiens]	2.046e-05	2.541e-05	0	0	0	0	0	0	0
OAT	NP_001309899.1	ornithine aminotransferase, mitochondrial isoform 1 precursor [Homo sapiens]	0	0.00010124	0	0	0	0	0	0	0
OGDH	NP_001158508.1	0 genes:. 2 proteins in this group did not match any genes. NP_001158508.1:2-oxoglutarate dehydrogenase, mitochondrial isoform 3 precursor [Homo sapiens] ;NP_002532.2:2-oxoglutarate dehydrogenase, mitochondrial isoform 1 precursor [Homo sapiens] ;	3.512e-05	0.00039254	0.0001245	1.851e-05	0	0.0001048	0	0	0
OPA1	NP_056375.2	0 genes:. 8 proteins in this group did not match any genes. NP_056375.2:dynamin-like 120 kDa protein, mitochondrial isoform 1 [Homo sapiens] ;NP_570844.1:dynamin-like 120 kDa protein, mitochondrial isoform 2 [Homo sapiens] ;NP_570845.1:dynamin-like 120 kDa protein, mitochondrial isoform 3 [Homo sapiens] ;NP_570846.1:dynamin-like 120 kDa protein, mitochondrial isoform 4 [Homo sapiens] ;NP_570847.2…	0	9.259e-05	4.405e-05	0	0	0	0	0	0
OTUB1	NP_060140.2	ubiquitin thioesterase OTUB1 [Homo sapiens]	0	0.000328	0.00015604	0	0	0	0	0	0
OXCT1	NP_000427.1	succinyl-CoA:3-ketoacid coenzyme A transferase 1, mitochondrial precursor [Homo sapiens]	0	8.547e-05	0	0	0	0	9.994e-05	0	0.00041854
P3H1	NP_071751.3	prolyl 3-hydroxylase 1 isoform 1 precursor [Homo sapiens]	0.00996847	0.0140095	0.0113763	0.00435664	0.00327398	0.00519444	0.00635489	0.0109635	0.0125675
P3H2	NP_060662.2	prolyl 3-hydroxylase 2 isoform a precursor [Homo sapiens]	5.055e-05	0.00018832	0	0	2.466e-05	9.05e-05	0.00058722	0	0.0001537
P3H3	NP_055077.2	prolyl 3-hydroxylase 3 precursor [Homo sapiens]	0.00160468	0.00235505	0.00218334	0.00012814	0.00011862	0.00034823	0.00261257	0.00155611	0.00192208
P3H4	NP_006446.1	synaptonemal complex protein SC65 precursor [Homo sapiens]	0.00131036	0.00101703	0.00077415	0.00030213	0.00016534	0.00107371	0.00095138	0.00208474	0.00099606
P4HA1	NP_000908.2	0 genes:. 3 proteins in this group did not match any genes. NP_000908.2:prolyl 4-hydroxylase subunit alpha-1 isoform 1 precursor [Homo sapiens] ;NP_001136067.1:prolyl 4-hydroxylase subunit alpha-1 isoform 2 precursor [Homo sapiens] ;NP_001136068.1:prolyl 4-hydroxylase subunit alpha-1 isoform 3 precursor [Homo sapiens] ;	6.702e-05	0.00024969	0.00015838	0	0	0	0.00029196	9.749e-05	0
P4HA2	NP_001136070.1	0 genes:. 2 proteins in this group did not match any genes. NP_001136070.1:prolyl 4-hydroxylase subunit alpha-2 isoform 2 precursor [Homo sapiens] ;NP_004190.1:prolyl 4-hydroxylase subunit alpha-2 isoform 1 precursor [Homo sapiens] ;	0.00026859	0.00033354	0	0	0	0	0.00058502	0.00019534	0
P4HB	NP_000909.2	protein disulfide-isomerase precursor [Homo sapiens]	0.00331121	0.00498683	0.00574382	0.00141091	0.00092806	0.0013454	0.00368283	0.00368921	0.00364159
PABPC1	NP_002559.2	polyadenylate-binding protein 1 [Homo sapiens]	0.00037984	0.00083857	0.00134458	0.00019277	0.00032946	0.00050133	0.0007057	0.00079335	0
PABPC4	NP_001129125.1	polyadenylate-binding protein 4 isoform 1 [Homo sapiens]	0.00012201	0.00053872	0.00049834	0.00018576	2.646e-05	0.00013175	0.00081604	0.00033978	0
PACSIN3	NP_057307.2	protein kinase C and casein kinase substrate in neurons protein 3 [Homo sapiens]	0	0	0	0	0	0	0.00012257	0.00012278	0
PAICS	NP_006443.1	multifunctional protein ADE2 isoform 2 [Homo sapiens]	0.00176841	0.00230063	0.00109451	0	0.00016434	0.00030153	0.0006114	0.00024498	0
PAIP1	NP_006442.2	0 genes:. 3 proteins in this group did not match any genes. NP_006442.2:polyadenylate-binding protein-interacting protein 1 isoform 1 [Homo sapiens] ;NP_877590.1:polyadenylate-binding protein-interacting protein 1 isoform 2 [Homo sapiens] ;NP_899152.1:polyadenylate-binding protein-interacting protein 1 isoform 3 [Homo sapiens] ;	0	9.279e-05	0	0	0	0	0	0	0
PAIP2	NP_057564.3	polyadenylate-binding protein-interacting protein 2 [Homo sapiens]	0.00056361	0.00069991	0.00099892	0	0	0	0	0	0
PALLD	NP_001159582.1	palladin isoform 4 [Homo sapiens]	0.00021303	9.921e-05	0.00050343	0	2.598e-05	9.535e-05	0.00030934	0.00015494	0.00032387
PALLD	NP_001159581.1	palladin isoform 3 [Homo sapiens]	0	8.58e-05	0	0	0	0	0	0	0
PAPPA	NP_002572.2	pappalysin-1 preproprotein [Homo sapiens]	8.799e-05	0	0	0	0	0	0	0	0
PAPSS1	NP_005434.4	bifunctional 3'-phosphoadenosine 5'-phosphosulfate synthase 1 [Homo sapiens]	0	0.00021367	0.00013554	0	0	0	0	0	0
PARK7	NP_009193.2	protein deglycase DJ-1 [Homo sapiens]	0.0009468	0.00047031	0.00022375	0	9.239e-05	0.00022601	0	0	0
PARP1	NP_001609.2	poly [ADP-ribose] polymerase 1 [Homo sapiens]	0	4.383e-05	0	0	0	0	0.00015375	0.00010268	0
PAWR	NP_002574.2	PRKC apoptosis WT1 regulator protein [Homo sapiens]	0	0.00013072	0.00062188	0	0.00010271	6.282e-05	0.0003057	0.00015311	0
PBDC1	NP_057584.2	protein PBDC1 isoform 1 [Homo sapiens]	0	0.00019075	0	0	0	0	0	0	0
PBXIP1	NP_001304663.1	0 genes:. 3 proteins in this group did not match any genes. NP_001304663.1:pre-B-cell leukemia transcription factor-interacting protein 1 isoform 2 [Homo sapiens] ;NP_001304664.1:pre-B-cell leukemia transcription factor-interacting protein 1 isoform 3 [Homo sapiens] ;NP_065385.2:pre-B-cell leukemia transcription factor-interacting protein 1 isoform 1 [Homo sapiens] ;	0	0	0	0	0	0	0.00014806	0.00014832	0
PC	NP_071504.2	pyruvate carboxylase, mitochondrial precursor [Homo sapiens]	0	0.00015091	3.59e-05	4.803e-05	5.929e-05	0.00032636	0	0	0
PCBP1	NP_006187.2	poly(rC)-binding protein 1 [Homo sapiens]	0.00472498	0.00249686	0.00461569	0.00050092	0.00063763	0.001162	0.00253032	0.00365582	0.00489076
PCBP2	NP_001122383.1	poly(rC)-binding protein 2 isoform d [Homo sapiens]	9.805e-05	0.00036529	0.00036412	0.00054495	9.568e-05	0.00049276	0.00066444	7.131e-05	0.00029814
PCBP2	NP_001092090.1	poly(rC)-binding protein 2 isoform c [Homo sapiens]	0.00010812	0.00040282	0	0	0.00010551	0.00027169	0	7.864e-05	0.00032876
PCMT1	NP_001238978.1	0 genes:. 2 proteins in this group did not match any genes. NP_001238978.1:protein-L-isoaspartate(D-aspartate) O-methyltransferase isoform 2 [Homo sapiens] ;NP_005380.2:protein-L-isoaspartate(D-aspartate) O-methyltransferase isoform 1 [Homo sapiens] ;	0.0010011	0.00404037	0.00561866	6.595e-05	6.105e-05	0.00052275	0.00272564	0.00091012	0.00076097
PCNA	NP_872590.1	proliferating cell nuclear antigen [Homo sapiens]	0.00041137	0.00017028	0.00178225	0.00057814	0.00060211	0.00081832	0.00079646	0.00059838	0
PDAP1	NP_055706.1	28 kDa heat- and acid-stable phosphoprotein [Homo sapiens]	0	0.00049109	0	0	0	0	0	0	0
PDCD10	NP_665859.1	programmed cell death protein 10 [Homo sapiens]	0.00016882	0	0	0	0	0	0	0	0
PDCD5	NP_004699.1	programmed cell death protein 5 [Homo sapiens]	0	0	0	0	0.00027938	0.00034173	0	0	0
PDCD6	NP_001254485.1	0 genes:. 2 proteins in this group did not match any genes. NP_001254485.1:programmed cell death protein 6 isoform 2 [Homo sapiens] ;NP_037364.1:programmed cell death protein 6 isoform 1 [Homo sapiens] ;	0.00018936	0	0.00089498	9.98e-05	9.239e-05	0.00045202	0.00027497	0.00055089	0
PDCD6IP	NP_001155901.1	0 genes:. 2 proteins in this group did not match any genes. NP_001155901.1:programmed cell death 6-interacting protein isoform 2 [Homo sapiens] ;NP_037506.2:programmed cell death 6-interacting protein isoform 1 [Homo sapiens] ;	0	5.091e-05	0	0	0	0	5.953e-05	5.963e-05	0
PDCL3	NP_076970.1	phosducin-like protein 3 [Homo sapiens]	0	0	0	0.0003946	0.00051142	0.0015192	0	0	0
PDE3A	NP_000912.3	0 genes:. 2 proteins in this group did not match any genes. NP_000912.3:cGMP-inhibited 3',5'-cyclic phosphodiesterase A isoform 1 [Homo sapiens] ;NP_001231612.1:cGMP-inhibited 3',5'-cyclic phosphodiesterase A isoform 2 [Homo sapiens] ;	0	0.00011686	7.412e-05	3.306e-05	0.00010712	0.00011231	0	0	0
PDE4D	NP_001098101.1	0 genes:. 6 proteins in this group did not match any genes. NP_001098101.1:cAMP-specific 3',5'-cyclic phosphodiesterase 4D isoform PDE4D4 [Homo sapiens] ;NP_001159371.1:cAMP-specific 3',5'-cyclic phosphodiesterase 4D isoform PDE4D7 [Homo sapiens] ;NP_001184147.1:cAMP-specific 3',5'-cyclic phosphodiesterase 4D isoform PDE4D5 [Homo sapiens] ;NP_001184148.1:cAMP-specific 3',5'-cyclic phosphodiestera…	0	0.00010987	0.00010454	0.0001632	0.00021584	0.00031681	0	0	0
PDHA1	NP_000275.1	0 genes:. 3 proteins in this group did not match any genes. NP_000275.1:pyruvate dehydrogenase E1 component subunit alpha, somatic form, mitochondrial isoform 1 precursor [Homo sapiens] ;NP_001166925.1:pyruvate dehydrogenase E1 component subunit alpha, somatic form, mitochondrial isoform 2 precursor [Homo sapiens] ;NP_001166926.1:pyruvate dehydrogenase E1 component subunit alpha, somatic form, mi…	0	0.00034188	0.00010843	0	0	0	0.00013325	0.00026697	0.00027902
PDHB	NP_000916.2	0 genes:. 2 proteins in this group did not match any genes. NP_000916.2:pyruvate dehydrogenase E1 component subunit beta, mitochondrial isoform 1 precursor [Homo sapiens] ;NP_001302465.1:pyruvate dehydrogenase E1 component subunit beta, mitochondrial isoform 3 [Homo sapiens] ;	0.00019938	0.0001238	0.00011779	0	0.00024319	0.00017848	0.00014476	0.00014501	0
PDIA3	NP_005304.3	protein disulfide-isomerase A3 precursor [Homo sapiens]	0.00035435	0.00052805	0.00058617	0	0	0	0.00133781	0.00020617	0.00043097
PDIA4	NP_004902.1	protein disulfide-isomerase A4 precursor [Homo sapiens]	0	0	0	0	0	0	0.00024172	0.00016142	0
PDIA6	NP_001269633.1	0 genes:. 5 proteins in this group did not match any genes. NP_001269633.1:protein disulfide-isomerase A6 isoform a [Homo sapiens] ;NP_001269634.1:protein disulfide-isomerase A6 isoform b [Homo sapiens] ;NP_001269635.1:protein disulfide-isomerase A6 isoform c [Homo sapiens] ;NP_001269636.1:protein disulfide-isomerase A6 isoform e precursor [Homo sapiens] ;NP_005733.1:protein disulfide-isomerase A…	0.00021823	0.00036133	0.00154712	3.834e-05	0.00021294	0.00021705	0.00095065	0.00052905	0.00154824
PDK1	NP_001265478.1	0 genes:. 2 proteins in this group did not match any genes. NP_001265478.1:[Pyruvate dehydrogenase (acetyl-transferring)] kinase isozyme 1, mitochondrial isoform 1 precursor [Homo sapiens] ;NP_002601.1:[Pyruvate dehydrogenase (acetyl-transferring)] kinase isozyme 1, mitochondrial isoform 2 precursor [Homo sapiens] ;	0	0	0	0	3.829e-05	4.684e-05	0	0	0
PDK3	NP_001135858.1	0 genes:. 2 proteins in this group did not match any genes. NP_001135858.1:pyruvate dehydrogenase kinase, isozyme 3 isoform 1 precursor [Homo sapiens] ;NP_005382.1:pyruvate dehydrogenase kinase, isozyme 3 isoform 2 precursor [Homo sapiens] ;	8.624e-05	0	0	0	0	0	0	0	0
PDLIM5	NP_006448.4	PDZ and LIM domain protein 5 isoform a [Homo sapiens]	0.00018015	7.457e-05	7.095e-05	3.165e-05	0	3.584e-05	0	0	0
PDLIM7	NP_005442.2	0 genes:. 2 proteins in this group did not match any genes. NP_005442.2:PDZ and LIM domain protein 7 isoform 1 [Homo sapiens] ;NP_976227.1:PDZ and LIM domain protein 7 isoform 2 [Homo sapiens] ;	0	0	0	0	3.821e-05	4.674e-05	0	0	0
PDXK	NP_003672.1	pyridoxal kinase [Homo sapiens]	0.00011471	0	0.00027108	0	0	0	0	0	0
PDZD11	NP_057568.1	PDZ domain-containing protein 11 [Homo sapiens]	0	0	0	0	0.00012472	0.00015256	0	0	0
PEBP1	NP_002558.1	phosphatidylethanolamine-binding protein 1 [Homo sapiens]	0	0.00023767	0	0	0	0	0	0	0
PEF1	NP_036524.1	peflin [Homo sapiens]	0.00012602	0	0	0	0	0	0	0	0
PEG10	NP_001035242.1	0 genes:. 6 proteins in this group did not match any genes. NP_001035242.1:retrotransposon-derived protein PEG10 isoform 2 [Homo sapiens] ;NP_001165908.1:retrotransposon-derived protein PEG10 isoform 3 [Homo sapiens] ;NP_001165909.1:retrotransposon-derived protein PEG10 isoform 4 [Homo sapiens] ;NP_001171890.1:retrotransposon-derived protein PEG10 isoform 5 [Homo sapiens] ;NP_001171891.1:retrotra…	0	0	0	5.804e-05	0	0.00019715	0	0	0
PFAS	NP_036525.1	phosphoribosylformylglycinamidine synthase [Homo sapiens]	0.00010699	0.00029895	3.161e-05	8.458e-05	5.22e-05	6.385e-05	0	0	0
PFDN1	NP_002613.2	prefoldin subunit 1 [Homo sapiens]	0	0	0	0.00077302	0.00157437	0.00087533	0	0	0
PFDN2	NP_036526.2	prefoldin subunit 2 [Homo sapiens]	0.00092959	0.0002886	0	0.00257205	0.001474	0.00249641	0.00067492	0.00033804	0
PFDN4	NP_002614.2	prefoldin subunit 4 [Homo sapiens]	0	0	0	0.00182986	0.001694	0.00111572	0	0	0
PFDN5	NP_002615.2	prefoldin subunit 5 isoform alpha [Homo sapiens]	0	0	0	0.00526657	0.0113385	0.00527019	0	0	0
PFDN6	NP_055075.1	prefoldin subunit 6 [Homo sapiens]	0	0	0	0.00146215	0.00094751	0.00264907	0	0	0
PFKL	NP_001002021.2	ATP-dependent 6-phosphofructokinase, liver type isoform a [Homo sapiens]	4.312e-05	0	0	1.136e-05	0.00010519	5.147e-05	0	0	0
PFKM	NP_001160158.1	ATP-dependent 6-phosphofructokinase, muscle type isoform 1 [Homo sapiens]	0	5.223e-05	0	1.108e-05	0.00010259	0.00022588	0	0	0
PFKP	NP_001309997.1	0 genes:. 2 proteins in this group did not match any genes. NP_001309997.1:ATP-dependent 6-phosphofructokinase, platelet type isoform 4 [Homo sapiens] ;NP_002618.1:ATP-dependent 6-phosphofructokinase, platelet type isoform 1 [Homo sapiens] ;	4.883e-05	0	0	0.00018013	0.00035732	0.00043707	0	0	0
PFN1	NP_005013.1	profilin-1 [Homo sapiens]	0.00025564	0.00285712	0.00302056	0.00013473	0.00012472	0.00091535	0.00148482	0.00260294	0.00155456
PFN2	NP_002619.1	0 genes:. 2 proteins in this group did not match any genes. NP_002619.1:profilin-2 isoform b [Homo sapiens] ;NP_444252.1:profilin-2 isoform a [Homo sapiens] ;	0.00025564	0.00095237	0	0	0.00012472	0.00045767	0.00148482	0.00111555	0.00233184
PGAM1	NP_001304008.1	0 genes:. 2 proteins in this group did not match any genes. NP_001304008.1:phosphoglycerate mutase 1 isoform 2 [Homo sapiens] ;NP_002620.1:phosphoglycerate mutase 1 isoform 1 [Homo sapiens] ;	0.00014975	0.00055788	0	0	0	0	0	0	0
PGK1	NP_000282.1	phosphoglycerate kinase 1 [Homo sapiens]	0.0003433	0.00021316	0.00040564	0	0.00012562	5.122e-05	0.00024925	0.00024968	0
PGRMC1	NP_006658.1	membrane-associated progesterone receptor component 1 isoform 1 [Homo sapiens]	0.0005506	0.00113959	0.00086744	0	0.00017909	0.00021906	0	0	0
PGRMC2	NP_006311.2	membrane-associated progesterone receptor component 2 [Homo sapiens]	0.00028979	0	0	0	0	0	0	0	0
PHB	NP_002625.1	prohibitin isoform 1 [Homo sapiens]	0.00026316	0.0001634	0.00015547	0	0	0	0.00114637	0.00038279	0.00040007
PHB2	NP_001138303.1	prohibitin-2 isoform 1 [Homo sapiens]	0	0	0	0.00025233	5.84e-05	0.00050002	0.00121666	0.00139288	0.00109183
PHF21A	NP_057705.3	PHD finger protein 21A isoform b [Homo sapiens]	0	0	0	0.000119	0.00013771	0.00023582	0.00196728	0.00123168	0.00171639
PHGDH	NP_006614.2	D-3-phosphoglycerate dehydrogenase [Homo sapiens]	0.00020144	0.00025015	0.00023802	0.00021233	0.00036036	0.00060107	0.00029251	9.767e-05	0.00020416
PIP	NP_002643.1	prolactin-inducible protein precursor [Homo sapiens]	0.00220619	0	0	0	0	0	0	0	0
PIP4K2A	NP_005019.2	phosphatidylinositol 5-phosphate 4-kinase type-2 alpha [Homo sapiens]	0	0	0	0	0	0	0.000128	0.00012822	0
PIR	NP_003653.1	pirin [Homo sapiens]	0	0	0.00014582	0	0	0	0	0	0
PITRM1	NP_001229236.1	0 genes:. 3 proteins in this group did not match any genes. NP_001229236.1:presequence protease, mitochondrial isoform 1 precursor [Homo sapiens] ;NP_001229238.1:presequence protease, mitochondrial isoform 3 precursor [Homo sapiens] ;NP_055704.2:presequence protease, mitochondrial isoform 2 precursor [Homo sapiens] ;	0	4.282e-05	0	0	0	0	0	0	0
PKM	NP_002645.3	pyruvate kinase PKM isoform a [Homo sapiens]	0.00599857	0.00460343	0.00653032	0.00056834	0.00046037	0.00092512	0.00293609	0.00156863	0.00225426
PKN2	NP_001307636.1	0 genes:. 4 proteins in this group did not match any genes. NP_001307636.1:serine/threonine-protein kinase N2 isoform 2 [Homo sapiens] ;NP_001307637.1:serine/threonine-protein kinase N2 isoform 3 [Homo sapiens] ;NP_001307638.1:serine/threonine-protein kinase N2 isoform 4 [Homo sapiens] ;NP_006247.1:serine/threonine-protein kinase N2 isoform 1 [Homo sapiens] ;	0	9.497e-05	0	0	0	0	0	0	0
PLCB3	NP_001171812.1	0 genes:. 2 proteins in this group did not match any genes. NP_001171812.1:1-phosphatidylinositol 4,5-bisphosphate phosphodiesterase beta-3 isoform 2 [Homo sapiens] ;NP_001303243.1:1-phosphatidylinositol 4,5-bisphosphate phosphodiesterase beta-3 isoform 1 [Homo sapiens] ;	0	0	0	0	0	0	4.453e-05	4.461e-05	0
PLD3	NP_036400.2	phospholipase D3 [Homo sapiens]	0	9.07e-05	0	0	0	0	0	0	0
PLEC	NP_000436.2	0 genes:. 8 proteins in this group did not match any genes. NP_000436.2:plectin isoform 1c [Homo sapiens] ;NP_958780.1:plectin isoform 1f [Homo sapiens] ;NP_958781.1:plectin isoform 1e [Homo sapiens] ;NP_958782.1:plectin isoform 1 [Homo sapiens] ;NP_958783.1:plectin isoform 1d [Homo sapiens] ;NP_958784.1:plectin isoform 1b [Homo sapiens] ;NP_958785.1:plectin isoform 1g [Homo sapiens] ;NP_958786.1…	2.347e-05	3.887e-05	9.25e-06	0	0	0	0	0	0
PLEKHA2	NP_067636.1	pleckstrin homology domain-containing family A member 2 [Homo sapiens]	0	0	0	4.438e-05	0	0.00010051	0	0	0
PLEKHA5	NP_001137293.2	0 genes:. 3 proteins in this group did not match any genes. NP_001137293.2:pleckstrin homology domain-containing family A member 5 isoform 2 [Homo sapiens] ;NP_001243399.1:pleckstrin homology domain-containing family A member 5 isoform 4 [Homo sapiens] ;NP_061885.2:pleckstrin homology domain-containing family A member 5 isoform 1 [Homo sapiens] ;	0	0	3.602e-05	0	0	0	0	4.434e-05	9.269e-05
PLOD1	NP_000293.2	0 genes:. 2 proteins in this group did not match any genes. NP_000293.2:procollagen-lysine,2-oxoglutarate 5-dioxygenase 1 isoform 2 precursor [Homo sapiens] ;NP_001303249.1:procollagen-lysine,2-oxoglutarate 5-dioxygenase 1 isoform 1 precursor [Homo sapiens] ;	0.00113226	0.00207854	0.00116335	0.0002335	0.00028822	0.0006757	0.0035742	0.00136055	0.00284397
PLOD2	NP_000926.2	0 genes:. 2 proteins in this group did not match any genes. NP_000926.2:procollagen-lysine,2-oxoglutarate 5-dioxygenase 2 isoform 2 precursor [Homo sapiens] ;NP_891988.1:procollagen-lysine,2-oxoglutarate 5-dioxygenase 2 isoform 1 precursor [Homo sapiens] ;	4.856e-05	0.00036182	0.00022951	0	0	0	0	0	0
PLOD3	NP_001075.1	procollagen-lysine,2-oxoglutarate 5-dioxygenase 3 precursor [Homo sapiens]	4.849e-05	0.00012044	0	0.00010223	2.366e-05	0.00040517	0.00021126	0.00021162	0.00014745
PLS3	NP_001165806.1	0 genes:. 4 proteins in this group did not match any genes. NP_001165806.1:plastin-3 isoform 2 [Homo sapiens] ;NP_001269266.1:plastin-3 isoform 3 [Homo sapiens] ;NP_001269267.1:plastin-3 isoform 4 [Homo sapiens] ;NP_005023.2:plastin-3 isoform 1 [Homo sapiens] ;	0.00035611	0.00029482	0.00021039	0	0	0	0	0	0
PMEL	NP_001186982.1	0 genes:. 5 proteins in this group did not match any genes. NP_001186982.1:melanocyte protein PMEL isoform 2 precursor [Homo sapiens] ;NP_001186983.1:melanocyte protein PMEL isoform 1 preproprotein [Homo sapiens] ;NP_001307050.1:melanocyte protein PMEL isoform 4 preproprotein [Homo sapiens] ;NP_001307051.1:melanocyte protein PMEL isoform 5 preproprotein [Homo sapiens] ;NP_008859.1:melanocyte prot…	0	0.00023188	0	0	0	0	0	0	0
PMPCA	NP_055975.1	mitochondrial-processing peptidase subunit alpha isoform 1 precursor [Homo sapiens]	0	0	0	0	0	0	0.00019798	0.00019832	0
PMPCB	NP_004270.2	mitochondrial-processing peptidase subunit beta precursor [Homo sapiens]	0	9.089e-05	0	0	0	0	0	0	0
PNPO	NP_060599.1	pyridoxine-5'-phosphate oxidase [Homo sapiens]	0.00027425	0	0	0	0	0	0	0	0
POLD1	NP_001295561.1	0 genes:. 2 proteins in this group did not match any genes. NP_001295561.1:DNA polymerase delta catalytic subunit 2 [Homo sapiens] ;NP_002682.2:DNA polymerase delta catalytic subunit 1 [Homo sapiens] ;	0	0	0	0	1.541e-05	1.885e-05	0	0	0
POLD2	NP_001243808.1	0 genes:. 2 proteins in this group did not match any genes. NP_001243808.1:DNA polymerase delta subunit 2 isoform 1 [Homo sapiens] ;NP_006221.2:DNA polymerase delta subunit 2 isoform 2 [Homo sapiens] ;	0.0007631	0.00085287	0.00081149	0.0002413	0.00014892	0.00036432	0.00099727	0.000777	0.00023202
POLD3	NP_006582.1	DNA polymerase delta subunit 3 [Homo sapiens]	0	0	0	8.095e-05	0	4.583e-05	0	0	0
POLDIP2	NP_056399.1	polymerase delta-interacting protein 2 isoform 1 [Homo sapiens]	9.725e-05	0.00012077	0	0	0	0	0.00014122	0.00014146	0
POLDIP3	NP_001265586.1	0 genes:. 2 proteins in this group did not match any genes. NP_001265586.1:polymerase delta-interacting protein 3 isoform 3 [Homo sapiens] ;NP_115687.2:polymerase delta-interacting protein 3 isoform 1 [Homo sapiens] ;	8.171e-05	0	0	0	0	0	0	0	0
POLR1C	NP_001305805.1	0 genes:. 2 proteins in this group did not match any genes. NP_001305805.1:DNA-directed RNA polymerases I and III subunit RPAC1 isoform 2 [Homo sapiens] ;NP_976035.1:DNA-directed RNA polymerases I and III subunit RPAC1 isoform 1 [Homo sapiens] ;	0	0	0.00012365	5.515e-05	5.106e-05	6.245e-05	0	0	0
POLR2B	NP_000929.1	0 genes:. 3 proteins in this group did not match any genes. NP_000929.1:DNA-directed RNA polymerase II subunit RPB2 isoform 1 [Homo sapiens] ;NP_001290197.1:DNA-directed RNA polymerase II subunit RPB2 isoform 2 [Homo sapiens] ;NP_001290198.1:DNA-directed RNA polymerase II subunit RPB2 isoform 3 [Homo sapiens] ;	0	0	0	0	1.487e-05	0.00010916	0	0	0
POLR2H	NP_001265627.1	0 genes:. 3 proteins in this group did not match any genes. NP_001265627.1:DNA-directed RNA polymerases I, II, and III subunit RPABC3 isoform 1 [Homo sapiens] ;NP_001265629.1:DNA-directed RNA polymerases I, II, and III subunit RPABC3 isoform 3 [Homo sapiens] ;NP_006223.2:DNA-directed RNA polymerases I, II, and III subunit RPABC3 isoform 2 [Homo sapiens] ;	0	0	0	0	9.978e-05	0.00036614	0	0	0
PON2	NP_000296.2	0 genes:. 2 proteins in this group did not match any genes. NP_000296.2:serum paraoxonase/arylesterase 2 isoform 1 [Homo sapiens] ;NP_001018171.1:serum paraoxonase/arylesterase 2 isoform 2 [Homo sapiens] ;	0.0002022	0	0.00011946	0	0	0	0	0	0
POTEE	NP_001077007.1	POTE ankyrin domain family member E [Homo sapiens]	0	0	0	0	0	0	0	0	0
PPIA	NP_066953.1	peptidyl-prolyl cis-trans isomerase A isoform 1 [Homo sapiens]	0.00650713	0.00619523	0.0110205	0.00034294	0.00137573	0.00129443	0.00220474	0.00157754	0.00065951
PPIB	NP_000933.1	peptidyl-prolyl cis-trans isomerase B precursor [Homo sapiens]	0.00778747	0.010288	0.00822263	0.00174645	0.00113175	0.00306529	0.00842088	0.00891749	0.0141062
PPIF	NP_005720.1	peptidyl-prolyl cis-trans isomerase F, mitochondrial precursor [Homo sapiens]	0	0.00021471	0	0	0	0	0	0	0
PPIL3	NP_115861.1	0 genes:. 2 proteins in this group did not match any genes. NP_115861.1:peptidyl-prolyl cis-trans isomerase-like 3 isoform PPIL3a [Homo sapiens] ;NP_570981.1:peptidyl-prolyl cis-trans isomerase-like 3 isoform PPIL3b [Homo sapiens] ;	0	0	0	0.00022863	0	0.00038833	0.00094489	0	0.00329756
PPIL4	NP_624311.1	peptidyl-prolyl cis-trans isomerase-like 4 [Homo sapiens]	0	0.00018067	0	0	0	0	0.00084502	0	0.00022118
PPM1G	NP_817092.1	protein phosphatase 1G [Homo sapiens]	0	0	0	0	0	0	0.00028554	0.00019069	0
PPME1	NP_001258522.1	0 genes:. 2 proteins in this group did not match any genes. NP_001258522.1:protein phosphatase methylesterase 1 isoform b [Homo sapiens] ;NP_057231.1:protein phosphatase methylesterase 1 isoform a [Homo sapiens] ;	0.00017895	0.00022222	0.00010572	0	0	0	0	0	0
PPP1CA	NP_001008709.1	0 genes:. 5 proteins in this group did not match any genes. NP_001008709.1:serine/threonine-protein phosphatase PP1-alpha catalytic subunit isoform 3 [Homo sapiens] ;NP_001231903.1:serine/threonine-protein phosphatase PP1-gamma catalytic subunit isoform 2 [Homo sapiens] ;NP_002699.1:serine/threonine-protein phosphatase PP1-alpha catalytic subunit isoform 1 [Homo sapiens] ;NP_002701.1:serine/threo…	0	0	0	0.00022125	5.121e-05	6.263e-05	0	0	0
PPP1R11	NP_068778.1	protein phosphatase 1 regulatory subunit 11 [Homo sapiens]	0	0	0.00067124	0	0	0	0	0	0
PPP1R12A	NP_001137358.1	0 genes:. 4 proteins in this group did not match any genes. NP_001137358.1:protein phosphatase 1 regulatory subunit 12A isoform b [Homo sapiens] ;NP_001231919.1:protein phosphatase 1 regulatory subunit 12A isoform c [Homo sapiens] ;NP_001231921.1:protein phosphatase 1 regulatory subunit 12A isoform d [Homo sapiens] ;NP_002471.1:protein phosphatase 1 regulatory subunit 12A isoform a [Homo sapiens]…	0	4.713e-05	0	0	0	0	0	0	0
PPP2CB	NP_001009552.1	0 genes:. 2 proteins in this group did not match any genes. NP_001009552.1:serine/threonine-protein phosphatase 2A catalytic subunit beta isoform [Homo sapiens] ;NP_002706.1:serine/threonine-protein phosphatase 2A catalytic subunit alpha isoform [Homo sapiens] ;	0.00011582	0	0.00068427	0	0	0	0	0	0
PPP2R1A	NP_055040.2	serine/threonine-protein phosphatase 2A 65 kDa regulatory subunit A alpha isoform [Homo sapiens]	0	0	0.00021539	0.00012809	0.00017787	7.252e-05	0.00035293	0.00026516	0.00018475
PPP2R2A	NP_001171062.1	serine/threonine-protein phosphatase 2A 55 kDa regulatory subunit B alpha isoform isoform 2 [Homo sapiens]	0.00019578	9.725e-05	9.253e-05	8.255e-05	9.552e-05	0.00014021	0.00045487	0.00017087	0
PPP2R2D	NP_060931.2	serine/threonine-protein phosphatase 2A 55 kDa regulatory subunit B delta isoform isoform a [Homo sapiens]	0.00019751	9.811e-05	9.335e-05	8.327e-05	9.636e-05	0.00014144	0.00045889	0.00017238	0
PPP6C	NP_001116827.1	0 genes:. 2 proteins in this group did not match any genes. NP_001116827.1:serine/threonine-protein phosphatase 6 catalytic subunit isoform a [Homo sapiens] ;NP_002712.1:serine/threonine-protein phosphatase 6 catalytic subunit isoform b [Homo sapiens] ;	0	0	0	0.00016545	5.106e-05	6.245e-05	0	0	0
PPP6R1	NP_055746.3	serine/threonine-protein phosphatase 6 regulatory subunit 1 [Homo sapiens]	0	0	0	0	5.946e-05	7.273e-05	0	0	0
PPP6R3	NP_001157632.1	0 genes:. 6 proteins in this group did not match any genes. NP_001157632.1:serine/threonine-protein phosphatase 6 regulatory subunit 3 isoform 4 [Homo sapiens] ;NP_001157633.1:serine/threonine-protein phosphatase 6 regulatory subunit 3 isoform 6 [Homo sapiens] ;NP_001157634.1:serine/threonine-protein phosphatase 6 regulatory subunit 3 isoform 1 [Homo sapiens] ;NP_001157635.1:serine/threonine-prot…	0	0	0	4.292e-05	0	9.719e-05	0	0	0
PPT1	NP_000301.1	palmitoyl-protein thioesterase 1 isoform 1 precursor [Homo sapiens]	0.00011696	0	0	0	0	0	0	0	0
PPY	NP_001306138.1	pancreatic prohormone isoform 2 precursor [Homo sapiens]	0.00035435	0	0	0	0	0	0	0	0
PQBP1	NP_001161461.1	0 genes:. 2 proteins in this group did not match any genes. NP_001161461.1:polyglutamine-binding protein 1 isoform 4 [Homo sapiens] ;NP_005701.1:polyglutamine-binding protein 1 isoform 1 [Homo sapiens] ;	0.00013557	0.00185184	0.00208235	0.00014289	0.00019842	0.00024271	0	0	0
PRDX1	NP_859048.1	peroxiredoxin-1 [Homo sapiens]	0.0474741	0.0300369	0.0437348	0.00557973	0.0060544	0.00997386	0.00792155	0.0120279	0.0206394
PRDX2	NP_005800.3	peroxiredoxin-2 [Homo sapiens]	0.00405943	0.00231425	0.00442251	0.00039354	0.00044094	0.00076271	0.00148732	0.00026877	0.00288889
PRDX3	NP_006784.1	thioredoxin-dependent peroxide reductase, mitochondrial isoform a precursor [Homo sapiens]	0.0002796	0	0.00033037	0	0	0	0.000203	0.00020335	0
PRDX4	NP_006397.1	peroxiredoxin-4 precursor [Homo sapiens]	0.00047148	0.00036053	0.00069962	0	0	0	0	0	0
PRDX5	NP_036226.1	peroxiredoxin-5, mitochondrial isoform a precursor [Homo sapiens]	0.00016724	0.00103841	0.00098803	0	0	0	0	0	0
PRDX6	NP_004896.1	peroxiredoxin-6 [Homo sapiens]	0.00079887	0.00099205	0.00132149	8.42e-05	0.0001559	0.00028605	0.00069601	0.00046481	0.0009716
PRKAA1	NP_006242.5	0 genes:. 2 proteins in this group did not match any genes. NP_006242.5:5'-AMP-activated protein kinase catalytic subunit alpha-1 isoform 1 [Homo sapiens] ;NP_996790.3:5'-AMP-activated protein kinase catalytic subunit alpha-1 isoform 2 [Homo sapiens] ;	0	0	0	0	3.124e-05	0.00011462	0	0	0
PRKAR1A	NP_001263219.1	0 genes:. 2 proteins in this group did not match any genes. NP_001263219.1:cAMP-dependent protein kinase type I-alpha regulatory subunit isoform b [Homo sapiens] ;NP_997637.1:cAMP-dependent protein kinase type I-alpha regulatory subunit isoform a [Homo sapiens] ;	0	0.00039564	0	5.597e-05	0.00010363	6.338e-05	0	0	0
PRKAR2A	NP_001308912.1	0 genes:. 2 proteins in this group did not match any genes. NP_001308912.1:cAMP-dependent protein kinase type II-alpha regulatory subunit isoform b [Homo sapiens] ;NP_004148.1:cAMP-dependent protein kinase type II-alpha regulatory subunit isoform a [Homo sapiens] ;	0	0	0.0001107	0	0	0	0	0	0
PRKCSH	NP_001276031.1	0 genes:. 3 proteins in this group did not match any genes. NP_001276031.1:glucosidase 2 subunit beta isoform 2 precursor [Homo sapiens] ;NP_001276033.1:glucosidase 2 subunit beta isoform 3 precursor [Homo sapiens] ;NP_002734.2:glucosidase 2 subunit beta isoform 1 precursor [Homo sapiens] ;	0	8.466e-05	0	0	0	0	0	0	0
PRKDC	NP_008835.5	DNA-dependent protein kinase catalytic subunit isoform 1 [Homo sapiens]	6.936e-05	6.46e-05	0	0.00015078	0.00019881	0.0003777	0.00021402	5.044e-05	2.636e-05
PRMT1	NP_001527.3	0 genes:. 2 proteins in this group did not match any genes. NP_001527.3:protein arginine N-methyltransferase 1 isoform 1 [Homo sapiens] ;NP_938074.2:protein arginine N-methyltransferase 1 isoform 3 [Homo sapiens] ;	0.00067527	0	0	0	0	0	0.00042023	0.00014032	0
PRMT5	NP_006100.2	protein arginine N-methyltransferase 5 isoform a [Homo sapiens]	0.00011237	0.00013954	0	0.00011844	0	0.00010059	0.00016317	0.00024518	0
PRPF19	NP_055317.1	pre-mRNA-processing factor 19 [Homo sapiens]	0.00028404	0	8.39e-05	0	0	0	0	0	0
PRPF38A	NP_116253.2	pre-mRNA-splicing factor 38A [Homo sapiens]	0	0.00014245	0	0	0	0	0	0	0
PRPF38B	NP_060531.2	pre-mRNA-splicing factor 38B [Homo sapiens]	0	0	0	0	0	0	0.00028554	0.00019069	0
PRPF8	NP_006436.3	pre-mRNA-processing-splicing factor 8 [Homo sapiens]	1.533e-05	7.614e-05	7.244e-05	8.08e-06	2.991e-05	6.403e-05	0	0	0
PRPS1	NP_002755.1	ribose-phosphate pyrophosphokinase 1 isoform 1 [Homo sapiens]	0	0	0.00013298	0.00071176	0.00098837	0.00134328	0.0006537	0.00065483	0
PRR4	NP_009175.2	proline-rich protein 4 isoform 2 precursor [Homo sapiens]	0.00053417	0	0	0	0	0	0	0	0
PSAP	NP_001035930.1	0 genes:. 3 proteins in this group did not match any genes. NP_001035930.1:prosaposin isoform b preproprotein [Homo sapiens] ;NP_001035931.1:prosaposin isoform c preproprotein [Homo sapiens] ;NP_002769.1:prosaposin isoform a preproprotein [Homo sapiens] ;	0	0.00016867	0	0	0	0	0	0	0
PSMA1	NP_001137409.1	0 genes:. 3 proteins in this group did not match any genes. NP_001137409.1:proteasome subunit alpha type-1 isoform 3 [Homo sapiens] ;NP_002777.1:proteasome subunit alpha type-1 isoform 2 [Homo sapiens] ;NP_683877.1:proteasome subunit alpha type-1 isoform 1 [Homo sapiens] ;	0	0.00034188	0	0	0	0	0	0	0
PSMA6	NP_002782.1	proteasome subunit alpha type-6 isoform a [Homo sapiens]	0	0.00018067	0	0	0	0	0	0	0
PSMA7	NP_002783.1	proteasome subunit alpha type-7 [Homo sapiens]	0	0.00053763	0	0	0	0	0	0	0
PSMB2	NP_001186708.1	0 genes:. 2 proteins in this group did not match any genes. NP_001186708.1:proteasome subunit beta type-2 isoform 2 [Homo sapiens] ;NP_002785.1:proteasome subunit beta type-2 isoform 1 [Homo sapiens] ;	0	0.00025252	0	0	0	0	0	0	0
PSMB5	NP_001124197.1	0 genes:. 2 proteins in this group did not match any genes. NP_001124197.1:proteasome subunit beta type-5 isoform 2 [Homo sapiens] ;NP_002788.1:proteasome subunit beta type-5 isoform 1 [Homo sapiens] ;	0	0.00027778	0	0	0	0	0	0	0
PSMB6	NP_001257410.1	0 genes:. 2 proteins in this group did not match any genes. NP_001257410.1:proteasome subunit beta type-6 isoform 2 [Homo sapiens] ;NP_002789.1:proteasome subunit beta type-6 isoform 1 precursor [Homo sapiens] ;	0	0	0.00039707	0	0	0	0	0	0
PSMC1	NP_002793.2	26S protease regulatory subunit 4 [Homo sapiens]	0	0.00010101	0	0.00017147	0	9.708e-05	0.00023622	0.00023663	0
PSMC2	NP_002794.1	26S protease regulatory subunit 7 isoform 1 [Homo sapiens]	0	0	0	4.356e-05	0.00012098	0.00049326	0	0	0
PSMC3	NP_002795.2	26S protease regulatory subunit 6A [Homo sapiens]	0	0.00030372	0	0	3.978e-05	0.00019461	0.00047352	0.00011859	0
PSMC4	NP_006494.1	0 genes:. 2 proteins in this group did not match any genes. NP_006494.1:26S protease regulatory subunit 6B isoform 1 [Homo sapiens] ;NP_694546.1:26S protease regulatory subunit 6B isoform 2 [Homo sapiens] ;	0.0004281	0.00010633	0.0003035	4.512e-05	0.00041773	0.00061315	0.00012433	0.00012454	0
PSMC5	NP_001186092.1	0 genes:. 2 proteins in this group did not match any genes. NP_001186092.1:26S protease regulatory subunit 8 isoform 2 [Homo sapiens] ;NP_002796.4:26S protease regulatory subunit 8 isoform 1 [Homo sapiens] ;	8.992e-05	0	0	4.739e-05	0	5.366e-05	0	0	0
PSMC6	NP_002797.3	26S protease regulatory subunit 10B [Homo sapiens]	0.00053284	0	0.00052466	0	0.00012998	5.3e-05	0	0	0
PSMD1	NP_002798.2	26S proteasome non-ATPase regulatory subunit 1 isoform 1 [Homo sapiens]	0	0	4.437e-05	1.979e-05	5.497e-05	0.00011206	0	0	0
PSMD11	NP_002806.2	26S proteasome non-ATPase regulatory subunit 11 [Homo sapiens]	0	0	0	0	8.275e-05	0.00010122	0	0	0
PSMD14	NP_005796.1	26S proteasome non-ATPase regulatory subunit 14 [Homo sapiens]	0	0.00014337	0.00027282	0	0	0	0	0	0
PSMD2	NP_002799.3	26S proteasome non-ATPase regulatory subunit 2 isoform 1 [Homo sapiens]	0	4.895e-05	0	0.00010386	9.615e-05	0.00028227	0	0	0
PSMD3	NP_002800.2	26S proteasome non-ATPase regulatory subunit 3 [Homo sapiens]	0	0.00016646	0	0	3.27e-05	4e-05	0	0	0
PSMD4	NP_002801.1	26S proteasome non-ATPase regulatory subunit 4 [Homo sapiens]	0	0.00011789	0	0.00015009	0	0.00016996	0	0	0
PSMD5	NP_001257356.1	0 genes:. 2 proteins in this group did not match any genes. NP_001257356.1:26S proteasome non-ATPase regulatory subunit 5 isoform 2 [Homo sapiens] ;NP_005038.1:26S proteasome non-ATPase regulatory subunit 5 isoform 1 [Homo sapiens] ;	0	0	9.173e-05	0	3.788e-05	0.00032431	0	0	0
PSME3	NP_001253974.1	0 genes:. 3 proteins in this group did not match any genes. NP_001253974.1:proteasome activator complex subunit 3 isoform 3 [Homo sapiens] ;NP_005780.2:proteasome activator complex subunit 3 isoform 1 [Homo sapiens] ;NP_789839.1:proteasome activator complex subunit 3 isoform 2 [Homo sapiens] ;	0.00054021	0.00033543	0.00031915	0	0	0	0	0	0
PTBP1	NP_002810.1	0 genes:. 3 proteins in this group did not match any genes. NP_002810.1:polypyrimidine tract-binding protein 1 isoform a [Homo sapiens] ;NP_114367.1:polypyrimidine tract-binding protein 1 isoform b [Homo sapiens] ;NP_114368.1:polypyrimidine tract-binding protein 1 isoform c [Homo sapiens] ;	0.00012851	0.00015958	0.00022776	6.773e-05	3.135e-05	3.834e-05	0.00074641	9.346e-05	0
PTDSS1	NP_001277154.1	0 genes:. 2 proteins in this group did not match any genes. NP_001277154.1:phosphatidylserine synthase 1 isoform 2 [Homo sapiens] ;NP_055569.1:phosphatidylserine synthase 1 isoform 1 [Homo sapiens] ;	0	0	0	0	0.0001068	6.532e-05	0	0	0
PTGES3	NP_001269530.1	0 genes:. 5 proteins in this group did not match any genes. NP_001269530.1:prostaglandin E synthase 3 isoform b [Homo sapiens] ;NP_001269531.1:prostaglandin E synthase 3 isoform c [Homo sapiens] ;NP_001269533.1:prostaglandin E synthase 3 isoform e [Homo sapiens] ;NP_001269534.1:prostaglandin E synthase 3 isoform f [Homo sapiens] ;NP_006592.3:prostaglandin E synthase 3 isoform a [Homo sapiens] ;	0	0.00063948	0.00091269	0	0	0	0	0	0
PTMA	NP_001092755.1	0 genes:. 2 proteins in this group did not match any genes. NP_001092755.1:prothymosin alpha isoform 1 [Homo sapiens] ;NP_002814.3:prothymosin alpha isoform 2 [Homo sapiens] ;	0	0	0	0	0	0	0.00093638	0.000469	0
PTPN23	NP_001291411.1	0 genes:. 2 proteins in this group did not match any genes. NP_001291411.1:tyrosine-protein phosphatase non-receptor type 23 isoform 2 [Homo sapiens] ;NP_056281.1:tyrosine-protein phosphatase non-receptor type 23 isoform 1 [Homo sapiens] ;	0	2.943e-05	0	0	0	0	0	0	0
PUF60	NP_001129505.1	poly(U)-binding-splicing factor PUF60 isoform c [Homo sapiens]	0	0.00286389	0.00210346	0.00098238	0.00086291	0.00095201	0.00231644	0.00208084	0
PUF60	NP_001258025.1	poly(U)-binding-splicing factor PUF60 isoform d [Homo sapiens]	0.00463077	0.0019511	0.00401252	0.00056219	0.00027434	0.00090802	0.0022094	0.00330781	0.00885037
PUS7	NP_001305092.1	0 genes:. 2 proteins in this group did not match any genes. NP_001305092.1:pseudouridylate synthase 7 homolog isoform a [Homo sapiens] ;NP_061915.2:pseudouridylate synthase 7 homolog isoform b [Homo sapiens] ;	0	0	0	0	0	0	0.00023374	0.0001561	0
PYCRL	NP_075566.2	pyrroline-5-carboxylate reductase 3 [Homo sapiens]	0	0	0.00014786	0	0	0	0	0	0
QARS	NP_001259002.1	0 genes:. 2 proteins in this group did not match any genes. NP_001259002.1:glutamine--tRNA ligase isoform b [Homo sapiens] ;NP_005042.1:glutamine--tRNA ligase isoform a [Homo sapiens] ;	0	0.00011635	0.00027675	0	0.00011428	0.00030751	0.00013604	0.0003407	0
RAB10	NP_057215.3	ras-related protein Rab-10 [Homo sapiens]	0	0	0.00021144	0	0	0	0	0	0
RAB14	NP_057406.2	ras-related protein Rab-14 [Homo sapiens]	0.00033292	0.00144702	0.00039338	0	0	0	0.00072515	0	0.00050614
RAB1B	NP_112243.1	ras-related protein Rab-1B [Homo sapiens]	0	0.00044223	0.00021039	0.00028152	8.687e-05	0.00021252	0.00180986	0.000518	0.00108278
RAB2A	NP_001229573.1	0 genes:. 2 proteins in this group did not match any genes. NP_001229573.1:ras-related protein Rab-2A isoform b [Homo sapiens] ;NP_002856.1:ras-related protein Rab-2A isoform a [Homo sapiens] ;	0	0.00047281	0.00044987	0	0	0	0.00027643	0.00055382	0
RAB7A	NP_004628.4	ras-related protein Rab-7a [Homo sapiens]	0.00034579	0.00021471	0.00020429	0	0	0	0.00050211	0.00025149	0
RABGGTB	NP_004573.2	geranylgeranyl transferase type-2 subunit beta [Homo sapiens]	0	0.00013427	0	0	0	0	0	0	0
RAC1	NP_008839.2	0 genes:. 2 proteins in this group did not match any genes. NP_008839.2:ras-related C3 botulinum toxin substrate 1 isoform Rac1 [Homo sapiens] ;NP_061485.1:ras-related C3 botulinum toxin substrate 1 isoform Rac1b [Homo sapiens] ;	0.0003728	0.00046296	0.00066075	0	0	0	0	0	0
RACK1	NP_006089.1	receptor of activated protein C kinase 1 [Homo sapiens]	0	0.00042061	0.0005336	5.95e-05	5.508e-05	0.00067376	0.0008197	0.00032845	0
RAD23B	NP_001231642.1	0 genes:. 2 proteins in this group did not match any genes. NP_001231642.1:UV excision repair protein RAD23 homolog B isoform 2 [Homo sapiens] ;NP_002865.1:UV excision repair protein RAD23 homolog B isoform 1 [Homo sapiens] ;	0	0.00034364	0.00043596	9.723e-05	0	0.00011009	0	0	0
RAD50	NP_005723.2	DNA repair protein RAD50 [Homo sapiens]	0	0	0	1.438e-05	0	4.884e-05	0	0	0
RAE1	NP_003601.1	mRNA export factor [Homo sapiens]	0	0.00072463	0.00022983	5.125e-05	9.49e-05	0.00011608	0.00098854	0.00042439	0
RAN	NP_006316.1	GTP-binding nuclear protein Ran isoform 1 [Homo sapiens]	0	0.0010288	0.00058733	0.00034929	0.00032336	0.00059328	0	0	0
RANBP1	NP_001265569.1	0 genes:. 2 proteins in this group did not match any genes. NP_001265569.1:ran-specific GTPase-activating protein isoform 3 [Homo sapiens] ;NP_002873.1:ran-specific GTPase-activating protein isoform 2 [Homo sapiens] ;	0.00053684	0.0011111	0.00253727	9.431e-05	0	0.00032037	0.00051969	0.00052059	0.0005441
RANBP2	NP_006258.3	E3 SUMO-protein ligase RanBP2 [Homo sapiens]	0	4.136e-05	0	0	0	0	1.612e-05	1.615e-05	0
RANBP3	NP_001287794.1	0 genes:. 4 proteins in this group did not match any genes. NP_001287794.1:ran-binding protein 3 isoform 4 [Homo sapiens] ;NP_003615.2:ran-binding protein 3 isoform RANBP3-a [Homo sapiens] ;NP_015559.2:ran-binding protein 3 isoform RANBP3-b [Homo sapiens] ;NP_015561.1:ran-binding protein 3 isoform RANBP3-d [Homo sapiens] ;	7.245e-05	0	0.00025681	0	0	0	0	0	0
RAP1B	NP_001238847.1	ras-related protein Rap-1b isoform 2 [Homo sapiens]	0	0.00062597	0.0002978	0	0	0	0.00036598	0.00036661	0
RARS	NP_002878.2	arginine--tRNA ligase, cytoplasmic [Homo sapiens]	0	0	0	0	0	0	0.00015748	7.888e-05	0.00032976
RBBP4	NP_005601.1	histone-binding protein RBBP4 isoform a [Homo sapiens]	0.00016842	0.00052287	9.95e-05	0.00963596	0.0121155	0.0120518	0.012518	0.058592	0.0211797
RBBP7	NP_002884.1	histone-binding protein RBBP7 isoform 2 [Homo sapiens]	0.00025263	0.00020915	0.000597	0.00128163	0.00275733	0.00443162	0.00484569	0.0111057	0.00954578
RBFOX2	NP_001076047.1	0 genes:. 2 proteins in this group did not match any genes. NP_001076047.1:RNA binding protein fox-1 homolog 2 isoform 5 [Homo sapiens] ;NP_001076048.1:RNA binding protein fox-1 homolog 2 isoform 6 [Homo sapiens] ;	0	0	0	4.182e-05	0	0.00023679	0	0	0
RBM39	NP_001229528.1	0 genes:. 7 proteins in this group did not match any genes. NP_001229528.1:RNA-binding protein 39 isoform c [Homo sapiens] ;NP_001229529.1:RNA-binding protein 39 isoform d [Homo sapiens] ;NP_001310351.1:RNA-binding protein 39 isoform e [Homo sapiens] ;NP_001310352.1:RNA-binding protein 39 isoform f [Homo sapiens] ;NP_001310353.1:RNA-binding protein 39 isoform g [Homo sapiens] ;NP_004893.1:RNA-bin…	0	0	0	0	6.875e-05	0.00033635	0.00081841	0	0.00021421
RCC2	NP_061185.1	protein RCC2 [Homo sapiens]	0.00020569	0.00195826	0.00016202	0.0001084	0.0001338	0.00036824	0.00179203	0.00109703	0.00041693
RCN2	NP_001258766.1	0 genes:. 2 proteins in this group did not match any genes. NP_001258766.1:reticulocalbin-2 isoform b precursor [Homo sapiens] ;NP_002893.1:reticulocalbin-2 isoform a precursor [Homo sapiens] ;	0	0	0.00025246	0	0.00031274	0.00044629	0.00031026	0.0003108	0
RCOR1	NP_055971.2	REST corepressor 1 [Homo sapiens]	0	0	0	0.00098721	0.00072005	0.00163159	0.00773753	0.00657445	0.0119606
RCOR2	NP_775858.2	REST corepressor 2 [Homo sapiens]	0	0	0	0	0	0	0.00109304	0.00019908	0.00020807
RCOR3	NP_001129695.1	REST corepressor 3 isoform a [Homo sapiens]	0	0	0	0.00015742	0.00031575	0.00077052	0.0024236	0.00176511	0.00190725
RDX	NP_001247422.1	radixin isoform 1 [Homo sapiens]	0	0	0	0	0	0	0	0	0
RERE	NP_036234.3	arginine-glutamic acid dipeptide repeats protein isoform a [Homo sapiens]	0	0	0	7.227e-05	1.115e-05	0.00027277	0.00076327	0.00053189	0.00083386
RFC3	NP_002906.1	0 genes:. 2 proteins in this group did not match any genes. NP_002906.1:replication factor C subunit 3 isoform 1 [Homo sapiens] ;NP_853536.2:replication factor C subunit 3 isoform 2 [Homo sapiens] ;	0	0	0	0	9.81e-05	5.999e-05	0	0	0
RFNG	NP_002908.1	beta-1,3-N-acetylglucosaminyltransferase radical fringe precursor [Homo sapiens]	0	0	0.00012776	0	0	0	0	0	0
RHOC	NP_786886.1	rho-related GTP-binding protein RhoC precursor [Homo sapiens]	0	0	0	0.00048864	0	0.00088531	0	0	0
RHOT2	NP_620124.1	mitochondrial Rho GTPase 2 [Homo sapiens]	0	7.192e-05	0	3.052e-05	2.825e-05	6.912e-05	0	0	0
RIC8A	NP_001273063.1	0 genes:. 2 proteins in this group did not match any genes. NP_001273063.1:synembryn-A isoform 2 [Homo sapiens] ;NP_068751.4:synembryn-A isoform 1 [Homo sapiens] ;	0	8.37e-05	0	0	0	0	0	0	0
RICTOR	NP_001272368.1	0 genes:. 2 proteins in this group did not match any genes. NP_001272368.1:rapamycin-insensitive companion of mTOR isoform 2 [Homo sapiens] ;NP_689969.2:rapamycin-insensitive companion of mTOR isoform 1 [Homo sapiens] ;	0	0	0	0	5.041e-05	4.933e-05	0	0	0
RIOK2	NP_001153221.1	0 genes:. 2 proteins in this group did not match any genes. NP_001153221.1:serine/threonine-protein kinase RIO2 isoform 2 [Homo sapiens] ;NP_060813.2:serine/threonine-protein kinase RIO2 isoform 1 [Homo sapiens] ;	0	0	0	0	0	0	0.00076747	0.00010983	0
RNASE7	NP_115961.2	ribonuclease 7 precursor [Homo sapiens]	0	0.00113959	0	0	0	0	0	0	0
RNF126	NP_919442.1	E3 ubiquitin-protein ligase RNF126 [Homo sapiens]	0	0.00028581	0	0	0	0	0	0	0
RNF130	NP_001267730.1	0 genes:. 3 proteins in this group did not match any genes. NP_001267730.1:E3 ubiquitin-protein ligase RNF130 isoform 2 precursor [Homo sapiens] ;NP_060904.2:E3 ubiquitin-protein ligase RNF130 isoform 1 precursor [Homo sapiens] ;NP_065775.1:RING finger protein 150 precursor [Homo sapiens] ;	0	0.00046296	0.00011012	0	0	0	0	0	0
RNF213	NP_001243000.2	E3 ubiquitin-protein ligase RNF213 isoform 3 [Homo sapiens]	0	0	0	0	3.35e-06	8.2e-06	0	0	0
RNH1	NP_976323.1	ribonuclease inhibitor [Homo sapiens]	0	9.641e-05	0	0	0	0	0	0	0
ROCK2	NP_001308572.1	0 genes:. 2 proteins in this group did not match any genes. NP_001308572.1:rho-associated protein kinase 2 isoform 2 [Homo sapiens] ;NP_004841.2:rho-associated protein kinase 2 isoform 1 [Homo sapiens] ;	0	6.827e-05	6.496e-05	0	0	0	0	0	0
RPIA	NP_653164.2	ribose-5-phosphate isomerase [Homo sapiens]	0	0.00014291	0	0	0	0	0	0	0
RPL10	NP_006004.3	60S ribosomal protein L10 isoform a [Homo sapiens]	0	0	0	0.00017628	0.00032638	0.00079844	0.00072854	0.00243266	0.00152551
RPL10A	NP_009035.3	60S ribosomal protein L10a [Homo sapiens]	0	0	0	0	0	0	0.00047898	0.00119951	0.00100294
RPL11	NP_000966.2	0 genes:. 2 proteins in this group did not match any genes. NP_000966.2:60S ribosomal protein L11 isoform 1 [Homo sapiens] ;NP_001186731.1:60S ribosomal protein L11 isoform 2 [Homo sapiens] ;	0.00040213	0	0.00023757	0.00021193	0	0.00023998	0	0	0
RPL12	NP_000967.1	60S ribosomal protein L12 [Homo sapiens]	0.0002169	0.00053872	0.00153774	0.00011431	0.00021165	0.00025889	0.00283467	0.00063102	0.00197853
RPL13	NP_001230059.1	0 genes:. 2 proteins in this group did not match any genes. NP_001230059.1:60S ribosomal protein L13 isoform 2 [Homo sapiens] ;NP_150254.1:60S ribosomal protein L13 isoform 1 [Homo sapiens] ;	0	0	0.00022025	0	0.00018189	0.00044496	0.00054134	0.00027114	0.0017003
RPL14	NP_003964.3	60S ribosomal protein L14 [Homo sapiens]	0.00033292	0	0.00019669	0	0	0	0.00169201	0.00121067	0
RPL15	NP_002939.2	60S ribosomal protein L15 isoform 1 [Homo sapiens]	0	0	0	0	0	0	0.00127375	0.00025519	0.00053343
RPL17	NP_001186273.1	0 genes:. 2 proteins in this group did not match any genes. NP_001186273.1:60S ribosomal protein L17 isoform a [Homo sapiens] ;NP_001186284.1:RPL17-C18orf32 protein isoform 1 [Homo sapiens] ;	0	0	0	0	0	0	0.00254196	0.00028293	0.00236564
RPL18	NP_000970.1	0 genes:. 2 proteins in this group did not match any genes. NP_000970.1:60S ribosomal protein L18 isoform 1 [Homo sapiens] ;NP_001257419.1:60S ribosomal protein L18 isoform 2 [Homo sapiens] ;	0	0.0002364	0.00022494	0	9.288e-05	0.00011361	0.00055286	0.00110764	0.00115765
RPL18A	NP_000971.1	60S ribosomal protein L18a [Homo sapiens]	0	0	0	0.00021434	0	0.00024271	0.00059056	0.00118316	0
RPL19	NP_000972.1	60S ribosomal protein L19 [Homo sapiens]	0	0	0	0	0	0	0.00026515	0.00053121	0
RPL21	NP_000973.2	60S ribosomal protein L21 [Homo sapiens]	0.00089473	0.00027778	0.0007929	0.00035366	0.0003274	0.00053395	0.00487208	0.00390442	0.00340061
RPL22	NP_000974.1	60S ribosomal protein L22 [Homo sapiens]	0.00055921	0.00034722	0.00099112	0	0.00040925	0.00050058	0.00081201	0.00162684	0
RPL23	NP_000969.1	60S ribosomal protein L23 [Homo sapiens]	0	0.00031746	0	0.00134726	0.00149668	0.00228837	0.00185603	0.00223109	0
RPL23A	NP_000975.2	60S ribosomal protein L23a [Homo sapiens]	0	0	0.00135538	0	0	0	0	0.00033371	0.00139512
RPL26	NP_001302460.1	60S ribosomal protein L26 [Homo sapiens]	0	0.00061302	0	0	0	0	0	0	0
RPL27	NP_000979.1	60S ribosomal protein L27 [Homo sapiens]	0.00052631	0.00065359	0.00062188	0	0	0	0.0015285	0.00229672	0.00320057
RPL27A	NP_000981.1	60S ribosomal protein L27a [Homo sapiens]	0.00024182	0.0003003	0	0	0	0	0.00070228	0.00105525	0
RPL29	NP_000983.1	60S ribosomal protein L29 [Homo sapiens]	0	0	0	0	0	0	0.0006537	0.00065483	0.0006844
RPL3	NP_000958.1	0 genes:. 2 proteins in this group did not match any genes. NP_000958.1:60S ribosomal protein L3 isoform a [Homo sapiens] ;NP_001029025.1:60S ribosomal protein L3 isoform b [Homo sapiens] ;	0.00017761	0.00022057	0.00052466	9.361e-05	0.00025997	0.00031799	0.00219224	0.00219603	0.00162014
RPL30	NP_000980.1	60S ribosomal protein L30 [Homo sapiens]	0	0	0.00073544	0	0.00015184	0.00018572	0.00135571	0.00045269	0
RPL31	NP_000984.1	0 genes:. 3 proteins in this group did not match any genes. NP_000984.1:60S ribosomal protein L31 isoform 1 [Homo sapiens] ;NP_001092047.1:60S ribosomal protein L31 isoform 2 [Homo sapiens] ;NP_001093163.1:60S ribosomal protein L31 isoform 3 [Homo sapiens] ;	0	0	0	0	0	0	0.0008315	0.00041647	0.00087055
RPL32	NP_001007075.1	60S ribosomal protein L32 [Homo sapiens]	0	0.00065843	0.00031324	0	0	0	0.00076991	0.00038562	0
RPL38	NP_001030335.1	60S ribosomal protein L38 [Homo sapiens]	0.00102255	0.00253966	0.00241645	0.00080836	0.00074834	0.00213581	0	0	0
RPL4	NP_000959.2	60S ribosomal protein L4 [Homo sapiens]	0.00016763	0.00020817	9.903e-05	0.00035338	8.179e-05	0.00050019	0.00206902	0.00219452	0.00178392
RPL5	NP_000960.2	60S ribosomal protein L5 [Homo sapiens]	0.00036151	0.0010475	0.00128145	0.00019052	0.00011758	0.00050339	0.00069992	0.00122698	0
RPL6	NP_001307070.1	60S ribosomal protein L6 isoform 1 [Homo sapiens]	0	0	0.00014683	0	6.063e-05	7.416e-05	0.00144358	0.00216912	0.00188923
RPL7	NP_000962.2	60S ribosomal protein L7 [Homo sapiens]	0	0	0	0	0	0	0.00062866	0.00083966	0.00087758
RPL7A	NP_000963.1	60S ribosomal protein L7a [Homo sapiens]	0	0	0.00015898	0	0	0	0.00078149	0.00136997	0.00163638
RPL8	NP_150644.1	60S ribosomal protein L8 [Homo sapiens]	0	0.00017293	0	0	0	0	0.00080885	0.00040513	0.00042342
RPL9	NP_001020092.1	60S ribosomal protein L9 [Homo sapiens]	0	0	0	0	9.094e-05	0.00033372	0.00243604	0.00162684	0.00113354
RPLP0	NP_444505.1	60S acidic ribosomal protein P0 [Homo sapiens]	0.0002258	0	0	5.95e-05	0.00066099	0.00033688	0.00426243	0.00164224	0.0048059
RPLP1	NP_000994.1	60S acidic ribosomal protein P1 isoform 1 [Homo sapiens]	0.0014716	0.00374266	0.00185473	0.00207999	0.00076584	0.00140514	0.00498415	0.00273994	0.00686087
RPLP2	NP_000995.1	60S acidic ribosomal protein P2 [Homo sapiens]	0.00632147	0.00556517	0.0055158	0.00154642	0.00075918	0.00139292	0.0135872	0.00995909	0.0149627
RPN1	NP_002941.1	dolichyl-diphosphooligosaccharide--protein glycosyltransferase subunit 1 precursor [Homo sapiens]	0	0.00021966	0	3.107e-05	8.63e-05	0.0002463	0.00025685	0.00025729	0
RPN2	NP_001129243.1	0 genes:. 9 proteins in this group did not match any genes. NP_001129243.1:dolichyl-diphosphooligosaccharide--protein glycosyltransferase subunit 2 isoform 2 precursor [Homo sapiens] ;NP_001311228.1:dolichyl-diphosphooligosaccharide--protein glycosyltransferase subunit 2 isoform 3 precursor [Homo sapiens] ;NP_001311230.1:dolichyl-diphosphooligosaccharide--protein glycosyltransferase subunit 2 iso…	0	7.227e-05	0	0	0	0	8.45e-05	8.465e-05	0
RPRD1B	NP_067038.1	regulation of nuclear pre-mRNA domain-containing protein 1B [Homo sapiens]	0	0.00013633	0	0	0	0	0	0	0
RPS10	NP_001191020.1	40S ribosomal protein S10 [Homo sapiens]	0	0	0	0	0	0	0.00314963	0.00252407	0
RPS11	NP_001006.1	40S ribosomal protein S11 [Homo sapiens]	0.00045303	0.00084387	0.00026764	0	0.00022103	0.00054071	0.00032892	0.00032949	0
RPS12	NP_001007.2	40S ribosomal protein S12 [Homo sapiens]	0.00542261	0.00336697	0.00416471	0	0.00013228	0.00048541	0.00078741	0.00078877	0
RPS13	NP_001008.1	40S ribosomal protein S13 [Homo sapiens]	0	0	0	0	0	0	0.00068833	0.00068952	0.00144132
RPS14	NP_005608.1	40S ribosomal protein S14 [Homo sapiens]	0	0	0.0005601	0.00062456	0	0.001273	0.00137666	0.00275809	0.00288263
RPS15	NP_001009.1	0 genes:. 2 proteins in this group did not match any genes. NP_001009.1:40S ribosomal protein S15 isoform 2 [Homo sapiens] ;NP_001295155.1:40S ribosomal protein S15 isoform 1 [Homo sapiens] ;	0.00024682	0	0	0	0.00012042	0.00058919	0.00035841	0.00071805	0.00075048
RPS16	NP_001011.1	0 genes:. 2 proteins in this group did not match any genes. NP_001011.1:40S ribosomal protein S16 isoform 1 [Homo sapiens] ;NP_001308040.1:40S ribosomal protein S16 isoform 2 [Homo sapiens] ;	0	0.00030441	0	0.00012919	0	0.00014629	0.0007119	0.00071314	0.00149068
RPS17	NP_001012.1	40S ribosomal protein S17 [Homo sapiens]	0	0.00032922	0	0.00013972	0.00051737	0.00015821	0.00769909	0.00347059	0.00806069
RPS18	NP_072045.1	40S ribosomal protein S18 [Homo sapiens]	0	0	0	0	0	0	0.0020514	0.00068499	0
RPS19	NP_001308413.1	40S ribosomal protein S19 isoform 1 [Homo sapiens]	0	0.00061302	0.00029164	0	0	0	0.00107522	0.00071805	0
RPS2	NP_002943.2	40S ribosomal protein S2 [Homo sapiens]	0	0	0	0	5.959e-05	7.289e-05	0.00248315	0.00088838	0.00148559
RPS20	NP_001014.1	0 genes:. 2 proteins in this group did not match any genes. NP_001014.1:40S ribosomal protein S20 isoform 2 [Homo sapiens] ;NP_001139699.1:40S ribosomal protein S20 isoform 1 [Homo sapiens] ;	0.00030075	0	0	0	0	0	0	0	0
RPS21	NP_001015.1	40S ribosomal protein S21 [Homo sapiens]	0.00129359	0.00214188	0.00152848	0	0	0	0.00125226	0.00062722	0
RPS23	NP_001016.1	40S ribosomal protein S23 [Homo sapiens]	0	0	0	0	0	0	0.00109026	0.0007281	0
RPS24	NP_001017.1	0 genes:. 5 proteins in this group did not match any genes. NP_001017.1:40S ribosomal protein S24 isoform c [Homo sapiens] ;NP_001135755.1:40S ribosomal protein S24 isoform e [Homo sapiens] ;NP_001135756.1:40S ribosomal protein S24 isoform b [Homo sapiens] ;NP_001135757.1:40S ribosomal protein S24 isoform d [Homo sapiens] ;NP_148982.1:40S ribosomal protein S24 isoform a [Homo sapiens] ;	0	0	0.00031795	0.00014182	0.00026258	0	0.0027352	0.00156568	0.00163638
RPS25	NP_001019.1	40S ribosomal protein S25 [Homo sapiens]	0	0	0	0	0	0	0.001663	0.00041647	0
RPS26	NP_001020.2	40S ribosomal protein S26 [Homo sapiens]	0	0.00038647	0	0	0	0	0	0	0
RPS27	NP_001021.1	0 genes:. 2 proteins in this group did not match any genes. NP_001021.1:40S ribosomal protein S27 [Homo sapiens] ;NP_057004.1:40S ribosomal protein S27-like [Homo sapiens] ;	0.00085212	0	0	0	0	0	0	0	0
RPS27A	NP_002945.1	ubiquitin-40S ribosomal protein S27a precursor [Homo sapiens]	0.00734138	0.00284898	0.00569259	0.00132999	0.00078352	0.00205367	0.0009994	0.00133484	0.0034878
RPS28	NP_001022.1	40S ribosomal protein S28 [Homo sapiens]	0.018154	0.01095	0.0104187	0.00136679	0.00075918	0.00154769	0.00150634	0.00603581	0.00157709
RPS3	NP_001243731.1	40S ribosomal protein S3 isoform 1 [Homo sapiens]	0.00058912	0.00146318	0.00052207	0.00023286	0.00064671	0.0014063	0.00406341	0.00085694	0.00447816
RPS3A	NP_000997.1	40S ribosomal protein S3a isoform 1 [Homo sapiens]	0	0.00050505	0.00064072	0.00021434	0.00039685	0.00048541	0.00216537	0.00157754	0.00164878
RPS4X	NP_000998.1	40S ribosomal protein S4, X isoform X isoform [Homo sapiens]	0	0.00016899	0	0	6.639e-05	0.00032484	0.0011856	0	0.00165505
RPS5	NP_001000.2	40S ribosomal protein S5 [Homo sapiens]	0	0	0	0	0	0	0.00127375	0.00051038	0
RPS6	NP_001001.2	40S ribosomal protein S6 [Homo sapiens]	0	0.00035698	0	0.00037875	7.013e-05	8.578e-05	0.00104355	0.00041814	0.00087405
RPS7	NP_001002.1	40S ribosomal protein S7 [Homo sapiens]	0.00036896	0	0.00065394	0.00029168	0.00018001	0.00055047	0.00321457	0.00214676	0.00056092
RPS8	NP_001003.1	40S ribosomal protein S8 [Homo sapiens]	0	0.00021367	0.00020331	9.068e-05	0	0.00071878	0.00274835	0.00200226	0.00156951
RPS9	NP_001308633.1	40S ribosomal protein S9 isoform a [Homo sapiens]	0	0	0	0	0	0	0.00080364	0.00026834	0.00112185
RPSA	NP_001291217.1	0 genes:. 2 proteins in this group did not match any genes. NP_001291217.1:40S ribosomal protein SA isoform 2 [Homo sapiens] ;NP_002286.2:40S ribosomal protein SA isoform 1 [Homo sapiens] ;	0.00155087	0.00044444	0.00183247	6.287e-05	5.82e-05	0.00049836	0.00138584	0.00034706	0.00290185
RREB1	NP_001003699.1	0 genes:. 3 proteins in this group did not match any genes. NP_001003699.1:ras-responsive element-binding protein 1 isoform 1 [Homo sapiens] ;NP_001003700.1:ras-responsive element-binding protein 1 isoform 3 [Homo sapiens] ;NP_001161816.1:ras-responsive element-binding protein 1 isoform 2 [Homo sapiens] ;	0	0	0	0	0	0	0.00023866	0.00020919	0.00012494
RRM1	NP_001024.1	0 genes:. 2 proteins in this group did not match any genes. NP_001024.1:ribonucleoside-diphosphate reductase large subunit isoform 1 [Homo sapiens] ;NP_001304993.1:ribonucleoside-diphosphate reductase large subunit isoform 2 [Homo sapiens] ;	0.00027113	0.00039281	0.00053394	2.382e-05	8.819e-05	8.09e-05	0.00019685	0.00013146	0
RTFDC1	NP_001269964.1	0 genes:. 4 proteins in this group did not match any genes. NP_001269964.1:protein RTF2 homolog isoform a [Homo sapiens] ;NP_001269965.1:protein RTF2 homolog isoform c [Homo sapiens] ;NP_001269966.1:protein RTF2 homolog isoform d [Homo sapiens] ;NP_057491.2:protein RTF2 homolog isoform b [Homo sapiens] ;	0.00010652	0	0	0	0	0	0	0	0
RTN4	NP_065393.1	0 genes:. 3 proteins in this group did not match any genes. NP_065393.1:reticulon-4 isoform A [Homo sapiens] ;NP_722550.1:reticulon-4 isoform B [Homo sapiens] ;NP_997403.1:reticulon-4 isoform D [Homo sapiens] ;	6.005e-05	7.457e-05	3.548e-05	0	0	0	0	0	0
RUVBL1	NP_003698.1	ruvB-like 1 isoform 1 [Homo sapiens]	7.849e-05	0.00019493	0	0.0007859	0.0004978	0.00140514	0.00045587	0.00034249	0
RUVBL2	NP_006657.1	ruvB-like 2 isoform 1 [Homo sapiens]	0.00046379	0.00057595	0.00091334	0.00093697	0.00082969	0.00147616	0.00134693	0.00022488	0.00047006
S100A11	NP_005611.1	protein S100-A11 [Homo sapiens]	0.0027268	0	0.00080548	0.00089818	0	0.00101705	0.00247471	0.00495799	0.00207275
S100A13	NP_005970.1	protein S100-A13 [Homo sapiens]	0	0.00090702	0.00129453	0.00019247	0	0.00043588	0.00106059	0.00106243	0.0011104
S100A16	NP_525127.1	protein S100-A16 [Homo sapiens]	0.00069494	0.0004315	0	0.00036625	0.00016953	0.00041472	0.00151366	0.00101085	0
S100A4	NP_062427.1	protein S100-A4 [Homo sapiens]	0.00212609	0.0022002	0.00083738	0.0003735	0	0.00084587	0.00257272	0.00051543	0
S100A6	NP_055439.1	protein S100-A6 [Homo sapiens]	0	0.00049382	0	0	0	0	0	0	0
S100A8	NP_001306125.1	0 genes:. 4 proteins in this group did not match any genes. NP_001306125.1:protein S100-A8 isoform a [Homo sapiens] ;NP_001306126.1:protein S100-A8 isoform b [Homo sapiens] ;NP_001306127.1:protein S100-A8 isoform c [Homo sapiens] ;NP_002955.2:protein S100-A8 isoform d [Homo sapiens] ;	0.00061178	0	0	0	0	0	0	0	0
S100A9	NP_002956.1	protein S100-A9 [Homo sapiens]	0.00251152	0.00077972	0	0	0.00015317	0.00056206	0	0	0
SAE1	NP_005491.1	SUMO-activating enzyme subunit 1 isoform a [Homo sapiens]	0	0	0	0	0.00010093	0.00012346	0	0	0
SAMD11	NP_689699.2	sterile alpha motif domain-containing protein 11 [Homo sapiens]	0	0	0	0	2.564e-05	3.136e-05	0	0	0
SAMHD1	NP_056289.2	deoxynucleoside triphosphate triphosphohydrolase SAMHD1 [Homo sapiens]	0	0	0	3.013e-05	0.00013947	0.00020471	0	0	0
SAP130	NP_001139400.1	0 genes:. 2 proteins in this group did not match any genes. NP_001139400.1:histone deacetylase complex subunit SAP130 isoform a [Homo sapiens] ;NP_078821.2:histone deacetylase complex subunit SAP130 isoform b [Homo sapiens] ;	0	0	0	0	0	0	0.00019194	0.00024035	0.00020096
SAP30	NP_003855.1	histone deacetylase complex subunit SAP30 [Homo sapiens]	0	0	0	0	0	0	0.00283467	0.00118316	0.00049463
SART1	NP_005137.1	U4/U6.U5 tri-snRNP-associated protein 1 [Homo sapiens]	0	0	0	0	0	0	0.00058465	0.00045552	0.00013602
SART3	NP_055521.1	squamous cell carcinoma antigen recognized by T-cells 3 [Homo sapiens]	0	9.23e-05	0	0	0	0	0	0	0
SBSN	NP_001159506.1	suprabasin isoform 1 precursor [Homo sapiens]	0	0.00082862	0.0002867	0	0	0	0	0	0
SCAF4	NP_001138916.1	0 genes:. 3 proteins in this group did not match any genes. NP_001138916.1:splicing factor, arginine/serine-rich 15 isoform 2 [Homo sapiens] ;NP_001138917.1:splicing factor, arginine/serine-rich 15 isoform 3 [Homo sapiens] ;NP_065757.1:splicing factor, arginine/serine-rich 15 isoform 1 [Homo sapiens] ;	0	7.852e-05	0	0	0	0	0	0	0
SCRIB	NP_056171.3	0 genes:. 2 proteins in this group did not match any genes. NP_056171.3:protein scribble homolog isoform b [Homo sapiens] ;NP_874365.3:protein scribble homolog isoform a [Homo sapiens] ;	0	8.18e-05	0	0	2.142e-05	5.241e-05	0	0	0
SDF2	NP_008854.2	stromal cell-derived factor 2 precursor [Homo sapiens]	0	0	0	0	8.275e-05	0.00010122	0	0	0
SDF2L1	NP_071327.2	stromal cell-derived factor 2-like protein 1 precursor [Homo sapiens]	0	0.0002011	0	0.00017069	0	0.00038657	0	0	0
SDF4	NP_057260.2	0 genes:. 2 proteins in this group did not match any genes. NP_057260.2:45 kDa calcium-binding protein isoform 2 precursor [Homo sapiens] ;NP_057631.1:45 kDa calcium-binding protein isoform 1 precursor [Homo sapiens] ;	0	0	0	0	4.824e-05	0.000236	0	0	0
SDHA	NP_004159.2	succinate dehydrogenase [ubiquinone] flavoprotein subunit, mitochondrial isoform 1 [Homo sapiens]	0.00053899	0.00066934	0.00063686	0.00053972	0.00044705	0.00067548	0.0007044	0.0001568	0
SEC16A	NP_001263347.1	protein transport protein Sec16A isoform 2 [Homo sapiens]	7.67e-06	3.808e-05	0	1.616e-05	3.741e-05	9.761e-05	0	0	0
SEC16A	NP_055681.1	protein transport protein Sec16A isoform 1 [Homo sapiens]	7.59e-06	3.771e-05	3.588e-05	1.6e-05	3.704e-05	4.833e-05	0	0	0
SEC22B	NP_004883.3	vesicle-trafficking protein SEC22b precursor [Homo sapiens]	0.00016646	0	0.00039338	0	0	0	0	0	0
SEC23A	NP_006355.2	protein transport protein Sec23A [Homo sapiens]	9.357e-05	0.00075526	0.00082917	0	2.283e-05	5.584e-05	0.00033967	0.00020415	0
SEC24C	NP_940999.1	protein transport protein Sec24C [Homo sapiens]	0.00029443	0.00012188	0.00038654	0	0	0	0	0	0
SEC61A1	NP_037468.1	protein transport protein Sec61 subunit alpha isoform 1 [Homo sapiens]	0	0	0	0.00011888	0.00014673	0.00058331	0	0	0
SEC63	NP_009145.1	translocation protein SEC63 homolog [Homo sapiens]	0	0	0	0	0	0	6.838e-05	6.85e-05	0
SELENBP1	NP_001245217.1	0 genes:. 3 proteins in this group did not match any genes. NP_001245217.1:selenium-binding protein 1 isoform 2 [Homo sapiens] ;NP_001245218.1:selenium-binding protein 1 isoform 3 [Homo sapiens] ;NP_003935.2:selenium-binding protein 1 isoform 1 [Homo sapiens] ;	0	0.0002168	0.00020628	0	0	0	0	0	0
SERBP1	NP_001018077.1	0 genes:. 2 proteins in this group did not match any genes. NP_001018077.1:plasminogen activator inhibitor 1 RNA-binding protein isoform 1 [Homo sapiens] ;NP_001018079.1:plasminogen activator inhibitor 1 RNA-binding protein isoform 3 [Homo sapiens] ;	0	0.00010893	0.00041459	0.00032361	0.00021399	0.00041879	0.001019	0.00140355	0.00293386
SERPINA12	NP_776249.1	serpin A12 precursor [Homo sapiens]	0	0.00010735	0	0	0	0	0	0	0
SERPINB1	NP_109591.1	leukocyte elastase inhibitor [Homo sapiens]	9.443e-05	0	0	0	0	0	0	0	0
SERPINB12	NP_001294857.1	0 genes:. 2 proteins in this group did not match any genes. NP_001294857.1:serpin B12 isoform 1 [Homo sapiens] ;NP_536722.1:serpin B12 isoform 2 [Homo sapiens] ;	0.00016842	0.00115032	0	0	0	0	0	0	0
SERPINB3	NP_008850.1	serpin B3 [Homo sapiens]	0	0	0	0.00019345	4.477e-05	0	0	0	0
SERPINB8	NP_942130.1	serpin B8 isoform a [Homo sapiens]	0	0.0003565	0	0	0	0	0	0	0
SERPINH1	NP_001226.2	serpin H1 precursor [Homo sapiens]	0.0012843	0.00180753	0.00222567	0.00067685	0.00091901	0.00178836	0.00261088	0.00161906	0.00104133
SET	NP_001116293.1	0 genes:. 4 proteins in this group did not match any genes. NP_001116293.1:protein SET isoform 1 [Homo sapiens] ;NP_001234929.1:protein SET isoform 3 [Homo sapiens] ;NP_001234930.1:protein SET isoform 4 [Homo sapiens] ;NP_003002.2:protein SET isoform 2 [Homo sapiens] ;	0.00012341	0.00045977	0.00029164	6.504e-05	0	0.00036824	0.00125442	0.00089757	0
SETDB1	NP_001138887.1	0 genes:. 2 proteins in this group did not match any genes. NP_001138887.1:histone-lysine N-methyltransferase SETDB1 isoform 1 [Homo sapiens] ;NP_036564.3:histone-lysine N-methyltransferase SETDB1 isoform 2 [Homo sapiens] ;	0	0	3.276e-05	0	0	0	0	0	0
SF1	NP_001171501.1	0 genes:. 6 proteins in this group did not match any genes. NP_001171501.1:splicing factor 1 isoform 6 [Homo sapiens] ;NP_001171502.1:splicing factor 1 isoform 5 [Homo sapiens] ;NP_004621.2:splicing factor 1 isoform 1 [Homo sapiens] ;NP_973724.1:splicing factor 1 isoform 2 [Homo sapiens] ;NP_973726.2:splicing factor 1 isoform 4 [Homo sapiens] ;NP_973727.1:splicing factor 1 isoform 3 [Homo sapiens…	0	0.00013208	0	0	0	0	0.00015444	0.00015471	0
SF3A1	NP_005868.1	splicing factor 3A subunit 1 [Homo sapiens]	0	0.00028023	5.333e-05	2.379e-05	2.202e-05	0.0001616	0.00032767	0.00026259	0
SF3A3	NP_001307759.1	0 genes:. 2 proteins in this group did not match any genes. NP_001307759.1:splicing factor 3A subunit 3 isoform 2 [Homo sapiens] ;NP_006793.1:splicing factor 3A subunit 3 isoform 1 [Homo sapiens] ;	0	0.00049603	9.439e-05	0	0.00011693	9.535e-05	0.00069601	0.00058101	0.0002429
SF3B1	NP_036565.2	splicing factor 3B subunit 1 isoform 1 [Homo sapiens]	2.745e-05	3.408e-05	0	0	1.339e-05	6.552e-05	0.00015941	0.00011977	8.345e-05
SF3B2	NP_006833.2	splicing factor 3B subunit 2 [Homo sapiens]	7.998e-05	9.932e-05	9.45e-05	0	0	0	0.00046453	0.00023267	0.00024317
SF3B3	NP_036558.3	splicing factor 3B subunit 3 [Homo sapiens]	2.941e-05	3.652e-05	0	3.1e-05	2.87e-05	7.02e-05	0.00085405	0.00034221	0.00017883
SF3B4	NP_005841.1	splicing factor 3B subunit 4 [Homo sapiens]	0	0	0.00019947	0	8.236e-05	5.037e-05	0.00024514	0	0.00025665
SF3B5	NP_112577.1	splicing factor 3B subunit 5 [Homo sapiens]	0	0.00051679	0	0	0	0	0	0	0
SFMBT1	NP_057413.2	scm-like with four MBT domains protein 1 [Homo sapiens]	0	0	0	0	0	0	0	0.00012023	0.00025131
SFPQ	NP_005057.1	splicing factor, proline- and glutamine-rich [Homo sapiens]	0.00025311	0.00018859	0.00011963	2.668e-05	4.94e-05	0	0.00036753	0.00029453	0
SH3GL1	NP_003016.1	endophilin-A2 isoform 1 [Homo sapiens]	0	0	0.00011491	0	0	0	0	0	0
SH3PXD2B	NP_001017995.1	0 genes:. 2 proteins in this group did not match any genes. NP_001017995.1:SH3 and PX domain-containing protein 2B isoform a [Homo sapiens] ;NP_001295104.1:SH3 and PX domain-containing protein 2B isoform b [Homo sapiens] ;	0	4.879e-05	0	0	0	0	0	0	0
SHC1	NP_001123512.1	0 genes:. 5 proteins in this group did not match any genes. NP_001123512.1:SHC-transforming protein 1 isoform 3 [Homo sapiens] ;NP_001123513.1:SHC-transforming protein 1 isoform 4 [Homo sapiens] ;NP_001189788.1:SHC-transforming protein 1 isoform 5 precursor [Homo sapiens] ;NP_003020.2:SHC-transforming protein 1 isoform 2 [Homo sapiens] ;NP_892113.4:SHC-transforming protein 1 isoform 1 [Homo sapie…	0	0.00038051	0	0	2.99e-05	0.00010972	0	0	0
SIN3A	NP_056292.1	paired amphipathic helix protein Sin3a [Homo sapiens]	0	0	0	0.00016298	0.0002469	0.0005836	0.00366153	0.00252692	0.00410317
SIN3B	NP_001284524.1	paired amphipathic helix protein Sin3b isoform 2 [Homo sapiens]	0	0	0	0	0	0	0.00047413	0.00033212	0
SKIV2L2	NP_056175.3	superkiller viralicidic activity 2-like 2 [Homo sapiens]	0	0.00012796	0	0	1.676e-05	0.00014348	0.00049874	0.00029976	0.00020887
SKP1	NP_733779.1	S-phase kinase-associated protein 1 isoform b [Homo sapiens]	0.00351305	0.00081799	0.00259434	0.0006943	0.0004285	0.00117928	0.00063765	0.00063876	0.0006676
SLC1A5	NP_005619.1	neutral amino acid transporter B(0) isoform 1 [Homo sapiens]	0	0.0001643	0.00015633	3.486e-05	9.683e-05	0.00015792	0.00057636	0.00019245	0.00020114
SLC25A10	NP_001257817.1	0 genes:. 3 proteins in this group did not match any genes. NP_001257817.1:mitochondrial dicarboxylate carrier isoform 1 [Homo sapiens] ;NP_001257882.1:mitochondrial dicarboxylate carrier isoform 3 [Homo sapiens] ;NP_036272.2:mitochondrial dicarboxylate carrier isoform 2 [Homo sapiens] ;	0	0	0	6.372e-05	0.00041293	0.00028862	0	0	0
SLC25A11	NP_003553.2	mitochondrial 2-oxoglutarate/malate carrier protein isoform 1 [Homo sapiens]	0.00045591	0	0	0.00030035	0.00022244	0.00047614	0	0	0
SLC25A13	NP_001153682.1	0 genes:. 2 proteins in this group did not match any genes. NP_001153682.1:calcium-binding mitochondrial carrier protein Aralar2 isoform 1 [Homo sapiens] ;NP_055066.1:calcium-binding mitochondrial carrier protein Aralar2 isoform 2 [Homo sapiens] ;	0	0	0	0.00030692	7.749e-05	0.00025276	0	0	0
SLC25A22	NP_078974.1	mitochondrial glutamate carrier 1 [Homo sapiens]	0	0	0	0.00017519	0.00021624	0.00039675	0	0	0
SLC25A3	NP_998776.1	phosphate carrier protein, mitochondrial isoform b precursor [Homo sapiens]	0	0	0.00046856	0.00088822	0.00072554	0.00159742	0	0	0
SLC25A5	NP_001143.2	ADP/ATP translocase 2 [Homo sapiens]	0.00060049	0.00059656	0.00014191	0.00072501	0.00056251	0.00115939	0.00139514	0.00034939	0
SLC25A6	NP_001627.2	ADP/ATP translocase 3 [Homo sapiens]	0	0	0	0.00016111	0.00037501	0.0006324	0	0	0
SLC2A1	NP_006507.2	solute carrier family 2, facilitated glucose transporter member 1 [Homo sapiens]	0	0	8.595e-05	0	0	0	0	0	0
SLC3A2	NP_001012680.1	0 genes:. 4 proteins in this group did not match any genes. NP_001012680.1:4F2 cell-surface antigen heavy chain isoform b [Homo sapiens] ;NP_001012682.1:4F2 cell-surface antigen heavy chain isoform e [Homo sapiens] ;NP_001013269.1:4F2 cell-surface antigen heavy chain isoform f [Homo sapiens] ;NP_002385.3:4F2 cell-surface antigen heavy chain isoform c [Homo sapiens] ;	0.00039703	0.00070434	0.00134034	0.00098643	0.00107922	0.00145547	0.00197663	0.00156754	0.0015521
SLC7A11	NP_055146.1	cystine/glutamate transporter [Homo sapiens]	0	0	0	3.765e-05	3.485e-05	8.526e-05	0	0	0
SLC7A5	NP_003477.4	large neutral amino acids transporter small subunit 1 [Homo sapiens]	0	0	0.00016682	3.72e-05	3.444e-05	0.00025276	0	0	0
SLC9A3R1	NP_004243.1	Na(+)/H(+) exchange regulatory cofactor NHE-RF1 [Homo sapiens]	0	0.00037244	0.00035437	0	0	0	0	0	0
SLPI	NP_003055.1	antileukoproteinase precursor [Homo sapiens]	0.00054226	0	0	0	0	0	0	0	0
SMAD2	NP_001129409.1	0 genes:. 5 proteins in this group did not match any genes. NP_001129409.1:mothers against decapentaplegic homolog 2 isoform 2 [Homo sapiens] ;NP_001138574.1:mothers against decapentaplegic homolog 3 isoform 2 [Homo sapiens] ;NP_001138575.1:mothers against decapentaplegic homolog 3 isoform 3 [Homo sapiens] ;NP_005892.1:mothers against decapentaplegic homolog 2 isoform 1 [Homo sapiens] ;NP_005893.…	0.00024569	0.00040681	0	8.632e-05	3.996e-05	0.00024437	0.00011892	0	0.00049803
SMARCC1	NP_003065.3	SWI/SNF complex subunit SMARCC1 [Homo sapiens]	0	0	0	0	0	0	9.406e-05	9.422e-05	0
SMC2	NP_006435.2	structural maintenance of chromosomes protein 2 [Homo sapiens]	0	3.713e-05	0	0	0	0	0	0	0
SMN2	NP_059107.1	0 genes:. 4 proteins in this group did not match any genes. NP_059107.1:survival motor neuron protein isoform d [Homo sapiens] ;NP_075013.1:survival motor neuron protein isoform a [Homo sapiens] ;NP_075014.1:survival motor neuron protein isoform b [Homo sapiens] ;NP_075015.1:survival motor neuron protein isoform c [Homo sapiens] ;	0	0	0	0	5.939e-05	7.265e-05	0	0	0
SMOC1	NP_001030024.1	0 genes:. 2 proteins in this group did not match any genes. NP_001030024.1:SPARC-related modular calcium-binding protein 1 isoform 1 precursor [Homo sapiens] ;NP_071420.1:SPARC-related modular calcium-binding protein 1 isoform 2 precursor [Homo sapiens] ;	0	0.00040868	0	0	0	0	0	0	0
SMU1	NP_060695.2	WD40 repeat-containing protein SMU1 [Homo sapiens]	0.00069765	0.0012129	0.00082432	0.00036767	0.00071479	0.00120738	0.00314042	0.00182663	0.00148486
SND1	NP_055205.2	staphylococcal nuclease domain-containing protein 1 [Homo sapiens]	0	0	4.647e-05	0	0	0	0	0	0
SNRNP200	NP_054733.2	U5 small nuclear ribonucleoprotein 200 kDa helicase [Homo sapiens]	0	2.081e-05	3.96e-05	6.181e-05	8.175e-05	0.00020998	0.00051093	0.00012186	0
SNRNP70	NP_001287998.1	0 genes:. 2 proteins in this group did not match any genes. NP_001287998.1:U1 small nuclear ribonucleoprotein 70 kDa isoform 2 [Homo sapiens] ;NP_003080.2:U1 small nuclear ribonucleoprotein 70 kDa isoform 1 [Homo sapiens] ;	0	0.00020768	9.88e-05	4.407e-05	0	0.00014971	0.00036427	0.00024327	0.00076275
SNRPA	NP_004587.1	U1 small nuclear ribonucleoprotein A [Homo sapiens]	0.00012691	0.00031521	0.00089974	0	0	0	0	0	0
SNRPA1	NP_003081.2	U2 small nuclear ribonucleoprotein A' [Homo sapiens]	0	0	0	0	0	0	0.0002038	0.00020415	0
SNRPB	NP_003082.1	0 genes:. 3 proteins in this group did not match any genes. NP_003082.1:small nuclear ribonucleoprotein-associated proteins B and B' isoform B [Homo sapiens] ;NP_073719.1:small nuclear ribonucleoprotein-associated protein N [Homo sapiens] ;NP_937859.1:small nuclear ribonucleoprotein-associated proteins B and B' isoform B' [Homo sapiens] ;	0	0	0.00036613	0	0	0	0	0	0
SNRPC	NP_003084.1	U1 small nuclear ribonucleoprotein C [Homo sapiens]	0	0.00027952	0	0	0	0	0	0	0
SNRPD1	NP_008869.1	small nuclear ribonucleoprotein Sm D1 isoform 1 [Homo sapiens]	0.00902249	0.0018674	0.0035536	0.000317	0.00029347	0.00125636	0.00480385	0.00262482	0.0146312
SNRPD2	NP_004588.1	small nuclear ribonucleoprotein Sm D2 isoform 1 [Homo sapiens]	0	0	0	0	0.00059191	0.000724	0.00264249	0.00176471	0.00553319
SNRPD3	NP_004166.1	small nuclear ribonucleoprotein Sm D3 [Homo sapiens]	0	0.00070546	0	0	0	0	0	0	0
SNRPE	NP_003085.1	small nuclear ribonucleoprotein E isoform 1 [Homo sapiens]	0.00077803	0	0	0	0	0	0	0	0
SNRPF	NP_003086.1	small nuclear ribonucleoprotein F [Homo sapiens]	0	0	0.00049172	0.00043864	0.00040608	0.00074505	0.00120858	0	0.00253068
SNX9	NP_057308.1	sorting nexin-9 [Homo sapiens]	0	0	0	0	0	0	0.00017469	0.00026248	0
SORBS3	NP_001018003.1	0 genes:. 2 proteins in this group did not match any genes. NP_001018003.1:vinexin isoform 2 [Homo sapiens] ;NP_005766.3:vinexin isoform 1 [Homo sapiens] ;	0	0.00013509	0	0	0	0	0	0	0
SPATA5	NP_660208.2	spermatogenesis-associated protein 5 isoform 1 [Homo sapiens]	0	0	0	0	1.955e-05	4.783e-05	0	0	0
SPATA5L1	NP_001310569.1	0 genes:. 2 proteins in this group did not match any genes. NP_001310569.1:spermatogenesis-associated protein 5-like protein 1 isoform 2 [Homo sapiens] ;NP_076968.2:spermatogenesis-associated protein 5-like protein 1 isoform 1 [Homo sapiens] ;	0	0	0	6.084e-05	2.816e-05	0.00010335	0	0	0
SPNS1	NP_001135921.1	0 genes:. 3 proteins in this group did not match any genes. NP_001135921.1:protein spinster homolog 1 isoform 4 [Homo sapiens] ;NP_001135923.1:protein spinster homolog 1 isoform 3 [Homo sapiens] ;NP_114427.1:protein spinster homolog 1 isoform 1 [Homo sapiens] ;	0	0	0	8.309e-05	3.846e-05	9.409e-05	0	0	0
SPTAN1	NP_001123910.1	0 genes:. 3 proteins in this group did not match any genes. NP_001123910.1:spectrin alpha chain, non-erythrocytic 1 isoform 1 [Homo sapiens] ;NP_001182461.1:spectrin alpha chain, non-erythrocytic 1 isoform 3 [Homo sapiens] ;NP_003118.2:spectrin alpha chain, non-erythrocytic 1 isoform 2 [Homo sapiens] ;	0.00010114	0.00048445	0.00020487	0	1.41e-05	4.311e-05	0.00027275	0.00010508	8.786e-05
SPTBN1	NP_003119.2	spectrin beta chain, non-erythrocytic 1 isoform 1 [Homo sapiens]	0	0.0001692	7.155e-05	7.98e-06	7.39e-06	4.517e-05	6.595e-05	4.404e-05	0
SPTLC1	NP_001268232.1	0 genes:. 2 proteins in this group did not match any genes. NP_001268232.1:serine palmitoyltransferase 1 isoform c [Homo sapiens] ;NP_006406.1:serine palmitoyltransferase 1 isoform a [Homo sapiens] ;	0	0	0	0	3.404e-05	0.00016654	0	0	0
SQSTM1	NP_003891.1	sequestosome-1 isoform 1 [Homo sapiens]	0.00032536	0.00030303	0.00019222	0.00055728	0.00063495	0.00126207	0.00059056	0.00082821	0.00049463
SRGAP2	NP_001164108.1	0 genes:. 6 proteins in this group did not match any genes. NP_001164108.1:SLIT-ROBO Rho GTPase-activating protein 2 isoform c [Homo sapiens] ;NP_001258799.2:SLIT-ROBO Rho GTPase-activating protein 2B [Homo sapiens] ;NP_001258801.1:SLIT-ROBO Rho GTPase-activating protein 2C [Homo sapiens] ;NP_001287881.1:SLIT-ROBO Rho GTPase-activating protein 2 isoform d [Homo sapiens] ;NP_056141.2:SLIT-ROBO Rho…	3.345e-05	0.00012461	0	0	0	0	0	0	0
SRI	NP_001243820.1	0 genes:. 4 proteins in this group did not match any genes. NP_001243820.1:sorcin isoform C [Homo sapiens] ;NP_001243821.1:sorcin isoform D [Homo sapiens] ;NP_003121.1:sorcin isoform A [Homo sapiens] ;NP_944490.1:sorcin isoform B [Homo sapiens] ;	0	0.00045584	0	0	0	0	0	0	0
SRM	NP_003123.2	spermidine synthase [Homo sapiens]	0	0	0.00014003	0	5.782e-05	0.00014144	0	0	0
SRP14	NP_001296363.1	0 genes:. 2 proteins in this group did not match any genes. NP_001296363.1:signal recognition particle 14 kDa protein isoform 2 [Homo sapiens] ;NP_003125.3:signal recognition particle 14 kDa protein isoform 1 [Homo sapiens] ;	0	0	0.00096109	0	0	0	0	0.00118316	0.00370975
SRP54	NP_001139754.1	0 genes:. 2 proteins in this group did not match any genes. NP_001139754.1:signal recognition particle 54 kDa protein isoform 2 [Homo sapiens] ;NP_003127.1:signal recognition particle 54 kDa protein isoform 1 [Homo sapiens] ;	0	0.00019536	0.00018588	0	0	0	0	0	0
SRP68	NP_001247431.1	0 genes:. 2 proteins in this group did not match any genes. NP_001247431.1:signal recognition particle subunit SRP68 isoform 2 [Homo sapiens] ;NP_055045.2:signal recognition particle subunit SRP68 isoform 1 [Homo sapiens] ;	6.076e-05	0	0	0	0	0	0	0	0
SRP9	NP_003124.1	signal recognition particle 9 kDa protein isoform 2 [Homo sapiens]	0	0.00103358	0	0	0	0	0	0	0
SRRM2	NP_057417.3	serine/arginine repetitive matrix protein 2 [Homo sapiens]	0	1.615e-05	0	0	0	0	1.888e-05	0	7.908e-05
SRRT	NP_001122324.1	0 genes:. 4 proteins in this group did not match any genes. NP_001122324.1:serrate RNA effector molecule homolog isoform c [Homo sapiens] ;NP_001122325.1:serrate RNA effector molecule homolog isoform d [Homo sapiens] ;NP_001122326.1:serrate RNA effector molecule homolog isoform e [Homo sapiens] ;NP_056992.4:serrate RNA effector molecule homolog isoform a [Homo sapiens] ;	0	0.00020317	9.666e-05	0	0	0	0	0	0
SRSF11	NP_001177916.1	0 genes:. 2 proteins in this group did not match any genes. NP_001177916.1:serine/arginine-rich splicing factor 11 isoform 2 [Homo sapiens] ;NP_004759.1:serine/arginine-rich splicing factor 11 isoform 1 [Homo sapiens] ;	0.0001482	0.00018403	8.755e-05	0	0.00014461	0.00013266	0.00107596	0.00021556	0.0004506
SRSF2	NP_003007.2	serine/arginine-rich splicing factor 2 [Homo sapiens]	0	0	0	0	0	0	0.00094061	0.00047112	0
SRSF3	NP_003008.1	serine/arginine-rich splicing factor 3 [Homo sapiens]	0.00043645	0.000271	0	0	0	0	0.00095065	0.0009523	0
SSBP1	NP_003134.1	single-stranded DNA-binding protein, mitochondrial precursor [Homo sapiens]	0	0	0.00028573	0	0	0	0.00105342	0.0007035	0
SSR1	NP_003135.2	translocon-associated protein subunit alpha isoform 1 precursor [Homo sapiens]	0	0	0	0	0.00024421	0.00029872	0	0	0
SSR3	NP_001295126.1	0 genes:. 2 proteins in this group did not match any genes. NP_001295126.1:translocon-associated protein subunit gamma isoform 1 [Homo sapiens] ;NP_009038.1:translocon-associated protein subunit gamma isoform 2 [Homo sapiens] ;	0	0.00022446	0.00042715	0.00019052	0.00017638	0.00021574	0	0	0
SSR4	NP_001191455.1	0 genes:. 3 proteins in this group did not match any genes. NP_001191455.1:translocon-associated protein subunit delta isoform 1 precursor [Homo sapiens] ;NP_001191456.1:translocon-associated protein subunit delta isoform 3 precursor [Homo sapiens] ;NP_006271.1:translocon-associated protein subunit delta isoform 2 precursor [Homo sapiens] ;	0	0	0.00045965	0.00020502	0.00028469	0.00069646	0.00056488	0.00056586	0
SSU72	NP_054907.1	RNA polymerase II subunit A C-terminal domain phosphatase SSU72 [Homo sapiens]	0	0.00022909	0	0	0	0	0	0	0
ST13	NP_001265518.1	0 genes:. 2 proteins in this group did not match any genes. NP_001265518.1:hsc70-interacting protein isoform 2 [Homo sapiens] ;NP_003923.2:hsc70-interacting protein isoform 1 [Homo sapiens] ;	0	0	0.00011779	0	0	0	0.00028952	0.00014501	0
STAT1	NP_009330.1	signal transducer and activator of transcription 1-alpha/beta isoform alpha [Homo sapiens]	0	0.00017778	0.00016915	0	0	0	0	0	0
STAT3	NP_003141.2	0 genes:. 3 proteins in this group did not match any genes. NP_003141.2:signal transducer and activator of transcription 3 isoform 2 [Homo sapiens] ;NP_644805.1:signal transducer and activator of transcription 3 isoform 1 [Homo sapiens] ;NP_998827.1:signal transducer and activator of transcription 3 isoform 3 [Homo sapiens] ;	0	5.779e-05	0	0	0	0	0	0	0
STATH	NP_003145.1	statherin isoform a precursor [Homo sapiens]	0.00115449	0	0	0	0	0	0	0	0
STIP1	NP_001269581.1	0 genes:. 2 proteins in this group did not match any genes. NP_001269581.1:stress-induced-phosphoprotein 1 isoform a [Homo sapiens] ;NP_006810.1:stress-induced-phosphoprotein 1 isoform b [Homo sapiens] ;	0	0.00030132	7.167e-05	6.394e-05	0.00017757	0.0003982	8.808e-05	8.824e-05	0
STMN1	NP_001138926.1	0 genes:. 2 proteins in this group did not match any genes. NP_001138926.1:stathmin isoform b [Homo sapiens] ;NP_981946.1:stathmin isoform a [Homo sapiens] ;	0.00041137	0.00127713	0.00024303	0	0	0	0	0	0
STOM	NP_004090.4	0 genes:. 2 proteins in this group did not match any genes. NP_004090.4:erythrocyte band 7 integral membrane protein isoform a [Homo sapiens] ;NP_937837.1:erythrocyte band 7 integral membrane protein isoform b [Homo sapiens] ;	0	0.00015432	0	0	0	0	0	0	0
STOML2	NP_001273960.1	0 genes:. 2 proteins in this group did not match any genes. NP_001273960.1:stomatin-like protein 2, mitochondrial isoform b [Homo sapiens] ;NP_038470.1:stomatin-like protein 2, mitochondrial isoform a [Homo sapiens] ;	0	0	0	6.065e-05	0	0.00013735	0.00050131	0.00033478	0
STRAP	NP_009109.3	serine-threonine kinase receptor-associated protein [Homo sapiens]	0	0.00088888	0.00060411	0	0	0	0.00059393	0	0.00031091
STUB1	NP_005852.2	E3 ubiquitin-protein ligase CHIP isoform a [Homo sapiens]	0	0	0.00013956	0.0008715	0.0004034	0.00183271	0	0	0
SUB1	NP_006704.3	activated RNA polymerase II transcriptional coactivator p15 [Homo sapiens]	0	0.00209972	0.00332975	0.00014852	0.00027498	0.00033635	0.00163681	0.00163965	0.00171369
SUCLG1	NP_003840.2	succinyl-CoA ligase [ADP/GDP-forming] subunit alpha, mitochondrial precursor [Homo sapiens]	0	0	0	0	0.00010093	0.00012346	0	0	0
SUGT1	NP_001124384.1	0 genes:. 2 proteins in this group did not match any genes. NP_001124384.1:protein SGT1 homolog isoform B [Homo sapiens] ;NP_006695.1:protein SGT1 homolog isoform A [Homo sapiens] ;	0	0.00024353	0.00034757	0	0	0	0	0	0
SULT2A1	NP_003158.2	bile salt sulfotransferase [Homo sapiens]	0.00012558	0	0	0	0	0	0	0	0
SUPT5H	NP_001306920.1	0 genes:. 2 proteins in this group did not match any genes. NP_001306920.1:transcription elongation factor SPT5 isoform b [Homo sapiens] ;NP_003160.2:transcription elongation factor SPT5 isoform a [Homo sapiens] ;	3.305e-05	0	0	0	0	0	0	0	0
SYNCRIP	NP_001153146.1	heterogeneous nuclear ribonucleoprotein Q isoform 3 [Homo sapiens]	0.00020373	0	0.00046808	3.579e-05	0.00013253	4.053e-05	0	0	0
TACO1	NP_057444.2	translational activator of cytochrome c oxidase 1 [Homo sapiens]	0.0001205	0	0	0	0	0	0	0	0
TAGLN2	NP_001264153.1	0 genes:. 2 proteins in this group did not match any genes. NP_001264153.1:transgelin-2 isoform a [Homo sapiens] ;NP_003555.1:transgelin-2 isoform b [Homo sapiens] ;	0.00032536	0.00080807	0.0011533	0	0.00031748	0.00029125	0.00094489	0.00070989	0
TALDO1	NP_006746.1	transaldolase [Homo sapiens]	0	0.00013188	0	0	0	0	0	0	0
TARDBP	NP_031401.1	TAR DNA-binding protein 43 [Homo sapiens]	0.00025934	0.00010735	0.00010214	4.556e-05	8.435e-05	0.00030954	0.00025106	0.00050298	0
TARS	NP_689508.3	threonine--tRNA ligase, cytoplasmic isoform 1 [Homo sapiens]	0	0	0.00023396	0	0	0	0	0	0
TARS2	NP_079426.2	threonine--tRNA ligase, mitochondrial isoform a [Homo sapiens]	0	0	0	0	2.432e-05	8.924e-05	0	0	0
TBCB	NP_001272.2	0 genes:. 2 proteins in this group did not match any genes. NP_001272.2:tubulin-folding cofactor B isoform 1 [Homo sapiens] ;NP_001287900.1:tubulin-folding cofactor B isoform 2 [Homo sapiens] ;	0	0	0	0.0001546	0	0.00043767	0	0	0
TBCE	NP_001274730.1	0 genes:. 2 proteins in this group did not match any genes. NP_001274730.1:tubulin-specific chaperone E isoform b [Homo sapiens] ;NP_003184.1:tubulin-specific chaperone E isoform a [Homo sapiens] ;	6.192e-05	0	0	0	0	0	0	0	0
TCAF1	NP_001193867.1	0 genes:. 2 proteins in this group did not match any genes. NP_001193867.1:TRPM8 channel-associated factor 1 isoform 2 [Homo sapiens] ;NP_055534.1:TRPM8 channel-associated factor 1 isoform 1 [Homo sapiens] ;	0	0	0	0	3.8e-05	6.972e-05	0	0	0
TCEA1	NP_006747.1	0 genes:. 2 proteins in this group did not match any genes. NP_006747.1:transcription elongation factor A protein 1 isoform 1 [Homo sapiens] ;NP_958845.1:transcription elongation factor A protein 1 isoform 2 [Homo sapiens] ;	0	0	0.00014049	0	0	0	0	0	0
TCEAL2	NP_525129.1	transcription elongation factor A protein-like 2 [Homo sapiens]	0	0	0	8.309e-05	0	9.409e-05	0	0	0
TCEB1	NP_005639.1	transcription elongation factor B polypeptide 1 isoform a [Homo sapiens]	0	0	0	0.00016841	0	0.0001907	0.00139202	0.00139443	0
TCEB2	NP_009039.1	transcription elongation factor B polypeptide 2 isoform a [Homo sapiens]	0	0.00150658	0.00179186	0	0.00044393	0.00144801	0	0	0
TCP1	NP_110379.2	T-complex protein 1 subunit alpha isoform a [Homo sapiens]	0.00019311	0.00039968	0.00060846	0.0589597	0.0776335	0.0602715	0.0110294	0.0042134	0.00587155
TCP11L1	NP_060863.3	T-complex protein 11-like protein 1 [Homo sapiens]	0	0	0	7.411e-05	3.43e-05	4.196e-05	0	0	0
TECR	NP_612510.1	very-long-chain enoyl-CoA reductase isoform 1 [Homo sapiens]	0	0	0	0	5.669e-05	0.00041607	0	0	0
TFCP2	NP_001166923.1	0 genes:. 3 proteins in this group did not match any genes. NP_001166923.1:alpha-globin transcription factor CP2 isoform 2 [Homo sapiens] ;NP_001166924.1:alpha-globin transcription factor CP2 isoform 3 [Homo sapiens] ;NP_005644.2:alpha-globin transcription factor CP2 isoform 1 [Homo sapiens] ;	0	0	8.441e-05	0	0	0	0.00020746	0.00020782	0
TFDP1	NP_009042.1	transcription factor Dp-1 [Homo sapiens]	0	0	0	0	0.00012777	0.00015628	0	0	0
TFRC	NP_001300894.1	0 genes:. 3 proteins in this group did not match any genes. NP_001300894.1:transferrin receptor protein 1 isoform 2 [Homo sapiens] ;NP_001300895.1:transferrin receptor protein 1 isoform 3 [Homo sapiens] ;NP_003225.2:transferrin receptor protein 1 isoform 1 [Homo sapiens] ;	0	6.546e-05	0	0	0	0	0	0	0
TGFB1I1	NP_001035919.1	0 genes:. 2 proteins in this group did not match any genes. NP_001035919.1:transforming growth factor beta-1-induced transcript 1 protein isoform 1 [Homo sapiens] ;NP_057011.2:transforming growth factor beta-1-induced transcript 1 protein isoform 2 [Homo sapiens] ;	0	9.641e-05	0	0	0	0	0	0	0
TGM1	NP_000350.1	protein-glutamine gamma-glutamyltransferase K [Homo sapiens]	0	0.0001088	0	0	0	0	0	0	0
TGM2	NP_001310246.1	0 genes:. 3 proteins in this group did not match any genes. NP_001310246.1:protein-glutamine gamma-glutamyltransferase 2 isoform c [Homo sapiens] ;NP_001310247.1:protein-glutamine gamma-glutamyltransferase 2 isoform d [Homo sapiens] ;NP_004604.2:protein-glutamine gamma-glutamyltransferase 2 isoform a [Homo sapiens] ;	0	0	0	0	0	0	0.00017151	8.591e-05	0
TGM3	NP_003236.3	protein-glutamine gamma-glutamyltransferase E [Homo sapiens]	0	0.00083373	6.102e-05	0	0	0	0	0	0
TIMM13	NP_036590.1	mitochondrial import inner membrane translocase subunit Tim13 [Homo sapiens]	0.00075346	0	0	0	0	0	0	0	0
TIMM23	NP_006318.1	mitochondrial import inner membrane translocase subunit Tim23 [Homo sapiens]	0	0	0	0	0.00016709	0.00030658	0	0	0
TIMM50	NP_001001563.1	mitochondrial import inner membrane translocase subunit TIM50 [Homo sapiens]	0	0.00019493	0.00027821	0	0	0	0	0	0
TK1	NP_003249.3	thymidine kinase, cytosolic [Homo sapiens]	0.00015295	0.00037986	0.00036143	0	0	0	0	0	0
TKT	NP_001128527.1	0 genes:. 2 proteins in this group did not match any genes. NP_001128527.1:transketolase isoform 1 [Homo sapiens] ;NP_001244957.1:transketolase isoform 2 [Homo sapiens] ;	0.00195318	0.00342426	0.00298662	0.00027248	0.00039239	0.00089135	0.00200201	0.0010863	0.00122269
TLN1	NP_006280.3	talin-1 [Homo sapiens]	0.00011268	0.00012244	0.00041605	0	0	0	0	0	0
TMEM11	NP_003867.1	transmembrane protein 11, mitochondrial [Homo sapiens]	0	0	0	0	9.094e-05	0.00022248	0	0	0
TMEM165	NP_060945.2	transmembrane protein 165 precursor [Homo sapiens]	0	0.00013717	0.00013052	0.00011643	0.00026946	0.00046144	0	0	0
TMEM263	NP_689474.1	transmembrane protein 263 isoform a [Homo sapiens]	0	0.00038314	0.0007291	0	0.00045158	0.00036824	0	0.00044878	0.0009381
TMEM33	NP_060596.2	transmembrane protein 33 [Homo sapiens]	0	0	0	0	0.00014139	0.00017294	0.0004208	0.00021076	0
TMPO	NP_003267.1	thymopoietin isoform alpha [Homo sapiens]	0	3.202e-05	6.093e-05	0	5.032e-05	1.539e-05	0	0	0
TMPO	NP_001027454.1	thymopoietin isoform beta [Homo sapiens]	0	4.895e-05	9.314e-05	0	0	0	0	0	0
TMSB10	NP_066926.1	thymosin beta-10 [Homo sapiens]	0	0.00202018	0	0	0	0	0	0	0
TNPO1	NP_002261.3	0 genes:. 2 proteins in this group did not match any genes. NP_002261.3:transportin-1 isoform 1 [Homo sapiens] ;NP_694858.1:transportin-1 isoform 2 [Homo sapiens] ;	3.985e-05	4.949e-05	0	0	0	0	0	0	0
TNRC18	NP_001073964.2	trinucleotide repeat-containing gene 18 protein [Homo sapiens]	0	0	0	0	0	0	3.502e-05	5.262e-05	0
TNS4	NP_116254.4	tensin-4 precursor [Homo sapiens]	0	0	0	5.276e-05	2.442e-05	2.987e-05	0	0	0
TOM1	NP_001129201.1	0 genes:. 4 proteins in this group did not match any genes. NP_001129201.1:target of Myb protein 1 isoform 3 [Homo sapiens] ;NP_001129202.1:target of Myb protein 1 isoform 4 [Homo sapiens] ;NP_001129204.1:target of Myb protein 1 isoform 2 [Homo sapiens] ;NP_005479.1:target of Myb protein 1 isoform 1 [Homo sapiens] ;	0	0.00019324	0.00018386	0	0	0	0	0	0
TOR1AIP1	NP_056417.2	torsin-1A-interacting protein 1 isoform 2 [Homo sapiens]	0	7.623e-05	0	0	0	0	0	0	0
TOR4A	NP_060193.2	torsin-4A [Homo sapiens]	0	0	0	4.459e-05	4.128e-05	0	0	0	0
TPD52L2	NP_001230823.1	0 genes:. 8 proteins in this group did not match any genes. NP_001230823.1:tumor protein D54 isoform i [Homo sapiens] ;NP_001230824.1:tumor protein D54 isoform j [Homo sapiens] ;NP_003279.2:tumor protein D54 isoform e [Homo sapiens] ;NP_955391.1:tumor protein D54 isoform f [Homo sapiens] ;NP_955392.1:tumor protein D54 isoform a [Homo sapiens] ;NP_955393.1:tumor protein D54 isoform b [Homo sapiens…	0	0.0002924	0	0	0	0	0	0	0
TPI1	NP_000356.1	0 genes:. 2 proteins in this group did not match any genes. NP_000356.1:triosephosphate isomerase isoform 1 [Homo sapiens] ;NP_001152759.1:triosephosphate isomerase isoform 2 [Homo sapiens] ;	0.00028746	0.00160641	0.00203797	7.575e-05	0.00014025	8.578e-05	0.00041742	0.00083629	0.00043703
TPM2	NP_001288155.1	tropomyosin beta chain isoform Tpm2.3 [Homo sapiens]	0.00025204	0	0	0	0	0	0	0	0
TPM3	NP_001036816.1	tropomyosin alpha-3 chain isoform Tpm3.2cy [Homo sapiens]	0.00028862	0.00059737	0.00184157	0	0	0	0	0	0
TPM4	NP_003281.1	tropomyosin alpha-4 chain isoform Tpm4.2cy [Homo sapiens]	0.00028862	0.00029868	0.00020462	0	0.00014082	8.612e-05	0	0	0
TPP1	NP_000382.3	tripeptidyl-peptidase 1 preproprotein [Homo sapiens]	0	0.00015788	7.511e-05	3.35e-05	0.00018609	0.00030349	0	0	0
TPR	NP_003283.2	nucleoprotein TPR [Homo sapiens]	6.058e-05	0.00016927	0.00010737	0	0	0	0.00019793	0.00019828	4.605e-05
TPT1	NP_001273201.1	0 genes:. 2 proteins in this group did not match any genes. NP_001273201.1:translationally-controlled tumor protein isoform 1 [Homo sapiens] ;NP_003286.1:translationally-controlled tumor protein isoform 2 [Homo sapiens] ;	0.00036334	0	0.00064398	0	0	0	0	0	0
TRAP1	NP_001258978.1	0 genes:. 2 proteins in this group did not match any genes. NP_001258978.1:heat shock protein 75 kDa, mitochondrial isoform 2 [Homo sapiens] ;NP_057376.2:heat shock protein 75 kDa, mitochondrial isoform 1 precursor [Homo sapiens] ;	5.498e-05	0	6.496e-05	0	0	0	0	0	0
TRERF1	NP_001284502.1	0 genes:. 2 proteins in this group did not match any genes. NP_001284502.1:transcriptional-regulating factor 1 isoform 1 [Homo sapiens] ;NP_277037.1:transcriptional-regulating factor 1 isoform 2 [Homo sapiens] ;	0	0	0	0	0	0	4.26e-05	8.534e-05	0
TRIM28	NP_005753.1	transcription intermediary factor 1-beta [Homo sapiens]	8.572e-05	5.323e-05	0.00015193	6.777e-05	4.182e-05	0.00017905	0.00031119	0.00024938	0
TRIM32	NP_036342.2	E3 ubiquitin-protein ligase TRIM32 [Homo sapiens]	0	0	0	5.777e-05	0	0.00013083	0	0	0
TRIP13	NP_001159732.1	0 genes:. 2 proteins in this group did not match any genes. NP_001159732.1:pachytene checkpoint protein 2 homolog isoform 2 [Homo sapiens] ;NP_004228.1:pachytene checkpoint protein 2 homolog isoform 1 [Homo sapiens] ;	0	0	0	0.00013053	0.00024168	0.00014781	0	0	0
TRIP6	NP_003293.2	thyroid receptor-interacting protein 6 [Homo sapiens]	0.00022556	0.00158729	0.00035536	3.963e-05	0.00011005	0.00049357	0.00032753	0.00054684	0
TRMT1	NP_001136026.1	0 genes:. 2 proteins in this group did not match any genes. NP_001136026.1:tRNA (guanine(26)-N(2))-dimethyltransferase isoform 2 [Homo sapiens] ;NP_060192.1:tRNA (guanine(26)-N(2))-dimethyltransferase isoform 1 [Homo sapiens] ;	0	0	0	0	2.772e-05	3.39e-05	0	0	0
TRMT112	NP_001273013.1	0 genes:. 2 proteins in this group did not match any genes. NP_001273013.1:multifunctional methyltransferase subunit TRM112-like protein isoform 3 [Homo sapiens] ;NP_057488.1:multifunctional methyltransferase subunit TRM112-like protein isoform 1 [Homo sapiens] ;	0	0.00125785	0.00199471	0	0	0	0.00147082	0.00049112	0
TROAP	NP_001094090.1	0 genes:. 3 proteins in this group did not match any genes. NP_001094090.1:tastin isoform 2 [Homo sapiens] ;NP_001265253.1:tastin isoform 3 [Homo sapiens] ;NP_005471.3:tastin isoform 1 [Homo sapiens] ;	0.00024854	0.00092592	0.000881	0	0	0	0	0	0
TROVE2	NP_004591.2	60 kDa SS-A/Ro ribonucleoprotein isoform 2 [Homo sapiens]	0	0	0.0001572	0	3.246e-05	7.94e-05	0	0	0
TRPS1	NP_001269831.1	0 genes:. 3 proteins in this group did not match any genes. NP_001269831.1:zinc finger transcription factor Trps1 isoform 2 [Homo sapiens] ;NP_001269832.1:zinc finger transcription factor Trps1 isoform 3 [Homo sapiens] ;NP_054831.2:zinc finger transcription factor Trps1 isoform 1 [Homo sapiens] ;	0	0	0	0	0	0	8.089e-05	0.00012154	0
TSFM	NP_001166167.1	0 genes:. 2 proteins in this group did not match any genes. NP_001166167.1:elongation factor Ts, mitochondrial isoform 1 precursor [Homo sapiens] ;NP_005717.3:elongation factor Ts, mitochondrial isoform 2 precursor [Homo sapiens] ;	0	0	0.00024444	0	0	0	0	0	0
TSHZ2	NP_001180350.1	0 genes:. 2 proteins in this group did not match any genes. NP_001180350.1:teashirt homolog 2 isoform 2 [Homo sapiens] ;NP_775756.3:teashirt homolog 2 isoform 1 [Homo sapiens] ;	0	0	0	0	0	0	0.00010081	0	0.00010555
TSR1	NP_060598.3	pre-rRNA-processing protein TSR1 homolog [Homo sapiens]	0	0	0	0	0	0	0.00058174	0	0.00027069
TSSC4	NP_001284590.1	0 genes:. 2 proteins in this group did not match any genes. NP_001284590.1:protein TSSC4 isoform b [Homo sapiens] ;NP_005697.2:protein TSSC4 isoform a [Homo sapiens] ;	0.00013505	0	0	0	0	0	0	0	0
TSSK1B	NP_114417.1	testis-specific serine/threonine-protein kinase 1 [Homo sapiens]	9.752e-05	0	0	0	0	0	0	0	0
TTC4	NP_004614.3	tetratricopeptide repeat protein 4 isoform 1 [Homo sapiens]	9.248e-05	0	0	0	0	0	0	0	0
TTLL12	NP_055955.1	tubulin--tyrosine ligase-like protein 12 [Homo sapiens]	0	6.901e-05	0	0	0	0	0	0	0
TTN	NP_001254479.2	titin isoform IC [Homo sapiens]	9.9e-07	0	0	0	0	0	0	0	0
TUBA1A	NP_006000.2	tubulin alpha-1A chain isoform 1 [Homo sapiens]	0	4.927e-05	0.00203157	2.091e-05	0.00181655	4.736e-05	0.00097946	0	0.00048257
TUBA1B	NP_006073.2	tubulin alpha-1B chain [Homo sapiens]	0	4.927e-05	0.00203157	2.091e-05	0	4.736e-05	0.00097946	0	0.00048257
TUBA1C	NP_001290043.1	tubulin alpha-1C chain isoform a [Homo sapiens]	0.0131986	0.00774988	0.00168391	0.00980268	0.0161702	0.0110835	0.00080106	0.00559708	0.00629014
TUBA4A	NP_001265481.1	tubulin alpha-4A chain isoform 2 [Homo sapiens]	0.00484353	0.00395172	0.00595741	0.00826422	0.0126808	0.00933828	0.00732125	0.00375112	0.00025131
TUBA8	NP_001180343.1	tubulin alpha-8 chain isoform 2 [Homo sapiens]	0	0	0	0	0	0	0	0	0
TUBAL3	NP_001165335.1	tubulin alpha chain-like 3 isoform 2 [Homo sapiens]	0	0	0	7.201e-05	0	7.131e-05	0	0	0
TUBB	NP_001280141.1	tubulin beta chain isoform a [Homo sapiens]	0.00986886	0.00587808	0.0126018	0.015116	0.0236122	0.0141532	0.00688189	0.00824243	0.00445597
TUBB1	NP_110400.1	tubulin beta-1 chain [Homo sapiens]	0	0	0	0	0	0	0	0	0
TUBB2B	NP_821080.1	tubulin beta-2B chain [Homo sapiens]	0	0	0	0	0.00026977	0.00023605	0	0	0
TUBB3	NP_006077.2	tubulin beta-3 chain isoform 1 [Homo sapiens]	0	0	0	0.00081182	0.001013	0.00183727	0	0	0
TUBB4A	NP_001276052.1	tubulin beta-4A chain isoform 1 [Homo sapiens]	0	0	0	0	0	0	0	0	0
TUBB4B	NP_006079.1	tubulin beta-4B chain [Homo sapiens]	0.00538694	0.00294188	0.00349015	0.00019074	0.00243877	0.00141696	0.00033089	0.00322244	0
TUBB6	NP_115914.1	tubulin beta-6 chain isoform 1 [Homo sapiens]	0.00024647	0.00220989	0.00161187	0.00264617	0.00517556	0.00518984	0.00134648	0.0014785	0
TUBB8	NP_817124.1	tubulin beta-8 chain [Homo sapiens]	0	0	0	0	0	0	0	0	0
TUBG1	NP_001061.2	tubulin gamma-1 chain [Homo sapiens]	0	0.00039418	0	0.00012547	0.00019358	0.00047357	0	0	0
TUFM	NP_003312.3	elongation factor Tu, mitochondrial precursor [Homo sapiens]	0.00196644	0.00195358	0.00213763	0.00124363	0.00072915	0.00168988	0.00194169	0.00171623	0.00143498
TWF2	NP_009215.1	twinfilin-2 [Homo sapiens]	0	0.00012735	0	0	0	0	0	0	0
TXN	NP_003320.2	thioredoxin isoform 1 [Homo sapiens]	0.0419245	0.0182009	0.0592029	0.0030538	0.00116408	0.0018307	0.00296965	0.0009916	0.00207275
TXNDC5	NP_001139021.1	0 genes:. 2 proteins in this group did not match any genes. NP_001139021.1:thioredoxin domain-containing protein 5 isoform 3 [Homo sapiens] ;NP_110437.2:thioredoxin domain-containing protein 5 isoform 1 precursor [Homo sapiens] ;	0	0	0.00026104	0	0.00010779	0.00019776	0	0	0
TXNDC9	NP_005774.2	thioredoxin domain-containing protein 9 [Homo sapiens]	0	0	0	8.346e-05	0	9.451e-05	0	0	0
TXNRD1	NP_001087240.1	0 genes:. 3 proteins in this group did not match any genes. NP_001087240.1:thioredoxin reductase 1, cytoplasmic isoform 3 [Homo sapiens] ;NP_001248374.1:thioredoxin reductase 1, cytoplasmic isoform 4 [Homo sapiens] ;NP_003321.3:thioredoxin reductase 1, cytoplasmic isoform 1 [Homo sapiens] ;	0.00027573	0.00075329	0.00104253	0	0	0	0	0	0
U2AF2	NP_001012496.1	0 genes:. 2 proteins in this group did not match any genes. NP_001012496.1:splicing factor U2AF 65 kDa subunit isoform b [Homo sapiens] ;NP_009210.1:splicing factor U2AF 65 kDa subunit isoform a [Homo sapiens] ;	0	0	0.00017957	0	0	0	0.00132405	0.00011053	0
UBE2L3	NP_001243284.1	0 genes:. 3 proteins in this group did not match any genes. NP_001243284.1:ubiquitin-conjugating enzyme E2 L3 isoform 4 [Homo sapiens] ;NP_001243285.1:ubiquitin-conjugating enzyme E2 L3 isoform 3 [Homo sapiens] ;NP_003338.1:ubiquitin-conjugating enzyme E2 L3 isoform 1 [Homo sapiens] ;	0	0	0.00019947	0	0	0	0	0	0
UBE2V1	NP_001027459.1	0 genes:. 7 proteins in this group did not match any genes. NP_001027459.1:ubiquitin-conjugating enzyme E2 variant 1 isoform d [Homo sapiens] ;NP_001244324.1:ubiquitin-conjugating enzyme E2 variant 1 isoform e [Homo sapiens] ;NP_001244325.1:ubiquitin-conjugating enzyme E2 variant 1 isoform f [Homo sapiens] ;NP_001269509.1:ubiquitin-conjugating enzyme E2 variant 1 isoform i [Homo sapiens] ;NP_0033…	0.00048693	0.00030234	0	0	0	0	0	0	0
UBE3C	NP_055486.2	ubiquitin-protein ligase E3C [Homo sapiens]	0	0	0	1.742e-05	0	0.00011833	0	0	0
UBR5	NP_001269802.1	0 genes:. 2 proteins in this group did not match any genes. NP_001269802.1:E3 ubiquitin-protein ligase UBR5 isoform 2 [Homo sapiens] ;NP_056986.2:E3 ubiquitin-protein ligase UBR5 isoform 1 [Homo sapiens] ;	0	0	0	4.045e-05	4.992e-05	0.0001603	0	0	0
UBXN1	NP_001273006.1	0 genes:. 3 proteins in this group did not match any genes. NP_001273006.1:UBX domain-containing protein 1 isoform 2 [Homo sapiens] ;NP_001273007.1:UBX domain-containing protein 1 isoform 3 [Homo sapiens] ;NP_056937.2:UBX domain-containing protein 1 isoform 1 [Homo sapiens] ;	0.000241	0.00074822	0.00056953	0	5.879e-05	7.191e-05	0	0	0
UCK2	NP_036606.2	uridine-cytidine kinase 2 [Homo sapiens]	0	0	0.00016202	0	6.69e-05	0.0002455	0	0	0
UGDH	NP_001171629.1	0 genes:. 3 proteins in this group did not match any genes. NP_001171629.1:UDP-glucose 6-dehydrogenase isoform 2 [Homo sapiens] ;NP_001171630.1:UDP-glucose 6-dehydrogenase isoform 3 [Homo sapiens] ;NP_003350.1:UDP-glucose 6-dehydrogenase isoform 1 [Homo sapiens] ;	0	0	0	0	4.089e-05	0.00010004	0	0	0
UPF1	NP_001284478.1	0 genes:. 2 proteins in this group did not match any genes. NP_001284478.1:regulator of nonsense transcripts 1 isoform 1 [Homo sapiens] ;NP_002902.2:regulator of nonsense transcripts 1 isoform 2 [Homo sapiens] ;	0	0	0	1.671e-05	0	1.892e-05	0	0	0
UQCRC2	NP_003357.2	cytochrome b-c1 complex subunit 2, mitochondrial precursor [Homo sapiens]	0	9.811e-05	0	0.00020819	0.00015418	0.00033004	0	0	0
UQCRH	NP_001284494.1	0 genes:. 3 proteins in this group did not match any genes. NP_001284494.1:cytochrome b-c1 complex subunit 6, mitochondrial isoform 2 precursor [Homo sapiens] ;NP_001284495.1:cytochrome b-c1 complex subunit 6, mitochondrial isoform 3 precursor [Homo sapiens] ;NP_005995.2:cytochrome b-c1 complex subunit 6, mitochondrial isoform 1 precursor [Homo sapiens] ;	0	0	0.00099501	0	0	0	0	0	0
USP5	NP_001092006.1	0 genes:. 2 proteins in this group did not match any genes. NP_001092006.1:ubiquitin carboxyl-terminal hydrolase 5 isoform 1 [Homo sapiens] ;NP_003472.2:ubiquitin carboxyl-terminal hydrolase 5 isoform 2 [Homo sapiens] ;	0	0.0001036	0.00014786	0	0	0	0	0	0
USP7	NP_001273387.1	0 genes:. 3 proteins in this group did not match any genes. NP_001273387.1:ubiquitin carboxyl-terminal hydrolase 7 isoform 3 [Homo sapiens] ;NP_001308787.1:ubiquitin carboxyl-terminal hydrolase 7 isoform 4 [Homo sapiens] ;NP_003461.2:ubiquitin carboxyl-terminal hydrolase 7 isoform 1 [Homo sapiens] ;	3.568e-05	0.00013293	0	3.761e-05	1.741e-05	8.518e-05	0.00082901	0.00020761	0.00010849
VAPA	NP_003565.4	0 genes:. 2 proteins in this group did not match any genes. NP_003565.4:vesicle-associated membrane protein-associated protein A isoform 1 [Homo sapiens] ;NP_919415.2:vesicle-associated membrane protein-associated protein A isoform 2 [Homo sapiens] ;	0.00024346	0.00015117	0.00014384	0	0	0	0	0	0
VARS	NP_006286.1	valine--tRNA ligase [Homo sapiens]	2.831e-05	0	3.346e-05	0	0	0	4.111e-05	4.119e-05	0
VASP	NP_003361.1	vasodilator-stimulated phosphoprotein [Homo sapiens]	0	0	0.00011128	0	0	0	0	0	0
VBP1	NP_001290472.1	0 genes:. 2 proteins in this group did not match any genes. NP_001290472.1:prefoldin subunit 3 isoform 2 [Homo sapiens] ;NP_003363.1:prefoldin subunit 3 isoform 1 [Homo sapiens] ;	0	0.00038149	0.00127045	0.0105237	0.00524587	0.00623328	0.00245347	0.00044686	0
VCL	NP_003364.1	0 genes:. 2 proteins in this group did not match any genes. NP_003364.1:vinculin isoform VCL [Homo sapiens] ;NP_054706.1:vinculin isoform meta-VCL [Homo sapiens] ;	0	4.169e-05	0.00011901	0	0	0	0	0	0
VCP	NP_009057.1	transitional endoplasmic reticulum ATPase [Homo sapiens]	0.00079926	0.00115797	0.00115426	0.00046803	0.00038995	0.00098046	0.00045134	0.00051671	0.00013501
VEGFA	NP_001020537.2	0 genes:. 9 proteins in this group did not match any genes. NP_001020537.2:vascular endothelial growth factor A isoform a [Homo sapiens] ;NP_001020538.2:vascular endothelial growth factor A isoform c [Homo sapiens] ;NP_001020539.2:vascular endothelial growth factor A isoform d [Homo sapiens] ;NP_001020540.2:vascular endothelial growth factor A isoform e [Homo sapiens] ;NP_001020541.2:vascular end…	0	0	0.00010264	0	0	0	0	0	0
VIM	NP_003371.2	vimentin [Homo sapiens]	0.0002304	0.00019075	0.00072597	0	0.00033723	0.00050416	0.00033456	0.00022343	0
VWA8	NP_001009814.1	0 genes:. 2 proteins in this group did not match any genes. NP_001009814.1:von Willebrand factor A domain-containing protein 8 isoform b precursor [Homo sapiens] ;NP_055873.1:von Willebrand factor A domain-containing protein 8 isoform a precursor [Homo sapiens] ;	0	0	0	0	1.681e-05	4.111e-05	0	0	0
WARS	NP_776049.1	0 genes:. 2 proteins in this group did not match any genes. NP_776049.1:tryptophan--tRNA ligase, cytoplasmic isoform a [Homo sapiens] ;NP_998811.1:tryptophan--tRNA ligase, cytoplasmic isoform b [Homo sapiens] ;	0	0	0	0	3.707e-05	4.535e-05	0	0	0
WBP11	NP_057396.1	WW domain-binding protein 11 [Homo sapiens]	0	0.00013867	0	0	0	0	0	0	0
WBP2	NP_036610.2	WW domain-binding protein 2 [Homo sapiens]	0	0.00017028	0	0	0	0	0	0	0
WDR5	NP_438172.1	WD repeat-containing protein 5 [Homo sapiens]	0	0	0	0.00011294	0	0.00031973	0.00077798	0.00124692	0.00065161
WDR55	NP_060176.2	WD repeat-containing protein 55 [Homo sapiens]	0	0.00011604	0	0	0	0	0	0	0
WDR6	NP_001307475.1	0 genes:. 3 proteins in this group did not match any genes. NP_001307475.1:WD repeat-containing protein 6 isoform 2 [Homo sapiens] ;NP_001307476.1:WD repeat-containing protein 6 isoform 3 [Homo sapiens] ;NP_060501.3:WD repeat-containing protein 6 isoform 1 [Homo sapiens] ;	0	4.059e-05	0	0	6.379e-05	5.852e-05	0	0	0
WDR61	NP_079510.1	WD repeat-containing protein 61 isoform a [Homo sapiens]	0	0.00014572	0	0.00024737	0.00017175	0.00042016	0.00017039	0	0.00035678
WDR70	NP_060504.1	WD repeat-containing protein 70 [Homo sapiens]	0	6.796e-05	6.466e-05	0	0	0	0	0	0
WDR77	NP_001303991.1	0 genes:. 3 proteins in this group did not match any genes. NP_001303991.1:methylosome protein 50 isoform 1 [Homo sapiens] ;NP_001303992.1:methylosome protein 50 isoform 3 [Homo sapiens] ;NP_077007.1:methylosome protein 50 isoform 2 [Homo sapiens] ;	0.0001011	0	0.00023891	0.00010656	0	0.00030167	0	0	0
WDR82	NP_079498.2	WD repeat-containing protein 82 [Homo sapiens]	0	0	0.0001351	0	0	0	0.00066414	0.00066529	0
WIZ	NP_067064.2	protein Wiz [Homo sapiens]	0	0	0	0	0	0	0.00039271	0.00013113	0
WNK1	NP_001171914.1	0 genes:. 4 proteins in this group did not match any genes. NP_001171914.1:serine/threonine-protein kinase WNK1 isoform 4 [Homo sapiens] ;NP_055638.2:serine/threonine-protein kinase WNK1 isoform 2 [Homo sapiens] ;NP_061852.3:serine/threonine-protein kinase WNK1 isoform 1 [Homo sapiens] ;NP_998820.3:serine/threonine-protein kinase WNK1 isoform 3 [Homo sapiens] ;	0	0	0	0	2.644e-05	1.617e-05	0	0	0
WRNIP1	NP_064520.2	0 genes:. 2 proteins in this group did not match any genes. NP_064520.2:ATPase WRNIP1 isoform 1 [Homo sapiens] ;NP_569079.1:ATPase WRNIP1 isoform 2 [Homo sapiens] ;	0	0	0	0	0.00015755	0.00016059	0	0	0
WTAP	NP_004897.2	pre-mRNA-splicing regulator WTAP isoform 1 [Homo sapiens]	0	0	0	4.763e-05	0	0.00010787	0	0	0
XPO1	NP_003391.1	exportin-1 [Homo sapiens]	0	0	3.948e-05	1.761e-05	3.261e-05	0.00015954	0	0	0
XPOT	NP_009166.2	exportin-T [Homo sapiens]	0	0	0	0	3.63e-05	0.00013321	0	0	0
XRCC5	NP_066964.1	X-ray repair cross-complementing protein 5 [Homo sapiens]	0	6.072e-05	0.00011554	0.00020614	0.00033396	0.00035013	0.00212987	0.00156461	0.00118928
XRCC6	NP_001460.1	X-ray repair cross-complementing protein 6 isoform 1 [Homo sapiens]	0.00041137	7.298e-05	0.00020831	9.291e-05	0.00014336	0.00021043	0.00324272	0.00170965	0.00214422
XRN2	NP_001304889.1	0 genes:. 2 proteins in this group did not match any genes. NP_001304889.1:5'-3' exoribonuclease 2 isoform 1 [Homo sapiens] ;NP_036387.2:5'-3' exoribonuclease 2 isoform 2 [Homo sapiens] ;	0	4.323e-05	0	0	0	0	5.055e-05	0.00020256	0
YARS	NP_003671.1	tyrosine--tRNA ligase, cytoplasmic [Homo sapiens]	0	8.417e-05	0	0	0	0	0	0	0
YBX1	NP_004550.2	nuclease-sensitive element-binding protein 1 [Homo sapiens]	0.00088368	0.00054869	0.00234932	0	5.389e-05	0.00062153	0.00076991	0.00048203	0.00100759
YBX3	NP_001138898.1	Y-box-binding protein 3 isoform b [Homo sapiens]	0.00023623	0	0	0	0	0	0	0	0
YWHAB	NP_647539.1	14-3-3 protein beta/alpha [Homo sapiens]	0.00014548	0	0.0001719	7.667e-05	0.0003549	0.0007814	0	0	0
YWHAE	NP_006752.1	14-3-3 protein epsilon [Homo sapiens]	0.0005614	0	0.00016583	0.0004438	0.00041085	0.00041879	0.00086315	0.00061246	0
YWHAG	NP_036611.2	14-3-3 protein gamma [Homo sapiens]	0	0.00089968	0.00068482	0.00038182	0.00035347	0.00095117	0.00089111	0.00042153	0.00088113
YWHAQ	NP_006817.1	14-3-3 protein theta [Homo sapiens]	0	0.00072562	0.00086302	0.00038493	0.00099779	0.00113329	0.00044919	0.00021249	0.00044416
YWHAZ	NP_663723.1	14-3-3 protein zeta/delta [Homo sapiens]	0	0.00054421	0.0001726	0.00015397	0.00064143	0.00061023	0.00157217	0.00106243	0.00088832
ZAK	NP_598407.1	mitogen-activated protein kinase kinase kinase MLT isoform 2 [Homo sapiens]	0	0	9.294e-05	0	0	0	0	0	0
ZC3HAV1	NP_064504.2	0 genes:. 2 proteins in this group did not match any genes. NP_064504.2:zinc finger CCCH-type antiviral protein 1 isoform 1 [Homo sapiens] ;NP_078901.3:zinc finger CCCH-type antiviral protein 1 isoform 2 [Homo sapiens] ;	0	0	0	0	0	0	0.00028808	0.00011543	0.00036193
ZC4H2	NP_001171504.1	0 genes:. 2 proteins in this group did not match any genes. NP_001171504.1:zinc finger C4H2 domain-containing protein isoform 3 [Homo sapiens] ;NP_061154.1:zinc finger C4H2 domain-containing protein isoform 1 [Homo sapiens] ;	0.00020335	0	0	0	0	0	0	0	0
ZG16B	NP_660295.2	zymogen granule protein 16 homolog B precursor [Homo sapiens]	0.00034413	0	0	0	0	0	0	0	0
ZMYM2	NP_932072.1	zinc finger MYM-type protein 2 [Homo sapiens]	0	0	0	4.109e-05	5.072e-05	0.00023266	0.00158511	0.00113418	0.00063221
ZMYM3	NP_001164633.1	0 genes:. 2 proteins in this group did not match any genes. NP_001164633.1:zinc finger MYM-type protein 3 isoform 2 [Homo sapiens] ;NP_963893.1:zinc finger MYM-type protein 3 isoform 1 [Homo sapiens] ;	0	0	0	0	0	0	0.00030615	0.00015334	0.0002404
ZNF207	NP_001027464.1	0 genes:. 3 proteins in this group did not match any genes. NP_001027464.1:BUB3-interacting and GLEBS motif-containing protein ZNF207 isoform b [Homo sapiens] ;NP_001091977.1:BUB3-interacting and GLEBS motif-containing protein ZNF207 isoform c [Homo sapiens] ;NP_003448.1:BUB3-interacting and GLEBS motif-containing protein ZNF207 isoform a [Homo sapiens] ;	0.0001546	0.00019198	0	0	0	0	0.00044898	0.00033731	0.00023503
ZNF217	NP_006517.1	zinc finger protein 217 [Homo sapiens]	0	0	0	5.399e-05	8.331e-05	0.00026494	0.00079342	0.00054642	0.00166136
ZNF219	NP_057507.2	zinc finger protein 219 [Homo sapiens]	0	0	0	0	0	0	0	7.21e-05	0.00015072
ZNF800	NP_789784.2	zinc finger protein 800 [Homo sapiens]	0	0	0	0	0	0	0.00039133	7.84e-05	0.00065554
ZYX	NP_003452.1	zyxin [Homo sapiens]	0	0	7.393e-05	0	0	0	0	0	0

## Sheet: CCT
			Control dNSAF values			Experimental dNSAF values						QSPEC values
Gene	Locus	Description	Control #1	Control #2	Control #3	Experiment Halo HDAC2 #1	Experiment Halo HDAC2 #2	Experiment Halo HDAC2 #3	Experiment HDAC2 Halo #1	Experiment HDAC2 Halo #2	Experiment HDAC2 Halo #3	Halo HDAC2 Control log2FC	Halo HDAC2 Control FDR up	HDAC2 Halo log2FC	HDAC2 Halo FDR up
HDAC2	NP_001518.3	histone deacetylase 2 [Homo sapiens]	0	9.107e-05	4.333e-05	0.0908716	0.0744347	0.066019	0.0312154	0.0355429	0.0519193	5.407	0	4.892	0
TCP1	NP_110379.2	T-complex protein 1 subunit alpha isoform a [Homo sapiens]	0.00019311	0.00039968	0.00060846	0.0589597	0.0776335	0.0602715	0.0110294	0.0042134	0.00587155	4.834	0	2.506	0
CCT2	NP_006422.1	T-complex protein 1 subunit beta isoform 1 [Homo sapiens]	0.00053517	0.00049844	0.00118564	0.0753762	0.117888	0.0825582	0.0127251	0.00515723	0.00854283	5.243	0	2.068	0
CCT3	NP_005989.3	T-complex protein 1 subunit gamma isoform a [Homo sapiens]	0.000197	0.0001631	0.00038796	0.0169236	0.0171729	0.0143041	0.00457708	0.00200594	0.00339437	4.891	0	2.193	0
CCT4	NP_006421.2	T-complex protein 1 subunit delta isoform a [Homo sapiens]	0.00053119	0	0.00031382	0.0325793	0.0259165	0.0222695	0.00549578	0.00270436	0.00323026	4.805	0	2.104	0
CCT5	NP_036205.1	T-complex protein 1 subunit epsilon isoform a [Homo sapiens]	0.00066154	0.00090367	0.00039083	0.036015	0.0462513	0.0341888	0.00701244	0.0031755	0.00362061	4.766	0	1.596	0
CCT6A	NP_001753.1	T-complex protein 1 subunit zeta isoform a [Homo sapiens]	6.74e-05	0.0001674	0.00023891	0.0670271	0.0931266	0.0670911	0.00753598	0.0027451	0.00471346	5.218	0	3.269	0
CCT7	NP_006420.1	T-complex protein 1 subunit eta isoform a [Homo sapiens]	0.00019773	0.0001637	0.00023363	0.0489084	0.0608732	0.0460597	0.00775226	0.00364316	0.00280566	5.283	0	2.834	0
CCT8	NP_006576.2	T-complex protein 1 subunit theta isoform 1 [Homo sapiens]	0.00026124	0.0001622	0.00030867	0.0278107	0.0502489	0.0274382	0.00587969	0.00322993	0.00317721	5.193	0	2.52	0
Bait Normalised dNSAF
			Experimental dNSAF values
Gene	Locus	Description	Experiment Halo HDAC2 #1	Experiment Halo HDAC2 #2	Experiment Halo HDAC2 #3	Halo HDAC2 Mean	Halo HDAC2 SD	Experiment HDAC2 Halo #1	Experiment HDAC2 Halo #2	Experiment HDAC2 Halo #3	HDAC2 Halo Mean	HDAC2 Halo SD
HDAC2	NP_001518.3	histone deacetylase 2 [Homo sapiens]	1	1	1	1	0	1	1	1	1	0
TCP1	NP_110379.2	T-complex protein 1 subunit alpha isoform a [Homo sapiens]	0.648824	1.04297	0.912941	0.868247	0.20084	0.353331	0.118544	0.11309	0.194988	0.137156
CCT2	NP_006422.1	T-complex protein 1 subunit beta isoform 1 [Homo sapiens]	0.82948	1.58378	1.25052	1.22126	0.377999	0.407654	0.145099	0.164541	0.239098	0.146297
CCT3	NP_005989.3	T-complex protein 1 subunit gamma isoform a [Homo sapiens]	0.186236	0.230711	0.216666	0.211204	0.0227347	0.146629	0.0564372	0.0653778	0.0894813	0.0496928
CCT4	NP_006421.2	T-complex protein 1 subunit delta isoform a [Homo sapiens]	0.35852	0.348178	0.33732	0.348006	0.010601	0.17606	0.0760873	0.0622169	0.104788	0.0621116
CCT5	NP_036205.1	T-complex protein 1 subunit epsilon isoform a [Homo sapiens]	0.396329	0.621368	0.517863	0.511853	0.11264	0.224647	0.0893428	0.0697353	0.127908	0.0843497
CCT6A	NP_001753.1	T-complex protein 1 subunit zeta isoform a [Homo sapiens]	0.737602	1.25112	1.01624	1.00165	0.257069	0.241419	0.0772335	0.0907843	0.136479	0.0911328
CCT7	NP_006420.1	T-complex protein 1 subunit eta isoform a [Homo sapiens]	0.538214	0.817807	0.697672	0.684565	0.140257	0.248347	0.1025	0.0540389	0.134962	0.10114
CCT8	NP_006576.2	T-complex protein 1 subunit theta isoform 1 [Homo sapiens]	0.306043	0.675074	0.415611	0.465576	0.189521	0.188359	0.0908742	0.0611952	0.113476	0.0665264

## Sheet: Prefoldin
			Control dNSAF values			Experimental dNSAF values						QSPEC values
Gene	Locus	Description	Control #1	Control #2	Control #3	Experiment Halo HDAC2 #1	Experiment Halo HDAC2 #2	Experiment Halo HDAC2 #3	Experiment HDAC2 Halo #1	Experiment HDAC2 Halo #2	Experiment HDAC2 Halo #3	Halo HDAC2 Control log2FC	Halo HDAC2 Control FDR up	HDAC2 Halo log2FC	HDAC2 Halo FDR up
HDAC2	NP_001518.3	histone deacetylase 2 [Homo sapiens]	0	9.107e-05	4.333e-05	0.0908716	0.0744347	0.066019	0.0312154	0.0355429	0.0519193	5.407	0	4.892	0
PFDN1	NP_002613.2	prefoldin subunit 1 [Homo sapiens]	0	0	0	0.00077302	0.00157437	0.00087533	0	0	0	2.065	0.080261
PFDN2	NP_036526.2	prefoldin subunit 2 [Homo sapiens]	0.00092959	0.0002886	0	0.00257205	0.001474	0.00249641	0.00067492	0.00033804	0	2.257	0.000295	-0.407	0.913158
VBP1	NP_001290472.1	0 genes:. 2 proteins in this group did not match any genes. NP_001290472.1:prefoldin subunit 3 isoform 2 [Homo sapiens] ;NP_003363.1:prefoldin subunit 3 isoform 1 [Homo sapiens] ;	0	0.00038149	0.00127045	0.0105237	0.00524587	0.00623328	0.00245347	0.00044686	0	3.394	0	0.335	0.659155
PFDN4	NP_002614.2	prefoldin subunit 4 [Homo sapiens]	0	0	0	0.00182986	0.001694	0.00111572	0	0	0	2.738	0.005316
PFDN5	NP_002615.2	prefoldin subunit 5 isoform alpha [Homo sapiens]	0	0	0	0.00526657	0.0113385	0.00527019	0	0	0	4.346	1e-06
PFDN6	NP_055075.1	prefoldin subunit 6 [Homo sapiens]	0	0	0	0.00146215	0.00094751	0.00264907	0	0	0	2.565	0.005315
Bait Normalised dNSAF
			Experimental dNSAF values
Gene	Locus	Description	Experiment Halo HDAC2 #1	Experiment Halo HDAC2 #2	Experiment Halo HDAC2 #3	Halo HDAC2 Mean	Halo HDAC2 SD	Experiment HDAC2 Halo #1	Experiment HDAC2 Halo #2	Experiment HDAC2 Halo #3	HDAC2 Halo Mean	HDAC2 Halo SD
HDAC1	NP_004955.2	histone deacetylase 1 [Homo sapiens]	1	1	1	1	0	1	1	1	1	0
PFDN1	NP_002613.2	prefoldin subunit 1 [Homo sapiens]	0.00850673	0.021151	0.0132588	0.0143055	0.00638681	0	0	0	0	0
PFDN2	NP_036526.2	prefoldin subunit 2 [Homo sapiens]	0.0283042	0.0198026	0.0378135	0.0286401	0.00901014	0.0216214	0.00951077	0	0.0103774	0.0108367
VBP1	NP_001290472.1	0 genes:. 2 proteins in this group did not match any genes. NP_001290472.1:prefoldin subunit 3 isoform 2 [Homo sapiens] ;NP_003363.1:prefoldin subunit 3 isoform 1 [Homo sapiens] ;	0.115808	0.0704762	0.0944164	0.093567	0.022678	0.0785981	0.0125724	0	0.0303902	0.0422199
PFDN4	NP_002614.2	prefoldin subunit 4 [Homo sapiens]	0.0201368	0.0227582	0.0169	0.0199317	0.0029345	0	0	0	0	0
PFDN5	NP_002615.2	prefoldin subunit 5 isoform alpha [Homo sapiens]	0.0579562	0.152328	0.0798284	0.0967041	0.0493973	0	0	0	0	0
PFDN6	NP_055075.1	prefoldin subunit 6 [Homo sapiens]	0.0160903	0.0127294	0.0401259	0.0229819	0.0149419	0	0	0	0	0

## Sheet: NuRD
			Control dNSAF values			Experimental dNSAF values						QSPEC values
Gene	Locus	Description	Control #1	Control #2	Control #3	Experiment Halo HDAC2 #1	Experiment Halo HDAC2 #2	Experiment Halo HDAC2 #3	Experiment HDAC2 Halo #1	Experiment HDAC2 Halo #2	Experiment HDAC2 Halo #3	Halo HDAC2 Control log2FC	Halo HDAC2 Control FDR up	HDAC2 Halo log2FC	HDAC2 Halo FDR up
HDAC2	NP_001518.3	histone deacetylase 2 [Homo sapiens]	0	9.107e-05	4.333e-05	0.0908716	0.0744347	0.066019	0.0312154	0.0355429	0.0519193	5.407	0	4.892	0
HDAC1	NP_004955.2	histone deacetylase 1 [Homo sapiens]	0	9.221e-05	4.387e-05	0.0014056	0.00129437	0.00246208	0.00289818	0.00538098	0.00816553	3.905	0	3.918	7e-05
RBBP4	NP_005601.1	histone-binding protein RBBP4 isoform a [Homo sapiens]	0.00016842	0.00052287	9.95e-05	0.00963596	0.0121155	0.0120518	0.012518	0.058592	0.0211797	4.721	0	4.646	0
RBBP7	NP_002884.1	histone-binding protein RBBP7 isoform 2 [Homo sapiens]	0.00025263	0.00020915	0.000597	0.00128163	0.00275733	0.00443162	0.00484569	0.0111057	0.00954578	2.814	0	2.766	0
MTA1	NP_004680.2	metastasis-associated protein MTA1 isoform MTA1 [Homo sapiens]	0	0	0	0.00060864	0.00047633	0.00106301	0.00766483	0.0104389	0.0128774	3.444	0.000172	4.741	0
MTA2	NP_004730.2	metastasis-associated protein MTA2 [Homo sapiens]	0	0	0	0.0028412	0.00487815	0.00347895	0.0123933	0.0238762	0.0342356	5.044	0	4.805	0
MTA3	NP_065795.1	metastasis-associated protein MTA3 isoform b [Homo sapiens]	0	0	0	0.00045067	0.00016533	0.00089604	0.00406103	0.00346288	0.00406325	2.62	0.00095	3.7	3.8e-05
MBD2	NP_003918.1	methyl-CpG-binding domain protein 2 isoform 1 [Homo sapiens]	0	0	0	0.00064249	0.00033988	0.00051966	0.00417268	0.00227995	0.00450104	2.64	0.003479	3.473	3.4e-05
MBD3	NP_001268382.1	methyl-CpG-binding domain protein 3 isoform 1 [Homo sapiens]	0	0	0	0.00168524	0.00096007	0.0016881	0.00857219	0.00769255	0.0138361	3.364	0.00242	4.142	0
GATAD2A	NP_001287875.1	transcriptional repressor p66-alpha isoform 1 [Homo sapiens]	0	0	0	0.00077351	0.00042024	0.00092276	0.0051271	0.00459826	0.0114998	3.166	3.6e-05	4.059	0
GATAD2B	NP_065750.1	transcriptional repressor p66-beta [Homo sapiens]	0	0	0	0.00069976	0.00128799	0.00153464	0.00450905	0.00684754	0.0100929	3.742	0.00023	4.416	1e-06
CHD3	NP_001005271.2	chromodomain-helicase-DNA-binding protein 3 isoform 3 [Homo sapiens]	0	0	0	7.023e-05	3.161e-05	0.00011313	0.00218547	0.00166598	0.00159798	2.027	0.021746	4.147	0
CHD4	NP_001264.2	chromodomain-helicase-DNA-binding protein 4 isoform 1 [Homo sapiens]	0	0	0	0.00069383	0.00054131	0.00122982	0.00690006	0.0075994	0.0116851	4.914	0	5.105	0
CDK2AP1	NP_001257363.1	0 genes:. 2 proteins in this group did not match any genes. NP_001257363.1:cyclin-dependent kinase 2-associated protein 1 isoform 2 [Homo sapiens] ;NP_004633.1:cyclin-dependent kinase 2-associated protein 1 isoform 1 [Homo sapiens] ;	0	0	0	0.0006504	0.00120422	0.00122748	0.00298672	0.00418865	0.00625399	1.666	0.122512	1.964	0.105447
Bait Normalised dNSAF
			Experimental dNSAF values
Gene	Locus	Description	Experiment Halo HDAC2 #1	Experiment Halo HDAC2 #2	Experiment Halo HDAC2 #3	Halo HDAC2 Mean	Halo HDAC2 SD	Experiment HDAC2 Halo #1	Experiment HDAC2 Halo #2	Experiment HDAC2 Halo #3	HDAC2 Halo Mean	HDAC2 Halo SD
HDAC2	NP_001518.3	histone deacetylase 2 [Homo sapiens]	1	1	1	1	0	1	1	1	1	0
HDAC1	NP_004955.2	histone deacetylase 1 [Homo sapiens]	0.015468	0.0173893	0.0372935	0.0233836	0.0120846	0.0928446	0.151394	0.157273	0.133837	0.0356223
RBBP4	NP_005601.1	histone-binding protein RBBP4 isoform a [Homo sapiens]	0.106039	0.162767	0.182551	0.150453	0.0397147	0.401021	1.64849	0.407935	0.819148	0.718238
RBBP7	NP_002884.1	histone-binding protein RBBP7 isoform 2 [Homo sapiens]	0.0141037	0.0370436	0.0671264	0.0394246	0.0265914	0.155234	0.312459	0.183858	0.217183	0.0837427
MTA1	NP_004680.2	metastasis-associated protein MTA1 isoform MTA1 [Homo sapiens]	0.0066978	0.0063993	0.0161016	0.00973289	0.00551746	0.245546	0.293698	0.248027	0.262424	0.0271128
MTA2	NP_004730.2	metastasis-associated protein MTA2 [Homo sapiens]	0.0312661	0.065536	0.0526962	0.0498328	0.0173135	0.397025	0.671759	0.6594	0.576061	0.155173
MTA3	NP_065795.1	metastasis-associated protein MTA3 isoform b [Homo sapiens]	0.00495942	0.00222114	0.0135725	0.00691767	0.00592361	0.130097	0.0974283	0.0782609	0.101929	0.0262095
MBD2	NP_003918.1	methyl-CpG-binding domain protein 2 isoform 1 [Homo sapiens]	0.00707031	0.00456615	0.00787137	0.00650261	0.00172419	0.133674	0.0641465	0.086693	0.0948377	0.035472
MBD3	NP_001268382.1	methyl-CpG-binding domain protein 3 isoform 1 [Homo sapiens]	0.0185453	0.0128982	0.0255699	0.0190045	0.00634834	0.274614	0.21643	0.266493	0.252513	0.0315109
GATAD2A	NP_001287875.1	transcriptional repressor p66-alpha isoform 1 [Homo sapiens]	0.00851212	0.00564576	0.0139772	0.00937835	0.00423272	0.164249	0.129372	0.221494	0.171705	0.0465115
GATAD2B	NP_065750.1	transcriptional repressor p66-beta [Homo sapiens]	0.00770054	0.0173036	0.0232454	0.0160832	0.00784398	0.14445	0.192656	0.194395	0.177167	0.0283474
CHD3	NP_001005271.2	chromodomain-helicase-DNA-binding protein 3 isoform 3 [Homo sapiens]	0.000772849	0.000424668	0.0017136	0.000970371	0.00066678	0.0700126	0.0468724	0.0307781	0.049221	0.0197224
CHD4	NP_001264.2	chromodomain-helicase-DNA-binding protein 4 isoform 1 [Homo sapiens]	0.00763528	0.00727229	0.0186283	0.0111786	0.00645414	0.221047	0.213809	0.225062	0.219973	0.00570268
CDK2AP1	NP_001257363.1	0 genes:. 2 proteins in this group did not match any genes. NP_001257363.1:cyclin-dependent kinase 2-associated protein 1 isoform 2 [Homo sapiens] ;NP_004633.1:cyclin-dependent kinase 2-associated protein 1 isoform 1 [Homo sapiens] ;	0.00715735	0.0161782	0.0185928	0.0139761	0.00602739	0.095681	0.117848	0.120456	0.111328	0.0136135

## Sheet: Sin3
			Control dNSAF values			Experimental dNSAF values						QSPEC values
Gene	Locus	Description	Control #1	Control #2	Control #3	Experiment Halo HDAC2 #1	Experiment Halo HDAC2 #2	Experiment Halo HDAC2 #3	Experiment HDAC2 Halo #1	Experiment HDAC2 Halo #2	Experiment HDAC2 Halo #3	Halo HDAC2 Control log2FC	Halo HDAC2 Control FDR up	HDAC2 Halo log2FC	HDAC2 Halo FDR up
HDAC2	NP_001518.3	histone deacetylase 2 [Homo sapiens]	0	9.107e-05	4.333e-05	0.0908716	0.0744347	0.066019	0.0312154	0.0355429	0.0519193	5.407	0	4.892	0
HDAC1	NP_004955.2	histone deacetylase 1 [Homo sapiens]	0	9.221e-05	4.387e-05	0.0014056	0.00129437	0.00246208	0.00289818	0.00538098	0.00816553	3.905	0	3.918	7e-05
RBBP4	NP_005601.1	histone-binding protein RBBP4 isoform a [Homo sapiens]	0.00016842	0.00052287	9.95e-05	0.00963596	0.0121155	0.0120518	0.012518	0.058592	0.0211797	4.721	0	4.646	0
RBBP7	NP_002884.1	histone-binding protein RBBP7 isoform 2 [Homo sapiens]	0.00025263	0.00020915	0.000597	0.00128163	0.00275733	0.00443162	0.00484569	0.0111057	0.00954578	2.814	0	2.766	0
SIN3A	NP_056292.1	paired amphipathic helix protein Sin3a [Homo sapiens]	0	0	0	0.00016298	0.0002469	0.0005836	0.00366153	0.00252692	0.00410317	3.212	0.001573	4.338	0
SIN3B	NP_001284524.1	paired amphipathic helix protein Sin3b isoform 2 [Homo sapiens]	0	0	0	0	0	0	0.00047413	0.00033212	0			2.03	0.05748
SAP30	NP_003855.1	histone deacetylase complex subunit SAP30 [Homo sapiens]	0	0	0	0	0	0	0.00283467	0.00118316	0.00049463			1.999	0.039947
SAP130	NP_001139400.1	0 genes:. 2 proteins in this group did not match any genes. NP_001139400.1:histone deacetylase complex subunit SAP130 isoform a [Homo sapiens] ;NP_078821.2:histone deacetylase complex subunit SAP130 isoform b [Homo sapiens] ;	0	0	0	0	0	0	0.00019194	0.00024035	0.00020096			1.422	0.20128
ARID4B	NP_057458.4	0 genes:. 2 proteins in this group did not match any genes. NP_057458.4:AT-rich interactive domain-containing protein 4B isoform 1 [Homo sapiens] ;NP_112739.2:AT-rich interactive domain-containing protein 4B isoform 2 [Homo sapiens] ;	0	0	0	0	0	0	0.00035649	0.0001984	0			1.659	0.103438
BRMS1L	NP_115728.2	breast cancer metastasis-suppressor 1-like protein [Homo sapiens]	0	0	0	0	0	0	0.00128715	0.00064469	0.0006738			1.67	0.120327
FAM60A	NP_067061.1	protein FAM60A [Homo sapiens]	0	0	0	0	0	0	0.00047031	0.00047112	0			0.555	0.710377
Bait Normalised dNSAF
			Experimental dNSAF values
Gene	Locus	Description	Experiment Halo HDAC2 #1	Experiment Halo HDAC2 #2	Experiment Halo HDAC2 #3	Halo HDAC2 Mean	Halo HDAC2 SD	Experiment HDAC2 Halo #1	Experiment HDAC2 Halo #2	Experiment HDAC2 Halo #3	HDAC2 Halo Mean	HDAC2 Halo SD
HDAC2	NP_001518.3	histone deacetylase 2 [Homo sapiens]	1	1	1	1	0	1	1	1	1	0
HDAC1	NP_004955.2	histone deacetylase 1 [Homo sapiens]	0.015468	0.0173893	0.0372935	0.0233836	0.0120846	0.0928446	0.151394	0.157273	0.133837	0.0356223
RBBP4	NP_005601.1	histone-binding protein RBBP4 isoform a [Homo sapiens]	0.106039	0.162767	0.182551	0.150453	0.0397147	0.401021	1.64849	0.407935	0.819148	0.718238
RBBP7	NP_002884.1	histone-binding protein RBBP7 isoform 2 [Homo sapiens]	0.0141037	0.0370436	0.0671264	0.0394246	0.0265914	0.155234	0.312459	0.183858	0.217183	0.0837427
SIN3A	NP_056292.1	paired amphipathic helix protein Sin3a [Homo sapiens]	0.00179352	0.003317	0.00883988	0.00465013	0.00370752	0.117299	0.071095	0.0790297	0.0891412	0.0247059
SIN3B	NP_001284524.1	paired amphipathic helix protein Sin3b isoform 2 [Homo sapiens]	0	0	0	0	0	0.015189	0.00934421	0	0.00817773	0.00766138
SAP30	NP_003855.1	histone deacetylase complex subunit SAP30 [Homo sapiens]	0	0	0	0	0	0.09081	0.0332883	0.0095269	0.0445417	0.0417937
SAP130	NP_001139400.1	0 genes:. 2 proteins in this group did not match any genes. NP_001139400.1:histone deacetylase complex subunit SAP130 isoform a [Homo sapiens] ;NP_078821.2:histone deacetylase complex subunit SAP130 isoform b [Homo sapiens] ;	0	0	0	0	0	0.00614889	0.00676226	0.00387062	0.00559392	0.00152361
ARID4B	NP_057458.4	0 genes:. 2 proteins in this group did not match any genes. NP_057458.4:AT-rich interactive domain-containing protein 4B isoform 1 [Homo sapiens] ;NP_112739.2:AT-rich interactive domain-containing protein 4B isoform 2 [Homo sapiens] ;	0	0	0	0	0	0.0114203	0.00558199	0	0.00566744	0.00571064
BRMS1L	NP_115728.2	breast cancer metastasis-suppressor 1-like protein [Homo sapiens]	0	0	0	0	0	0.0412345	0.0181384	0.0129778	0.0241169	0.0150471
FAM60A	NP_067061.1	protein FAM60A [Homo sapiens]	0	0	0	0	0	0.0150666	0.013255	0	0.00944053	0.00822576
