# Supplementary material for: Differential HDAC1/2 network analysis reveals a role for prefoldin/CCT in HDAC1/2 complex assembly
Source: Sci Rep. 2018 Sep 12;8:13712. doi: 10.1038/s41598-018-32009-w (PMC6135828; doi:10.1038/s41598-018-32009-w)
Supplement: Supplementary file 6 — Supplementary Table 5 [file 41598_2018_32009_MOESM6_ESM.xlsx]

## Sheet: HDAC1-Halo
			Control dNSAF values									Experimental dNSAF values			QSPEC values
Gene	Locus	Description	Control #2	Control #3	Control #4	Control #5	Control #6	Control #7	Control #8	Control #9	Control #10	Experiment HDAC1 Halo #2	Experiment HDAC1 Halo #3	Experiment HDAC1 Halo #4	HDAC1 Halo log2FC	HDAC1 Halo FDR up
HDAC1	NP_004955.2	histone deacetylase 1 [Homo sapiens]	0	0	0	0	0	0	0	0.00027779	0	0.28567	0.131565	0.126512	6.114	0
RBBP4	NP_005601.1	histone-binding protein RBBP4 isoform a [Homo sapiens]	0	0	8.4e-05	0	0	0	0.00010447	0.00023629	8.017e-05	0.0127429	0.0050493	0.0280238	6.09	0
CCT6A	NP_001753.1	T-complex protein 1 subunit zeta isoform a [Homo sapiens]	0	0	0.00026893	0.00010533	0	0	0	0.00012608	0	0.0162699	0.0390989	0.0734441	6.006	0
CCT7	NP_006420.1	T-complex protein 1 subunit eta isoform a [Homo sapiens]	0.00027388	0	0.00052597	0.00025751	0	0	0	0.00030823	0.00037648	0.0114056	0.0245731	0.0406935	5.82	0
CCT2	NP_006422.1	T-complex protein 1 subunit beta isoform 1 [Homo sapiens]	0.00027798	0	0.00133459	0.00057499	0	0	0	0.00025027	0	0.0390088	0.0624121	0.0742725	5.818	0
RBBP7	NP_002884.1	histone-binding protein RBBP7 isoform 2 [Homo sapiens]	0	0	8.4e-05	0	0	0	0.00010447	0	8.017e-05	0.0146874	0.00391111	0.016906	5.773	0
MIER1	NP_001071168.2	mesoderm induction early response protein 1 isoform b [Homo sapiens]	0	0	0	0	0	0	0	0	0	0.008106	0.0124115	0.00284008	5.597	0
MTA2	NP_004730.2	metastasis-associated protein MTA2 [Homo sapiens]	0	0	0	8.373e-05	0	0	0	0	0	0.00909264	0.00829185	0.00787945	5.534	0
CCT5	NP_036205.1	T-complex protein 1 subunit epsilon isoform a [Homo sapiens]	0.00049481	0	0.00079188	0.00051692	0	0	0	0.00018562	0	0.0202982	0.0447972	0.036999	5.437	0
CCT4	NP_006421.2	T-complex protein 1 subunit delta isoform a [Homo sapiens]	0	0	0.00105975	0.00036318	0	0	0	0.00012421	0	0.00926947	0.0135523	0.0317996	5.433	0
CCT8	NP_006576.2	T-complex protein 1 subunit theta isoform 1 [Homo sapiens]	0.00037993	0	0.00078176	0.00071444	0	0	0	0	0	0.0180445	0.0274592	0.0267658	5.189	0
TCP1	NP_110379.2	T-complex protein 1 subunit alpha isoform a [Homo sapiens]	0.00021398	0	0.00128419	0.00040238	0	0.00023673	0.00095831	0.0010837	0.00073535	0.0222779	0.0410487	0.0466472	5.18	0
CHD4	NP_001264.2	chromodomain-helicase-DNA-binding protein 4 isoform 1 [Homo sapiens]	0	0	0	0	0	0	0	0	0	0.00253144	0.00256098	0.00210105	5.174	0
SIN3A	NP_056292.1	paired amphipathic helix protein Sin3a [Homo sapiens]	0	0	0	0	0	0	0	0	0	0.00289899	0.00308708	0.0019036	5.151	0
MTA1	NP_004680.2	metastasis-associated protein MTA1 isoform MTA1 [Homo sapiens]	0	0	0	0	0	0	0	0	0	0.00447922	0.00402556	0.00317378	5.109	0
KDM1A	NP_055828.2	lysine-specific histone demethylase 1A isoform b [Homo sapiens]	0	0	0	0	0	0	0	0	0	0.00354292	0.00409626	0.0041295	5.107	0
CCT3	NP_005989.3	T-complex protein 1 subunit gamma isoform a [Homo sapiens]	0	0	0.00091707	0.00010262	0	0	0	0.00073705	0.00025006	0.00773501	0.0170666	0.0189308	5.054	0
MBD3	NP_001268382.1	methyl-CpG-binding domain protein 3 isoform 1 [Homo sapiens]	0	0	0	0	0	0	0	0	0	0.00661731	0.00496461	0.00587944	4.694	0
RCOR1	NP_055971.2	REST corepressor 1 [Homo sapiens]	0	0	0	0	0	0	0	0	0	0.00311538	0.00309612	0.00280231	4.427	0
RERE	NP_036234.3	arginine-glutamic acid dipeptide repeats protein isoform a [Homo sapiens]	0	0	0	0	0	0	0	0	0	0.00066468	0.00077742	0.00080456	4.306	0
GSE1	NP_001127945.1	0 genes:. 3 proteins in this group did not match any genes. NP_001127945.1:genetic suppressor element 1 isoform 2 [Homo sapiens] ;NP_001265113.1:genetic suppressor element 1 isoform 3 [Homo sapiens] ;NP_055430.1:genetic suppressor element 1 isoform 1 [Homo sapiens] ;	0	0	0	0	0	0	0	0	0	0.00079493	0.00112301	0.00095047	4.274	0
VBP1	NP_001290472.1	0 genes:. 2 proteins in this group did not match any genes. NP_001290472.1:prefoldin subunit 3 isoform 2 [Homo sapiens] ;NP_003363.1:prefoldin subunit 3 isoform 1 [Homo sapiens] ;	0	0	0	0	0	0	0	0	0	0.0078178	0.00383173	0.00525444	4.227	0
GATAD2B	NP_065750.1	transcriptional repressor p66-beta [Homo sapiens]	0	0	0	0	0	0	0	0	0	0.00342281	0.00243626	0.00163971	4.182	0
SIN3B	NP_001284524.1	paired amphipathic helix protein Sin3b isoform 2 [Homo sapiens]	0	0	0	0	0	0	0	0	0	0.00060293	0.00149259	0.00066403	4.163	0
GATAD2A	NP_001287875.1	transcriptional repressor p66-alpha isoform 1 [Homo sapiens]	0	0	0	0	0	0	0	0	0	0.00213431	0.00179224	0.00101606	3.981	0
HDAC2	NP_001518.3	histone deacetylase 2 [Homo sapiens]	0	0	0.00029263	0	0	0	0	0.00020578	0	0.00675188	0.00121045	0.00228472	3.97	0
PFDN5	NP_002615.2	prefoldin subunit 5 isoform alpha [Homo sapiens]	0	0	0	0	0	0	0	0	0	0.00811079	0.00432167	0.00548003	3.935	0
DNAJA2	NP_005871.1	dnaJ homolog subfamily A member 2 [Homo sapiens]	0.00014439	0	0	0.00020363	0	0	0	0.0001625	0.00033079	0.00328434	0.00390056	0.00239456	3.835	0
UGGT1	NP_064505.1	UDP-glucose:glycoprotein glucosyltransferase 1 precursor [Homo sapiens]	0	0	0	0	0	0	0	0	0	0.00083672	0.00078292	0.00011466	3.732	0
MIER3	NP_001284527.1	mesoderm induction early response protein 3 isoform 1 [Homo sapiens]	0	0	0	0	0	0	0	0	0	0.00225056	0.00157294	0.00076787	3.677	0
RPL23	NP_000969.1	60S ribosomal protein L23 [Homo sapiens]	0.00042491	0	0.00153002	0	0	0	0.00084575	0.00119551	0	0.00594791	0.00185516	0.015537	3.659	0
MTA3	NP_001269685.1	metastasis-associated protein MTA3 isoform a [Homo sapiens]	0	0	0	0	0	0	0	0	0	0.00201169	0.00125914	0.00106095	3.65	0
PFDN2	NP_036526.2	prefoldin subunit 2 [Homo sapiens]	0	0	0	0	0	0	0	0	0	0.00337949	0.00358382	0.00578876	3.619	0
RCOR3	NP_001129695.1	REST corepressor 3 isoform a [Homo sapiens]	0	0	0	0	0	0	0	0	0	0.00150276	0.00068963	0.00132524	3.574	0
CAD	NP_001293008.1	CAD protein isoform 2 [Homo sapiens]	0	0	0.0001321	5.174e-05	0	6.088e-05	0	0.00015483	0	0.00057773	0.00072813	0.00096212	3.57	0
MTA3	NP_065795.1	metastasis-associated protein MTA3 isoform b [Homo sapiens]	0	0	0	0	0	0	0	0	0	0	0.00175904	0.00095401	3.514	0
C16orf87	NP_001001436.1	UPF0547 protein C16orf87 [Homo sapiens]	0	0	0	0	0	0	0	0	0	0.00675899	0.00231895	0.00416791	3.476	0
ZMYM2	NP_932072.1	zinc finger MYM-type protein 2 [Homo sapiens]	0	0	0	0	0	0	0	0	0	0.00056693	0.00060121	0.00023306	3.446	0
AIFM1	NP_004199.1	apoptosis-inducing factor 1, mitochondrial isoform AIF precursor [Homo sapiens]	0.00014556	0	0.00069887	9.124e-05	0	0	0	0.00021843	0.00022232	0.00169802	0.00166828	0.00222989	3.351	0
DNAJA1	NP_001530.1	dnaJ homolog subfamily A member 1 isoform 1 [Homo sapiens]	0.00074921	0	0.0007194	0.00063397	0	0	0.00044737	0.00084318	0.00085821	0.00498156	0.00384349	0.00820362	3.326	0
SAP30	NP_003855.1	histone deacetylase complex subunit SAP30 [Homo sapiens]	0	0	0	0	0	0	0	0	0	0.00212908	0.00405815	0.00091848	3.253	0
CHD3	NP_001005271.2	chromodomain-helicase-DNA-binding protein 3 isoform 3 [Homo sapiens]	0	0	0	0	0	0	0	0	0	0	0.00020773	0.00024263	3.224	0
SUDS3	NP_071936.2	sin3 histone deacetylase corepressor complex component SDS3 [Homo sapiens]	0	0	0	0	0	0	0	0	0	0.00063469	0.00168265	0.0011234	3.18	0
ZNF217	NP_006517.1	zinc finger protein 217 [Homo sapiens]	0	0	0	0	0	0	0	0	0	0.00039728	0.00030978	0.00045574	3.12	0
MCM7	NP_005907.3	DNA replication licensing factor MCM7 isoform 1 [Homo sapiens]	0	0	0	0	0	0	0	0	0	0.00021715	0.00013546	0.00090924	3.092	0
ARID4B	NP_057458.4	AT-rich interactive domain-containing protein 4B isoform 1 [Homo sapiens]	0	0	0	0	0	0	0	0	0	0.00035701	0.00043303	0.00018119	3.072	0
SEC61A1	NP_037468.1	protein transport protein Sec61 subunit alpha isoform 1 [Homo sapiens]	0	0	0	0	0	0	0	0	0	0.00054668	0.00010231	0.00119861	2.919	0
H2AFZ	NP_002097.1	histone H2A.Z [Homo sapiens]	0	0	0	0	0	0	0	0	0	0.00284617	0.00160424	0.00297579	2.876	0
IRS4	NP_003595.1	insulin receptor substrate 4 [Homo sapiens]	0	0	0	0.00028922	0	0	0	0.0005326	0	0.00111789	0.00100727	0.0010969	2.837	0
HSPB1	NP_001531.1	heat shock protein beta-1 [Homo sapiens]	0	0	0	0	0	0	0	0.00032658	0	0.00203099	0.00174204	0.00139156	2.821	0
PFDN6	NP_055075.1	prefoldin subunit 6 [Homo sapiens]	0	0	0	0	0	0	0	0	0	0.00161377	0.00213918	0.00230354	2.795	0
TUBB6	NP_115914.1	tubulin beta-6 chain isoform 1 [Homo sapiens]	0.00029814	0.0026092	0.00148295	0.00074623	0	0	0	0.00051422	0	0.00182856	0.00150734	0.00392959	2.783	0
BANF1	NP_003851.1	barrier-to-autointegration factor [Homo sapiens]	0	0	0	0.00062843	0	0	0	0	0	0.00233907	0.00364778	0.00387305	2.769	0
MGA	NP_001074010.2	0 genes:. 2 proteins in this group did not match any genes. NP_001074010.2:MAX gene-associated protein isoform 2 [Homo sapiens] ;NP_001157745.1:MAX gene-associated protein isoform 1 [Homo sapiens] ;	0	0	0	0	0	0	0	0	0	0	0.00019893	4.162e-05	2.75	0
HNRNPM	NP_005959.2	heterogeneous nuclear ribonucleoprotein M isoform a [Homo sapiens]	0.00012223	0	0.00019562	7.662e-05	0	0	0	9.171e-05	0	0.00085552	0.00035578	0.00066758	2.737	0
BRMS1L	NP_115728.2	breast cancer metastasis-suppressor 1-like protein [Homo sapiens]	0	0	0	0	0	0	0	0	0	0.00048338	0.00105537	0.00066239	2.72	0
HMG20A	NP_001291434.1	0 genes:. 2 proteins in this group did not match any genes. NP_001291434.1:high mobility group protein 20A isoform b [Homo sapiens] ;NP_060670.1:high mobility group protein 20A isoform a [Homo sapiens] ;	0	0	0	0	0	0	0	0	0	0.00133447	0.00159551	0.00081274	2.719	0
SAMHD1	NP_056289.2	deoxynucleoside triphosphate triphosphohydrolase SAMHD1 [Homo sapiens]	0	0	0	8.935e-05	0	0	0	0	0	0	0.00012965	0.00075951	2.697	0
DDB1	NP_001914.3	DNA damage-binding protein 1 [Homo sapiens]	0	0	0	0	0	0	0	0	0	0.00041088	0.00024207	0.00017725	2.689	0
ELMSAN1	NP_919254.2	ELM2 and SANT domain-containing protein 1 [Homo sapiens]	0	0	0	0	0	0	0	0	0	0.00014941	0.000233	0.00028436	2.674	0
DNTTIP1	NP_443183.1	deoxynucleotidyltransferase terminal-interacting protein 1 [Homo sapiens]	0	0	0	0	0	0	0	0	0	0.00063276	0.00083877	0.00061418	2.642	0
PFDN4	NP_002614.2	prefoldin subunit 4 [Homo sapiens]	0	0	0	0	0	0	0	0	0	0.00504907	0.00290733	0.00053222	2.641	0
ZNF516	NP_055458.1	zinc finger protein 516 [Homo sapiens]	0	0	0	0	0	0	0	0	0	0	0.00018145	0.00026325	2.64	0
MSH6	NP_000170.1	DNA mismatch repair protein Msh6 isoform 1 [Homo sapiens]	0	0	0	4.113e-05	0	0	0	9.845e-05	0	0.0001148	0.00020291	0.00032338	2.634	0
NONO	NP_031389.3	non-POU domain-containing octamer-binding protein isoform 1 [Homo sapiens]	0	0	0	0.00035624	0	0	0	0	0	0.00044199	0.00141303	0.00040378	2.627	0
TUBG1	NP_001061.2	tubulin gamma-1 chain [Homo sapiens]	0	0	0	0	0	0	0	0	0	0	0.00010798	0.00089608	2.622	0
ZMYM3	NP_001164633.1	0 genes:. 2 proteins in this group did not match any genes. NP_001164633.1:zinc finger MYM-type protein 3 isoform 2 [Homo sapiens] ;NP_963893.1:zinc finger MYM-type protein 3 isoform 1 [Homo sapiens] ;	0	0	0	0	0	0	0	0	0	0	0.00022711	0.00017506	2.618	0
DNAJB6	NP_490647.1	dnaJ homolog subfamily B member 6 isoform a [Homo sapiens]	0	0	0	0	0	0	0	0	0	0.00095787	0.00049793	0.00087506	2.605	0
DNAJB1	NP_006136.1	dnaJ homolog subfamily B member 1 isoform 1 [Homo sapiens]	0	0	0	0	0	0	0	0	0	0	0.00019097	0.00115367	2.568	0
HIGD1A	NP_001093138.1	0 genes:. 2 proteins in this group did not match any genes. NP_001093138.1:HIG1 domain family member 1A, mitochondrial isoform a [Homo sapiens] ;NP_054775.2:HIG1 domain family member 1A, mitochondrial isoform b [Homo sapiens] ;	0	0	0	0	0	0	0	0	0	0.00097279	0.00121365	0.00299934	2.566	0
HNRNPC	NP_004491.2	heterogeneous nuclear ribonucleoproteins C1/C2 isoform b [Homo sapiens]	0	0	0.00048738	0	0	0	0	0	0	0.00124338	0.00171744	8.113e-05	2.541	0
CSNK2B	NP_001311.3	casein kinase II subunit beta isoform 1 [Homo sapiens]	0	0	0	0	0	0	0	0.00031139	0	0.00121033	0.00135901	0.00093984	2.533	0
CDYL	NP_001137443.1	0 genes:. 2 proteins in this group did not match any genes. NP_001137443.1:chromodomain Y-like protein isoform d [Homo sapiens] ;NP_004815.3:chromodomain Y-like protein isoform a [Homo sapiens] ;	0	0	0	0	0	0	0	0	0	0.00025264	0.00051219	0.000577	2.499	0
WDR6	NP_060501.3	WD repeat-containing protein 6 isoform 1 [Homo sapiens]	0	0	0	0.00012148	0	0	0	0	0	0.00013565	0.00011282	0.00040275	2.495	0
GCAT	NP_055106.1	2-amino-3-ketobutyrate coenzyme A ligase, mitochondrial isoform 2 precursor [Homo sapiens]	0	0	0	0	0	0	0	0	0	0	0.00038741	0.0006241	2.436	0
UBR5	NP_001269802.1	0 genes:. 2 proteins in this group did not match any genes. NP_001269802.1:E3 ubiquitin-protein ligase UBR5 isoform 2 [Homo sapiens] ;NP_056986.2:E3 ubiquitin-protein ligase UBR5 isoform 1 [Homo sapiens] ;	0	0	0	0	0	0	0	0	0	0	4.641e-05	0.00010196	2.431	0
ZNF219	NP_057507.2	zinc finger protein 219 [Homo sapiens]	0	0	0	0	0	0	0	0	0	0	0.0001349	0.00042804	2.421	0
HIST1H2BO	NP_003518.2	histone H2B type 1-O [Homo sapiens]	0	0	0.00056667	0	0	0	0	0.00026567	0	0.0024783	0.00257661	0.00051884	2.416	0
CDK2AP1	NP_001257363.1	0 genes:. 2 proteins in this group did not match any genes. NP_001257363.1:cyclin-dependent kinase 2-associated protein 1 isoform 2 [Homo sapiens] ;NP_004633.1:cyclin-dependent kinase 2-associated protein 1 isoform 1 [Homo sapiens] ;	0	0	0	0	0	0	0	0	0	0.00358926	0.00335847	0.00122961	2.407	0
AKAP8L	NP_055186.3	A-kinase anchor protein 8-like isoform 1 [Homo sapiens]	0	0	0	0	0	0	0	0	0	0.00064451	0.00030153	0.0002208	2.403	0
HUWE1	NP_113584.3	E3 ubiquitin-protein ligase HUWE1 [Homo sapiens]	0	0.00023279	3.265e-05	0	0	0	0	3.061e-05	0	4.759e-05	0.00010762	4.891e-05	2.4	0
WDR5	NP_438172.1	WD repeat-containing protein 5 [Homo sapiens]	0	0	0	0	0	0	0	0	0	0.00077911	0.00097201	0.00024911	2.396	0
ARID5B	NP_115575.1	AT-rich interactive domain-containing protein 5B isoform 1 [Homo sapiens]	0	0	0	0	0	0	0	0	0	0	0.00020496	0.00016008	2.391	0
DNAJA3	NP_005138.3	dnaJ homolog subfamily A member 3, mitochondrial isoform 1 [Homo sapiens]	0.00012393	0	0	0	0	0	0	0	0	0	0.00016909	0.00074289	2.368	0
SAP30L	NP_001124534.1	0 genes:. 3 proteins in this group did not match any genes. NP_001124534.1:histone deacetylase complex subunit SAP30L isoform 2 [Homo sapiens] ;NP_001124535.1:histone deacetylase complex subunit SAP30L isoform 3 [Homo sapiens] ;NP_078908.1:histone deacetylase complex subunit SAP30L isoform 1 [Homo sapiens] ;	0	0	0	0	0	0	0	0	0	0.00219905	0.00171471	0.00092077	2.359	0
MATR3	NP_954659.1	matrin-3 isoform a [Homo sapiens]	0	0	0	0.00013207	0	0	0	7.904e-05	0	0.00024578	0.00034497	0.00030873	2.354	0
RPL3	NP_000958.1	60S ribosomal protein L3 isoform a [Homo sapiens]	0	0	0	0	0	0	0	0	0	0.00025828	0.00024168	0.00070787	2.352	0
SLC25A3	NP_998776.1	phosphate carrier protein, mitochondrial isoform b precursor [Homo sapiens]	0	0	0.00059336	0.00030986	0	0.0005469	0.00032799	0.00055636	0.0009438	0.00187417	0.00130401	0.00161337	2.331	0
FBL	NP_001427.2	rRNA 2'-O-methyltransferase fibrillarin [Homo sapiens]	0	0	0	0	0	0	0	0	0	0.00081066	0.0006574	0.00040732	2.308	0
SUPT16H	NP_009123.1	FACT complex subunit SPT16 [Homo sapiens]	0	0	0	0	0	0	0	0	0	9.942e-05	0.00035659	3.406e-05	2.284	0
EARS2	NP_001077083.1	probable glutamate--tRNA ligase, mitochondrial isoform 1 [Homo sapiens]	0	0	0	0	0	0	0	0	0	0	0.00012415	0.00054545	2.274	0
FANCI	NP_001106849.1	0 genes:. 2 proteins in this group did not match any genes. NP_001106849.1:Fanconi anemia group I protein isoform 1 [Homo sapiens] ;NP_060663.2:Fanconi anemia group I protein isoform 2 [Homo sapiens] ;	0	0	0.00021506	0.00010529	0	0	0	0	0	0.0003919	0.00026891	0.00015216	2.239	0
BAG6	NP_004630.3	0 genes:. 2 proteins in this group did not match any genes. NP_004630.3:large proline-rich protein BAG6 isoform a [Homo sapiens] ;NP_542434.1:large proline-rich protein BAG6 isoform b [Homo sapiens] ;	0	0	0	0	0	0	0	0	0	0.0001839	0.00015774	0.0001155	2.237	0
XPOT	NP_009166.2	exportin-T [Homo sapiens]	0	0	0	0	0	0	0	0	0	0.0002705	0.00010124	0.00019769	2.233	0
RREB1	NP_001003699.1	0 genes:. 2 proteins in this group did not match any genes. NP_001003699.1:ras-responsive element-binding protein 1 isoform 1 [Homo sapiens] ;NP_001161816.1:ras-responsive element-binding protein 1 isoform 2 [Homo sapiens] ;	0	0	0	0	0	0	0	0	0	0	8.387e-05	0.00010917	2.224	1e-06
POLR2B	NP_000929.1	0 genes:. 3 proteins in this group did not match any genes. NP_000929.1:DNA-directed RNA polymerase II subunit RPB2 isoform 1 [Homo sapiens] ;NP_001290197.1:DNA-directed RNA polymerase II subunit RPB2 isoform 2 [Homo sapiens] ;NP_001290198.1:DNA-directed RNA polymerase II subunit RPB2 isoform 3 [Homo sapiens] ;	0	0	0	0	0	0	0	0	0	0.00022165	6.913e-05	0.00017212	2.222	0
TNRC18	NP_001073964.2	trinucleotide repeat-containing gene 18 protein [Homo sapiens]	0	0	0	0	0	0	0	0	0	0	2.735e-05	8.41e-05	2.215	0
TUBB2A	NP_001060.1	tubulin beta-2A chain isoform 1 [Homo sapiens]	0	0	0.00024068	6.284e-05	0	0	6.652e-05	0	7.656e-05	0.00115958	0	0.0004562	2.203	0
SSRP1	NP_003137.1	FACT complex subunit SSRP1 [Homo sapiens]	0	0	0	0	0	0	0	0	0	0.00044043	0.00016027	0.00021794	2.195	2e-06
HAX1	NP_006109.2	HCLS1-associated protein X-1 isoform a [Homo sapiens]	0	0	0	0	0	0	0	0.00023996	0	0.00037308	0.00029091	0.00089466	2.189	0
CCDC47	NP_064583.2	coiled-coil domain-containing protein 47 precursor [Homo sapiens]	0	0	0	0	0	0	0	0.00013861	0	0	0.00026886	0.00049218	2.185	0
EFTUD2	NP_001136077.1	0 genes:. 2 proteins in this group did not match any genes. NP_001136077.1:116 kDa U5 small nuclear ribonucleoprotein component isoform b [Homo sapiens] ;NP_004238.3:116 kDa U5 small nuclear ribonucleoprotein component isoform a [Homo sapiens] ;	0	0	0.00030481	0	0	0	0	0	0	0.00011109	0.00022521	0.00024102	2.183	0
FAM60A	NP_067061.1	protein FAM60A [Homo sapiens]	0	0	0	0	0	0	0	0	0	0.00094198	0.00095486	0.00048406	2.183	1e-06
CDK1	NP_001777.1	cyclin-dependent kinase 1 isoform 1 [Homo sapiens]	0	0	0	0.00047079	0	0	0	0.00078895	0.0006883	0.00087617	0.00131173	0.00123308	2.165	0
MLLT11	NP_006809.1	protein AF1q [Homo sapiens]	0.00066097	0	0	0	0	0	0	0	0	0.00173481	0.00252507	0.00145277	2.142	0
SERPINH1	NP_001226.2	serpin H1 precursor [Homo sapiens]	0	0	0	0.00033451	0	0	0	0	0	0.00024902	0.00054368	0.00056872	2.108	0
HMG20B	NP_006330.2	SWI/SNF-related matrix-associated actin-dependent regulator of chromatin subfamily E member 1-related [Homo sapiens]	0	0	0	0	0	0	0	0	0	0.00049253	0.00056328	0.00037496	2.102	3e-06
HNRNPA2B1	NP_002128.1	0 genes:. 2 proteins in this group did not match any genes. NP_002128.1:heterogeneous nuclear ribonucleoproteins A2/B1 isoform A2 [Homo sapiens] ;NP_112533.1:heterogeneous nuclear ribonucleoproteins A2/B1 isoform B1 [Homo sapiens] ;	0	0	0.00146571	0.00016402	0	0	0	0.00039266	0	0.0013736	0.00176131	0.00013943	2.101	0
GANAB	NP_938148.1	neutral alpha-glucosidase AB isoform 2 precursor [Homo sapiens]	0	0.00107865	0.00045382	0.00017775	0	0	0	0.00010638	0	0.00016539	0.00013756	0.00059179	2.098	0
EMD	NP_000108.1	emerin [Homo sapiens]	0	0	0.00056221	0	0	0	0.00069924	0	0	0.00143429	0.00044736	0.00079554	2.082	0
MAGED1	NP_001005333.1	0 genes:. 2 proteins in this group did not match any genes. NP_001005333.1:melanoma-associated antigen D1 isoform a [Homo sapiens] ;NP_008917.3:melanoma-associated antigen D1 isoform b [Homo sapiens] ;	0	0	0	6.706e-05	0	0	0	0	0	0.00043682	0	0.00024229	2.081	3e-06
RUVBL1	NP_003698.1	ruvB-like 1 isoform 1 [Homo sapiens]	0.00013045	0	0	0.00055195	0	0	0	0.00022022	0	0.00057066	0.00110353	0.00044313	2.081	0
CARNMT1	NP_689633.1	carnosine N-methyltransferase isoform 1 [Homo sapiens]	0	0	0	0	0	0	0	0	0	0	0.00043657	0.00031968	2.08	7e-06
KPNA2	NP_002257.1	importin subunit alpha-1 [Homo sapiens]	0	0	0.00026995	0.00031719	0	0	0	0.00018983	0	0.00039353	0.00049097	0.0005842	2.079	0
RPL38	NP_001030335.1	60S ribosomal protein L38 [Homo sapiens]	0	0	0	0.00279652	0	0	0	0	0	0.00446093	0.00301463	0.00339607	2.078	0
SPTLC1	NP_006406.1	serine palmitoyltransferase 1 isoform a [Homo sapiens]	0	0	0	0	0	0	0	0	0.00028813	0.00022006	0.00013727	0.00047746	2.058	4e-06
SLC25A11	NP_003553.2	mitochondrial 2-oxoglutarate/malate carrier protein isoform 1 [Homo sapiens]	0	0	0.00068217	0	0	0	0	0.00063963	0	0	0.00015509	0.00140061	2.048	0
SLC25A6	NP_001627.2	ADP/ATP translocase 3 [Homo sapiens]	0.00038593	0	0.00078415	0	0	0	0.00079466	0.00037621	0	0.00043661	0.00043577	0.00161669	2.046	0
HNRNPA1	NP_112420.1	heterogeneous nuclear ribonucleoprotein A1 isoform b [Homo sapiens]	0	0	0.00115163	0.00022553	0	0	0	0	0	0.00125913	0.00122181	0.00012781	2.037	0
AMBRA1	NP_001254711.1	0 genes:. 4 proteins in this group did not match any genes. NP_001254711.1:activating molecule in BECN1-regulated autophagy protein 1 isoform 1 [Homo sapiens] ;NP_001254712.1:activating molecule in BECN1-regulated autophagy protein 1 isoform 3 [Homo sapiens] ;NP_001287660.1:activating molecule in BECN1-regulated autophagy protein 1 isoform 4 [Homo sapiens] ;NP_060219.2:activating molecule in BECN…	0	0	0	0	0	0	0	0	0	0	3.743e-05	0.00016445	2.029	9e-06
MIER2	NP_060020.1	mesoderm induction early response protein 2 [Homo sapiens]	0	0	0	0	0	0	0	0	0	0	0.00045334	0.00013405	2.029	8e-06
SEC16A	NP_001263347.1	protein transport protein Sec16A isoform 2 [Homo sapiens]	0	0	0	0	0	0	0	2.868e-05	0	0	2.782e-05	0.00010185	2.028	1e-06
TUFM	NP_003312.3	elongation factor Tu, mitochondrial precursor [Homo sapiens]	0.00045759	0.00223789	0.00078462	0.00036877	0	0	0	0.00022071	0.00044929	0	0.00028541	0.00164579	2.022	0
ARL1	NP_001168.1	0 genes:. 2 proteins in this group did not match any genes. NP_001168.1:ADP-ribosylation factor-like protein 1 isoform 1 [Homo sapiens] ;NP_001287997.1:ADP-ribosylation factor-like protein 1 isoform 2 [Homo sapiens] ;	0	0	0	0	0	0	0	0	0	0.00057507	0.0005381	0.00091938	2.017	5e-06
IRAK1	NP_001020413.1	0 genes:. 2 proteins in this group did not match any genes. NP_001020413.1:interleukin-1 receptor-associated kinase 1 isoform 2 [Homo sapiens] ;NP_001560.2:interleukin-1 receptor-associated kinase 1 isoform 1 [Homo sapiens] ;	0	0	0	0	0	0	0	0	0	0.00015262	0.00014281	0.000244	2.017	1.7e-05
LTN1	NP_001307695.1	0 genes:. 2 proteins in this group did not match any genes. NP_001307695.1:E3 ubiquitin-protein ligase listerin isoform 2 [Homo sapiens] ;NP_056380.2:E3 ubiquitin-protein ligase listerin isoform 1 [Homo sapiens] ;	0	0	0	0	0	0	0	0	0	0	2.708e-05	0.00011238	2.008	1.1e-05
HSPA6	NP_002146.2	heat shock 70 kDa protein 6 [Homo sapiens]	0.00023811	0	0	0.00032675	0	0	0	0.00014378	0	0.00054771	0.00076212	0.00029261	2.007	0
BAG2	NP_004273.1	BAG family molecular chaperone regulator 2 [Homo sapiens]	0.00070482	0	0	0	0	0	0	0	0	0.00123328	0.00038466	0.00123933	2.005	0
HIST2H2BF	NP_001019770.1	histone H2B type 2-F isoform a [Homo sapiens]	0	0	0.00056667	0	0	0	0	0.00026567	0	0.0024783	0.0012883	0.00051884	2.002	1.1e-05
TUBB2B	NP_821080.1	tubulin beta-2B chain [Homo sapiens]	0	0	0.00024068	6.284e-05	0	0	6.652e-05	0	7.656e-05	0.00060172	0.00058977	0	2.002	1e-06
PFDN1	NP_002613.2	prefoldin subunit 1 [Homo sapiens]	0	0	0	0	0	0	0	0	0	0.00085318	0.00093138	0.00116914	1.996	7e-06
FAR1	NP_115604.1	fatty acyl-CoA reductase 1 [Homo sapiens]	0	0	0	0	0	0	0	0	0	0	0.00022064	0.00030004	1.989	2.6e-05
ILVBL	NP_006835.2	acetolactate synthase-like protein [Homo sapiens]	0	0	0.00033893	0	0	0	0	0.0001589	0	0	0.00010274	0.00047018	1.984	0
TRIP13	NP_004228.1	pachytene checkpoint protein 2 homolog isoform 1 [Homo sapiens]	0	0	0	0	0	0	0	0	0	0	0.00026303	0.00035769	1.975	8e-06
PHF21A	NP_057705.3	PHD finger protein 21A isoform b [Homo sapiens]	0	0	0	0	0	0	0	0	0	0.00024627	0.00017922	0.00019498	1.967	4.3e-05
PABPC1	NP_002559.2	polyadenylate-binding protein 1 [Homo sapiens]	0	0	0.00022453	8.794e-05	0	0	0	0	0	0.00040915	0.00025523	0.0001682	1.916	7e-06
TUBA1C	NP_116093.1	tubulin alpha-1C chain isoform c [Homo sapiens]	0.00417336	0.00398755	0.0160612	0.0112619	0.00208731	0.00586035	0.00606527	0.0193092	0.00368281	0.0308324	0.021529	0.0201117	1.908	0
CSNK2A1	NP_808227.1	casein kinase II subunit alpha isoform a [Homo sapiens]	0	0	0	0	0	0	0	0	0	0	0.00037364	0.0002736	1.903	1.3e-05
VIM	NP_003371.2	vimentin [Homo sapiens]	0	0	0.00045966	0.0027005	0	0	0	0	0	0.00547246	0.00250804	5.101e-05	1.89	0
KPNA1	NP_002255.3	importin subunit alpha-5 [Homo sapiens]	0	0	0	0	0	0	0	0	0	0	0.00018652	0.00023901	1.864	4.9e-05
HSD17B12	NP_057226.1	very-long-chain 3-oxoacyl-CoA reductase [Homo sapiens]	0	0.0032636	0.00091539	0	0	0	0	0	0	0	0.00041622	0.00068575	1.845	2e-06
RPL10	NP_006004.3	60S ribosomal protein L10 isoform a [Homo sapiens]	0	0	0	0.00039204	0	0	0	0	0	0.00048639	0.00022756	0.00099978	1.842	8e-06
KPNA4	NP_002259.1	importin subunit alpha-3 [Homo sapiens]	0	0	0	0	0	0	0	0	0	0.00019979	9.347e-05	0.00029659	1.833	7e-05
NDUFS2	NP_001159631.1	0 genes:. 2 proteins in this group did not match any genes. NP_001159631.1:NADH dehydrogenase [ubiquinone] iron-sulfur protein 2, mitochondrial isoform 2 precursor [Homo sapiens] ;NP_004541.1:NADH dehydrogenase [ubiquinone] iron-sulfur protein 2, mitochondrial isoform 1 precursor [Homo sapiens] ;	0	0	0	0.00012239	0	0	0	0.0001465	0	0.00022776	0.00021312	0.00039014	1.829	9e-06
NTPCR	NP_115700.1	cancer-related nucleoside-triphosphatase [Homo sapiens]	0	0	0	0	0	0	0	0	0	0	0.00034174	0.00081327	1.815	0.00013
USP11	NP_004642.2	ubiquitin carboxyl-terminal hydrolase 11 [Homo sapiens]	0	0	0	0	0	0	0	0	0	0.00016213	0.00010114	0.00011109	1.802	0.000134
MAGED2	NP_957516.1	melanoma-associated antigen D2 [Homo sapiens]	0	0	0	0	0	0	0	0	0	0.00017176	0.00021429	0.00015691	1.791	7.9e-05
TMEM33	NP_060596.2	transmembrane protein 33 [Homo sapiens]	0	0	0	0	0	0	0	0.00027105	0	0.00042141	0.00013144	0.00076996	1.788	4.4e-05
NUP205	NP_055950.1	nuclear pore complex protein Nup205 isoform 1 [Homo sapiens]	0	0	0	8.34e-05	0	0	0	4.991e-05	0	5.173e-05	9.681e-05	0.00010634	1.781	1e-06
SFMBT1	NP_057413.2	scm-like with four MBT domains protein 1 [Homo sapiens]	0	0	0	0	0	0	0	0	0	0	0.00013121	0.00012353	1.764	0.000205
GCN1	NP_006827.1	eIF-2-alpha kinase activator GCN1 [Homo sapiens]	0	0	0.00016039	8.376e-05	0	0	0	0.00010026	0	9.742e-05	9.724e-05	0.0001424	1.761	0
RPL4	NP_000959.2	60S ribosomal protein L4 [Homo sapiens]	0.00013931	0	0.00167215	0	0	0	0	0	0	0	0.00011405	0.00089077	1.759	0
ACOT8	NP_005460.2	acyl-coenzyme A thioesterase 8 [Homo sapiens]	0	0	0	0	0	0	0	0	0	0	0.0007124	7.452e-05	1.757	0.000134
SLC25A5	NP_001143.2	ADP/ATP translocase 2 [Homo sapiens]	0.00250856	0.0273354	0.00352865	0.00384756	0	0.00044168	0.00278131	0.00939645	0.00480196	0.00419148	0.00512036	0.0120645	1.756	0
MMS19	NP_001276332.1	0 genes:. 2 proteins in this group did not match any genes. NP_001276332.1:MMS19 nucleotide excision repair protein homolog isoform 2 [Homo sapiens] ;NP_071757.4:MMS19 nucleotide excision repair protein homolog isoform 1 [Homo sapiens] ;	0	0	0	0	0	0	0	6.783e-05	0	0	0.00014802	0.00012043	1.755	7.7e-05
FANCD2	NP_001306913.1	0 genes:. 2 proteins in this group did not match any genes. NP_001306913.1:Fanconi anemia group D2 protein isoform b [Homo sapiens] ;NP_149075.2:Fanconi anemia group D2 protein isoform a [Homo sapiens] ;	0	0	0	0	0	0	0	0	0	0	7.831e-05	6.553e-05	1.731	0.000152
CCAR2	NP_066997.3	cell cycle and apoptosis regulator protein 2 [Homo sapiens]	0	0	0	0	0	0	0	0.0002176	0	0.00022554	0.00017587	0.00015453	1.723	8e-06
PCBP2	NP_005007.2	poly(rC)-binding protein 2 isoform a [Homo sapiens]	8.127e-05	0	0.00039017	0.00015282	0	0	0.00016175	0.00036584	0.00027927	0.00035549	0.00015523	0.00065764	1.715	3e-06
RUVBL2	NP_006657.1	ruvB-like 2 isoform 1 [Homo sapiens]	0	0.00439845	0.00061685	0.0007852	0	0.00028428	0	0.00028919	0	0.00112407	0.00094661	0.00048777	1.711	0
KPNA6	NP_036448.1	importin subunit alpha-7 [Homo sapiens]	0	0	0	0.00010435	0	0	0	0	0	0	0.00032763	0.00013709	1.704	0.000368
PFAS	NP_036525.1	phosphoribosylformylglycinamidine synthase [Homo sapiens]	0	0	0	0	0	0	0	0	0	7.779e-05	4.853e-05	8.884e-05	1.7	0.000193
POLD1	NP_001295561.1	0 genes:. 2 proteins in this group did not match any genes. NP_001295561.1:DNA polymerase delta catalytic subunit 2 [Homo sapiens] ;NP_002682.2:DNA polymerase delta catalytic subunit 1 [Homo sapiens] ;	0	0	0	0.00017278	0	0	0	0	0	0	8.596e-05	0.00022031	1.7	1e-06
BRMS1	NP_001020128.1	0 genes:. 2 proteins in this group did not match any genes. NP_001020128.1:breast cancer metastasis-suppressor 1 isoform 2 [Homo sapiens] ;NP_056214.1:breast cancer metastasis-suppressor 1 isoform 1 [Homo sapiens] ;	0	0	0	0	0	0	0	0	0	0	0.00027987	0.00040987	1.691	0.0003
RPL6	NP_001307070.1	60S ribosomal protein L6 isoform 1 [Homo sapiens]	0	0	0	0	0	0	0	0	0	0.00054213	0.00039454	0.00024763	1.685	0.000252
PARP1	NP_001609.2	poly [ADP-ribose] polymerase 1 [Homo sapiens]	0	0	0.00021124	0.00024821	0	0	0	6.602e-05	0	0	0.00011206	0.0003165	1.677	0
HIST2H2AA3	NP_003507.1	histone H2A type 2-A [Homo sapiens]	0	0	0.00109847	0.00086047	0	0	0	0.00077248	0	0.00280238	0.00086158	0.001172	1.673	5e-06
HACD3	NP_057479.2	very-long-chain (3R)-3-hydroxyacyl-CoA dehydratase 3 [Homo sapiens]	0	0	0.00039448	0.0001545	0	0	0	0.00027741	0	0.00043131	0.00040357	0.00032835	1.651	4.2e-05
HNRNPL	NP_001524.2	heterogeneous nuclear ribonucleoprotein L isoform a [Homo sapiens]	0	0	0.00024245	0	0	0	0	0	0	0.00017672	0.00035828	4.036e-05	1.649	0.000187
RFC5	NP_001193730.1	0 genes:. 3 proteins in this group did not match any genes. NP_001193730.1:replication factor C subunit 5 isoform 4 [Homo sapiens] ;NP_031396.1:replication factor C subunit 5 isoform 1 [Homo sapiens] ;NP_853556.2:replication factor C subunit 5 isoform 2 [Homo sapiens] ;	0	0	0	0	0	0	0	0.00019866	0	0	0.00033718	0.00031744	1.637	0.000594
PRPF19	NP_055317.1	pre-mRNA-processing factor 19 [Homo sapiens]	0	0	0	0	0	0	0	0	0	0	0.00019325	0.00018867	1.634	0.000337
RPS4X	NP_000998.1	40S ribosomal protein S4, X isoform X isoform [Homo sapiens]	0	0	0.00054297	0	0	0	0	0	0	0	0.0003086	0.00049714	1.633	0.000328
CDC45	NP_001171481.1	0 genes:. 3 proteins in this group did not match any genes. NP_001171481.1:cell division control protein 45 homolog isoform 1 [Homo sapiens] ;NP_001171482.1:cell division control protein 45 homolog isoform 3 [Homo sapiens] ;NP_003495.1:cell division control protein 45 homolog isoform 2 [Homo sapiens] ;	0	0	0	0	0	0	0	0	0	0	8.143e-05	0.00021864	1.632	0.001557
ESYT2	NP_065779.1	extended synaptotagmin-2 [Homo sapiens]	0	0	0	0	0	0	0	0	0	0	0.00014542	7.986e-05	1.632	0.000611
UBE3C	NP_055486.2	ubiquitin-protein ligase E3C [Homo sapiens]	0	0	0	0	0	0	0	0	0	0	0.00011991	6.585e-05	1.611	0.000532
CPVL	NP_112601.3	probable serine carboxypeptidase CPVL precursor [Homo sapiens]	0	0	0	0	0	0	0	0	0	0	0.00020461	0.0001748	1.596	0.001265
XRCC5	NP_066964.1	X-ray repair cross-complementing protein 5 [Homo sapiens]	0	0	0.00048771	0.00015282	0	0	0	9.146e-05	0	0	0.00028828	0.00021109	1.592	2e-06
CTPS1	NP_001896.2	CTP synthase 1 isoform a [Homo sapiens]	0.00010065	0	0	9.464e-05	0	0	0	0	0	0	0.00010987	0.00026146	1.59	0.00026
NUP133	NP_060700.2	nuclear pore complex protein Nup133 [Homo sapiens]	0	0	0	4.838e-05	0	0	0	0	0	0	7.021e-05	0.00010282	1.579	0.000503
NAP1L1	NP_001294853.1	nucleosome assembly protein 1-like 1 isoform 2 [Homo sapiens]	0.00046595	0	0.00037285	0	0	0	0.00046373	0.00068827	0.00035583	0.00067943	0.00067812	0.00062069	1.577	0
EHMT2	NP_001276342.1	0 genes:. 3 proteins in this group did not match any genes. NP_001276342.1:histone-lysine N-methyltransferase EHMT2 isoform c [Homo sapiens] ;NP_006700.3:histone-lysine N-methyltransferase EHMT2 isoform a [Homo sapiens] ;NP_079532.5:histone-lysine N-methyltransferase EHMT2 isoform b [Homo sapiens] ;	0	0	0	0	0	0	0	0	0	0	3.95e-05	9.64e-05	1.573	0.00092
RPS15	NP_001009.1	0 genes:. 2 proteins in this group did not match any genes. NP_001009.1:40S ribosomal protein S15 isoform 2 [Homo sapiens] ;NP_001295155.1:40S ribosomal protein S15 isoform 1 [Homo sapiens] ;	0	0	0	0	0	0	0	0.00046171	0	0.00107678	0.00055975	0.00065579	1.567	0.000292
SLC25A10	NP_001257817.1	0 genes:. 2 proteins in this group did not match any genes. NP_001257817.1:mitochondrial dicarboxylate carrier isoform 1 [Homo sapiens] ;NP_036272.2:mitochondrial dicarboxylate carrier isoform 2 [Homo sapiens] ;	0	0	0.00120609	0	0	0	0	0	0	0	0.00032904	0.00052203	1.564	8.7e-05
SDF4	NP_057260.2	45 kDa calcium-binding protein isoform 2 precursor [Homo sapiens]	0	0	0	0	0	0	0	0	0	0	0.00035873	0.00016417	1.545	0.001333
RCOR2	NP_775858.2	REST corepressor 2 [Homo sapiens]	0	0	0	0	0	0	0	0	0	0	0.00015519	0.00018182	1.539	0.000682
DYNLL1	NP_003737.1	dynein light chain 1, cytoplasmic [Homo sapiens]	0	0	0	0	0	0	0	0.00075223	0	0.00233907	0.00079035	0.00093487	1.538	0.000562
CBX3	NP_057671.2	chromobox protein homolog 3 [Homo sapiens]	0	0	0	0.00061126	0	0	0	0	0	0.00170637	0.00097573	0.0001299	1.529	0.000111
MBD2	NP_003918.1	methyl-CpG-binding domain protein 2 isoform 1 [Homo sapiens]	0	0	0	0	0	0	0	0	0	0.00025326	0.00011849	0.000262	1.526	0.002112
PRKDC	NP_008835.5	DNA-dependent protein kinase catalytic subunit isoform 1 [Homo sapiens]	0.00019454	0.00061667	0.00098591	0.00039292	0	0.0001116	7.171e-05	0.00058385	0.00028062	0.00076906	0.00060164	0.00048662	1.524	0
DYNLL2	NP_542408.1	dynein light chain 2, cytoplasmic [Homo sapiens]	0	0	0	0	0	0	0	0	0	0.00233907	0.0015807	0	1.52	0.001517
AHSA1	NP_001308370.1	0 genes:. 2 proteins in this group did not match any genes. NP_001308370.1:activator of 90 kDa heat shock protein ATPase homolog 1 isoform 2 [Homo sapiens] ;NP_036243.1:activator of 90 kDa heat shock protein ATPase homolog 1 isoform 1 [Homo sapiens] ;	0	0	0	0	0	0	0	0	0	0.00076913	0.00055975	0.00017566	1.509	0.001598
PRPF8	NP_006436.3	pre-mRNA-processing-splicing factor 8 [Homo sapiens]	0	0	0.00018347	2.395e-05	0	0	0	8.601e-05	0	6.687e-05	6.257e-05	9.163e-05	1.508	4e-06
USP9X	NP_001034679.2	0 genes:. 2 proteins in this group did not match any genes. NP_001034679.2:probable ubiquitin carboxyl-terminal hydrolase FAF-X isoform 3 [Homo sapiens] ;NP_001034680.2:probable ubiquitin carboxyl-terminal hydrolase FAF-X isoform 4 [Homo sapiens] ;	0	0	0	0	0	0	0	0	0	0	1.263e-05	4.625e-05	1.485	0.002334
TUBA1A	NP_006000.2	tubulin alpha-1A chain isoform 1 [Homo sapiens]	0.00014289	0.00368765	0.00023747	0.0111912	0.00207805	0.00583436	0.006104	0.0007917	0.00414493	0.00162518	0.0106061	0.00407563	1.481	0
BCLAF1	NP_001070908.1	0 genes:. 4 proteins in this group did not match any genes. NP_001070908.1:bcl-2-associated transcription factor 1 isoform 2 [Homo sapiens] ;NP_001070909.1:bcl-2-associated transcription factor 1 isoform 3 [Homo sapiens] ;NP_001287967.1:bcl-2-associated transcription factor 1 isoform 4 [Homo sapiens] ;NP_055554.1:bcl-2-associated transcription factor 1 isoform 1 [Homo sapiens] ;	0	0	0	0	0	0	0	0	0	0	0.00016812	4.103e-05	1.473	0.002576
42993	NP_004252.2	15 kDa selenoprotein isoform 1 precursor [Homo sapiens]	0	0	0	0	0	0	0	0	0	0.00126168	0.0004919	0.00028815	1.468	0.002841
CTBP2	NP_001320.1	C-terminal-binding protein 2 isoform 1 [Homo sapiens]	0	0	0	0	0	0	0	0	0	0	6.08e-05	0.00026711	1.468	0.002772
RPL32	NP_001007075.1	60S ribosomal protein L32 [Homo sapiens]	0	0	0	0	0	0	0	0	0	0	0.00024048	0.00088046	1.462	0.00222
ADCK3	NP_064632.2	atypical kinase ADCK3, mitochondrial [Homo sapiens]	0	0	0	0	0	0	0	0.00010348	0	0	0.00010036	0.00016534	1.461	0.002334
PHF21A	NP_001095272.1	PHD finger protein 21A isoform a [Homo sapiens]	0	0	0	0	0	0	0	0	0	0.00022961	0.0001671	4.545e-05	1.442	0.001958
DHX9	NP_001348.2	ATP-dependent RNA helicase A [Homo sapiens]	0	0	0.00044977	6.606e-05	0	0	0	0.00013179	0	0.00024588	0.00024285	4.68e-05	1.398	1e-05
TMEM165	NP_060945.2	transmembrane protein 165 precursor [Homo sapiens]	0	0	0	0.00025894	0	0	0	0.00020663	0	0.00064252	0.00040081	0.00014674	1.397	0.001441
HEATR1	NP_060542.4	HEAT repeat-containing protein 1 [Homo sapiens]	0	0	0	0	0	0	0	0	0	7.282e-05	5.3e-05	1.109e-05	1.395	0.005136
SLC25A4	NP_001142.2	ADP/ATP translocase 1 [Homo sapiens]	0	0	0	0	0	0	0	0	0	0.00043661	0.00043577	0	1.391	0.003447
PELO	NP_057030.3	protein pelota homolog [Homo sapiens]	0	0	0	0	0	0	0	0	0	0	0.00021081	0.00018524	1.39	0.003447
RB1	NP_000312.2	retinoblastoma-associated protein [Homo sapiens]	0	0	0	0	0	0	0	0	0	0	5.248e-05	0.00010247	1.389	0.00447
DNAJC7	NP_001138238.1	0 genes:. 2 proteins in this group did not match any genes. NP_001138238.1:dnaJ homolog subfamily C member 7 isoform 2 [Homo sapiens] ;NP_003306.3:dnaJ homolog subfamily C member 7 isoform 1 [Homo sapiens] ;	0	0	0.00032603	0	0	0	0	0	0	0	0.0001853	0.00018996	1.383	0.003286
NIPSNAP1	NP_001189431.1	0 genes:. 2 proteins in this group did not match any genes. NP_001189431.1:protein NipSnap homolog 1 isoform 2 [Homo sapiens] ;NP_003625.2:protein NipSnap homolog 1 isoform 1 [Homo sapiens] ;	0	0	0	0	0	0	0	0.00088757	0.00077434	0	0.00012297	0.00085545	1.375	9.8e-05
TCAF1	NP_001193867.1	0 genes:. 2 proteins in this group did not match any genes. NP_001193867.1:TRPM8 channel-associated factor 1 isoform 2 [Homo sapiens] ;NP_055534.1:TRPM8 channel-associated factor 1 isoform 1 [Homo sapiens] ;	0	0	0	6.086e-05	0	0	0	0	0	0	0.00017663	2.587e-05	1.374	0.003975
NCL	NP_005372.2	nucleolin [Homo sapiens]	0.00192704	0	0.00120677	0.00023633	0	0.00018538	0.00033353	0.00089579	0	0.00109953	0.00169185	0.0004855	1.355	0
SLC25A22	NP_078974.1	mitochondrial glutamate carrier 1 [Homo sapiens]	0	0	0	0	0	0	0	0	0	0	0.00030153	0.0001472	1.339	0.004904
SEC13	NP_001129498.1	0 genes:. 4 proteins in this group did not match any genes. NP_001129498.1:protein SEC13 homolog isoform 3 [Homo sapiens] ;NP_001129704.1:protein SEC13 homolog isoform 2 [Homo sapiens] ;NP_109598.2:protein SEC13 homolog isoform 4 [Homo sapiens] ;NP_899195.1:protein SEC13 homolog isoform 1 [Homo sapiens] ;	0.00016165	0	0	0	0	0	0	0.00018192	0	0	8.822e-05	0.0003553	1.337	0.003616
CTBP1	NP_001012632.1	C-terminal-binding protein 1 isoform 2 [Homo sapiens]	0	0	0	0	0	0	0	0	0	0	0.00012613	0.00019395	1.336	0.008043
GBAS	NP_001474.1	protein NipSnap homolog 2 isoform 1 [Homo sapiens]	0	0	0.00049931	0	0	0	0	0.00035113	0.00047652	0.00036395	0.00051082	0.00024936	1.333	0.001862
SKP1	NP_733779.1	S-phase kinase-associated protein 1 isoform b [Homo sapiens]	0	0	0	0.00068626	0	0	0	0	0	0	0.00119504	0.00014584	1.332	0.003286
TUBA4A	NP_005991.1	tubulin alpha-4A chain isoform 1 [Homo sapiens]	0.00047581	0.00096597	0.0007172	0.00715152	0.00129351	0.00112376	0.00165185	0.00139476	0.0020179	0.00233308	0.00047104	0.00519081	1.332	0
MRPL37	NP_057575.2	39S ribosomal protein L37, mitochondrial [Homo sapiens]	0	0	0	0	0	0	0	0	0	0	0.00011512	0.0001967	1.329	0.009358
SNRNP200	NP_054733.2	U5 small nuclear ribonucleoprotein 200 kDa helicase [Homo sapiens]	0	0	0.00016714	7.855e-05	0	0	0	0.0001097	6.38e-05	0	5.32e-05	0.00013355	1.322	7e-06
TTC27	NP_001180438.1	0 genes:. 2 proteins in this group did not match any genes. NP_001180438.1:tetratricopeptide repeat protein 27 isoform 2 [Homo sapiens] ;NP_060205.3:tetratricopeptide repeat protein 27 isoform 1 [Homo sapiens] ;	0	0	0	0	0	0	0	0	0	0	8.188e-05	8.993e-05	1.321	0.010861
ACAT1	NP_000010.1	acetyl-CoA acetyltransferase, mitochondrial precursor [Homo sapiens]	0.00013931	0	0.00117051	0.00039295	0	0	0	0.00094073	0	0	0.00034214	0.0008351	1.319	0
PCGF6	NP_001011663.1	polycomb group RING finger protein 6 isoform a [Homo sapiens]	0	0	0	0	0	0	0	0	0	0.0002974	0.00023189	0.00013584	1.311	0.007697
RCN2	NP_001258766.1	0 genes:. 2 proteins in this group did not match any genes. NP_001258766.1:reticulocalbin-2 isoform b precursor [Homo sapiens] ;NP_002893.1:reticulocalbin-2 isoform a precursor [Homo sapiens] ;	0.00044393	0	0.00085255	0.00041739	0	0	0	0.00019985	0	0.00062142	0.00101757	0	1.309	0.000119
VCP	NP_009057.1	transitional endoplasmic reticulum ATPase [Homo sapiens]	7.381e-05	0	0.00035435	0.00048575	0	0	0	0.00016612	0	0.00019371	0.00022154	0.00030969	1.3	8e-06
WARS	NP_776049.1	0 genes:. 2 proteins in this group did not match any genes. NP_776049.1:tryptophan--tRNA ligase, cytoplasmic isoform a [Homo sapiens] ;NP_998811.1:tryptophan--tRNA ligase, cytoplasmic isoform b [Homo sapiens] ;	0	0	0	0	0	0	0	0	0	0	0.00013786	0.00015142	1.3	0.010411
TIMM50	NP_001001563.1	mitochondrial import inner membrane translocase subunit TIM50 [Homo sapiens]	0	0	0.00125265	0	0	0	0	0	0	0	0.00046277	0.0001564	1.294	0.000848
SAP130	NP_078821.2	histone deacetylase complex subunit SAP130 isoform b [Homo sapiens]	0	0	0	0	0	0	0	0	0	4.966e-05	0	0.00010208	1.287	0.007366
RBFOX2	NP_001076047.1	0 genes:. 2 proteins in this group did not match any genes. NP_001076047.1:RNA binding protein fox-1 homolog 2 isoform 5 [Homo sapiens] ;NP_001076048.1:RNA binding protein fox-1 homolog 2 isoform 6 [Homo sapiens] ;	0	0	0	0	0	0	0	0	0	0.00023079	0.00014397	0.00013178	1.28	0.007868
TUBB	NP_001280141.1	tubulin beta chain isoform a [Homo sapiens]	0.00722378	0.0260203	0.0152257	0.0278503	0.0143392	0.00871251	0.0206698	0.0216715	0.0363816	0.028886	0.024213	0.0215817	1.277	0
TMPO	NP_001027454.1	thymopoietin isoform beta [Homo sapiens]	0	0	0.00078635	0.00012319	0	0	0	0	0.00015009	0	0.00010726	0.00034908	1.275	0.002276
FAF2	NP_055428.1	FAS-associated factor 2 [Homo sapiens]	0	0	0.00096271	0	0	0	0	0	0	0	0.00018239	0.00029382	1.267	0.00264
GLUD1	NP_005262.1	glutamate dehydrogenase 1, mitochondrial isoform a precursor [Homo sapiens]	0	0	0	0.00010023	0	0	0	0.00029995	0.00024424	0.00018654	0.00034909	8.521e-05	1.264	0.00092
COPB1	NP_057535.1	coatomer subunit beta [Homo sapiens]	0	0	0.00022477	0	0	0	0	7.025e-05	0	0.00016383	5.11e-05	9.978e-05	1.242	0.003616
IQSEC1	NP_001127854.1	IQ motif and SEC7 domain-containing protein 1 isoform a [Homo sapiens]	0	0	0	0	0	0	0	0	0	0	5.829e-05	5.335e-05	1.221	0.014507
ATP5C1	NP_001001973.1	0 genes:. 2 proteins in this group did not match any genes. NP_001001973.1:ATP synthase subunit gamma, mitochondrial isoform L (liver) precursor [Homo sapiens] ;NP_001307815.1:ATP synthase subunit gamma, mitochondrial isoform 3 [Homo sapiens] ;	0	0	0.0019168	0	0	0	0	0	0.00045733	0	0.00010894	0.00063819	1.22	0.001109
TBL3	NP_006444.2	transducin beta-like protein 3 [Homo sapiens]	0	0	0	0	0	0	0	0	0	0	8.036e-05	7.355e-05	1.216	0.019539
XRCC6	NP_001460.1	X-ray repair cross-complementing protein 6 isoform 1 [Homo sapiens]	0	0	0.00093794	0	0	0	0	0.0001649	0	0	0.0002932	0.00015614	1.216	0.000849
P3H1	NP_071751.3	prolyl 3-hydroxylase 1 isoform 1 precursor [Homo sapiens]	0	0.00276696	0.00048506	0.00056994	0	0.00044708	0.00032175	0.00022741	0	0	0.00061755	0.00027455	1.213	0
LPCAT1	NP_079106.3	lysophosphatidylcholine acyltransferase 1 [Homo sapiens]	0	0	0	0	0	0	0	0	0	0	0.00018239	6.678e-05	1.211	0.016363
RBM14	NP_006319.1	RNA-binding protein 14 isoform 1 [Homo sapiens]	0	0	0	0	0	0	0	0	0	0	4.853e-05	0.00012437	1.207	0.016696
CDC42EP1	NP_689449.1	cdc42 effector protein 1 [Homo sapiens]	0	0	0	0	0	0	0	0	0	0	0.00016606	0.000152	1.206	0.016364
HNRNPA3	NP_919223.1	heterogeneous nuclear ribonucleoprotein A3 [Homo sapiens]	0	0	0	0	0	0	0	0	0	0	0.0003006	6.289e-05	1.206	0.016366
HNRNPU	NP_004492.2	0 genes:. 2 proteins in this group did not match any genes. NP_004492.2:heterogeneous nuclear ribonucleoprotein U isoform b [Homo sapiens] ;NP_114032.2:heterogeneous nuclear ribonucleoprotein U isoform a [Homo sapiens] ;	0	0	0.00115163	0	0	0	0	0.00016612	0.00016909	0.00019371	0.00034238	0.00011798	1.193	0.000112
PGAM5	NP_001164014.1	serine/threonine-protein phosphatase PGAM5, mitochondrial isoform 1 [Homo sapiens]	0	0	0	0	0	0	0	0	0	0.00036017	0	0.0002879	1.192	0.018068
STAU1	NP_001309856.1	0 genes:. 6 proteins in this group did not match any genes. NP_001309856.1:double-stranded RNA-binding protein Staufen homolog 1 isoform c [Homo sapiens] ;NP_001309857.1:double-stranded RNA-binding protein Staufen homolog 1 isoform d [Homo sapiens] ;NP_001309860.1:double-stranded RNA-binding protein Staufen homolog 1 isoform e [Homo sapiens] ;NP_001309862.1:double-stranded RNA-binding protein Sta…	0	0	0	0	0	0	0	0	0	0	6.467e-05	0.00016574	1.183	0.015105
RBM39	NP_001229528.1	0 genes:. 7 proteins in this group did not match any genes. NP_001229528.1:RNA-binding protein 39 isoform c [Homo sapiens] ;NP_001229529.1:RNA-binding protein 39 isoform d [Homo sapiens] ;NP_001310351.1:RNA-binding protein 39 isoform e [Homo sapiens] ;NP_001310352.1:RNA-binding protein 39 isoform f [Homo sapiens] ;NP_001310353.1:RNA-binding protein 39 isoform g [Homo sapiens] ;NP_004893.1:RNA-bin…	0	0	0.00042166	0.00016515	0	0	0	0.00013179	0	0.0004098	0.00015977	0.00014039	1.173	0.002576
VPS4A	NP_037377.1	vacuolar protein sorting-associated protein 4A [Homo sapiens]	0	0	0	6.399e-05	0	0	0	0.0001149	0.00015593	0.00023819	3.715e-05	0.00019584	1.156	0.017371
RPS14	NP_005608.1	40S ribosomal protein S14 [Homo sapiens]	0.00059093	0	0.00094571	0	0	0	0	0.00044337	0	0	0.00107501	0.00015743	1.143	0.011325
FOXC1	NP_001444.2	forkhead box protein C1 [Homo sapiens]	0	0	0	0	0	0	0	0	0	0	5.871e-05	0.00012896	1.128	0.03473
ATP6V1A	NP_001681.2	V-type proton ATPase catalytic subunit A [Homo sapiens]	0	0	0.00023145	0	0	0	0	0	0	0.0001687	0.00013154	5.779e-05	1.115	0.027468
NOLC1	NP_001271317.1	0 genes:. 2 proteins in this group did not match any genes. NP_001271317.1:nucleolar and coiled-body phosphoprotein 1 isoform 1 [Homo sapiens] ;NP_004732.2:nucleolar and coiled-body phosphoprotein 1 isoform 2 [Homo sapiens] ;	0	0	0.00030212	0	0	0	0	0	0	0.00014681	0.00018316	0	1.108	0.013928
TECR	NP_612510.1	very-long-chain enoyl-CoA reductase isoform 1 [Homo sapiens]	0	0	0	0.00027239	0	0	0	0	0	0	0.00042163	7.718e-05	1.101	0.022352
NPM1	NP_002511.1	0 genes:. 2 proteins in this group did not match any genes. NP_002511.1:nucleophosmin isoform 1 [Homo sapiens] ;NP_954654.1:nucleophosmin isoform 2 [Homo sapiens] ;	0.00111285	0	0.0048572	0.00161704	0	0	0	0.00170787	0.00046355	0.00318638	0.00237416	0.00036387	1.097	0
BTF3	NP_001032726.1	0 genes:. 2 proteins in this group did not match any genes. NP_001032726.1:transcription factor BTF3 isoform A [Homo sapiens] ;NP_001198.2:transcription factor BTF3 isoform B [Homo sapiens] ;	0	0	0	0.00027151	0	0	0.00229912	0.00211245	0.00099236	0.00075793	0.00165478	0.0004039	1.096	5.4e-05
RNF219	NP_078822.3	RING finger protein 219 [Homo sapiens]	0	0	0	0	0	0	0	0	0	0	6.708e-05	8.186e-05	1.095	0.031203
SSR1	NP_003135.2	translocon-associated protein subunit alpha isoform 1 precursor [Homo sapiens]	0	0	0	0	0	0	0	0	0	0	0.00011351	0.00024936	1.094	0.037914
SAP130	NP_001139400.1	histone deacetylase complex subunit SAP130 isoform a [Homo sapiens]	0	0	0	0	0	0	0	0	0	4.806e-05	0.00010492	0	1.09	0.03473
HNRNPA0	NP_006796.1	heterogeneous nuclear ribonucleoprotein A0 [Homo sapiens]	0	0	0	0	0	0	0	0	0	0	0.00031933	7.794e-05	1.085	0.039253
CECR5	NP_060299.4	0 genes:. 2 proteins in this group did not match any genes. NP_060299.4:cat eye syndrome critical region protein 5 isoform 1 [Homo sapiens] ;NP_149061.1:cat eye syndrome critical region protein 5 isoform 2 precursor [Homo sapiens] ;	0	0	0	0	0	0	0	0.00017035	0	0	0.00028913	6.049e-05	1.084	0.028495
RNF138	NP_057355.2	E3 ubiquitin-protein ligase RNF138 isoform 1 [Homo sapiens]	0	0	0	0	0	0	0	0	0	0	0.00026502	0.00019406	1.081	0.03726
RPL10A	NP_009035.3	60S ribosomal protein L10a [Homo sapiens]	0	0	0	0	0	0	0	0	0	0	0.00037402	0.00016433	1.076	0.03858
CPSF2	NP_059133.1	cleavage and polyadenylation specificity factor subunit 2 isoform 1 [Homo sapiens]	0	0	0.00027392	0.00032185	0	0	0	0.00012842	0	0	0.00033213	4.56e-05	1.075	0.001597
RPS7	NP_001002.1	40S ribosomal protein S7 [Homo sapiens]	0	0.00524867	0	0	0	0	0	0	0	0	0.00016735	0.00042889	1.075	0.029021
TRIM32	NP_036342.2	E3 ubiquitin-protein ligase TRIM32 [Homo sapiens]	0	0	0	0	0	0	0	0	0	0	0.00012429	5.461e-05	1.072	0.036612
TP53	NP_001119584.1	0 genes:. 2 proteins in this group did not match any genes. NP_001119584.1:cellular tumor antigen p53 isoform a [Homo sapiens] ;NP_001263690.1:cellular tumor antigen p53 isoform g [Homo sapiens] ;	0	0	0	0	0	0	0	0	0	0	8.261e-05	0.00018147	1.066	0.036614
PANK4	NP_060686.2	pantothenate kinase 4 [Homo sapiens]	0	0	0	0	0	0	0	0	0	0	0.00010392	4.566e-05	1.064	0.025033
KPNB1	NP_002256.2	importin subunit beta-1 isoform 1 [Homo sapiens]	0.00010186	0	0.00089659	0.00031924	0	0	0	0	0	0.00017823	0.00033355	0.00010855	1.061	0.000283
CDKAL1	NP_060244.2	threonylcarbamoyladenosine tRNA methylthiotransferase [Homo sapiens]	0	0	0	0	0	0	0	0.00011563	0	0	8.411e-05	0.00012317	1.055	0.032929
SLC3A2	NP_001012680.1	0 genes:. 4 proteins in this group did not match any genes. NP_001012680.1:4F2 cell-surface antigen heavy chain isoform b [Homo sapiens] ;NP_001012682.1:4F2 cell-surface antigen heavy chain isoform e [Homo sapiens] ;NP_001013269.1:4F2 cell-surface antigen heavy chain isoform f [Homo sapiens] ;NP_002385.3:4F2 cell-surface antigen heavy chain isoform c [Homo sapiens] ;	0	0	0.00124471	0.00066478	0	0	0	0.00015915	0	0.00057735	0.0003087	0.00028256	1.048	0.000156
ERP44	NP_055866.1	endoplasmic reticulum resident protein 44 precursor [Homo sapiens]	0.0003663	0	0	0	0	0	0	0	0	0	0.00015993	0.00020494	1.037	0.020311
RPL18A	NP_000971.1	60S ribosomal protein L18a [Homo sapiens]	0	0	0.00121706	0	0	0	0	0	0	0	0.00036892	0.00040521	1.021	0.037913
SSBP1	NP_003134.1	single-stranded DNA-binding protein, mitochondrial precursor [Homo sapiens]	0.00040194	0	0.00144731	0.00056686	0	0.00088932	0	0.00045235	0	0	0.00043872	0.00080313	1.021	0.011092
RPS5	NP_001000.2	40S ribosomal protein S5 [Homo sapiens]	0.0005832	0	0	0	0	0	0	0	0	0	0.00047743	0.00023306	1.02	0.025505
PDCL	NP_005379.3	phosducin-like protein [Homo sapiens]	0	0	0	0	0	0	0	0	0	0	0.00016179	0.00015796	1.018	0.063284
TARDBP	NP_031401.1	TAR DNA-binding protein 43 [Homo sapiens]	0.00014369	0	0	0.0001351	0	0	0	0	0	0.00050284	0	0.00014355	1.015	0.033517
BOP1	NP_056016.1	ribosome biogenesis protein BOP1 [Homo sapiens]	0	0	0	0	0	0	0	0	0	0.00013953	0.0001088	0	1.012	0.051385
GRWD1	NP_113673.3	glutamate-rich WD repeat-containing protein 1 [Homo sapiens]	0	0	0	0.0001254	0	0	0	0.00030022	0	0	0.00025477	0.0001066	1.008	0.027468
MYBBP1A	NP_001099008.1	0 genes:. 2 proteins in this group did not match any genes. NP_001099008.1:myb-binding protein 1A isoform 1 [Homo sapiens] ;NP_055335.2:myb-binding protein 1A isoform 2 [Homo sapiens] ;	0	0	0	0	0	0	0	0	0	0	3.656e-05	3.569e-05	1.006	0.063283
PPIH	NP_006338.1	peptidyl-prolyl cis-trans isomerase H [Homo sapiens]	0	0	0	0	0	0	0	0	0	0	0.00018342	0.00033577	0.995	0.064284
YWHAQ	NP_006817.1	14-3-3 protein theta [Homo sapiens]	0.00036421	0	0	0	0	0	0	0	0	0	0.00013251	0.00033961	0.994	0.036615
EIF4A1	NP_001407.1	eukaryotic initiation factor 4A-I isoform 1 [Homo sapiens]	0.0007326	0	0.00211037	0.00266909	0	0	0.00102073	0.00089045	0.00117486	0.00141007	0.00131705	0.00105395	0.989	0
TRAFD1	NP_006691.1	TRAF-type zinc finger domain-containing protein 1 [Homo sapiens]	0	0	0	0	0	0	0	0	0	0	5.578e-05	0.00010212	0.989	0.064286
WDR36	NP_644810.1	WD repeat-containing protein 36 [Homo sapiens]	0	0	0	0	0	0	0	0	0	0	8.534e-05	2.5e-05	0.982	0.063288
RPS27	NP_001021.1	40S ribosomal protein S27 [Homo sapiens]	0	0	0.00170002	0	0	0	0	0	0	0	0.00096623	0.00042451	0.977	0.066314
CDC73	NP_078805.3	parafibromin [Homo sapiens]	0	0	0	0	0	0	0	0	0	0	9.171e-05	8.954e-05	0.974	0.059421
PCBP2	NP_001092090.1	poly(rC)-binding protein 2 isoform c [Homo sapiens]	8.986e-05	0	0.00043142	0.00016897	0	0	0.00017886	0.00040452	0.0003088	0.00039308	0.00017164	0.00024239	0.973	0.019538
GTF2I	NP_001157108.1	0 genes:. 5 proteins in this group did not match any genes. NP_001157108.1:general transcription factor II-I isoform 5 [Homo sapiens] ;NP_001509.3:general transcription factor II-I isoform 4 [Homo sapiens] ;NP_127492.1:general transcription factor II-I isoform 1 [Homo sapiens] ;NP_127493.1:general transcription factor II-I isoform 2 [Homo sapiens] ;NP_127494.1:general transcription factor II-I is…	0	0	0	0.00025788	0	0	0	6.859e-05	0	0	0.00014969	7.307e-05	0.968	0.01257
PIGT	NP_001171657.1	0 genes:. 3 proteins in this group did not match any genes. NP_001171657.1:GPI transamidase component PIG-T isoform 2 precursor [Homo sapiens] ;NP_001171659.1:GPI transamidase component PIG-T isoform 4 precursor [Homo sapiens] ;NP_057021.2:GPI transamidase component PIG-T isoform 1 precursor [Homo sapiens] ;	0	0	0	0	0	0	0	0	0	0	6.219e-05	0.00011385	0.965	0.064283
SMPD4	NP_001164554.1	0 genes:. 3 proteins in this group did not match any genes. NP_001164554.1:sphingomyelin phosphodiesterase 4 isoform 3 [Homo sapiens] ;NP_060221.2:sphingomyelin phosphodiesterase 4 isoform 1 [Homo sapiens] ;NP_060421.2:sphingomyelin phosphodiesterase 4 isoform 2 [Homo sapiens] ;	0	0	0	0	0	0	0	0	0	0	8.499e-05	4.667e-05	0.965	0.076062
DYNC1H1	NP_001367.2	cytoplasmic dynein 1 heavy chain 1 [Homo sapiens]	5.122e-05	0	0.00036884	7.825e-05	0	0	3.823e-05	0.00017292	0	2.24e-05	4.542e-05	0.00013048	0.96	0
RRBP1	NP_004578.2	ribosome-binding protein 1 [Homo sapiens]	0	0	0	0	0	0	0	0	0	0	3.323e-05	6.083e-05	0.96	0.080723
RANBP1	NP_001265569.1	0 genes:. 2 proteins in this group did not match any genes. NP_001265569.1:ran-specific GTPase-activating protein isoform 3 [Homo sapiens] ;NP_002873.1:ran-specific GTPase-activating protein isoform 2 [Homo sapiens] ;	0.0008923	0	0.00071401	0.00097878	0	0	0	0.00033474	0	0.00052044	0.00105512	0.00023773	0.954	0.006892
EIF5A	NP_001137232.1	0 genes:. 2 proteins in this group did not match any genes. NP_001137232.1:eukaryotic translation initiation factor 5A-1 isoform A [Homo sapiens] ;NP_001961.1:eukaryotic translation initiation factor 5A-1 isoform B [Homo sapiens] ;	0.00096989	0	0.0007761	0.00638336	0	0	0	0.00691314	0.00629574	0.00339419	0.00564613	0.00116279	0.949	0
TRMT2A	NP_892029.2	tRNA (uracil-5-)-methyltransferase homolog A isoform a [Homo sapiens]	0	0	0	0	0	0	0	0	0	0	7.792e-05	7.607e-05	0.949	0.072699
XRN2	NP_001304889.1	0 genes:. 2 proteins in this group did not match any genes. NP_001304889.1:5'-3' exoribonuclease 2 isoform 1 [Homo sapiens] ;NP_036387.2:5'-3' exoribonuclease 2 isoform 2 [Homo sapiens] ;	0	0	0	5.441e-05	0	0	0	6.512e-05	0	0	7.895e-05	4.625e-05	0.94	0.050548
NUP107	NP_065134.1	nuclear pore complex protein Nup107 [Homo sapiens]	0	0	0	0	0	0	0	0	0	0	8.774e-05	2.57e-05	0.938	0.065295
PSMD2	NP_002799.3	26S proteasome non-ATPase regulatory subunit 2 isoform 1 [Homo sapiens]	0	0	0.00039318	9.24e-05	0	0	0	0.0001106	0	0.00011463	0	0.00015709	0.933	0.018428
LUC7L2	NP_057103.2	putative RNA-binding protein Luc7-like 2 isoform 1 [Homo sapiens]	0	0	0.00054643	0.00021402	0	0	0	0	0	0	0.00016564	0.00018193	0.927	0.043499
PSMC2	NP_002794.1	26S protease regulatory subunit 7 isoform 1 [Homo sapiens]	0.00027477	0	0	0.00019375	0	0	0	0.00038654	0	0	0.00014995	0.00027451	0.923	0.01703
EEF1G	NP_001395.1	elongation factor 1-gamma [Homo sapiens]	0	0	0.00065355	0.00063994	0	0	0.00040642	0.0010724	0.00155932	0.00023819	0.00018573	0.00081599	0.908	7.4e-05
STUB1	NP_005852.2	E3 ubiquitin-protein ligase CHIP isoform a [Homo sapiens]	0.00049082	0	0	0	0	0	0	0	0	0.00034353	0.00021429	0.00019614	0.905	0.049722
RPL13	NP_150254.1	60S ribosomal protein L13 isoform 1 [Homo sapiens]	0.00028193	0	0	0.00039761	0	0	0	0	0	0	0.00046159	0.000169	0.902	0.051388
PDHB	NP_000916.2	0 genes:. 2 proteins in this group did not match any genes. NP_000916.2:pyruvate dehydrogenase E1 component subunit beta, mitochondrial isoform 1 precursor [Homo sapiens] ;NP_001302465.1:pyruvate dehydrogenase E1 component subunit beta, mitochondrial isoform 3 [Homo sapiens] ;	0	0	0.00099444	0.00031159	0	0	0	0	0	0	9.043e-05	0.00033109	0.894	0.02411
PPP1CA	NP_001008709.1	serine/threonine-protein phosphatase PP1-alpha catalytic subunit isoform 3 [Homo sapiens]	0	0	0	0	0	0	0	0	0	0	8.727e-05	0.00015686	0.879	0.101499
DIMT1	NP_055288.1	probable dimethyladenosine transferase [Homo sapiens]	0	0	0	0	0	0	0	0	0	0.00033255	0.00010372	0.00011393	0.862	0.124191
CHCHD4	NP_001091972.1	0 genes:. 2 proteins in this group did not match any genes. NP_001091972.1:mitochondrial intermembrane space import and assembly protein 40 isoform 1 [Homo sapiens] ;NP_653237.1:mitochondrial intermembrane space import and assembly protein 40 isoform 2 [Homo sapiens] ;	0	0	0	0.00039388	0	0	0	0	0	0.00073302	0.00034294	0.00025112	0.861	0.086846
FEN1	NP_004102.1	flap endonuclease 1 [Homo sapiens]	0	0	0	0	0	0	0	0	0	0	0.00012815	9.384e-05	0.844	0.094634
DLD	NP_000099.2	0 genes:. 2 proteins in this group did not match any genes. NP_000099.2:dihydrolipoyl dehydrogenase, mitochondrial isoform 1 precursor [Homo sapiens] ;NP_001276680.1:dihydrolipoyl dehydrogenase, mitochondrial isoform 3 [Homo sapiens] ;	0	0	0.00056111	0.00010988	0	0	0	0	0	0	9.567e-05	0.00014011	0.838	0.057555
CRKL	NP_005198.1	crk-like protein [Homo sapiens]	0.00029449	0	0.00164952	0.00184589	0	0	0.00117232	0.00066285	0	0.00154587	0.00117861	0.00015691	0.835	0.000562
MAD2L1	NP_002349.1	mitotic spindle assembly checkpoint protein MAD2A [Homo sapiens]	0	0	0	0	0	0	0	0	0	0.00076162	0	0.00017395	0.833	0.110194
PYGL	NP_001157412.1	0 genes:. 2 proteins in this group did not match any genes. NP_001157412.1:glycogen phosphorylase, liver form isoform 2 [Homo sapiens] ;NP_002854.3:glycogen phosphorylase, liver form isoform 1 [Homo sapiens] ;	0	0	0	0	0	0	0	0	0	0	7.987e-05	2.924e-05	0.833	0.120978
TMPO	NP_003267.1	thymopoietin isoform alpha [Homo sapiens]	0	0	0	0	0	0	0	0.0002894	9.819e-05	0	7.017e-05	0.00011418	0.832	0.058477
CBWD1	NP_060961.3	0 genes:. 2 proteins in this group did not match any genes. NP_060961.3:COBW domain-containing protein 1 isoform 1 [Homo sapiens] ;NP_742000.1:COBW domain-containing protein 2 [Homo sapiens] ;	0	0	0	0	0	0	0	0	0	0	0.00012329	9.028e-05	0.826	0.117827
UQCRC2	NP_003357.2	cytochrome b-c1 complex subunit 2, mitochondrial precursor [Homo sapiens]	0	0	0.00110332	0	0	0	0	0.00014779	0.00030085	0	7.167e-05	0.00026239	0.826	0.045756
DCTN1	NP_001128512.1	0 genes:. 6 proteins in this group did not match any genes. NP_001128512.1:dynactin subunit 1 isoform 3 [Homo sapiens] ;NP_001128513.1:dynactin subunit 1 isoform 4 [Homo sapiens] ;NP_001177765.1:dynactin subunit 1 isoform 5 [Homo sapiens] ;NP_001177766.1:dynactin subunit 1 isoform 6 [Homo sapiens] ;NP_004073.2:dynactin subunit 1 isoform 1 [Homo sapiens] ;NP_075408.1:dynactin subunit 1 isoform 2 […	0	0	0	0	0	0	0	0	0	0	2.591e-05	3.794e-05	0.825	0.114731
SLC25A1	NP_001243463.1	0 genes:. 2 proteins in this group did not match any genes. NP_001243463.1:tricarboxylate transport protein, mitochondrial isoform b [Homo sapiens] ;NP_005975.1:tricarboxylate transport protein, mitochondrial isoform a precursor [Homo sapiens] ;	0	0	0	0	0	0	0	0	0	0	0.00010209	0.00014951	0.823	0.120978
DCP1A	NP_001277133.1	0 genes:. 2 proteins in this group did not match any genes. NP_001277133.1:mRNA-decapping enzyme 1A isoform b [Homo sapiens] ;NP_060873.4:mRNA-decapping enzyme 1A isoform a [Homo sapiens] ;	0	0	0	0	0	0	0	0	0	0	0.00011936	4.37e-05	0.822	0.097337
ATAD3A	NP_001164006.1	ATPase family AAA domain-containing protein 3A isoform 2 [Homo sapiens]	0	0	0.00024369	9.544e-05	0	0	0	0.00022849	0	0	8.31e-05	0.00014199	0.82	0.064284
RPS13	NP_001008.1	40S ribosomal protein S13 [Homo sapiens]	0	0	0	0	0	0	0	0	0	0.00068933	0	0.00031487	0.819	0.114731
L3MBTL2	NP_113676.2	lethal(3)malignant brain tumor-like protein 2 [Homo sapiens]	0	0	0	0	0	0	0	0	0	0.00014764	6.907e-05	3.372e-05	0.817	0.116268
PUF60	NP_001129505.1	poly(U)-binding-splicing factor PUF60 isoform c [Homo sapiens]	0	0.00296001	0.00096862	0.00189687	0.0014558	0.00057392	0.00217993	0.00113527	0.00092441	0.00055473	0.00179314	0.00025339	0.817	2e-06
ADAR	NP_001102.2	0 genes:. 4 proteins in this group did not match any genes. NP_001102.2:double-stranded RNA-specific adenosine deaminase isoform a [Homo sapiens] ;NP_001180424.1:double-stranded RNA-specific adenosine deaminase isoform d [Homo sapiens] ;NP_056655.2:double-stranded RNA-specific adenosine deaminase isoform b [Homo sapiens] ;NP_056656.2:double-stranded RNA-specific adenosine deaminase isoform c [Hom…	0	0	0	0	0	0	0	0	0	8.49e-05	5.296e-05	0	0.808	0.122575
NOP58	NP_057018.1	nucleolar protein 58 [Homo sapiens]	0	0	0	0	0	0	0	0	0	0.00019676	0.00012274	0	0.798	0.120983
HNRNPH3	NP_001309372.1	heterogeneous nuclear ribonucleoprotein H3 isoform c [Homo sapiens]	0	0	0	0.00024675	0	0	0	0	0	0.00061228	9.549e-05	7.38e-05	0.795	0.098712
AURKB	NP_001271455.1	0 genes:. 3 proteins in this group did not match any genes. NP_001271455.1:aurora kinase B isoform 3 [Homo sapiens] ;NP_001300882.1:aurora kinase B isoform 5 [Homo sapiens] ;NP_004208.2:aurora kinase B isoform 1 [Homo sapiens] ;	0	0	0	0	0	0	0	0	0	0	9.41e-05	0.00013781	0.792	0.148262
IGF2BP1	NP_006537.3	insulin-like growth factor 2 mRNA-binding protein 1 isoform 1 [Homo sapiens]	0	0	0.00049498	0	0	0	0	0	0	0	0.00014066	6.18e-05	0.789	0.091978
H2AFX	NP_002096.1	histone H2AX [Homo sapiens]	0	0	0	0	0	0	0	0	0	0	0.00039163	0.00017758	0.787	0.142865
HLA-C	NP_002108.4	HLA class I histocompatibility antigen, Cw-1 alpha chain precursor [Homo sapiens]	0	0	0	0	0	0	0	0	0	0	0.00013305	9.743e-05	0.779	0.129109
SUB1	NP_006704.3	activated RNA polymerase II transcriptional coactivator p15 [Homo sapiens]	0	0	0	0	0	0.00103638	0	0.00131788	0	0.00163919	0.00051126	0.00018719	0.771	0.070516
ARF1	NP_001649.1	ADP-ribosylation factor 1 [Homo sapiens]	0	0	0.00118344	0	0	0	0	0.00036988	0	0	0.00035873	0.00026268	0.767	0.119395
HNRNPF	NP_004957.1	heterogeneous nuclear ribonucleoprotein F [Homo sapiens]	0.00057337	0	0.0013764	0.00039615	0	0	0.00042797	0.00146656	0.00049259	0.00028665	0.00034137	0.00070069	0.767	0.001909
CPSF3	NP_001308763.1	0 genes:. 4 proteins in this group did not match any genes. NP_001308763.1:cleavage and polyadenylation specificity factor subunit 3 isoform b [Homo sapiens] ;NP_001308764.1:cleavage and polyadenylation specificity factor subunit 3 isoform c [Homo sapiens] ;NP_001308765.1:cleavage and polyadenylation specificity factor subunit 3 isoform d [Homo sapiens] ;NP_057291.1:cleavage and polyadenylation s…	0	0	0.00022071	0.00043223	0	0	0	0.00025869	0	0.00024132	0.00027598	5.511e-05	0.755	0.031201
DDX3X	NP_001180345.1	ATP-dependent RNA helicase DDX3X isoform 2 [Homo sapiens]	0	0	0.00032406	0.00025384	0	0	0	0.00038994	0	0	0.00019646	0.00012588	0.754	0.033522
ICMT	NP_036537.1	protein-S-isoprenylcysteine O-methyltransferase [Homo sapiens]	0	0	0.00050282	0	0	0	0	0	0	0	0.00022863	8.371e-05	0.728	0.12582
COPA	NP_001091868.1	0 genes:. 2 proteins in this group did not match any genes. NP_001091868.1:coatomer subunit alpha isoform 1 [Homo sapiens] ;NP_004362.2:coatomer subunit alpha isoform 2 [Homo sapiens] ;	0	0	0.00017372	0.0001134	0	0	0	0.00043438	0.00011053	0	5.266e-05	0.00016388	0.727	0.023659
RPLP2	NP_000995.1	60S acidic ribosomal protein P2 [Homo sapiens]	0.00103455	0	0.0109847	0.00316129	0	0	0.00154441	0.00232864	0	0	0.00251904	0.0016124	0.726	0.00353
PTBP1	NP_002810.1	0 genes:. 3 proteins in this group did not match any genes. NP_002810.1:polypyrimidine tract-binding protein 1 isoform a [Homo sapiens] ;NP_114367.1:polypyrimidine tract-binding protein 1 isoform b [Homo sapiens] ;NP_114368.1:polypyrimidine tract-binding protein 1 isoform c [Homo sapiens] ;	0	0	0	0	0	0	0	0.00036058	0	0.00018687	0.000204	0	0.722	0.088108
TUBB4A	NP_001276052.1	tubulin beta-4A chain isoform 1 [Homo sapiens]	0.00035603	0	0	0.00092068	0	0	0.00051827	0.0008666	0	0.00194921	0.00038074	0	0.722	0.006302
TARS2	NP_079426.2	threonine--tRNA ligase, mitochondrial isoform a [Homo sapiens]	8.285e-05	0	0	0	0	0	0	0	0	0	4.522e-05	6.622e-05	0.72	0.159433
DHX15	NP_001349.2	pre-mRNA-splicing factor ATP-dependent RNA helicase DHX15 [Homo sapiens]	0	0	0.00017962	0	0	0	0	0	0	0	6.126e-05	4.485e-05	0.706	0.157544
P4HB	NP_000909.2	protein disulfide-isomerase precursor [Homo sapiens]	0.00017565	0	0.00056221	0.00121109	0	0.00025909	0	0	0	0	0.00051126	0.00016379	0.702	0.013927
CTH	NP_001177392.1	0 genes:. 3 proteins in this group did not match any genes. NP_001177392.1:cystathionine gamma-lyase isoform 3 [Homo sapiens] ;NP_001893.2:cystathionine gamma-lyase isoform 1 [Homo sapiens] ;NP_714964.2:cystathionine gamma-lyase isoform 2 [Homo sapiens] ;	0	0	0	0	0	0	0	0	0	0	8.704e-05	9.56e-05	0.701	0.17311
TUBGCP2	NP_001243546.1	0 genes:. 2 proteins in this group did not match any genes. NP_001243546.1:gamma-tubulin complex component 2 isoform 1 [Homo sapiens] ;NP_006650.1:gamma-tubulin complex component 2 isoform 2 [Homo sapiens] ;	0	0	0	0	0	0	0	0	0	0	5.236e-05	2.556e-05	0.698	0.165218
HGH1	NP_057542.2	protein HGH1 homolog [Homo sapiens]	0	0	0	0	0	0	0	0	0	0	8.324e-05	9.143e-05	0.695	0.198139
PQBP1	NP_001161461.1	0 genes:. 3 proteins in this group did not match any genes. NP_001161461.1:polyglutamine-binding protein 1 isoform 4 [Homo sapiens] ;NP_005701.1:polyglutamine-binding protein 1 isoform 1 [Homo sapiens] ;NP_652766.1:polyglutamine-binding protein 1 isoform 3 [Homo sapiens] ;	0	0	0	0	0	0	0	0	0	0.00039427	0.00018446	0	0.691	0.19598
FASN	NP_004095.4	fatty acid synthase [Homo sapiens]	5.923e-05	0.00040551	0.00017061	0.00015592	0	0	4.715e-05	0.00033328	0.00016282	4.145e-05	2.586e-05	0.00016568	0.69	0.001815
TCEB2	NP_009039.1	0 genes:. 2 proteins in this group did not match any genes. NP_009039.1:transcription elongation factor B polypeptide 2 isoform a [Homo sapiens] ;NP_996896.1:transcription elongation factor B polypeptide 2 isoform b [Homo sapiens] ;	0	0	0	0	0	0	0	0.00056736	0	0.00088211	0.00055026	0	0.689	0.157545
NUP188	NP_056169.1	nucleoporin NUP188 homolog [Homo sapiens]	5.102e-05	0	0	0	0	0	0	3.828e-05	0	0.00011903	0	2.039e-05	0.688	0.155661
TTK	NP_001160163.1	0 genes:. 2 proteins in this group did not match any genes. NP_001160163.1:dual specificity protein kinase TTK isoform 2 [Homo sapiens] ;NP_003309.2:dual specificity protein kinase TTK isoform 1 [Homo sapiens] ;	0	0	0	0	0	0	0	0	0	0	3.793e-05	4.166e-05	0.686	0.17513
DDX21	NP_001243839.1	0 genes:. 2 proteins in this group did not match any genes. NP_001243839.1:nucleolar RNA helicase 2 isoform 2 [Homo sapiens] ;NP_004719.2:nucleolar RNA helicase 2 isoform 1 [Homo sapiens] ;	0	0	0.00019972	7.822e-05	0	0	0	9.363e-05	0	0.00014558	0.00011351	0	0.677	0.139346
SNRPF	NP_003086.1	small nuclear ribonucleoprotein F [Homo sapiens]	0	0	0	0	0	0	0	0	0	0.00121033	0	0.00041464	0.674	0.195972
ABHD14B	NP_116139.1	protein ABHD14B isoform 1 [Homo sapiens]	0	0	0	0	0	0	0	0	0	0	0.0001546	0.0001698	0.668	0.189583
BRAT1	NP_689956.2	BRCA1-associated ATM activator 1 [Homo sapiens]	0	0	0	0	0	0	0	0	0	0	3.954e-05	4.343e-05	0.668	0.193833
HSPBP1	NP_001284529.1	0 genes:. 2 proteins in this group did not match any genes. NP_001284529.1:hsp70-binding protein 1 isoform 1 [Homo sapiens] ;NP_036399.3:hsp70-binding protein 1 isoform 2 [Homo sapiens] ;	0.00102817	0	0	0.00075955	0	0.00032499	0	0.00024796	0	0	0.00032064	0.00041088	0.665	0.021108
CBS	NP_001308001.1	0 genes:. 2 proteins in this group did not match any genes. NP_001308001.1:cystathionine beta-synthase isoform 2 [Homo sapiens] ;NP_001308002.1:cystathionine beta-synthase-like protein [Homo sapiens] ;	0	0	0	0	0	0	0	0	0	0	7.279e-05	7.995e-05	0.664	0.202491
RPS24	NP_001017.1	0 genes:. 5 proteins in this group did not match any genes. NP_001017.1:40S ribosomal protein S24 isoform c [Homo sapiens] ;NP_001135755.1:40S ribosomal protein S24 isoform e [Homo sapiens] ;NP_001135756.1:40S ribosomal protein S24 isoform b [Homo sapiens] ;NP_001135757.1:40S ribosomal protein S24 isoform d [Homo sapiens] ;NP_148982.1:40S ribosomal protein S24 isoform a [Homo sapiens] ;	0	0	0.00214739	0	0	0	0	0	0	0	0.00036615	0.00035748	0.664	0.157539
PPP2R1A	NP_055040.2	serine/threonine-protein phosphatase 2A 65 kDa regulatory subunit A alpha isoform [Homo sapiens]	0	0	0.00060612	0.00042731	0	0	0	0	0	0.00026508	0.0001378	0.00012108	0.661	0.056642
ESD	NP_001975.1	S-formylglutathione hydrolase [Homo sapiens]	0	0	0	0	0	0	0	0	0	0	0.00011512	0.00012645	0.66	0.198129
MDN1	NP_055426.1	midasin [Homo sapiens]	0	0	0	0	0	0	0	0	0	0	5.8e-06	6.37e-06	0.659	0.20031
SSR4	NP_001191455.1	0 genes:. 3 proteins in this group did not match any genes. NP_001191455.1:translocon-associated protein subunit delta isoform 1 precursor [Homo sapiens] ;NP_001191456.1:translocon-associated protein subunit delta isoform 3 precursor [Homo sapiens] ;NP_006271.1:translocon-associated protein subunit delta isoform 2 precursor [Homo sapiens] ;	0.0003233	0	0.0007761	0	0	0	0	0	0.00074068	0	0.0004411	0.0001292	0.659	0.14645
UBR2	NP_056070.1	E3 ubiquitin-protein ligase UBR2 isoform 1 [Homo sapiens]	0	0	0	0	0	0	0	0	0	0	1.85e-05	2.032e-05	0.655	0.206901
EDC3	NP_079359.2	enhancer of mRNA-decapping protein 3 [Homo sapiens]	0	0	0	0	0	0	0	0	0	0	9.586e-05	4.68e-05	0.649	0.19813
SF3B3	NP_036558.3	splicing factor 3B subunit 3 [Homo sapiens]	0	0	0.00041069	0	0	0	9.729e-05	0.00011002	0	8.553e-05	6.669e-05	4.883e-05	0.643	0.086839
MSI1	NP_002433.1	RNA-binding protein Musashi homolog 1 [Homo sapiens]	0	0	0	0	0	0	0	0	0	0	0.00013452	6.567e-05	0.64	0.213609
RPL26	NP_001302460.1	60S ribosomal protein L26 [Homo sapiens]	0	0	0	0	0	0	0	0	0	0	0.0002239	0.00024592	0.637	0.204682
CEPT1	NP_006081.1	choline/ethanolaminephosphotransferase 1 [Homo sapiens]	0	0	0	0	0	0	0	0.0002414	0	0.00025021	0.00015608	0	0.636	0.177147
UMPS	NP_000364.1	uridine 5'-monophosphate synthase [Homo sapiens]	0	0	0	0	0	0	0	0	0	0	0.00010145	4.953e-05	0.635	0.204687
PPM1G	NP_817092.1	protein phosphatase 1G [Homo sapiens]	0	0	0	0	0	0	0	0	0	0	8.919e-05	4.354e-05	0.632	0.211364
EEF1A1	NP_001393.1	elongation factor 1-alpha 1 [Homo sapiens]	0.00437782	0.00550997	0.00587279	0.00841378	0.00464559	0.00142446	0.0020503	0.00985387	0.00324486	0.0027036	0.00319733	0.00414218	0.63	0
HNRNPH2	NP_062543.1	heterogeneous nuclear ribonucleoprotein H2 [Homo sapiens]	0.00023185	0	0.00063609	0.00062991	0	0.00021985	0.00052741	0	0	0	0.00013557	0.00030869	0.616	0.066317
TUBA8	NP_001180343.1	tubulin alpha-8 chain isoform 2 [Homo sapiens]	3.883e-05	0.0011299	0.00027964	0.00524987	0.00067246	0.00120279	0.00056162	0.0004807	0.00079469	0.00132489	0.00207487	0	0.604	0.000702
C1QBP	NP_001203.1	complement component 1 Q subcomponent-binding protein, mitochondrial precursor [Homo sapiens]	0.00379704	0.00902697	0.00354472	0.00476004	0	0	0.00041987	0.00225535	0.00144983	0.00166099	0.00247519	0.00113805	0.595	0.000126
ELAVL1	NP_001410.2	ELAV-like protein 1 [Homo sapiens]	0	0	0.00043804	0	0	0	0	0	0	0	9.959e-05	0.00010938	0.586	0.206896
EPRS	NP_004437.2	bifunctional glutamate/proline--tRNA ligase [Homo sapiens]	3.934e-05	0	0.00014167	7.398e-05	0	0	0	6.642e-05	0	0	6.442e-05	2.358e-05	0.585	0.137608
RPLP1	NP_000994.1	60S acidic ribosomal protein P1 isoform 1 [Homo sapiens]	0.00052181	0	0.00332433	0.00318902	0	0	0	0.00117453	0.00239095	0.00273917	0.00158821	0.00025024	0.578	0.055738
RPL21	NP_000973.2	60S ribosomal protein L21 [Homo sapiens]	0	0	0.00312379	0	0	0	0	0	0	0.00065055	0.00020291	0.00037145	0.571	0.171124
LGMN	NP_005597.3	legumain preproprotein [Homo sapiens]	0.00020607	0	0	0.00012917	0	0	0	0	0.00031474	0	0.00011247	0.0001098	0.57	0.187477
PRDX6	NP_004896.1	peroxiredoxin-6 [Homo sapiens]	0.00066392	0.00681858	0.00063751	0.00024969	0	0	0	0	0	0	0.0002174	0.00031838	0.559	0.155661
PYCR2	NP_037460.2	pyrroline-5-carboxylate reductase 2 isoform 1 [Homo sapiens]	0	0	0.00044626	0	0	0	0	0.00094146	0	0	0.00010145	0.00029716	0.559	0.155658
PHGDH	NP_006614.2	D-3-phosphoglycerate dehydrogenase [Homo sapiens]	0.00055804	0.00573119	0.00321505	0.00299065	0	0	0.00022215	0.00081644	0.00063923	0.00039058	0.00085275	0.00082513	0.558	0.000945
RPL22	NP_000974.1	60S ribosomal protein L22 [Homo sapiens]	0	0	0	0	0	0	0	0.00052303	0	0	0.00025363	0.00027858	0.552	0.23678
CSTB	NP_000091.1	cystatin-B [Homo sapiens]	0.00212453	0	0	0.00085608	0	0	0	0	0	0	0.00099383	0.00036387	0.536	0.171119
NUP93	NP_055484.3	nuclear pore complex protein Nup93 isoform 1 [Homo sapiens]	7.263e-05	0	0.0004359	0.00023902	0	0	0	0.00036785	0	0	0.00013874	0.00011611	0.534	0.104338
PPIA	NP_066953.1	peptidyl-prolyl cis-trans isomerase A isoform 1 [Homo sapiens]	0.00252369	0.00617116	0.00216366	0.00203383	0	0	0	0.00162299	0	0	0.00196759	0.00036019	0.528	0.057557
NT5DC2	NP_001127703.1	5'-nucleotidase domain-containing protein 2 isoform 1 [Homo sapiens]	0.0001068	0	0	0	0	0	0	0	0	0	5.829e-05	6.402e-05	0.525	0.281306
TTC37	NP_055454.1	tetratricopeptide repeat protein 37 [Homo sapiens]	0	0	0	0	0	0	0	4.281e-05	0	0	2.076e-05	2.28e-05	0.524	0.234403
EIF3E	NP_001559.1	eukaryotic translation initiation factor 3 subunit E [Homo sapiens]	0	0	0	0	0	0	0	0.00030089	0.00045939	0	0.00010943	0.00010684	0.518	0.211362
CLTC	NP_001275582.1	0 genes:. 2 proteins in this group did not match any genes. NP_001275582.1:clathrin heavy chain 1 isoform 2 [Homo sapiens] ;NP_004850.1:clathrin heavy chain 1 isoform 1 [Homo sapiens] ;	0.00122233	0.00121291	0.00195619	0.00049968	0	0.00027437	0.00024682	0.00059811	0.00032468	0.00021698	0.00040606	0.000446	0.515	0.000112
SFXN4	NP_998814.1	sideroflexin-4 [Homo sapiens]	0	0	0	0	0	0	0	0	0	0	9.634e-05	7.054e-05	0.51	0.278741
IGF2R	NP_000867.2	cation-independent mannose-6-phosphate receptor precursor [Homo sapiens]	0	0	0	0	0	0	0	0	0	0	1.303e-05	9.54e-06	0.506	0.304739
MAPRE2	NP_001137298.1	0 genes:. 4 proteins in this group did not match any genes. NP_001137298.1:microtubule-associated protein RP/EB family member 2 isoform 2 [Homo sapiens] ;NP_001137299.1:microtubule-associated protein RP/EB family member 2 isoform 3 [Homo sapiens] ;NP_001243349.1:microtubule-associated protein RP/EB family member 2 isoform 4 [Homo sapiens] ;NP_055083.1:microtubule-associated protein RP/EB family m…	0	0	0	0	0	0	0	0	0	0	0.00011431	8.371e-05	0.506	0.29164
GTF3C1	NP_001273171.1	0 genes:. 2 proteins in this group did not match any genes. NP_001273171.1:general transcription factor 3C polypeptide 1 isoform 2 [Homo sapiens] ;NP_001511.2:general transcription factor 3C polypeptide 1 isoform 1 [Homo sapiens] ;	0	0	0	0	0	0	0	0	0	0	1.558e-05	1.141e-05	0.505	0.302109
RPS8	NP_001003.1	40S ribosomal protein S8 [Homo sapiens]	0.00028599	0	0.00137309	0.0002689	0	0	0	0	0	0	0.00039021	0.00011429	0.505	0.23678
RPS3	NP_001243731.1	40S ribosomal protein S3 isoform 1 [Homo sapiens]	0.00097921	0	0.0029383	0.00161116	0	0	0.00048726	0.00096428	0.00056084	0.00192756	0.00080161	0.00024457	0.496	0.060364
SMC4	NP_005487.3	structural maintenance of chromosomes protein 4 isoform 1 [Homo sapiens]	0	0	0	4.342e-05	0	0	0	0	0	0	3.781e-05	1.846e-05	0.492	0.278752
CRTAP	NP_006362.1	cartilage-associated protein precursor [Homo sapiens]	0	0	0	0.00069739	0	0	0	0.00025043	0	0.00025957	0.00028336	5.928e-05	0.49	0.179189
RPLP0	NP_444505.1	60S acidic ribosomal protein P0 [Homo sapiens]	0	0	0.00315335	0.00070575	0	0	0	0.00084477	0.00064488	0	0.00040966	0.00044995	0.486	0.086843
C11orf58	NP_055082.1	small acidic protein [Homo sapiens]	0	0	0	0	0	0	0	0	0	0.00056879	0.00017741	0	0.485	0.291638
YARS	NP_003671.1	tyrosine--tRNA ligase, cytoplasmic [Homo sapiens]	0	0	0	0	0	0	0	0	0	0	6.149e-05	4.502e-05	0.485	0.302109
CBX5	NP_036249.1	chromobox protein homolog 5 [Homo sapiens]	0	0	0	0	0	0	0	0	0	0	0.00016998	0.00012446	0.483	0.302109
NPM3	NP_008924.1	nucleoplasmin-3 [Homo sapiens]	0	0	0	0	0	0	0	0	0	0.00058477	0.00018239	0	0.479	0.310044
SNRPE	NP_003085.1	small nuclear ribonucleoprotein E isoform 1 [Homo sapiens]	0	0	0	0	0	0	0	0	0	0	0.00035288	0.0002584	0.479	0.302101
WDR77	NP_001303991.1	0 genes:. 3 proteins in this group did not match any genes. NP_001303991.1:methylosome protein 50 isoform 1 [Homo sapiens] ;NP_001303992.1:methylosome protein 50 isoform 3 [Homo sapiens] ;NP_077007.1:methylosome protein 50 isoform 2 [Homo sapiens] ;	0	0	0	0	0	0	0	0	0	0	9.171e-05	6.715e-05	0.478	0.302102
EIF3I	NP_003748.1	eukaryotic translation initiation factor 3 subunit I [Homo sapiens]	0	0	0	0	0	0	0	0	0	0	9.989e-05	7.315e-05	0.477	0.315367
CDC37	NP_008996.1	hsp90 co-chaperone Cdc37 [Homo sapiens]	0.00031475	0	0	0.00044389	0	0	0	0.00035422	0	0	0.00034355	6.289e-05	0.476	0.206903
FBXO3	NP_036307.2	0 genes:. 2 proteins in this group did not match any genes. NP_036307.2:F-box only protein 3 isoform 1 [Homo sapiens] ;NP_208385.1:F-box only protein 3 isoform 2 [Homo sapiens] ;	0	0	0	0	0	0	0	0	0	0	6.893e-05	5.047e-05	0.476	0.307389
HSD17B10	NP_004484.1	3-hydroxyacyl-CoA dehydrogenase type-2 isoform 1 [Homo sapiens]	0.00102564	0	0.00054713	0.00021429	0	0	0	0.00051301	0	0	0.00049755	0.00013662	0.476	0.177152
GLA	NP_000160.1	alpha-galactosidase A precursor [Homo sapiens]	0	0	0	0	0	0	0	0	0	0	7.568e-05	5.541e-05	0.474	0.310033
TAF6L	NP_006464.1	TAF6-like RNA polymerase II p300/CBP-associated factor-associated factor 65 kDa subunit 6L [Homo sapiens]	0	0	0	0	0	0	0	0	0	0	5.219e-05	3.822e-05	0.474	0.307382
TCP11L1	NP_060863.3	T-complex protein 11-like protein 1 [Homo sapiens]	0	0	0	0	0	0	0	0	0	0	6.378e-05	4.67e-05	0.473	0.312704
ILF2	NP_001254738.1	0 genes:. 2 proteins in this group did not match any genes. NP_001254738.1:interleukin enhancer-binding factor 2 isoform 2 [Homo sapiens] ;NP_004506.2:interleukin enhancer-binding factor 2 isoform 1 [Homo sapiens] ;	0	0	0	0	0	0	0	0	0	0	9.223e-05	6.754e-05	0.466	0.312705
PCNA	NP_872590.1	proliferating cell nuclear antigen [Homo sapiens]	0.00034188	0	0.0016414	0.00085717	0	0	0.0015878	0.00025651	0.00078324	0.00039881	0.00055975	0.00027325	0.462	0.130787
PDCD5	NP_004699.1	programmed cell death protein 5 [Homo sapiens]	0	0	0	0	0	0	0	0	0	0	0.00025972	0.00019018	0.462	0.328813
SLC35E1	NP_079157.3	solute carrier family 35 member E1 [Homo sapiens]	0	0	0	0	0	0	0	0	0	0	7.918e-05	5.798e-05	0.46	0.307383
FBXL12	NP_001303865.1	0 genes:. 3 proteins in this group did not match any genes. NP_001303865.1:F-box/LRR-repeat protein 12 isoform b [Homo sapiens] ;NP_001303871.1:F-box/LRR-repeat protein 12 isoform c [Homo sapiens] ;NP_060173.1:F-box/LRR-repeat protein 12 isoform a [Homo sapiens] ;	0	0	0	0	0	0	0	0	0	0.00035525	0	8.113e-05	0.456	0.31537
SMARCC1	NP_003065.3	SWI/SNF complex subunit SMARCC1 [Homo sapiens]	0	0	0	0	0	0	0	0	0	0	2.938e-05	2.151e-05	0.455	0.304745
RPL7A	NP_000963.1	60S ribosomal protein L7a [Homo sapiens]	0	0	0.0010737	0.00042053	0	0	0	0	0	0.00039131	0.00012205	0.00017874	0.453	0.256146
SRRT	NP_001122324.1	0 genes:. 4 proteins in this group did not match any genes. NP_001122324.1:serrate RNA effector molecule homolog isoform c [Homo sapiens] ;NP_001122325.1:serrate RNA effector molecule homolog isoform d [Homo sapiens] ;NP_001122326.1:serrate RNA effector molecule homolog isoform e [Homo sapiens] ;NP_056992.4:serrate RNA effector molecule homolog isoform a [Homo sapiens] ;	0	0	0	0	0	0	0	0	0	0	3.71e-05	2.717e-05	0.45	0.320723
SLC7A5	NP_003477.4	large neutral amino acids transporter small subunit 1 [Homo sapiens]	0	0	0	0	0	0	0	0	0	0	6.403e-05	4.689e-05	0.447	0.318046
YWHAE	NP_006752.1	14-3-3 protein epsilon [Homo sapiens]	0.00163297	0	0.00420005	0.00263202	0	0	0	0	0	0	0.00082755	0.00079242	0.442	0.077209
DPF2	NP_006259.1	zinc finger protein ubi-d4 [Homo sapiens]	0	0	0	0	0	0	0	0	0	0	8.303e-05	6.08e-05	0.437	0.326112
DKC1	NP_001135935.1	0 genes:. 3 proteins in this group did not match any genes. NP_001135935.1:H/ACA ribonucleoprotein complex subunit 4 isoform 2 [Homo sapiens] ;NP_001275676.1:H/ACA ribonucleoprotein complex subunit 4 isoform 3 [Homo sapiens] ;NP_001354.1:H/ACA ribonucleoprotein complex subunit 4 isoform 1 [Homo sapiens] ;	0	0	0	0	0	0	0	0	0	0	6.378e-05	4.67e-05	0.435	0.34789
PEX1	NP_000457.1	0 genes:. 3 proteins in this group did not match any genes. NP_000457.1:peroxisome biogenesis factor 1 isoform 1 [Homo sapiens] ;NP_001269606.1:peroxisome biogenesis factor 1 isoform 2 [Homo sapiens] ;NP_001269607.1:peroxisome biogenesis factor 1 isoform 3 [Homo sapiens] ;	0	0	0	0	0	0	0	0	0	0	2.53e-05	1.853e-05	0.435	0.339681
HNRNPH1	NP_005511.1	heterogeneous nuclear ribonucleoprotein H [Homo sapiens]	0.00023185	0	0	0.00218039	0	0.00021985	0.00092298	0.00043376	0	0.00089417	0.00030812	0.0003379	0.434	0.070523
PYCR1	NP_001269208.1	0 genes:. 3 proteins in this group did not match any genes. NP_001269208.1:pyrroline-5-carboxylate reductase 1, mitochondrial isoform 3 [Homo sapiens] ;NP_001269210.1:pyrroline-5-carboxylate reductase 1, mitochondrial isoform 5 [Homo sapiens] ;NP_008838.2:pyrroline-5-carboxylate reductase 1, mitochondrial isoform 1 [Homo sapiens] ;	0	0	0	0	0	0	0	0	0	0	0.00011273	8.254e-05	0.422	0.342404
EEF2	NP_001952.1	elongation factor 2 [Homo sapiens]	0.00041599	0	0.00091539	0.00162967	0	0	0.000345	0.00089733	0.0007942	0.00024263	0.00041622	0.00044331	0.417	0.018069
TUBB4B	NP_006079.1	tubulin beta-4B chain [Homo sapiens]	0.00086308	0	0.0036571	0.00218117	0	0.00555634	0.0005765	0.00202614	0.0041753	0.00236224	0	0.00167749	0.404	0.006445
DLST	NP_001924.2	dihydrolipoyllysine-residue succinyltransferase component of 2-oxoglutarate dehydrogenase complex, mitochondrial isoform 1 precursor [Homo sapiens]	0	0	0	0.00012347	0	0	0	0	0	0.00022978	7.167e-05	0	0.393	0.356145
RPS2	NP_002943.2	40S ribosomal protein S2 [Homo sapiens]	0.00040605	0	0.0021932	0	0	0	0	0.00034274	0	0.00035525	0.0001662	0.0002434	0.393	0.239156
CTTN	NP_005222.2	src substrate cortactin isoform a [Homo sapiens]	0	0	0	0.00035592	0	0.00023931	0.00032292	0.00042603	0.00024779	0.00047313	0.0002066	0	0.388	0.220431
BAG3	NP_004272.2	BAG family molecular chaperone regulator 3 [Homo sapiens]	0.00031037	0	0	0.00034045	0	0	0	0	0	0	5.646e-05	0.0001447	0.369	0.278742
RPL29	NP_000983.1	60S ribosomal protein L29 [Homo sapiens]	0	0	0.00089812	0.00035176	0	0	0	0.00042106	0	0.00065464	0.00020418	0.00014951	0.364	0.342406
RPL5	NP_000960.2	60S ribosomal protein L5 [Homo sapiens]	0	0	0.00168285	0.00084743	0	0	0	0	0	0	0.00032793	0.00016008	0.363	0.271128
GMPS	NP_003866.1	GMP synthase [glutamine-hydrolyzing] [Homo sapiens]	0	0	0	8.071e-05	0	0	0	0	0	0	4.685e-05	3.43e-05	0.357	0.375552
ABCE1	NP_002931.2	ATP-binding cassette sub-family E member 1 [Homo sapiens]	0	0	0	0	0	0	0	0.00011177	0	0	5.42e-05	3.969e-05	0.354	0.375546
CDKN2A	NP_000068.1	cyclin-dependent kinase inhibitor 2A isoform p16INK4a [Homo sapiens]	0	0	0	0.00071706	0	0	0	0	0	0	0.00031217	0.00015239	0.353	0.361664
ATP5A1	NP_004037.1	ATP synthase subunit alpha, mitochondrial isoform a precursor [Homo sapiens]	0.00139843	0.00276196	0.00684312	0.00273078	0.00077623	0.00142806	0.00342581	0.00345032	0.00184834	0.00065879	0.00049901	0.00208493	0.352	0.002513
ATP2A2	NP_733765.1	sarcoplasmic/endoplasmic reticulum calcium ATPase 2 isoform b [Homo sapiens]	0	0	0.00061671	0.00029522	0	0.00012631	0.00022726	0.00028912	0.00013079	0.00014984	9.347e-05	0.00011407	0.351	0.181233
NUDC	NP_006591.1	nuclear migration protein nudC [Homo sapiens]	0	0	0	0.00016897	0	0	0	0	0	0	9.808e-05	7.182e-05	0.336	0.386715
PPP1CC	NP_001231903.1	serine/threonine-protein phosphatase PP1-gamma catalytic subunit isoform 2 [Homo sapiens]	0	0	0	0	0	0	0	0	0	0	8.831e-05	5.291e-05	0.318	0.406325
HNRNPK	NP_112552.1	0 genes:. 2 proteins in this group did not match any genes. NP_112552.1:heterogeneous nuclear ribonucleoprotein K isoform b [Homo sapiens] ;NP_112553.1:heterogeneous nuclear ribonucleoprotein K isoform a [Homo sapiens] ;	0.00096361	0	0.00092528	0.0007248	0	0.00071069	0	0.00050609	0.00044153	0.00067444	0.00052589	7.702e-05	0.316	0.17513
LARS	NP_001304893.1	0 genes:. 3 proteins in this group did not match any genes. NP_001304893.1:leucine--tRNA ligase, cytoplasmic isoform 3 [Homo sapiens] ;NP_057544.2:leucine--tRNA ligase, cytoplasmic isoform 2 [Homo sapiens] ;NP_064502.9:leucine--tRNA ligase, cytoplasmic isoform 1 [Homo sapiens] ;	0	0	0.00063187	7.424e-05	0	0	0	0.00020736	0	0	2.873e-05	9.467e-05	0.301	0.289043
RCC2	NP_061185.1	protein RCC2 [Homo sapiens]	0	0	0	0	0	0.00050429	0.0007939	0.00057714	0	0.0001994	0.00021768	6.831e-05	0.299	0.304747
HMGB1	NP_002119.1	high mobility group protein B1 [Homo sapiens]	0	0	0	0.00039021	0	0	0.00413039	0.00389235	0.0031694	0.0014524	0.00083051	0.00049756	0.273	0.220427
P4HA1	NP_000908.2	0 genes:. 3 proteins in this group did not match any genes. NP_000908.2:prolyl 4-hydroxylase subunit alpha-1 isoform 1 precursor [Homo sapiens] ;NP_001136067.1:prolyl 4-hydroxylase subunit alpha-1 isoform 2 precursor [Homo sapiens] ;NP_001136068.1:prolyl 4-hydroxylase subunit alpha-1 isoform 3 precursor [Homo sapiens] ;	0	0	0	0	0	0	0	0.00031343	0	0	6.08e-05	6.678e-05	0.272	0.406331
TXN	NP_003320.2	thioredoxin isoform 1 [Homo sapiens]	0.0067985	0	0	0.00133168	0	0.00376056	0	0.00159401	0.00324486	0	0.00200975	0.00079242	0.253	0.246368
GPRASP2	NP_612446.1	G-protein coupled receptor-associated sorting protein 2 [Homo sapiens]	0	0	0	0	0	0	0	0	0	0	3.874e-05	1.418e-05	0.245	0.45124
RANGAP1	NP_002874.1	ran GTPase-activating protein 1 [Homo sapiens]	0	0	0.00024327	0	0	0	0	0.00011405	0	0	5.531e-05	4.05e-05	0.226	0.45124
HTT	NP_002102.4	huntingtin [Homo sapiens]	0	0	0	0	0	0	0	3.194e-05	0	0	1.033e-05	7.56e-06	0.204	0.456831
ACTC1	NP_005150.1	actin, alpha cardiac muscle 1 precursor [Homo sapiens]	0	0.0018006	0.00056818	0.0006676	0	0	0.00369033	0.00119868	0.00135561	0	8.611e-05	0.00069567	0.197	0.294242
XPO1	NP_003391.1	exportin-1 [Homo sapiens]	0	0	0.00133335	0.000235	0	0	0	0.00021879	0	0	0.00012125	8.879e-05	0.183	0.369988
NDUFS1	NP_001186910.1	0 genes:. 5 proteins in this group did not match any genes. NP_001186910.1:NADH-ubiquinone oxidoreductase 75 kDa subunit, mitochondrial isoform 2 precursor [Homo sapiens] ;NP_001186911.1:NADH-ubiquinone oxidoreductase 75 kDa subunit, mitochondrial isoform 3 [Homo sapiens] ;NP_001186912.1:NADH-ubiquinone oxidoreductase 75 kDa subunit, mitochondrial isoform 4 [Homo sapiens] ;NP_001186913.1:NADH-ubi…	0	0	0	0	0	0	0	0.00043599	0	0	4.698e-05	6.881e-05	0.135	0.476301
STRAP	NP_009109.3	serine-threonine kinase receptor-associated protein [Homo sapiens]	0.00042491	0	0.00081601	0.0002397	0	0	0.0003383	0.00019128	0	0.00044609	0.00018552	0	0.129	0.479067
SMU1	NP_060695.2	WD40 repeat-containing protein SMU1 [Homo sapiens]	0	0	0	0.00065416	0	0	0	0.0001305	0	0	6.329e-05	0.00011585	0.12	0.484591
VPS4B	NP_004860.2	vacuolar protein sorting-associated protein 4B [Homo sapiens]	0	0	0	6.298e-05	0	0	0	0.00011309	0.00015347	0	3.656e-05	4.819e-05	0.119	0.514604
MCM3	NP_002379.3	DNA replication licensing factor MCM3 isoform 1 [Homo sapiens]	0.00034869	0	0.00025112	6.557e-05	0	0	0.00020821	0.00039243	0.00023966	0	0.00017127	4.18e-05	0.111	0.465191
ST13	NP_001265518.1	0 genes:. 2 proteins in this group did not match any genes. NP_001265518.1:hsc70-interacting protein isoform 2 [Homo sapiens] ;NP_003923.2:hsc70-interacting protein isoform 1 [Homo sapiens] ;	0	0	0	0.00038949	0	0	0	0.00037297	0	0	0.00013565	6.622e-05	0.089	0.514603
DCTPP1	NP_077001.1	dCTP pyrophosphatase 1 [Homo sapiens]	0.0022745	0	0.00084001	0	0	0	0	0	0	0	0.00019097	0.0003496	0.065	0.525333
PHB	NP_002625.1	prohibitin isoform 1 [Homo sapiens]	0.0004374	0	0.00288753	0.00164501	0	0	0	0.0007384	0.00075157	0	0.00011936	0.00052439	0.018	0.556781
HCFC1	NP_005325.2	host cell factor 1 [Homo sapiens]	0	0	0	2.748e-05	0	0	0	8.225e-05	0	0	1.595e-05	1.168e-05	0.013	0.564444
RPL12	NP_000967.1	60S ribosomal protein L12 [Homo sapiens]	0.00036053	0.0154279	0.00519279	0.00033897	0	0	0	0	0	0	0.0004919	0.00021611	-0.006	0.577024
ATP1A1	NP_000692.2	0 genes:. 2 proteins in this group did not match any genes. NP_000692.2:sodium/potassium-transporting ATPase subunit alpha-1 isoform a [Homo sapiens] ;NP_001153705.1:sodium/potassium-transporting ATPase subunit alpha-1 isoform c [Homo sapiens] ;	0.00026167	0.00348372	0.00132611	0.00049206	0	0.00032165	0.00086807	0.00078532	0.00073271	0.00025437	0.00019041	0.00022076	-0.023	0.606116
PCBP1	NP_006187.2	poly(rC)-binding protein 1 [Homo sapiens]	0.0003342	0	0.00421185	0.00384914	0	0.00277289	0.00315967	0.00507754	0.00229693	0.00190049	0.00145911	0.00036727	-0.04	0.650677
YWHAZ	NP_663723.1	14-3-3 protein zeta/delta [Homo sapiens]	0.00036421	0	0.0008743	0.00148387	0	0	0	0.00040989	0	0	0.00013251	0.00029109	-0.046	0.606116
SKIV2L2	NP_056175.3	superkiller viralicidic activity 2-like 2 [Homo sapiens]	0	0	0.00034261	0.00040257	0	0	0	0.0001285	0	0	7.789e-05	4.563e-05	-0.049	0.608465
SSR3	NP_001295126.1	0 genes:. 2 proteins in this group did not match any genes. NP_001295126.1:translocon-associated protein subunit gamma isoform 1 [Homo sapiens] ;NP_009038.1:translocon-associated protein subunit gamma isoform 2 [Homo sapiens] ;	0	0	0.00144244	0.00056495	0	0	0	0	0	0	0.00016397	0.00012006	-0.049	0.598996
PHB2	NP_001138303.1	prohibitin-2 isoform 1 [Homo sapiens]	0.00059686	0	0.00238799	0.00177705	0	0	0	0.00134344	0.0006837	0.00069624	0.00038003	0.00023852	-0.051	0.620028
KRT77	NP_778253.2	keratin, type II cytoskeletal 1b [Homo sapiens]	0	0	0.00012406	4.861e-05	0	0	0	0	0	0	0	0	-0.057	0.5966
MCCC2	NP_071415.1	methylcrotonoyl-CoA carboxylase beta chain, mitochondrial [Homo sapiens]	0.00021132	0	0.00025364	0.00019869	0	0	0	0.00023783	0	0	8.65e-05	4.222e-05	-0.072	0.61774
KRT78	NP_001287743.1	keratin, type II cytoskeletal 78 isoform 2 [Homo sapiens]	0	0	0.00017861	0	0	0	0	0	0	0	0	0	-0.084	0.606116
NDC1	NP_001162023.1	0 genes:. 2 proteins in this group did not match any genes. NP_001162023.1:nucleoporin NDC1 isoform 2 [Homo sapiens] ;NP_060557.3:nucleoporin NDC1 isoform 1 [Homo sapiens] ;	0	0	0.00011262	0	0	0	0	0	0	0	0	0	-0.091	0.608465
RBBP4	NP_001128728.1	histone-binding protein RBBP4 isoform c [Homo sapiens]	0	0	9.154e-05	0	0	0	0.00011385	0	8.736e-05	0	0	0	-0.101	0.61544
RBBP7	NP_001185648.1	histone-binding protein RBBP7 isoform 1 [Homo sapiens]	0	0	7.612e-05	0	0	0	9.467e-05	0	7.265e-05	0	0	0	-0.101	0.613127
TRIM28	NP_005753.1	transcription intermediary factor 1-beta [Homo sapiens]	0.00060556	0	0.00051306	0.00026793	0	0	0.0001418	0.00024053	0.00024482	0	0.00017496	5.694e-05	-0.113	0.668949
GALK1	NP_000145.1	galactokinase [Homo sapiens]	0	0	0	0.00014268	0	0	0	0	0	0	0	0	-0.123	0.624565
HADHA	NP_000173.2	trifunctional enzyme subunit alpha, mitochondrial precursor [Homo sapiens]	0.00023389	0.00200179	0.00102937	0.00025656	0	0.0001725	0.00015518	0.00052646	0.00017862	0.00034105	0.00014892	3.116e-05	-0.125	0.676692
RBM4	NP_002887.2	RNA-binding protein 4 isoform 1 [Homo sapiens]	0	0	0.00019616	0	0	0	0	0	0	0	0	0	-0.126	0.622303
PSMB1	NP_002784.1	proteasome subunit beta type-1 [Homo sapiens]	0	0	0.00029627	0	0	0	0	0	0	0	0	0	-0.131	0.624565
DDX3Y	NP_001289481.1	ATP-dependent RNA helicase DDX3Y isoform 2 [Homo sapiens]	0	0	0	0	0	0	0	5.605e-05	0	0	0	0	-0.137	0.624565
MSN	NP_002435.1	moesin [Homo sapiens]	0	0	0	7.27e-05	0	0	0	0	0	0	0	0	-0.146	0.631273
SRSF3	NP_003008.1	serine/arginine-rich splicing factor 3 [Homo sapiens]	0.00036272	0	0	0	0	0	0	0	0	0	0	0	-0.146	0.633483
BZW2	NP_054757.1	basic leucine zipper and W2 domain-containing protein 2 [Homo sapiens]	0	0	0	0.00013349	0	0	0	0	0	0	0	0	-0.153	0.633483
LAMTOR1	NP_060377.1	ragulator complex protein LAMTOR1 [Homo sapiens]	0	0	0	0.00138958	0	0	0	0	0	0	0.00020165	0.00014766	-0.158	0.650678
WDR82	NP_079498.2	WD repeat-containing protein 82 [Homo sapiens]	0	0	0.00045624	0	0	0	0	0	0	0	0	0	-0.158	0.640033
MAVS	NP_001193420.1	0 genes:. 2 proteins in this group did not match any genes. NP_001193420.1:mitochondrial antiviral-signaling protein isoform 2 [Homo sapiens] ;NP_065797.2:mitochondrial antiviral-signaling protein isoform 1 [Homo sapiens] ;	0	0	0	0	0	0	0	0.00016779	0	0	0	0	-0.162	0.63568
CNOT1	NP_001252541.1	0 genes:. 2 proteins in this group did not match any genes. NP_001252541.1:CCR4-NOT transcription complex subunit 1 isoform c [Homo sapiens] ;NP_057368.3:CCR4-NOT transcription complex subunit 1 isoform a [Homo sapiens] ;	0	0	0	0	0	0	0	2.824e-05	0	0	0	0	-0.163	0.637863
CPSF7	NP_001129512.1	0 genes:. 3 proteins in this group did not match any genes. NP_001129512.1:cleavage and polyadenylation specificity factor subunit 7 isoform 2 [Homo sapiens] ;NP_001136037.1:cleavage and polyadenylation specificity factor subunit 7 isoform 3 [Homo sapiens] ;NP_079087.3:cleavage and polyadenylation specificity factor subunit 7 isoform 1 [Homo sapiens] ;	0	0	0	0	0	0	0	0.00014214	0	0	0	0	-0.164	0.637863
CNOT3	NP_055331.1	CCR4-NOT transcription complex subunit 3 [Homo sapiens]	0	0	0	0	0	0	0	8.891e-05	0	0	0	0	-0.166	0.637864
ACACA	NP_942131.1	0 genes:. 4 proteins in this group did not match any genes. NP_942131.1:acetyl-CoA carboxylase 1 isoform 1 [Homo sapiens] ;NP_942134.1:acetyl-CoA carboxylase 1 isoform 3 [Homo sapiens] ;NP_942135.1:acetyl-CoA carboxylase 1 isoform 4 [Homo sapiens] ;NP_942136.1:acetyl-CoA carboxylase 1 isoform 2 [Homo sapiens] ;	0	0	0	0	0	0	0	2.809e-05	0	0	0	0	-0.167	0.637864
MLEC	NP_001290556.1	0 genes:. 3 proteins in this group did not match any genes. NP_001290556.1:malectin isoform 2 [Homo sapiens] ;NP_001290557.1:malectin isoform 3 precursor [Homo sapiens] ;NP_055545.1:malectin isoform1 precursor [Homo sapiens] ;	0	0	0.00068326	0	0	0	0	0	0	0	0	0	-0.167	0.640034
STAT5B	NP_036580.2	signal transducer and activator of transcription 5B [Homo sapiens]	0	0	0	0	0	0	0	8.507e-05	0	0	0	0	-0.168	0.637863
SURF4	NP_001267717.1	0 genes:. 3 proteins in this group did not match any genes. NP_001267717.1:surfeit locus protein 4 isoform 2 [Homo sapiens] ;NP_001267718.1:surfeit locus protein 4 isoform 3 [Homo sapiens] ;NP_149351.1:surfeit locus protein 4 isoform 1 [Homo sapiens] ;	0	0	0.00056221	0	0	0	0	0	0	0	0	0	-0.169	0.637864
PREB	NP_037520.1	prolactin regulatory element-binding protein [Homo sapiens]	0	0	0.00034245	0	0	0	0	0	0	0	0	0	-0.171	0.637863
TMEM126A	NP_001231664.1	0 genes:. 2 proteins in this group did not match any genes. NP_001231664.1:transmembrane protein 126A isoform 2 [Homo sapiens] ;NP_115649.1:transmembrane protein 126A isoform 1 [Homo sapiens] ;	0	0	0.00114241	0	0	0	0	0	0	0	0	0	-0.171	0.64219
DNAJC9	NP_056005.1	dnaJ homolog subfamily C member 9 [Homo sapiens]	0	0	0.00054924	0	0	0	0	0	0	0	0	0	-0.173	0.644332
COX5B	NP_001853.2	cytochrome c oxidase subunit 5B, mitochondrial precursor [Homo sapiens]	0	0	0.00110699	0	0	0	0	0	0	0	0	0	-0.175	0.644332
OLA1	NP_037473.3	obg-like ATPase 1 isoform 1 [Homo sapiens]	0	0	0.00036061	0	0	0	0	0	0	0	0	0	-0.175	0.640034
ZNF24	NP_008896.2	zinc finger protein 24 isoform 1 [Homo sapiens]	0	0	0	0	0	0	0	0.00018192	0	0	0	0	-0.175	0.642189
EIF2S3	NP_001406.1	eukaryotic translation initiation factor 2 subunit 3 [Homo sapiens]	0	0	0	0	0	0	0	0.00014184	0	0	0	0	-0.178	0.64646
SLC1A5	NP_005619.1	neutral amino acid transporter B(0) isoform 1 [Homo sapiens]	0	0	0.0006599	0.00036184	0	0	0.00021886	0.0002475	0.00025191	0	6.001e-05	8.788e-05	-0.178	0.680476
EMC3	NP_060917.1	ER membrane protein complex subunit 3 [Homo sapiens]	0	0	0.00054713	0	0	0	0	0	0	0	0	0	-0.179	0.644332
GSR	NP_000628.2	0 genes:. 4 proteins in this group did not match any genes. NP_000628.2:glutathione reductase, mitochondrial isoform 1 precursor [Homo sapiens] ;NP_001182031.1:glutathione reductase, mitochondrial isoform 2 precursor [Homo sapiens] ;NP_001182032.1:glutathione reductase, mitochondrial isoform 3 precursor [Homo sapiens] ;NP_001182033.1:glutathione reductase, mitochondrial isoform 4 precursor [Homo …	0	0	0	0	0	0	0	0.00012825	0	0	0	0	-0.179	0.64219
CKAP4	NP_006816.2	cytoskeleton-associated protein 4 [Homo sapiens]	9.882e-05	0	0	0	0	0	0	0	0	0	0	0	-0.18	0.640033
CD2BP2	NP_006101.1	CD2 antigen cytoplasmic tail-binding protein 2 [Homo sapiens]	0	0	0	0	0	0	0	0.00019633	0	0	0	0	-0.181	0.644332
RAB2B	NP_001156852.1	ras-related protein Rab-2B isoform 2 [Homo sapiens]	0	0	0.00047251	0	0	0	0	0	0	0	0	0	-0.181	0.637863
RALA	NP_005393.2	ras-related protein Ral-A precursor [Homo sapiens]	0	0	0.00069321	0	0	0	0	0	0	0	0	0	-0.181	0.640033
KARS	NP_001123561.1	0 genes:. 2 proteins in this group did not match any genes. NP_001123561.1:lysine--tRNA ligase isoform 1 [Homo sapiens] ;NP_005539.1:lysine--tRNA ligase isoform 2 [Homo sapiens] ;	0	0	0.00022848	0	0	0	0	0	0	0	0	0	-0.182	0.646461
G3BP1	NP_938405.1	ras GTPase-activating protein-binding protein 1 [Homo sapiens]	0	0	0	0	0	0	0	0.00014367	0	0	0	0	-0.184	0.64219
RBM14-RBM4	NP_001185774.1	RBM14-RBM4 protein isoform 1 [Homo sapiens]	0	0	0.00021062	0	0	0	0	0	0	0	0	0	-0.184	0.644332
DDX42	NP_987095.1	ATP-dependent RNA helicase DDX42 [Homo sapiens]	0	0	0	0	0	0	0	7.137e-05	0	0	0	0	-0.185	0.644333
RPS20	NP_001014.1	0 genes:. 2 proteins in this group did not match any genes. NP_001014.1:40S ribosomal protein S20 isoform 2 [Homo sapiens] ;NP_001139699.1:40S ribosomal protein S20 isoform 1 [Homo sapiens] ;	0	0	0	0.00047	0	0	0	0	0	0	0	0	-0.186	0.644332
TMEM43	NP_077310.1	transmembrane protein 43 [Homo sapiens]	0	0	0.000357	0	0	0	0	0	0	0	0	0	-0.186	0.64219
EMC10	NP_778233.4	0 genes:. 2 proteins in this group did not match any genes. NP_778233.4:ER membrane protein complex subunit 10 isoform 1 precursor [Homo sapiens] ;NP_996261.1:ER membrane protein complex subunit 10 isoform 2 precursor [Homo sapiens] ;	0	0	0.00056221	0	0	0	0	0	0	0	0	0	-0.187	0.644332
NCEH1	NP_001139748.1	0 genes:. 3 proteins in this group did not match any genes. NP_001139748.1:neutral cholesterol ester hydrolase 1 isoform a [Homo sapiens] ;NP_001139750.1:neutral cholesterol ester hydrolase 1 isoform c [Homo sapiens] ;NP_065843.3:neutral cholesterol ester hydrolase 1 isoform b [Homo sapiens] ;	0	0	0.00031875	0	0	0	0	0	0	0	0	0	-0.187	0.644333
SRSF2	NP_003007.2	serine/arginine-rich splicing factor 2 [Homo sapiens]	0	0	0	0	0	0	0	0.00030293	0	0	0	0	-0.187	0.648576
PDCD2L	NP_115722.1	programmed cell death protein 2-like [Homo sapiens]	0	0	0	0	0	0	0	0.00018701	0	0	0	0	-0.188	0.644333
PIGK	NP_005473.1	GPI-anchor transamidase precursor [Homo sapiens]	0	0	0.00036152	0	0	0	0	0	0	0	0	0	-0.188	0.644332
TIMM8B	NP_036591.2	mitochondrial import inner membrane translocase subunit Tim8 B [Homo sapiens]	0	0	0	0.00057072	0	0	0	0	0	0	0	0	-0.188	0.642189
GEMIN5	NP_001239085.1	0 genes:. 2 proteins in this group did not match any genes. NP_001239085.1:gem-associated protein 5 isoform 2 [Homo sapiens] ;NP_056280.2:gem-associated protein 5 isoform 1 [Homo sapiens] ;	0	0	0	0	0	0	0	4.442e-05	0	0	0	0	-0.189	0.646461
SRRM2	NP_057417.3	serine/arginine repetitive matrix protein 2 [Homo sapiens]	0	0	0	2.032e-05	0	0	0	0	0	0	0	0	-0.189	0.644332
TCEB1	NP_005639.1	transcription elongation factor B polypeptide 1 isoform a [Homo sapiens]	0	0	0	0	0	0	0	0.00059775	0	0	0	0	-0.189	0.648577
COPS8	NP_006701.1	0 genes:. 2 proteins in this group did not match any genes. NP_006701.1:COP9 signalosome complex subunit 8 isoform 1 [Homo sapiens] ;NP_937832.1:COP9 signalosome complex subunit 8 isoform 2 [Homo sapiens] ;	0	0	0	0.00026761	0	0	0	0	0	0	0	0	-0.191	0.644332
VPS35	NP_060676.2	vacuolar protein sorting-associated protein 35 [Homo sapiens]	0	0	0	0	0	0	0	8.411e-05	0	0	0	0	-0.192	0.646461
HBB	NP_000509.1	0 genes:. 2 proteins in this group did not match any genes. NP_000509.1:hemoglobin subunit beta [Homo sapiens] ;NP_000510.1:hemoglobin subunit delta [Homo sapiens] ;	0	0	0.00097144	0	0	0	0	0	0	0	0	0	-0.193	0.648576
ACTN1	NP_001093.1	alpha-actinin-1 isoform b [Homo sapiens]	0	0	0.00016009	0	0	0	0	0	0	0	0	0	-0.194	0.650677
CUTA	NP_001014433.1	0 genes:. 3 proteins in this group did not match any genes. NP_001014433.1:protein CutA isoform 1 [Homo sapiens] ;NP_001014840.1:protein CutA isoform 3 precursor [Homo sapiens] ;NP_057005.1:protein CutA isoform 2 precursor [Homo sapiens] ;	0	0	0	0.00028248	0	0	0	0	0	0	0	0	-0.194	0.648576
CAPN2	NP_001139540.1	0 genes:. 2 proteins in this group did not match any genes. NP_001139540.1:calpain-2 catalytic subunit isoform 2 [Homo sapiens] ;NP_001739.2:calpain-2 catalytic subunit isoform 1 [Homo sapiens] ;	0	0	0	0	0	0	0	0.00010763	0	0	0	0	-0.195	0.648576
HCCS	NP_005324.3	cytochrome c-type heme lyase [Homo sapiens]	0	0	0.00053284	0	0	0	0	0	0	0	0	0	-0.195	0.644332
IKBKAP	NP_003631.2	elongator complex protein 1 isoform 1 [Homo sapiens]	0	0	0	0	0	0	0	5.026e-05	0	0	0	0	-0.195	0.650677
PPOX	NP_001116236.1	protoporphyrinogen oxidase [Homo sapiens]	0	0	0.00029937	0	0	0	0	0	0	0	0	0	-0.196	0.648577
RPL18	NP_000970.1	0 genes:. 2 proteins in this group did not match any genes. NP_000970.1:60S ribosomal protein L18 isoform 1 [Homo sapiens] ;NP_001257419.1:60S ribosomal protein L18 isoform 2 [Homo sapiens] ;	0	0	0.00075958	0	0	0	0	0	0	0	0	0	-0.196	0.652764
ZNF503	NP_116161.2	zinc finger protein 503 [Homo sapiens]	0	0	0	0	0	0	0	0.00010364	0	0	0	0	-0.196	0.650677
TRIM4	NP_148977.2	0 genes:. 2 proteins in this group did not match any genes. NP_148977.2:E3 ubiquitin-protein ligase TRIM4 isoform alpha [Homo sapiens] ;NP_149082.1:E3 ubiquitin-protein ligase TRIM4 isoform beta [Homo sapiens] ;	0	0	0.0002856	0	0	0	0	0	0	0	0	0	-0.197	0.648577
RAB10	NP_057215.3	ras-related protein Rab-10 [Homo sapiens]	0	0	0.00071401	0	0	0	0	0	0	0	0	0	-0.198	0.648576
SEC63	NP_009145.1	translocation protein SEC63 homolog [Homo sapiens]	0	0	0	7.359e-05	0	0	0	0	0	0	0	0	-0.198	0.648576
SRP68	NP_001247431.1	0 genes:. 2 proteins in this group did not match any genes. NP_001247431.1:signal recognition particle subunit SRP68 isoform 2 [Homo sapiens] ;NP_055045.2:signal recognition particle subunit SRP68 isoform 1 [Homo sapiens] ;	0	0	0.00024245	0	0	0	0	0	0	0	0	0	-0.198	0.650678
ATP5D	NP_001678.1	ATP synthase subunit delta, mitochondrial precursor [Homo sapiens]	0	0	0.00085001	0	0	0	0	0	0	0	0	0	-0.199	0.648576
HSP90AA1	NP_001017963.2	heat shock protein HSP 90-alpha isoform 1 [Homo sapiens]	0.00024696	0.0014904	0.00200658	0.00128079	0	0.00024897	0.00065857	0.00281195	0.00132188	0.00068891	0.00037734	0.00024046	-0.199	0.792542
RTN3	NP_001252518.1	0 genes:. 5 proteins in this group did not match any genes. NP_001252518.1:reticulon-3 isoform e [Homo sapiens] ;NP_001252519.1:reticulon-3 isoform f [Homo sapiens] ;NP_006045.1:reticulon-3 isoform a [Homo sapiens] ;NP_958831.1:reticulon-3 isoform b [Homo sapiens] ;NP_958832.1:reticulon-3 isoform c [Homo sapiens] ;	0	0	0	5.42e-05	0	0	0	0	0	0	0	0	-0.2	0.644332
FIS1	NP_057152.2	mitochondrial fission 1 protein [Homo sapiens]	0	0	0.00093948	0	0	0	0	0	0	0	0	0	-0.201	0.648576
HSPE1	NP_002148.1	10 kDa heat shock protein, mitochondrial [Homo sapiens]	0	0	0.00140002	0	0	0	0	0	0	0	0	0	-0.201	0.650678
MCTS1	NP_001131026.1	0 genes:. 2 proteins in this group did not match any genes. NP_001131026.1:malignant T-cell-amplified sequence 1 isoform 2 [Homo sapiens] ;NP_054779.1:malignant T-cell-amplified sequence 1 isoform 1 [Homo sapiens] ;	0	0	0	0.00030731	0	0	0	0	0	0	0	0	-0.201	0.652765
HIST4H4	NP_778224.1	histone H4 [Homo sapiens]	0	0	0.00138642	0	0	0	0	0	0	0	0	0	-0.202	0.648576
PRAF2	NP_009144.1	PRA1 family protein 2 [Homo sapiens]	0	0	0.00080226	0	0	0	0	0	0	0	0	0	-0.202	0.646461
B4GAT1	NP_006867.1	beta-1,4-glucuronyltransferase 1 [Homo sapiens]	0	0	0.0003441	0	0	0	0	0	0	0	0	0	-0.203	0.650678
VAMP2	NP_055047.2	vesicle-associated membrane protein 2 [Homo sapiens]	0	0	0.00123105	0	0	0	0	0	0	0	0	0	-0.204	0.650677
VAT1	NP_006364.2	synaptic vesicle membrane protein VAT-1 homolog [Homo sapiens]	0	0	0.00036336	0	0	0	0	0	0	0	0	0	-0.204	0.652764
DSC1	NP_004939.1	0 genes:. 2 proteins in this group did not match any genes. NP_004939.1:desmocollin-1 isoform Dsc1b precursor [Homo sapiens] ;NP_077739.1:desmocollin-1 isoform Dsc1a preproprotein [Homo sapiens] ;	0	0	0	0	0	0	0	7.97e-05	0	0	0	0	-0.205	0.650677
PDCD6	NP_001254485.1	0 genes:. 3 proteins in this group did not match any genes. NP_001254485.1:programmed cell death protein 6 isoform 2 [Homo sapiens] ;NP_001254487.1:programmed cell death protein 6 isoform 4 [Homo sapiens] ;NP_037364.1:programmed cell death protein 6 isoform 1 [Homo sapiens] ;	0	0	0.00075556	0	0	0	0	0	0	0	0	0	-0.205	0.650678
PRPS1	NP_002755.1	ribose-phosphate pyrophosphokinase 1 isoform 1 [Homo sapiens]	0	0	0	0.00017588	0	0	0	0	0	0	0	0	-0.205	0.648576
PI4KA	NP_477352.3	phosphatidylinositol 4-kinase alpha [Homo sapiens]	0	0	0	2.661e-05	0	0	0	0	0	0	0	0	-0.206	0.654838
PTCD3	NP_060422.4	pentatricopeptide repeat domain-containing protein 3, mitochondrial precursor [Homo sapiens]	0	0	0	0	0	0	0	9.717e-05	0	0	0	0	-0.206	0.654838
UQCRC1	NP_003356.2	cytochrome b-c1 complex subunit 1, mitochondrial precursor [Homo sapiens]	0	0	0.0002975	0	0	0	0	0	0	0	0	0	-0.206	0.650677
ARF4	NP_001651.1	ADP-ribosylation factor 4 [Homo sapiens]	0	0	0	0	0	0	0	0.00037194	0	0	0	0	-0.207	0.650677
KRT71	NP_258259.1	keratin, type II cytoskeletal 71 [Homo sapiens]	0	0	0	0	0	0	0	0.00012801	0	0	0	0	-0.207	0.650677
HECTD3	NP_078878.3	E3 ubiquitin-protein ligase HECTD3 [Homo sapiens]	0	0	0	6.496e-05	0	0	0	0	0	0	0	0	-0.208	0.656896
PLEC	NP_000436.2	0 genes:. 8 proteins in this group did not match any genes. NP_000436.2:plectin isoform 1c [Homo sapiens] ;NP_958780.1:plectin isoform 1f [Homo sapiens] ;NP_958781.1:plectin isoform 1e [Homo sapiens] ;NP_958782.1:plectin isoform 1 [Homo sapiens] ;NP_958783.1:plectin isoform 1d [Homo sapiens] ;NP_958784.1:plectin isoform 1b [Homo sapiens] ;NP_958785.1:plectin isoform 1g [Homo sapiens] ;NP_958786.1…	0	0	0	1.223e-05	0	0	0	0	0	0	0	0	-0.208	0.650678
ATP5B	NP_001677.2	ATP synthase subunit beta, mitochondrial precursor [Homo sapiens]	0.00016868	0.0230981	0.00715358	0.00285467	0	0	0.00044765	0.00132884	0.00051525	0	0.00055234	0.0005842	-0.209	0.793462
IPO7	NP_006382.1	importin-7 [Homo sapiens]	0	0	0	5.388e-05	0	0	0	0	0	0	0	0	-0.209	0.650678
RPL17	NP_001186273.1	0 genes:. 2 proteins in this group did not match any genes. NP_001186273.1:60S ribosomal protein L17 isoform a [Homo sapiens] ;NP_001186284.1:RPL17-C18orf32 protein isoform 1 [Homo sapiens] ;	0	0.00553392	0	0	0	0	0	0	0	0	0	0	-0.209	0.652764
ADRM1	NP_783163.1	proteasomal ubiquitin receptor ADRM1 isoform 1 [Homo sapiens]	0	0	0	0.00013742	0	0	0	0	0	0	0	0	-0.211	0.656897
FERMT2	NP_001128471.1	0 genes:. 3 proteins in this group did not match any genes. NP_001128471.1:fermitin family homolog 2 isoform 2 [Homo sapiens] ;NP_001128472.1:fermitin family homolog 2 isoform 3 [Homo sapiens] ;NP_006823.1:fermitin family homolog 2 isoform 1 [Homo sapiens] ;	8.659e-05	0	0	0	0	0	0	0	0	0	0	0	-0.211	0.654838
GIGYF2	NP_001096617.1	0 genes:. 3 proteins in this group did not match any genes. NP_001096617.1:PERQ amino acid-rich with GYF domain-containing protein 2 isoform a [Homo sapiens] ;NP_001096618.1:PERQ amino acid-rich with GYF domain-containing protein 2 isoform c [Homo sapiens] ;NP_056390.2:PERQ amino acid-rich with GYF domain-containing protein 2 isoform b [Homo sapiens] ;	0	0	0	0	0	0	0	5.072e-05	0	0	0	0	-0.212	0.652765
CALML5	NP_059118.2	calmodulin-like protein 5 [Homo sapiens]	0	0	0.00097809	0	0	0	0	0	0	0	0	0	-0.214	0.650678
HINT2	NP_115982.1	histidine triad nucleotide-binding protein 2, mitochondrial precursor [Homo sapiens]	0	0	0	0.00034313	0	0	0	0	0	0	0	0	-0.214	0.654837
PGM1	NP_001166289.1	0 genes:. 3 proteins in this group did not match any genes. NP_001166289.1:phosphoglucomutase-1 isoform 2 [Homo sapiens] ;NP_001166290.1:phosphoglucomutase-1 isoform 3 [Homo sapiens] ;NP_002624.2:phosphoglucomutase-1 isoform 1 [Homo sapiens] ;	0	0	0	0	0	0	0	0.00011543	0	0	0	0	-0.214	0.652765
RPS11	NP_001006.1	40S ribosomal protein S11 [Homo sapiens]	0	0	0	0	0	0	0.0007494	0	0	0	0	0	-0.214	0.652764
RFC4	NP_853551.1	replication factor C subunit 4 [Homo sapiens]	0	0	0	0.00015408	0	0	0	0	0	0	0	0	-0.215	0.650677
DDX5	NP_001307526.1	probable ATP-dependent RNA helicase DDX5 isoform b [Homo sapiens]	0	0	0.00023258	0	0	0	0	0	0	0	0	0	-0.216	0.654838
DOK7	NP_001243825.1	0 genes:. 3 proteins in this group did not match any genes. NP_001243825.1:protein Dok-7 isoform 3 [Homo sapiens] ;NP_001288000.1:protein Dok-7 isoform 4 [Homo sapiens] ;NP_775931.3:protein Dok-7 isoform 1 [Homo sapiens] ;	0	0	0	0	0	0	0.00061033	0	0	0	0	0	-0.216	0.652764
GNPAT	NP_001303279.1	0 genes:. 2 proteins in this group did not match any genes. NP_001303279.1:dihydroxyacetone phosphate acyltransferase isoform 2 [Homo sapiens] ;NP_055051.1:dihydroxyacetone phosphate acyltransferase isoform 1 [Homo sapiens] ;	0	0	0.0002307	0	0	0	0	0	0	0	0	0	-0.216	0.656896
HPRT1	NP_000185.1	hypoxanthine-guanine phosphoribosyltransferase [Homo sapiens]	0	0	0	0.00025656	0	0	0	0	0	0	0	0	-0.216	0.654837
BCKDHA	NP_000700.1	0 genes:. 2 proteins in this group did not match any genes. NP_000700.1:2-oxoisovalerate dehydrogenase subunit alpha, mitochondrial isoform 1 precursor [Homo sapiens] ;NP_001158255.1:2-oxoisovalerate dehydrogenase subunit alpha, mitochondrial isoform 2 precursor [Homo sapiens] ;	0	0	0	0	0	0	0	0.00015045	0	0	0	0	-0.217	0.660972
CYB5R1	NP_057327.2	NADH-cytochrome b5 reductase 1 [Homo sapiens]	0	0	0.0004682	0	0	0	0	0	0	0	0	0	-0.217	0.652765
USP19	NP_001186089.1	0 genes:. 3 proteins in this group did not match any genes. NP_001186089.1:ubiquitin carboxyl-terminal hydrolase 19 isoform 1 [Homo sapiens] ;NP_001186090.1:ubiquitin carboxyl-terminal hydrolase 19 isoform 2 [Homo sapiens] ;NP_001186091.1:ubiquitin carboxyl-terminal hydrolase 19 isoform 3 [Homo sapiens] ;	0	0	0	3.942e-05	0	0	0	0	0	0	0	0	-0.218	0.654838
RPS26	NP_001020.2	40S ribosomal protein S26 [Homo sapiens]	0	0	0.00124175	0	0	0	0	0	0	0	0	0	-0.219	0.652764
TUBB3	NP_006077.2	tubulin beta-3 chain isoform 1 [Homo sapiens]	0	0	0	0	0	0	0.00026312	0	0	0	0	0	-0.219	0.654837
CHCHD2	NP_001307256.1	0 genes:. 2 proteins in this group did not match any genes. NP_001307256.1:coiled-coil-helix-coiled-coil-helix domain-containing protein 2 precursor isoform 1 [Homo sapiens] ;NP_057223.1:coiled-coil-helix-coiled-coil-helix domain-containing protein 2 precursor isoform 2 [Homo sapiens] ;	0	0	0	0.00033292	0	0	0	0	0	0	0	0	-0.22	0.654837
SNRPA1	NP_003081.2	U2 small nuclear ribonucleoprotein A' [Homo sapiens]	0	0	0.00056001	0	0	0	0	0	0	0	0	0	-0.22	0.656896
RRM2	NP_001025.1	0 genes:. 2 proteins in this group did not match any genes. NP_001025.1:ribonucleoside-diphosphate reductase subunit M2 isoform 2 [Homo sapiens] ;NP_001159403.1:ribonucleoside-diphosphate reductase subunit M2 isoform 1 [Homo sapiens] ;	0	0	0	0	0	0	0	0.0001721	0	0	0	0	-0.221	0.656896
UBE2E1	NP_001189405.1	0 genes:. 2 proteins in this group did not match any genes. NP_001189405.1:ubiquitin-conjugating enzyme E2 E1 isoform 3 [Homo sapiens] ;NP_003332.1:ubiquitin-conjugating enzyme E2 E1 isoform 1 [Homo sapiens] ;	0	0	0	0	0	0	0	0.00041843	0	0	0	0	-0.221	0.660971
ARFGAP1	NP_001268411.1	0 genes:. 5 proteins in this group did not match any genes. NP_001268411.1:ADP-ribosylation factor GTPase-activating protein 1 isoform c [Homo sapiens] ;NP_001268412.1:ADP-ribosylation factor GTPase-activating protein 1 isoform d [Homo sapiens] ;NP_001268413.1:ADP-ribosylation factor GTPase-activating protein 1 isoform e [Homo sapiens] ;NP_060679.1:ADP-ribosylation factor GTPase-activating protei…	0	0	0	0.00013879	0	0	0	0	0	0	0	0	-0.222	0.658941
ATP6	YP_003024031.1	ATP synthase F0 subunit 6 (mitochondrion) [Homo sapiens]	0	0	0.00063187	0	0	0	0	0	0	0	0	0	-0.222	0.656897
PRRC2C	NP_055987.2	protein PRRC2C [Homo sapiens]	0	0	0	0	0	0	0	2.377e-05	0	0	0	0	-0.222	0.658941
ANKRD26	NP_001242982.1	0 genes:. 2 proteins in this group did not match any genes. NP_001242982.1:ankyrin repeat domain-containing protein 26 isoform 2 [Homo sapiens] ;NP_055730.2:ankyrin repeat domain-containing protein 26 isoform 1 [Homo sapiens] ;	0	0	0	0	0	0	0	3.917e-05	0	0	0	0	-0.223	0.658941
HNRNPAB	NP_004490.2	0 genes:. 2 proteins in this group did not match any genes. NP_004490.2:heterogeneous nuclear ribonucleoprotein A/B isoform b [Homo sapiens] ;NP_112556.2:heterogeneous nuclear ribonucleoprotein A/B isoform a [Homo sapiens] ;	0	0	0.00050106	0	0	0	0	0	0	0	0	0	-0.223	0.656896
RNPEP	NP_001306111.1	0 genes:. 3 proteins in this group did not match any genes. NP_001306111.1:aminopeptidase B isoform b precursor [Homo sapiens] ;NP_001306113.1:aminopeptidase B isoform c [Homo sapiens] ;NP_064601.3:aminopeptidase B isoform a [Homo sapiens] ;	0	0	0	0	0	0	0	0.00012899	0	0	0	0	-0.223	0.660971
SLC27A4	NP_005085.2	long-chain fatty acid transport protein 4 [Homo sapiens]	0	0	0.00022209	0	0	0	0	0	0	0	0	0	-0.223	0.658941
NELFB	NP_056271.3	negative elongation factor B [Homo sapiens]	0	0	0	0	0	0	0	0.00010661	0	0	0	0	-0.225	0.652764
SLC12A2	NP_001037.1	0 genes:. 2 proteins in this group did not match any genes. NP_001037.1:solute carrier family 12 member 2 isoform 1 [Homo sapiens] ;NP_001243390.1:solute carrier family 12 member 2 isoform 2 [Homo sapiens] ;	0	0	0.00011782	0	0	0	0	0	0	0	0	0	-0.225	0.654837
AKR7A2	NP_001307908.1	0 genes:. 2 proteins in this group did not match any genes. NP_001307908.1:aflatoxin B1 aldehyde reductase member 2 isoform 2 [Homo sapiens] ;NP_003680.2:aflatoxin B1 aldehyde reductase member 2 isoform 1 [Homo sapiens] ;	0	0	0.00044075	0	0	0	0	0	0	0	0	0	-0.226	0.660971
EIF3M	NP_001294858.1	0 genes:. 2 proteins in this group did not match any genes. NP_001294858.1:eukaryotic translation initiation factor 3 subunit M isoform 2 [Homo sapiens] ;NP_006351.2:eukaryotic translation initiation factor 3 subunit M isoform 1 [Homo sapiens] ;	0	0	0.00059009	0	0	0	0	0	0	0	0	0	-0.226	0.664989
ATIC	NP_004035.2	bifunctional purine biosynthesis protein PURH [Homo sapiens]	0	0	0.00024122	0	0	0	0	0	0	0	0	0	-0.227	0.654838
IPO11	NP_001128251.1	0 genes:. 2 proteins in this group did not match any genes. NP_001128251.1:importin-11 isoform 1 [Homo sapiens] ;NP_057422.3:importin-11 isoform 2 [Homo sapiens] ;	0	0	0	0	0	0	0	6.596e-05	0	0	0	0	-0.227	0.658941
RHOT1	NP_001028738.1	0 genes:. 7 proteins in this group did not match any genes. NP_001028738.1:mitochondrial Rho GTPase 1 isoform 2 [Homo sapiens] ;NP_001028739.2:mitochondrial Rho GTPase 1 isoform 4 [Homo sapiens] ;NP_001028740.1:mitochondrial Rho GTPase 1 isoform 1 [Homo sapiens] ;NP_001275683.1:mitochondrial Rho GTPase 1 isoform 5 [Homo sapiens] ;NP_001275684.1:mitochondrial Rho GTPase 1 isoform 6 [Homo sapiens] …	0	0	0.00021669	0	0	0	0	0	0	0	0	0	-0.227	0.656896
STAT1	NP_009330.1	signal transducer and activator of transcription 1-alpha/beta isoform alpha [Homo sapiens]	0	0	0	0	0	0	0	8.926e-05	0	0	0	0	-0.227	0.654838
TMIE	NP_671729.2	transmembrane inner ear expressed protein precursor [Homo sapiens]	0	0	0	0.00035853	0	0	0	0	0	0	0	0	-0.227	0.656897
AGAP3	NP_114152.3	arf-GAP with GTPase, ANK repeat and PH domain-containing protein 3 isoform a [Homo sapiens]	0	0	0	0	0	0	0	7.349e-05	0	0	0	0	-0.228	0.660971
COX15	NP_001307903.1	0 genes:. 4 proteins in this group did not match any genes. NP_001307903.1:cytochrome c oxidase assembly protein COX15 homolog isoform 2 [Homo sapiens] ;NP_001307905.1:cytochrome c oxidase assembly protein COX15 homolog isoform 4 [Homo sapiens] ;NP_004367.2:cytochrome c oxidase assembly protein COX15 homolog isoform 2 [Homo sapiens] ;NP_510870.1:cytochrome c oxidase assembly protein COX15 homolog…	0	0	0	0.00014415	0	0	0	0	0	0	0	0	-0.228	0.654838
ESYT1	NP_001171725.1	0 genes:. 2 proteins in this group did not match any genes. NP_001171725.1:extended synaptotagmin-1 isoform 1 [Homo sapiens] ;NP_056107.1:extended synaptotagmin-1 isoform 2 [Homo sapiens] ;	0	0	0	5.021e-05	0	0	0	0	0	0	0	0	-0.229	0.65894
HECW1	NP_001273988.1	0 genes:. 2 proteins in this group did not match any genes. NP_001273988.1:E3 ubiquitin-protein ligase HECW1 isoform b [Homo sapiens] ;NP_055867.3:E3 ubiquitin-protein ligase HECW1 isoform a [Homo sapiens] ;	0	0	0	0	0	0	0	4.259e-05	0	0	0	0	-0.229	0.658941
RAB8A	NP_005361.2	ras-related protein Rab-8A [Homo sapiens]	0	0	0.00068986	0	0	0	0	0	0	0	0	0	-0.229	0.656896
SF3B5	NP_112577.1	splicing factor 3B subunit 5 [Homo sapiens]	0	0	0	0	0	0	0	0.00077847	0	0	0	0	-0.229	0.656896
CAPN1	NP_005177.2	calpain-1 catalytic subunit [Homo sapiens]	0	0	0	0	0	0	0	9.377e-05	0	0	0	0	-0.23	0.670907
TCEA1	NP_006747.1	0 genes:. 2 proteins in this group did not match any genes. NP_006747.1:transcription elongation factor A protein 1 isoform 1 [Homo sapiens] ;NP_958845.1:transcription elongation factor A protein 1 isoform 2 [Homo sapiens] ;	0	0	0	0	0	0	0	0.00022242	0	0	0	0	-0.23	0.658941
OSTC	NP_001254746.1	0 genes:. 3 proteins in this group did not match any genes. NP_001254746.1:oligosaccharyltransferase complex subunit OSTC isoform 2 [Homo sapiens] ;NP_001254747.1:oligosaccharyltransferase complex subunit OSTC isoform 3 [Homo sapiens] ;NP_067050.1:oligosaccharyltransferase complex subunit OSTC isoform 1 [Homo sapiens] ;	0	0	0.0017205	0	0	0	0	0	0	0	0	0	-0.231	0.656896
AP1G1	NP_001025178.1	0 genes:. 2 proteins in this group did not match any genes. NP_001025178.1:AP-1 complex subunit gamma-1 isoform a [Homo sapiens] ;NP_001119.3:AP-1 complex subunit gamma-1 isoform b [Homo sapiens] ;	0	0	0	0	0	0	0	8.115e-05	0	0	0	0	-0.232	0.65894
DNAJC19	NP_001177162.1	0 genes:. 2 proteins in this group did not match any genes. NP_001177162.1:mitochondrial import inner membrane translocase subunit TIM14 isoform 2 [Homo sapiens] ;NP_660304.1:mitochondrial import inner membrane translocase subunit TIM14 isoform 1 [Homo sapiens] ;	0	0	0.00156925	0	0	0	0	0	0	0	0	0	-0.232	0.662987
H1FX	NP_006017.1	histone H1x [Homo sapiens]	0	0	0	0.00026258	0	0	0	0	0	0	0	0	-0.232	0.660971
RHOG	NP_001656.2	rho-related GTP-binding protein RhoG precursor [Homo sapiens]	0	0	0.00074765	0	0	0	0	0	0	0	0	0	-0.232	0.660972
TPT1	NP_001273201.1	0 genes:. 2 proteins in this group did not match any genes. NP_001273201.1:translationally-controlled tumor protein isoform 1 [Homo sapiens] ;NP_003286.1:translationally-controlled tumor protein isoform 2 [Homo sapiens] ;	0	0	0	0	0	0	0	0.00033984	0	0	0	0	-0.232	0.660972
ABCD3	NP_002849.1	ATP-binding cassette sub-family D member 3 isoform a [Homo sapiens]	0	0	0	8.487e-05	0	0	0	0	0	0	0	0	-0.233	0.662987
PEX11B	NP_001171724.1	0 genes:. 2 proteins in this group did not match any genes. NP_001171724.1:peroxisomal membrane protein 11B isoform 2 [Homo sapiens] ;NP_003837.1:peroxisomal membrane protein 11B isoform 1 [Homo sapiens] ;	0	0	0.00058286	0	0	0	0	0	0	0	0	0	-0.233	0.656897
RPS3A	NP_000997.1	40S ribosomal protein S3a isoform 1 [Homo sapiens]	0.00022533	0	0.00054092	0	0	0	0	0	0	0	0	0	-0.234	0.660971
PSMD8	NP_002803.2	26S proteasome non-ATPase regulatory subunit 8 [Homo sapiens]	0	0	0.000408	0	0	0	0	0	0	0	0	0	-0.235	0.660972
SCD	NP_005054.3	acyl-CoA desaturase [Homo sapiens]	0	0	0.00039778	0	0	0	0	0	0	0	0	0	-0.235	0.660972
ZNF428	NP_872304.2	zinc finger protein 428 [Homo sapiens]	0	0	0	0	0	0	0	0.00035611	0	0	0	0	-0.235	0.662987
ZW10	NP_004715.1	centromere/kinetochore protein zw10 homolog [Homo sapiens]	0	0	0	0	0	0	0	8.594e-05	0	0	0	0	-0.235	0.660971
PAG1	NP_060910.3	phosphoprotein associated with glycosphingolipid-enriched microdomains 1 [Homo sapiens]	0	0	0	0.00012947	0	0	0	0	0	0	0	0	-0.236	0.660971
RPL30	NP_000980.1	60S ribosomal protein L30 [Homo sapiens]	0	0	0.00124175	0	0	0	0	0	0	0	0	0	-0.236	0.662987
RPL9	NP_001020092.1	60S ribosomal protein L9 [Homo sapiens]	0	0	0.00074376	0	0	0	0	0	0	0	0	0	-0.236	0.660971
ETFA	NP_000117.1	electron transfer flavoprotein subunit alpha, mitochondrial isoform a [Homo sapiens]	0	0	0.00042883	0	0	0	0	0	0	0	0	0	-0.237	0.662988
KHDRBS1	NP_001258807.1	0 genes:. 2 proteins in this group did not match any genes. NP_001258807.1:KH domain-containing, RNA-binding, signal transduction-associated protein 1 isoform 2 [Homo sapiens] ;NP_006550.1:KH domain-containing, RNA-binding, signal transduction-associated protein 1 isoform 1 [Homo sapiens] ;	0	0	0	0.00013844	0	0	0	0	0	0	0	0	-0.237	0.656896
NAA15	NP_476516.1	N-alpha-acetyltransferase 15, NatA auxiliary subunit [Homo sapiens]	0	0	0	0	0	0	0	7.731e-05	0	0	0	0	-0.237	0.660971
PAPPA	NP_002572.2	pappalysin-1 preproprotein [Homo sapiens]	0	0	0	3.438e-05	0	0	0	0	0	0	0	0	-0.237	0.660973
RFC2	NP_002905.2	0 genes:. 2 proteins in this group did not match any genes. NP_002905.2:replication factor C subunit 2 isoform 2 [Homo sapiens] ;NP_852136.1:replication factor C subunit 2 isoform 1 [Homo sapiens] ;	0	0.00318201	0	0	0	0	0	0	0	0	0	0	-0.237	0.662987
SDR39U1	NP_064580.2	epimerase family protein SDR39U1 isoform 1 [Homo sapiens]	0	0	0.00048738	0	0	0	0	0	0	0	0	0	-0.237	0.660971
SGTA	NP_003012.1	small glutamine-rich tetratricopeptide repeat-containing protein alpha [Homo sapiens]	0	0	0	0.00017869	0	0	0	0	0	0	0	0	-0.237	0.658942
CPNE9	NP_001295317.1	0 genes:. 5 proteins in this group did not match any genes. NP_001295317.1:copine-9 isoform 2 [Homo sapiens] ;NP_001300946.1:copine-5 isoform b [Homo sapiens] ;NP_065990.1:copine-5 isoform a [Homo sapiens] ;NP_705898.1:copine-8 [Homo sapiens] ;NP_705899.2:copine-9 isoform 1 [Homo sapiens] ;	0	0	0	0.00011119	0	0	0	0	0	0	0	0	-0.239	0.664988
PLK1	NP_005021.2	serine/threonine-protein kinase PLK1 [Homo sapiens]	9.865e-05	0	0	0	0	0	0	0	0	0	0	0	-0.239	0.660972
DAD1	NP_001335.1	dolichyl-diphosphooligosaccharide--protein glycosyltransferase subunit DAD1 [Homo sapiens]	0	0	0.00126373	0	0	0	0	0	0	0	0	0	-0.24	0.664989
HSD17B4	NP_001278957.1	peroxisomal multifunctional enzyme type 2 isoform 5 [Homo sapiens]	0	0	0.0002396	0	0	0	0	0	0	0	0	0	-0.241	0.656897
ITPA	NP_001311169.1	0 genes:. 2 proteins in this group did not match any genes. NP_001311169.1:inosine triphosphate pyrophosphatase isoform e [Homo sapiens] ;NP_258412.1:inosine triphosphate pyrophosphatase isoform a [Homo sapiens] ;	0	0	0	0	0	0	0	0.00048513	0	0	0	0	-0.241	0.660971
PYCRL	NP_075566.2	pyrroline-5-carboxylate reductase 3 [Homo sapiens]	0	0	0	0	0	0	0	0.00023409	0	0	0	0	-0.241	0.664989
RPL7	NP_000962.2	60S ribosomal protein L7 [Homo sapiens]	0	0	0.00057581	0	0	0	0	0	0	0	0	0	-0.241	0.666976
MTHFD2	NP_006627.2	bifunctional methylenetetrahydrofolate dehydrogenase/cyclohydrolase, mitochondrial precursor [Homo sapiens]	0.00016996	0	0	0	0	0	0	0	0	0	0	0	-0.242	0.660971
NUP214	NP_001305253.1	0 genes:. 2 proteins in this group did not match any genes. NP_001305253.1:nuclear pore complex protein Nup214 isoform 3 [Homo sapiens] ;NP_005076.3:nuclear pore complex protein Nup214 isoform 2 [Homo sapiens] ;	0	0.00048954	0	0	0	0	0	0	0	0	0	0	-0.242	0.66499
TERF2IP	NP_061848.2	telomeric repeat-binding factor 2-interacting protein 1 [Homo sapiens]	0	0	0	0.00014018	0	0	0	0	0	0	0	0	-0.242	0.662988
AAR2	NP_056326.2	protein AAR2 homolog [Homo sapiens]	0	0	0	0	0	0	0	0.00017434	0	0	0	0	-0.243	0.662988
CAP1	NP_006358.1	adenylyl cyclase-associated protein 1 [Homo sapiens]	0	0	0	0.00011775	0	0	0	0	0	0	0	0	-0.243	0.668948
PSMD4	NP_002801.1	26S proteasome non-ATPase regulatory subunit 4 [Homo sapiens]	0.00015779	0	0	0	0	0	0	0	0	0	0	0	-0.243	0.662989
SRSF11	NP_001177916.1	0 genes:. 2 proteins in this group did not match any genes. NP_001177916.1:serine/arginine-rich splicing factor 11 isoform 2 [Homo sapiens] ;NP_004759.1:serine/arginine-rich splicing factor 11 isoform 1 [Homo sapiens] ;	0	0	0	0.0001158	0	0	0	0	0	0	0	0	-0.243	0.662988
ACO2	NP_001089.1	aconitate hydratase, mitochondrial precursor [Homo sapiens]	0	0	0	0	0	0	0	8.583e-05	0	0	0	0	-0.244	0.670906
NDUFS8	NP_002487.1	NADH dehydrogenase [ubiquinone] iron-sulfur protein 8, mitochondrial precursor [Homo sapiens]	0	0	0	0	0	0	0	0.0003188	0	0	0	0	-0.244	0.662987
OAT	NP_001309899.1	ornithine aminotransferase, mitochondrial isoform 1 precursor [Homo sapiens]	0	0	0	0.0001274	0	0	0	0	0	0	0	0	-0.244	0.662987
SF3A1	NP_005868.1	splicing factor 3A subunit 1 [Homo sapiens]	0	0	0	0	0	0	0	8.442e-05	0	0	0	0	-0.244	0.662988
GRN	NP_002078.1	granulins precursor [Homo sapiens]	0	0	0	0	0	0	0	0.0001129	0	0	0	0	-0.245	0.662987
PHAX	NP_115553.2	phosphorylated adapter RNA export protein [Homo sapiens]	0	0	0	0	0	0	0	0.00016992	0	0	0	0	-0.245	0.666976
ZPR1	NP_001304015.1	0 genes:. 2 proteins in this group did not match any genes. NP_001304015.1:zinc finger protein ZPR1 isoform 2 [Homo sapiens] ;NP_003895.1:zinc finger protein ZPR1 isoform 1 [Homo sapiens] ;	0.00014688	0	0	0	0	0	0	0	0	0	0	0	-0.245	0.668949
AARS2	NP_065796.1	alanine--tRNA ligase, mitochondrial [Homo sapiens]	0	0	0	0	0	0	0	6.797e-05	0	0	0	0	-0.246	0.662987
EIF2S2	NP_001303292.1	0 genes:. 3 proteins in this group did not match any genes. NP_001303292.1:eukaryotic translation initiation factor 2 subunit 2 isoform 2 [Homo sapiens] ;NP_001303293.1:eukaryotic translation initiation factor 2 subunit 2 isoform 3 [Homo sapiens] ;NP_003899.2:eukaryotic translation initiation factor 2 subunit 2 isoform 1 [Homo sapiens] ;	0	0	0	0.00016949	0	0	0	0	0	0	0	0	-0.246	0.658941
EMC2	NP_055488.1	ER membrane protein complex subunit 2 [Homo sapiens]	0	0	0.00048081	0	0	0	0	0	0	0	0	0	-0.246	0.668948
NAA10	NP_001243049.1	0 genes:. 2 proteins in this group did not match any genes. NP_001243049.1:N-alpha-acetyltransferase 10 isoform 3 [Homo sapiens] ;NP_003482.1:N-alpha-acetyltransferase 10 isoform 1 [Homo sapiens] ;	0	0	0	0	0	0	0.00051705	0	0	0	0	0	-0.246	0.668948
PFKM	NP_001160158.1	0 genes:. 2 proteins in this group did not match any genes. NP_001160158.1:ATP-dependent 6-phosphofructokinase, muscle type isoform 1 [Homo sapiens] ;NP_001160160.1:ATP-dependent 6-phosphofructokinase, muscle type isoform 2 [Homo sapiens] ;	0	0	0	0	0	0	0	7.867e-05	0	0	0	0	-0.246	0.66499
ALDH2	NP_000681.2	0 genes:. 2 proteins in this group did not match any genes. NP_000681.2:aldehyde dehydrogenase, mitochondrial isoform 1 precursor [Homo sapiens] ;NP_001191818.1:aldehyde dehydrogenase, mitochondrial isoform 2 precursor [Homo sapiens] ;	0	0	0	0.00010818	0	0	0	0	0	0	0	0	-0.247	0.660972
CBFB	NP_001746.1	0 genes:. 2 proteins in this group did not match any genes. NP_001746.1:core-binding factor subunit beta isoform 2 [Homo sapiens] ;NP_074036.1:core-binding factor subunit beta isoform 1 [Homo sapiens] ;	0	0	0	0.00030731	0	0	0	0	0	0	0	0	-0.247	0.662988
RAB5A	NP_001278977.1	0 genes:. 2 proteins in this group did not match any genes. NP_001278977.1:ras-related protein Rab-5A isoform 2 [Homo sapiens] ;NP_004153.2:ras-related protein Rab-5A isoform 1 [Homo sapiens] ;	0	0	0.00071046	0	0	0	0	0	0	0	0	0	-0.247	0.662987
RAP2B	NP_002877.2	ras-related protein Rap-2b [Homo sapiens]	0	0	0.00078034	0	0	0	0	0	0	0	0	0	-0.247	0.668948
UBQLN2	NP_038472.2	ubiquilin-2 [Homo sapiens]	0	0	0	8.963e-05	0	0	0	0	0	0	0	0	-0.247	0.668948
ATL2	NP_001129145.1	0 genes:. 3 proteins in this group did not match any genes. NP_001129145.1:atlastin-2 isoform 2 [Homo sapiens] ;NP_001295005.1:atlastin-2 isoform 3 [Homo sapiens] ;NP_071769.2:atlastin-2 isoform 1 [Homo sapiens] ;	0	0	0.00024494	0	0	0	0	0	0	0	0	0	-0.248	0.664989
DNM1L	NP_001265392.1	0 genes:. 6 proteins in this group did not match any genes. NP_001265392.1:dynamin-1-like protein isoform 4 [Homo sapiens] ;NP_001265393.1:dynamin-1-like protein isoform 5 [Homo sapiens] ;NP_001265394.1:dynamin-1-like protein isoform 6 [Homo sapiens] ;NP_005681.2:dynamin-1-like protein isoform 3 [Homo sapiens] ;NP_036192.2:dynamin-1-like protein isoform 1 [Homo sapiens] ;NP_036193.2:dynamin-1-lik…	0	0	0	7.715e-05	0	0	0	0	0	0	0	0	-0.248	0.660972
KRTCAP2	NP_776251.1	keratinocyte-associated protein 2 [Homo sapiens]	0	0	0.00088149	0	0	0	0	0	0	0	0	0	-0.248	0.66895
CALD1	NP_004333.1	0 genes:. 5 proteins in this group did not match any genes. NP_004333.1:caldesmon isoform 2 [Homo sapiens] ;NP_149129.2:caldesmon isoform 1 [Homo sapiens] ;NP_149130.1:caldesmon isoform 4 [Homo sapiens] ;NP_149131.1:caldesmon isoform 5 [Homo sapiens] ;NP_149347.2:caldesmon isoform 3 [Homo sapiens] ;	0	0	0	0.00010396	0	0	0	0	0	0	0	0	-0.249	0.66499
CDS2	NP_003809.1	phosphatidate cytidylyltransferase 2 [Homo sapiens]	0	0	0.0003209	0	0	0	0	0	0	0	0	0	-0.249	0.660972
APOO	NP_077027.1	MICOS complex subunit MIC26 precursor [Homo sapiens]	0	0	0.00072122	0	0	0	0	0	0	0	0	0	-0.25	0.662987
CD99	NP_001116370.1	0 genes:. 3 proteins in this group did not match any genes. NP_001116370.1:CD99 antigen isoform b precursor [Homo sapiens] ;NP_001308299.1:CD99 antigen isoform f precursor [Homo sapiens] ;NP_002405.1:CD99 antigen isoform a precursor [Homo sapiens] ;	0	0	0	0.00033095	0	0	0	0	0	0	0	0	-0.25	0.666976
C10orf35	NP_660349.1	uncharacterized protein C10orf35 [Homo sapiens]	0	0	0.00118018	0	0	0	0	0	0	0	0	0	-0.251	0.662987
DHX38	NP_054722.2	pre-mRNA-splicing factor ATP-dependent RNA helicase PRP16 [Homo sapiens]	0	0	0	0	0	0	0	5.456e-05	0	0	0	0	-0.251	0.66499
ACO1	NP_002188.1	cytoplasmic aconitate hydratase [Homo sapiens]	0	0	0	0	0	0	0	7.531e-05	0	0	0	0	-0.252	0.660972
HEBP1	NP_057071.2	heme-binding protein 1 [Homo sapiens]	0	0	0.00075556	0	0	0	0	0	0	0	0	0	-0.253	0.660971
OSBP	NP_002547.1	oxysterol-binding protein 1 [Homo sapiens]	0	0	0.00017695	0	0	0	0	0	0	0	0	0	-0.253	0.666977
SOD1	NP_000445.1	superoxide dismutase [Cu-Zn] [Homo sapiens]	0	0	0	0.00036318	0	0	0	0	0	0	0	0	-0.253	0.66895
EIF3C	NP_001273407.1	0 genes:. 3 proteins in this group did not match any genes. NP_001273407.1:eukaryotic translation initiation factor 3 subunit C isoform b [Homo sapiens] ;NP_001304786.1:eukaryotic translation initiation factor 3 subunit C-like protein [Homo sapiens] ;NP_003743.1:eukaryotic translation initiation factor 3 subunit C isoform a [Homo sapiens] ;	0	0	0	0	0	0	0	7.414e-05	0	0	0	0	-0.254	0.662987
IQGAP1	NP_003861.1	ras GTPase-activating-like protein IQGAP1 [Homo sapiens]	0	0	0	3.375e-05	0	0	0	0	0	0	0	0	-0.254	0.666976
SEC11A	NP_001258848.1	0 genes:. 5 proteins in this group did not match any genes. NP_001258848.1:signal peptidase complex catalytic subunit SEC11A isoform 6 [Homo sapiens] ;NP_001258849.1:signal peptidase complex catalytic subunit SEC11A isoform 4 [Homo sapiens] ;NP_001258850.1:signal peptidase complex catalytic subunit SEC11A isoform 1 [Homo sapiens] ;NP_001258851.1:signal peptidase complex catalytic subunit SEC11A i…	0	0	0.00102735	0	0	0	0	0	0	0	0	0	-0.254	0.666976
TOMM20	NP_055580.1	mitochondrial import receptor subunit TOM20 homolog [Homo sapiens]	0.00041025	0	0	0	0	0	0	0	0	0	0	0	-0.254	0.668949
ATP2B1	NP_001001323.1	0 genes:. 4 proteins in this group did not match any genes. NP_001001323.1:plasma membrane calcium-transporting ATPase 1 isoform 1a [Homo sapiens] ;NP_001001396.1:plasma membrane calcium-transporting ATPase 4 isoform 4a [Homo sapiens] ;NP_001673.2:plasma membrane calcium-transporting ATPase 1 isoform 1b [Homo sapiens] ;NP_001675.3:plasma membrane calcium-transporting ATPase 4 isoform 4b [Homo sap…	0	0	0.00012143	0	0	0	0	0	0	0	0	0	-0.255	0.66499
RPS23	NP_001016.1	40S ribosomal protein S23 [Homo sapiens]	0	0.00712057	0	0	0	0	0	0	0	0	0	0	-0.256	0.66499
ACTR3	NP_001264069.1	0 genes:. 2 proteins in this group did not match any genes. NP_001264069.1:actin-related protein 3 isoform 2 [Homo sapiens] ;NP_005712.1:actin-related protein 3 isoform 1 [Homo sapiens] ;	0	0	0.00038911	0	0	0	0	0	0	0	0	0	-0.258	0.668949
CALR	NP_004334.1	calreticulin precursor [Homo sapiens]	0	0	0	0.00020119	0	0	0	0	0	0	0	0	-0.258	0.666978
NAT14	NP_065111.1	N-acetyltransferase 14 [Homo sapiens]	0	0	0.00069321	0	0	0	0	0	0	0	0	0	-0.258	0.664989
NUP155	NP_001265241.1	0 genes:. 3 proteins in this group did not match any genes. NP_001265241.1:nuclear pore complex protein Nup155 isoform 3 [Homo sapiens] ;NP_004289.1:nuclear pore complex protein Nup155 isoform 2 [Homo sapiens] ;NP_705618.1:nuclear pore complex protein Nup155 isoform 1 [Homo sapiens] ;	0	0	0	0	0	0	0	5.045e-05	0	0	0	0	-0.258	0.666977
RPA1	NP_002936.1	replication protein A 70 kDa DNA-binding subunit [Homo sapiens]	0	0	0	9.08e-05	0	0	0	0	0	0	0	0	-0.258	0.664989
RNH1	NP_976323.1	ribonuclease inhibitor [Homo sapiens]	0	0	0	0	0	0	0	0.00014522	0	0	0	0	-0.259	0.670908
NAP1L4	NP_005960.1	nucleosome assembly protein 1-like 4 [Homo sapiens]	0	0	0	0.00014915	0	0	0	0.00010042	0	0	0	0	-0.26	0.670907
NSF	NP_006169.2	vesicle-fusing ATPase [Homo sapiens]	0	0	0	0	0	0	0	8.998e-05	0	0	0	0	-0.261	0.668948
ANKFY1	NP_001244928.1	0 genes:. 2 proteins in this group did not match any genes. NP_001244928.1:rabankyrin-5 isoform 3 [Homo sapiens] ;NP_057460.3:rabankyrin-5 isoform 1 [Homo sapiens] ;	0	0	0	0	0	0	0	5.528e-05	0	0	0	0	-0.262	0.666976
GPX1	NP_000572.2	glutathione peroxidase 1 isoform 1 [Homo sapiens]	0	0	0	0	0	0	0	0.00032979	0	0	0	0	-0.262	0.662987
CAPZB	NP_001269091.1	0 genes:. 2 proteins in this group did not match any genes. NP_001269091.1:F-actin-capping protein subunit beta isoform 4 [Homo sapiens] ;NP_004921.1:F-actin-capping protein subunit beta isoform 1 [Homo sapiens] ;	0.00019763	0	0	0	0	0	0	0	0	0	0	0	-0.263	0.672851
FLG2	NP_001014364.1	filaggrin-2 [Homo sapiens]	0	0	5.972e-05	0	0	0	0	0	0	0	0	0	-0.263	0.668949
SND1	NP_055205.2	staphylococcal nuclease domain-containing protein 1 [Homo sapiens]	0	0	0.00015692	0	0	0	0	0	0	0	0	0	-0.263	0.670907
IGF2BP3	NP_006538.2	insulin-like growth factor 2 mRNA-binding protein 3 [Homo sapiens]	0	0	0.00024663	0	0	0	0	0	0	0	0	0	-0.264	0.67285
TACO1	NP_057444.2	translational activator of cytochrome c oxidase 1 [Homo sapiens]	0	0	0	0.00018832	0	0	0	0	0	0	0	0	-0.265	0.670906
MDH1	NP_001186040.1	0 genes:. 3 proteins in this group did not match any genes. NP_001186040.1:malate dehydrogenase, cytoplasmic isoform 2 [Homo sapiens] ;NP_001186041.1:malate dehydrogenase, cytoplasmic isoform 3 [Homo sapiens] ;NP_005908.1:malate dehydrogenase, cytoplasmic isoform MDH1 [Homo sapiens] ;	0	0	0.00040569	0	0	0	0	0	0	0	0	0	-0.266	0.670908
RINT1	NP_068749.3	RAD50-interacting protein 1 [Homo sapiens]	0	0	0	0	0	0	0	8.453e-05	0	0	0	0	-0.266	0.672851
CCNK	NP_001092872.1	cyclin-K [Homo sapiens]	0	0	0	9.643e-05	0	0	0	0	0	0	0	0	-0.267	0.670907
GSTO1	NP_001177931.1	0 genes:. 2 proteins in this group did not match any genes. NP_001177931.1:glutathione S-transferase omega-1 isoform 2 [Homo sapiens] ;NP_004823.1:glutathione S-transferase omega-1 isoform 1 [Homo sapiens] ;	0	0	0	0.0002689	0	0	0	0	0	0	0	0	-0.267	0.666976
RAB3D	NP_004274.1	ras-related protein Rab-3D [Homo sapiens]	0	0	0.00065206	0	0	0	0	0	0	0	0	0	-0.267	0.67285
SIGMAR1	NP_005857.1	sigma non-opioid intracellular receptor 1 isoform 1 [Homo sapiens]	0	0	0.00064037	0	0	0	0	0	0	0	0	0	-0.268	0.67285
ERGIC1	NP_001026881.1	endoplasmic reticulum-Golgi intermediate compartment protein 1 [Homo sapiens]	0	0	0	0.00019286	0	0	0	0	0	0	0	0	-0.269	0.670906
PON2	NP_000296.2	0 genes:. 2 proteins in this group did not match any genes. NP_000296.2:serum paraoxonase/arylesterase 2 isoform 1 [Homo sapiens] ;NP_001018171.1:serum paraoxonase/arylesterase 2 isoform 2 [Homo sapiens] ;	0	0	0.00060509	0	0	0	0	0	0	0	0	0	-0.269	0.674778
BAG1	NP_001165886.1	0 genes:. 2 proteins in this group did not match any genes. NP_001165886.1:BAG family molecular chaperone regulator 1 isoform BAG-1S [Homo sapiens] ;NP_004314.5:BAG family molecular chaperone regulator 1 isoform BAG-1L [Homo sapiens] ;	0.00025864	0	0	0	0	0	0	0	0	0	0	0	-0.271	0.67285
MSH2	NP_000242.1	DNA mismatch repair protein Msh2 isoform 1 [Homo sapiens]	0	0	0.00015289	0	0	0	0	0	0	0	0	0	-0.271	0.666977
KPRP	NP_001020402.1	keratinocyte proline-rich protein [Homo sapiens]	0	0	0	0	0	0	0	0.00011563	0	0	0	0	-0.273	0.67478
NUP43	NP_942590.1	nucleoporin Nup43 [Homo sapiens]	0	0.00267958	0	0	0	0	0	0	0	0	0	0	-0.274	0.666977
CAPNS1	NP_001289562.1	0 genes:. 2 proteins in this group did not match any genes. NP_001289562.1:calpain small subunit 1 isoform 2 [Homo sapiens] ;NP_001740.1:calpain small subunit 1 isoform 1 [Homo sapiens] ;	0	0	0	0.00035853	0	0	0	0	0	0	0	0	-0.276	0.676693
PAICS	NP_006443.1	multifunctional protein ADE2 isoform 2 [Homo sapiens]	0.00048989	0	0.00050401	0.0001316	0	0	0	0	0	0	7.639e-05	5.594e-05	-0.276	0.703597
STMN1	NP_001138926.1	0 genes:. 2 proteins in this group did not match any genes. NP_001138926.1:stathmin isoform b [Homo sapiens] ;NP_981946.1:stathmin isoform a [Homo sapiens] ;	0	0	0	0.00032144	0	0	0	0	0	0	0	0	-0.276	0.666977
NELFA	NP_005654.3	negative elongation factor A [Homo sapiens]	0	0	0	0.00010377	0	0	0	0	0	0	0	0	-0.277	0.670907
TOR1AIP1	NP_001254507.1	0 genes:. 2 proteins in this group did not match any genes. NP_001254507.1:torsin-1A-interacting protein 1 isoform 1 [Homo sapiens] ;NP_056417.2:torsin-1A-interacting protein 1 isoform 2 [Homo sapiens] ;	0	0	0.00036678	0	0	0	0	0	0	0	0	0	-0.278	0.678594
ENO1	NP_001419.1	alpha-enolase isoform 1 [Homo sapiens]	0.00095947	0	0.00411295	0.00270631	0	0.00060654	0	0.00046278	0.00062804	0.00035975	0.00052363	0.0002191	-0.28	0.793007
MTX3	NP_001010891.4	metaxin-3 isoform 2 [Homo sapiens]	0	0	0.00057581	0	0	0	0	0	0	0	0	0	-0.28	0.670908
SNRPC	NP_003084.1	U1 small nuclear ribonucleoprotein C [Homo sapiens]	0	0	0	0	0	0	0.00074468	0.00042106	0	0	0	0	-0.28	0.674778
RAB24	NP_570137.2	ras-related protein Rab-24 [Homo sapiens]	0	0	0.00105518	0	0	0	0	0	0	0	0	0	-0.281	0.676694
GLG1	NP_001139138.1	0 genes:. 3 proteins in this group did not match any genes. NP_001139138.1:Golgi apparatus protein 1 isoform 2 precursor [Homo sapiens] ;NP_001139139.1:Golgi apparatus protein 1 isoform 3 precursor [Homo sapiens] ;NP_036333.2:Golgi apparatus protein 1 isoform 1 precursor [Homo sapiens] ;	0	0	0	4.692e-05	0	0	0	0	0	0	0	0	-0.282	0.676694
CDSN	NP_001255.3	corneodesmosin precursor [Homo sapiens]	0	0	0	0	0	0	0	0.00018983	0	0	0	0	-0.283	0.680476
FAM134C	NP_835227.1	protein FAM134C [Homo sapiens]	0	0	0.00030644	0	0	0	0	0	0	0	0	0	-0.283	0.674779
SF3A2	NP_009096.2	splicing factor 3A subunit 2 [Homo sapiens]	0	0	0.00030776	0	0	0	0	0	0	0	0	0	-0.283	0.672852
HSPD1	NP_955472.1	60 kDa heat shock protein, mitochondrial [Homo sapiens]	0.00352976	0.00710814	0.00473513	0.0123476	0	0	0	0.00064261	0	0.00108993	0.00110484	0.00093348	-0.284	0.785057
NUMA1	NP_001273490.1	0 genes:. 2 proteins in this group did not match any genes. NP_001273490.1:nuclear mitotic apparatus protein 1 isoform 2 [Homo sapiens] ;NP_006176.2:nuclear mitotic apparatus protein 1 isoform 1 [Homo sapiens] ;	0	0.00048465	6.797e-05	0	0	0	0	0	0	0	0	0	-0.284	0.680475
GNL1	NP_005266.2	guanine nucleotide-binding protein-like 1 [Homo sapiens]	0	0	0	0	0	0	0	0.00011029	0.00022452	0	0	0	-0.288	0.678591
PCNP	NP_001307326.1	0 genes:. 4 proteins in this group did not match any genes. NP_001307326.1:PEST proteolytic signal-containing nuclear protein isoform c [Homo sapiens] ;NP_001307327.1:PEST proteolytic signal-containing nuclear protein isoform d [Homo sapiens] ;NP_001307330.1:PEST proteolytic signal-containing nuclear protein isoform g [Homo sapiens] ;NP_065090.1:PEST proteolytic signal-containing nuclear protein …	0	0	0	0.00038573	0	0	0	0	0	0	0	0	-0.288	0.676693
PGRMC1	NP_006658.1	membrane-associated progesterone receptor component 1 isoform 1 [Homo sapiens]	0.00030506	0	0.00551164	0.00342063	0	0	0	0	0	0.00053379	0	0.0005486	-0.288	0.752942
PPIB	NP_000933.1	peptidyl-prolyl cis-trans isomerase B precursor [Homo sapiens]	0	0	0.00760286	0.00634396	0	0.00060935	0.00109634	0.00278951	0.00252378	0.00144567	0.00120242	0.00027514	-0.288	0.795158
PFKP	NP_001309997.1	ATP-dependent 6-phosphofructokinase, platelet type isoform 4 [Homo sapiens]	0	0	0.00016235	7.63e-05	0	0	0	0	0	0	0	0	-0.289	0.674779
NACA	NP_001106674.2	0 genes:. 2 proteins in this group did not match any genes. NP_001106674.2:nascent polypeptide-associated complex subunit alpha isoform a [Homo sapiens] ;NP_005585.1:nascent polypeptide-associated complex subunit alpha isoform b [Homo sapiens] ;	0	0	0	0.00084651	0	0.00056917	0.00185607	0.0021713	0.000442	0.00045011	0.00036852	6.425e-05	-0.291	0.802191
PPP6R1	NP_055746.3	serine/threonine-protein phosphatase 6 regulatory subunit 1 [Homo sapiens]	0	0	0	0	0	0	0	0.00011399	0	0	0	0	-0.292	0.6842
PRPF4	NP_001231855.1	0 genes:. 2 proteins in this group did not match any genes. NP_001231855.1:U4/U6 small nuclear ribonucleoprotein Prp4 isoform 2 [Homo sapiens] ;NP_004688.2:U4/U6 small nuclear ribonucleoprotein Prp4 isoform 1 [Homo sapiens] ;	0	0	0	0	0	0	0	0.00019275	0	0	0	0	-0.292	0.686038
GART	NP_001129478.1	trifunctional purine biosynthetic protein adenosine-3 isoform 1 [Homo sapiens]	0	0	0.00014139	0	0	0	0	6.629e-05	0	0	0	0	-0.293	0.680475
PDE12	NP_001309105.1	0 genes:. 3 proteins in this group did not match any genes. NP_001309105.1:2',5'-phosphodiesterase 12 isoform 2 [Homo sapiens] ;NP_001309106.1:2',5'-phosphodiesterase 12 isoform 3 precursor [Homo sapiens] ;NP_808881.3:2',5'-phosphodiesterase 12 isoform 1 precursor [Homo sapiens] ;	0	0	0	0.00016196	0	0	0	0	0	0	0	0	-0.293	0.687863
PEF1	NP_036524.1	peflin [Homo sapiens]	0	0	0.00050282	0.00019694	0	0	0	0	0	0	0	0	-0.293	0.680476
PSMD12	NP_002807.1	26S proteasome non-ATPase regulatory subunit 12 isoform 1 [Homo sapiens]	0	0	0.00046974	0	0	0	0	0	0	0	0	0	-0.294	0.6842
TIMM9	NP_036592.1	mitochondrial import inner membrane translocase subunit Tim9 isoform a [Homo sapiens]	0	0	0.00160451	0	0	0	0	0	0	0	0	0	-0.294	0.682345
ANXA5	NP_001145.1	annexin A5 [Homo sapiens]	0	0	0.00044626	0	0	0	0	0	0	0	0	0	-0.295	0.676692
TUBB8	NP_817124.1	tubulin beta-8 chain [Homo sapiens]	0	0	0	0	0	0	0.00031112	0	0	0	0	0	-0.295	0.678592
XPO4	NP_071904.4	exportin-4 [Homo sapiens]	0	0	0	4.859e-05	0	0	0	0	0	0	0	0	-0.295	0.680475
C21orf33	NP_004640.4	ES1 protein homolog, mitochondrial isoform 1 precursor [Homo sapiens]	0.00022197	0	0.00053284	0	0	0	0	0	0	0	0	0	-0.296	0.684199
CCDC97	NP_443080.1	coiled-coil domain-containing protein 97 [Homo sapiens]	0	0	0.0006245	0	0	0	0	0	0	0	0	0	-0.297	0.684201
SEC24B	NP_001036199.1	0 genes:. 5 proteins in this group did not match any genes. NP_001036199.1:protein transport protein Sec24B isoform b [Homo sapiens] ;NP_001287742.1:protein transport protein Sec24B isoform c [Homo sapiens] ;NP_001305014.1:protein transport protein Sec24B isoform d [Homo sapiens] ;NP_001305015.1:protein transport protein Sec24B isoform e [Homo sapiens] ;NP_006314.2:protein transport protein Sec24…	0	0	0	0	0	0	0	8.145e-05	0	0	0	0	-0.297	0.678592
CHCHD3	NP_001304106.1	0 genes:. 3 proteins in this group did not match any genes. NP_001304106.1:MICOS complex subunit MIC19 isoform 1 [Homo sapiens] ;NP_001304107.1:MICOS complex subunit MIC19 isoform 3 [Homo sapiens] ;NP_060282.1:MICOS complex subunit MIC19 isoform 2 [Homo sapiens] ;	0	0	0.00061552	0.00024108	0	0	0	0	0	0	0	0	-0.298	0.684199
HM13	NP_110416.1	0 genes:. 3 proteins in this group did not match any genes. NP_110416.1:minor histocompatibility antigen H13 isoform 1 [Homo sapiens] ;NP_848695.1:minor histocompatibility antigen H13 isoform 2 [Homo sapiens] ;NP_848696.1:minor histocompatibility antigen H13 isoform 3 [Homo sapiens] ;	0	0	0.00056818	0	0	0	0	0	0	0	0	0	-0.298	0.678592
AMOT	NP_001106962.1	angiomotin isoform 1 [Homo sapiens]	0	0	0	0	0	0	0	6.176e-05	0	0	0	0	-0.3	0.676694
GLRX3	NP_006532.2	glutaredoxin-3 isoform 1 [Homo sapiens]	0.00026636	0	0	0	0	0	0	0	0	0	0	0	-0.3	0.684202
RCC1	NP_001041659.1	0 genes:. 3 proteins in this group did not match any genes. NP_001041659.1:regulator of chromosome condensation isoform a [Homo sapiens] ;NP_001041660.1:regulator of chromosome condensation isoform b [Homo sapiens] ;NP_001260.1:regulator of chromosome condensation isoform c [Homo sapiens] ;	0	0	0.0004739	0	0	0	0	0	0	0	0	0	-0.3	0.684199
CNBP	NP_001120664.1	0 genes:. 6 proteins in this group did not match any genes. NP_001120664.1:cellular nucleic acid-binding protein isoform 1 [Homo sapiens] ;NP_001120665.1:cellular nucleic acid-binding protein isoform 2 [Homo sapiens] ;NP_001120666.1:cellular nucleic acid-binding protein isoform 4 [Homo sapiens] ;NP_001120667.1:cellular nucleic acid-binding protein isoform 5 [Homo sapiens] ;NP_001120668.1:cellular…	0.00049849	0	0	0	0	0	0	0	0	0	0	0	-0.301	0.682345
COPS4	NP_001244935.1	0 genes:. 2 proteins in this group did not match any genes. NP_001244935.1:COP9 signalosome complex subunit 4 isoform 2 [Homo sapiens] ;NP_057213.2:COP9 signalosome complex subunit 4 isoform 1 [Homo sapiens] ;	0	0	0	0.00023834	0	0	0	0	0	0	0	0	-0.302	0.682345
VKORC1L1	NP_775788.2	vitamin K epoxide reductase complex subunit 1-like protein 1 isoform 1 [Homo sapiens]	0	0	0.00081137	0	0	0	0	0	0	0	0	0	-0.302	0.676694
MTHFD1L	NP_001229696.1	0 genes:. 3 proteins in this group did not match any genes. NP_001229696.1:monofunctional C1-tetrahydrofolate synthase, mitochondrial isoform 1 precursor [Homo sapiens] ;NP_001229697.1:monofunctional C1-tetrahydrofolate synthase, mitochondrial isoform 3 [Homo sapiens] ;NP_056255.2:monofunctional C1-tetrahydrofolate synthase, mitochondrial isoform 2 precursor [Homo sapiens] ;	9.114e-05	0	0	0	0	0	0	0	0	0	0	0	-0.303	0.682345
GNG12	NP_061329.3	guanine nucleotide-binding protein G(I)/G(S)/G(O) subunit gamma-12 precursor [Homo sapiens]	0	0	0.00198336	0.00077681	0	0	0	0	0	0	0	0	-0.306	0.689672
RAN	NP_006316.1	GTP-binding nuclear protein Ran isoform 1 [Homo sapiens]	0	0	0	0	0	0	0	0.00046492	0	0	0	0	-0.306	0.686039
SEC23B	NP_001166217.1	protein transport protein Sec23B isoform 2 [Homo sapiens]	0	0	0	0	0	0	0	0.00012769	0	0	0	0	-0.307	0.687865
ZC3HAV1	NP_064504.2	zinc finger CCCH-type antiviral protein 1 isoform 1 [Homo sapiens]	9.892e-05	0	0	0	0	0	0	0	0	0	0	0	-0.307	0.687862
ANP32A	NP_006296.1	0 genes:. 2 proteins in this group did not match any genes. NP_006296.1:acidic leucine-rich nuclear phosphoprotein 32 family member A [Homo sapiens] ;NP_006392.1:acidic leucine-rich nuclear phosphoprotein 32 family member B [Homo sapiens] ;	0	0	0	0.00033693	0	0	0	0	0	0	0	0	-0.312	0.686038
DDX6	NP_004388.2	probable ATP-dependent RNA helicase DDX6 [Homo sapiens]	0	0	0	0	0	0	0	0.00020791	0	0	0	0	-0.313	0.684201
NDUFA5	NP_001269348.1	0 genes:. 5 proteins in this group did not match any genes. NP_001269348.1:NADH dehydrogenase [ubiquinone] 1 alpha subcomplex subunit 5 isoform 2 [Homo sapiens] ;NP_001269349.1:NADH dehydrogenase [ubiquinone] 1 alpha subcomplex subunit 5 isoform 3 [Homo sapiens] ;NP_001269350.1:NADH dehydrogenase [ubiquinone] 1 alpha subcomplex subunit 5 isoform 4 [Homo sapiens] ;NP_001278233.1:NADH dehydrogenase…	0	0	0.00141388	0	0	0	0	0	0.00134935	0	0	0	-0.313	0.687862
PPIL3	NP_115861.1	0 genes:. 2 proteins in this group did not match any genes. NP_115861.1:peptidyl-prolyl cis-trans isomerase-like 3 isoform PPIL3a [Homo sapiens] ;NP_570981.1:peptidyl-prolyl cis-trans isomerase-like 3 isoform PPIL3b [Homo sapiens] ;	0	0	0.0012982	0	0	0	0	0	0	0	0	0	-0.315	0.691467
CLPP	NP_006003.1	ATP-dependent Clp protease proteolytic subunit, mitochondrial precursor [Homo sapiens]	0	0.00551394	0	0	0	0	0	0	0	0	0	0	-0.319	0.691468
HSDL2	NP_115679.2	hydroxysteroid dehydrogenase-like protein 2 isoform 1 [Homo sapiens]	0	0	0.00034163	0.0001338	0	0	0	0	0	0	0	0	-0.32	0.689673
NCBP1	NP_002477.1	nuclear cap-binding protein subunit 1 [Homo sapiens]	0	0	0.00018076	0	0	0	0	8.474e-05	0	0	0	0	-0.321	0.691468
PCYOX1	NP_057381.3	prenylcysteine oxidase 1 precursor [Homo sapiens]	0	0	0.00042416	0	0	0	0	0	0	0	0	0	-0.321	0.687863
MANF	NP_006001.4	mesencephalic astrocyte-derived neurotrophic factor precursor [Homo sapiens]	0	0	0	0.00045349	0	0	0	0	0	0	0	0	-0.322	0.696757
PSMD3	NP_002800.2	26S proteasome non-ATPase regulatory subunit 3 [Homo sapiens]	0	0	0	0.00015711	0	0	0	0.00056417	0	0	6.08e-05	4.452e-05	-0.322	0.722641
TYMS	NP_001062.1	thymidylate synthase [Homo sapiens]	0	0.00487975	0	0	0	0	0	0	0	0	0	0	-0.322	0.680477
AP2M1	NP_001020376.1	0 genes:. 3 proteins in this group did not match any genes. NP_001020376.1:AP-2 complex subunit mu isoform b [Homo sapiens] ;NP_001298127.1:AP-2 complex subunit mu isoform c [Homo sapiens] ;NP_004059.2:AP-2 complex subunit mu isoform a [Homo sapiens] ;	0	0	0	0	0	0	0	0.00023192	0	0	0	0	-0.323	0.687865
CLPTM1	NP_001285.1	cleft lip and palate transmembrane protein 1 isoform 2 [Homo sapiens]	0	0	0.00021346	8.36e-05	0	0	0	0	0	0	0	0	-0.323	0.696756
CISD2	NP_001008389.1	CDGSH iron-sulfur domain-containing protein 2 [Homo sapiens]	0	0	0.00158668	0	0	0	0	0	0	0	0	0	-0.324	0.693245
RPL8	NP_150644.1	60S ribosomal protein L8 [Homo sapiens]	0	0	0.00083347	0	0	0	0	0	0	0	0	0	-0.324	0.6842
FKBP4	NP_002005.1	peptidyl-prolyl cis-trans isomerase FKBP4 [Homo sapiens]	0	0	0.00046667	0	0	0	0	0	0	0	0	0	-0.325	0.682345
BOLA2B	NP_001034271.1	bolA-like protein 2 isoform 1 [Homo sapiens]	0.00078272	0	0	0	0	0	0	0	0	0	0	0	-0.326	0.696757
CPSF6	NP_001287876.1	0 genes:. 2 proteins in this group did not match any genes. NP_001287876.1:cleavage and polyadenylation specificity factor subunit 6 isoform 2 [Homo sapiens] ;NP_008938.2:cleavage and polyadenylation specificity factor subunit 6 isoform 1 [Homo sapiens] ;	0	0	0	9.512e-05	0	0	0	0.00011386	0	0	0	0	-0.326	0.695009
HSP90AB1	NP_031381.2	heat shock protein HSP 90-beta isoform a [Homo sapiens]	0.00131089	0.00175801	0.0029586	0.00443508	0	0.0009789	0.00388413	0.00694513	0.00530744	0.00105639	0.00112263	0.00070141	-0.326	0.768537
PARK7	NP_009193.2	protein deglycase DJ-1 [Homo sapiens]	0	0	0	0.00029593	0	0	0	0.00035422	0	0	0	0	-0.326	0.687862
CSE1L	NP_001307.2	exportin-2 isoform 1 [Homo sapiens]	6.126e-05	0	0.001103	0.00037441	0	0	0	0.00020684	0	0	3.343e-05	8.569e-05	-0.328	0.75847
PPP2CA	NP_002706.1	serine/threonine-protein phosphatase 2A catalytic subunit alpha isoform [Homo sapiens]	0	0	0	0	0	0	0	0.00032499	0	0	0	0	-0.328	0.693247
MCM2	NP_004517.2	DNA replication licensing factor MCM2 [Homo sapiens]	0	0	0	0	0	0	0	0	0.00015076	0	0	0	-0.329	0.695008
CHID1	NP_001136148.1	0 genes:. 3 proteins in this group did not match any genes. NP_001136148.1:chitinase domain-containing protein 1 isoform b precursor [Homo sapiens] ;NP_001136149.1:chitinase domain-containing protein 1 isoform c precursor [Homo sapiens] ;NP_076436.3:chitinase domain-containing protein 1 isoform a precursor [Homo sapiens] ;	0	0	0	0.00020071	0	0	0	0	0	0	0	0	-0.33	0.69501
CHMP4B	NP_789782.1	charged multivesicular body protein 4b [Homo sapiens]	0	0	0	0.00024969	0	0	0	0	0	0	0	0	-0.33	0.682345
CYCS	NP_061820.1	cytochrome c [Homo sapiens]	0	0	0	0.00079901	0	0	0	0	0	0	0	0	-0.333	0.689672
GOLGB1	NP_001243415.1	0 genes:. 4 proteins in this group did not match any genes. NP_001243415.1:golgin subfamily B member 1 isoform 1 [Homo sapiens] ;NP_001243416.1:golgin subfamily B member 1 isoform 3 [Homo sapiens] ;NP_001243417.1:golgin subfamily B member 1 isoform 4 [Homo sapiens] ;NP_004478.3:golgin subfamily B member 1 isoform 2 [Homo sapiens] ;	0	0	6.553e-05	0	0	0	0	0	0	0	0	0	-0.335	0.693245
LMAN2	NP_006807.1	vesicular integral-membrane protein VIP36 precursor [Homo sapiens]	0	0	0.00060169	0	0	0	0	0	0	0	0	0	-0.335	0.698489
SPTBN2	NP_008877.1	spectrin beta chain, non-erythrocytic 2 [Homo sapiens]	0	0	0	3.51e-05	0	0	0	0	0	0	0	0	-0.335	0.689672
42799	NP_060294.1	E3 ubiquitin-protein ligase MARCH5 [Homo sapiens]	0	0	0	0.00030178	0	0	0	0	0	0	0	0	-0.336	0.693245
ANXA2	NP_001002858.1	0 genes:. 2 proteins in this group did not match any genes. NP_001002858.1:annexin A2 isoform 1 [Homo sapiens] ;NP_004030.1:annexin A2 isoform 2 [Homo sapiens] ;	0	0	0	0.000235	0	0	0	0	0	0	0	0	-0.337	0.693246
ILF3	NP_001131145.1	0 genes:. 5 proteins in this group did not match any genes. NP_001131145.1:interleukin enhancer-binding factor 3 isoform e [Homo sapiens] ;NP_004507.2:interleukin enhancer-binding factor 3 isoform b [Homo sapiens] ;NP_036350.2:interleukin enhancer-binding factor 3 isoform a [Homo sapiens] ;NP_060090.2:interleukin enhancer-binding factor 3 isoform d [Homo sapiens] ;NP_703194.1:interleukin enhancer…	0	0	0.0003034	0	0	0	0	0	0	0	0	0	-0.339	0.691468
SCN1A	NP_001159436.1	0 genes:. 3 proteins in this group did not match any genes. NP_001159436.1:sodium channel protein type 1 subunit alpha isoform 3 [Homo sapiens] ;NP_001189364.1:sodium channel protein type 1 subunit alpha isoform 1 [Homo sapiens] ;NP_008851.3:sodium channel protein type 1 subunit alpha isoform 2 [Homo sapiens] ;	4.504e-05	0	0	0	0	0	0	0	0	0	0	0	-0.339	0.696757
CTNND1	NP_001078927.1	0 genes:. 10 proteins in this group did not match any genes. NP_001078927.1:catenin delta-1 isoform 1ABC [Homo sapiens] ;NP_001078928.1:catenin delta-1 isoform 1AB [Homo sapiens] ;NP_001078931.1:catenin delta-1 isoform 1A [Homo sapiens] ;NP_001193812.1:catenin delta-1 isoform 2ABC [Homo sapiens] ;NP_001193813.1:catenin delta-1 isoform 2AC [Homo sapiens] ;NP_001193814.1:catenin delta-1 isoform 1AC…	0	0	0	8.667e-05	0	0	0	0	0	0	0	0	-0.341	0.696756
FAM3C	NP_055703.1	protein FAM3C precursor [Homo sapiens]	0	0	0.00062908	0.00024639	0	0	0	0	0	0	0	0	-0.341	0.696756
TAF10	NP_006275.1	transcription initiation factor TFIID subunit 10 [Homo sapiens]	0	0	0	0.00038484	0	0	0	0	0	0	0	0	-0.341	0.698491
YBX3	NP_001138898.1	Y-box-binding protein 3 isoform b [Homo sapiens]	0.00029449	0	0	0	0	0	0	0	0	0	0	0	-0.343	0.696757
PRPF6	NP_036601.2	pre-mRNA-processing factor 6 [Homo sapiens]	0	0	0.00022763	0	0	0	0	0	0	0	0	0	-0.345	0.695008
VAPA	NP_003565.4	0 genes:. 2 proteins in this group did not match any genes. NP_003565.4:vesicle-associated membrane protein-associated protein A isoform 1 [Homo sapiens] ;NP_919415.2:vesicle-associated membrane protein-associated protein A isoform 2 [Homo sapiens] ;	0	0	0.00072858	0	0	0	0	0	0	0	0	0	-0.345	0.700208
POLA1	NP_058633.2	DNA polymerase alpha catalytic subunit [Homo sapiens]	0	0	0	0	0	0	0	6.869e-05	0	0	0	0	-0.346	0.705269
S100A9	NP_002956.1	protein S100-A9 [Homo sapiens]	0	0	0.00187897	0	0	0	0	0	0	0	0	0	-0.346	0.691467
ETFDH	NP_001268666.1	0 genes:. 3 proteins in this group did not match any genes. NP_001268666.1:electron transfer flavoprotein-ubiquinone oxidoreductase, mitochondrial isoform 2 [Homo sapiens] ;NP_001268667.1:electron transfer flavoprotein-ubiquinone oxidoreductase, mitochondrial isoform 3 [Homo sapiens] ;NP_004444.2:electron transfer flavoprotein-ubiquinone oxidoreductase, mitochondrial isoform 1 precursor [Homo sap…	0	0	0.00037579	0	0	0	0	0	0	0	0	0	-0.347	0.695008
RAB18	NP_001243339.1	0 genes:. 3 proteins in this group did not match any genes. NP_001243339.1:ras-related protein Rab-18 isoform 2 [Homo sapiens] ;NP_001243344.1:ras-related protein Rab-18 isoform 4 [Homo sapiens] ;NP_067075.1:ras-related protein Rab-18 isoform 1 [Homo sapiens] ;	0	0	0.0009115	0	0	0	0	0	0	0	0	0	-0.347	0.696759
VDAC1	NP_003365.1	voltage-dependent anion-selective channel protein 1 [Homo sapiens]	0	0	0	0.00029645	0	0	0	0	0	0	0	0	-0.347	0.698491
S100A11	NP_005611.1	protein S100-A11 [Homo sapiens]	0.00084981	0	0	0	0	0	0	0	0	0	0	0	-0.348	0.69849
HSD17B11	NP_057329.3	estradiol 17-beta-dehydrogenase 11 precursor [Homo sapiens]	0	0	0.00071401	0	0	0	0	0	0	0	0	0	-0.349	0.70191
SLC16A1	NP_003042.3	monocarboxylate transporter 1 [Homo sapiens]	0.00011897	0	0.0002856	0	0	0	0	0	0	0	0	0	-0.349	0.70191
AP2A2	NP_001229766.1	0 genes:. 2 proteins in this group did not match any genes. NP_001229766.1:AP-2 complex subunit alpha-2 isoform 1 [Homo sapiens] ;NP_036437.1:AP-2 complex subunit alpha-2 isoform 2 [Homo sapiens] ;	0	0	0.00015192	0	0	0	0	7.122e-05	0	0	0	0	-0.35	0.696756
TMCO1	NP_001243093.1	0 genes:. 3 proteins in this group did not match any genes. NP_001243093.1:transmembrane and coiled-coil domain-containing protein 1 isoform b [Homo sapiens] ;NP_001243094.1:transmembrane and coiled-coil domain-containing protein 1 isoform c [Homo sapiens] ;NP_061899.2:transmembrane and coiled-coil domain-containing protein 1 isoform a [Homo sapiens] ;	0	0	0.00104489	0	0	0	0	0	0	0	0	0	-0.351	0.69501
RAP1A	NP_002875.1	ras-related protein Rap-1A precursor [Homo sapiens]	0	0	0.00129349	0	0	0	0	0	0	0	0	0	-0.352	0.698491
CMPK1	NP_057392.1	UMP-CMP kinase isoform a [Homo sapiens]	0.00039136	0	0	0	0	0	0	0	0	0	0	0	-0.353	0.701911
VARS	NP_006286.1	valine--tRNA ligase [Homo sapiens]	0	0	0	0	0	0	0	7.945e-05	0	0	0	0	-0.353	0.700209
CKMT1A	NP_001308857.1	0 genes:. 2 proteins in this group did not match any genes. NP_001308857.1:creatine kinase U-type, mitochondrial isoform 2 [Homo sapiens] ;NP_066270.1:creatine kinase U-type, mitochondrial precursor [Homo sapiens] ;	0	0	0	0.00018727	0	0	0	0	0	0	0	0	-0.355	0.701911
MBLAC2	NP_981951.1	metallo-beta-lactamase domain-containing protein 2 [Homo sapiens]	0	0	0.00076775	0	0	0	0	0	0	0	0	0	-0.355	0.696757
TOMM22	NP_064628.1	mitochondrial import receptor subunit TOM22 homolog [Homo sapiens]	0	0	0	0	0	0	0	0.0007072	0	0	0	0	-0.357	0.687864
MFAP1	NP_005917.2	microfibrillar-associated protein 1 [Homo sapiens]	0	0	0	0.0001274	0	0	0	0.0001525	0	0	0	0	-0.361	0.700207
PSMC4	NP_006494.1	26S protease regulatory subunit 6B isoform 1 [Homo sapiens]	0	0	0	0	0	0	0	0.00024025	0	0	0	0	-0.362	0.701913
IARS	NP_038203.2	isoleucine--tRNA ligase, cytoplasmic [Homo sapiens]	0	0	0.00016973	0	0	0	0	0	0	0	0	0	-0.366	0.69849
KIF11	NP_004514.2	kinesin-like protein KIF11 [Homo sapiens]	0	0	0	0	0	0	0	0.0001268	0	0	0	0	-0.366	0.703598
LMAN2L	NP_001135764.1	0 genes:. 4 proteins in this group did not match any genes. NP_001135764.1:VIP36-like protein isoform 1 precursor [Homo sapiens] ;NP_001309279.1:VIP36-like protein isoform 5 [Homo sapiens] ;NP_001309281.1:VIP36-like protein isoform 4 [Homo sapiens] ;NP_110432.1:VIP36-like protein isoform 2 precursor [Homo sapiens] ;	0	0	0.00059666	0	0	0	0	0	0	0	0	0	-0.366	0.703598
PDXDC1	NP_001272373.1	0 genes:. 6 proteins in this group did not match any genes. NP_001272373.1:pyridoxal-dependent decarboxylase domain-containing protein 1 isoform 2 [Homo sapiens] ;NP_001272374.1:pyridoxal-dependent decarboxylase domain-containing protein 1 isoform 3 [Homo sapiens] ;NP_001272376.1:pyridoxal-dependent decarboxylase domain-containing protein 1 isoform 4 [Homo sapiens] ;NP_001272377.1:pyridoxal-depen…	0	0	0	0	0	0	0	0.00013196	0	0	0	0	-0.366	0.698491
RPL23A	NP_000975.2	60S ribosomal protein L23a [Homo sapiens]	0.00038133	0	0	0.00035853	0	0	0	0	0	0	0	0	-0.366	0.700209
RAB5B	NP_002859.1	ras-related protein Rab-5B isoform 1 [Homo sapiens]	0	0	0.00132839	0	0	0	0	0	0	0	0	0	-0.367	0.706927
ATP5I	NP_009031.1	ATP synthase subunit e, mitochondrial [Homo sapiens]	0	0	0.00310438	0	0	0	0	0	0	0	0	0	-0.369	0.705269
LMAN1	NP_005561.1	protein ERGIC-53 precursor [Homo sapiens]	0	0	0.00042	0	0	0	0	0	0	0	0	0	-0.371	0.70191
XPO7	NP_055839.3	exportin-7 [Homo sapiens]	0	0	0.00019706	0	0	0	0	0	0	0	0	0	-0.371	0.698492
PIN1	NP_006212.1	peptidyl-prolyl cis-trans isomerase NIMA-interacting 1 [Homo sapiens]	0	0	0	0.0005147	0	0	0	0	0	0	0	0	-0.372	0.705269
PSMA7	NP_002783.1	proteasome subunit alpha type-7 [Homo sapiens]	0	0	0	0.00045105	0	0	0	0	0	0	0	0	-0.375	0.710194
ABCF1	NP_001020262.1	0 genes:. 2 proteins in this group did not match any genes. NP_001020262.1:ATP-binding cassette sub-family F member 1 isoform a [Homo sapiens] ;NP_001081.1:ATP-binding cassette sub-family F member 1 isoform b [Homo sapiens] ;	0	0	0	0	0	0	0	0.00015846	0	0	0	0	-0.376	0.708569
BCAP31	NP_001132929.1	0 genes:. 2 proteins in this group did not match any genes. NP_001132929.1:B-cell receptor-associated protein 31 isoform a [Homo sapiens] ;NP_005736.3:B-cell receptor-associated protein 31 isoform b [Homo sapiens] ;	0	0	0.00091247	0	0	0	0	0	0	0	0	0	-0.377	0.710195
RNF130	NP_001267730.1	0 genes:. 3 proteins in this group did not match any genes. NP_001267730.1:E3 ubiquitin-protein ligase RNF130 isoform 2 precursor [Homo sapiens] ;NP_060904.2:E3 ubiquitin-protein ligase RNF130 isoform 1 precursor [Homo sapiens] ;NP_065775.1:RING finger protein 150 precursor [Homo sapiens] ;	0	0	0	0	0	0.00051414	0	0	0	0	0	0	-0.377	0.708566
CYB5A	NP_001905.1	0 genes:. 2 proteins in this group did not match any genes. NP_001905.1:cytochrome b5 isoform 2 [Homo sapiens] ;NP_683725.1:cytochrome b5 isoform 1 [Homo sapiens] ;	0	0	0.00218574	0	0	0	0	0	0	0	0	0	-0.378	0.706925
CUL4B	NP_001073341.1	0 genes:. 2 proteins in this group did not match any genes. NP_001073341.1:cullin-4B isoform 2 [Homo sapiens] ;NP_003579.3:cullin-4B isoform 1 [Homo sapiens] ;	0	0	0	0	0	0	0	0.00014961	0	0	0	0	-0.381	0.708568
FLNB	NP_001157789.1	filamin-B isoform 1 [Homo sapiens]	0	0	0	3.186e-05	0	0	0	0	0	0	0	0	-0.381	0.70527
AGTRAP	NP_001035284.1	0 genes:. 2 proteins in this group did not match any genes. NP_001035284.1:type-1 angiotensin II receptor-associated protein isoform b [Homo sapiens] ;NP_065083.3:type-1 angiotensin II receptor-associated protein isoform a [Homo sapiens] ;	0	0	0.00093948	0.00055195	0	0	0	0	0	0	0	0	-0.383	0.706925
GDI1	NP_001484.1	rab GDP dissociation inhibitor alpha [Homo sapiens]	0	0	0.00063893	0	0	0	0	0	0	0	0	0	-0.383	0.721139
SCAMP2	NP_001307707.1	0 genes:. 2 proteins in this group did not match any genes. NP_001307707.1:secretory carrier-associated membrane protein 2 isoform 1 [Homo sapiens] ;NP_005688.2:secretory carrier-associated membrane protein 2 isoform 2 [Homo sapiens] ;	0	0	0.00057581	0	0	0	0	0	0	0	0	0	-0.383	0.708566
TROVE2	NP_004591.2	60 kDa SS-A/Ro ribonucleoprotein isoform 2 [Homo sapiens]	0	0	0	0	0	0	0	0.00018666	0	0	0	0	-0.384	0.710193
AARS	NP_001596.2	alanine--tRNA ligase, cytoplasmic [Homo sapiens]	0	0	0.00029504	0	0	0	0	0	0	0	0	0	-0.386	0.718091
GALNT2	NP_001278795.1	0 genes:. 2 proteins in this group did not match any genes. NP_001278795.1:polypeptide N-acetylgalactosaminyltransferase 2 isoform 2 [Homo sapiens] ;NP_004472.1:polypeptide N-acetylgalactosaminyltransferase 2 precursor [Homo sapiens] ;	0	0	0.00053584	0	0	0	0	0	0	0	0	0	-0.387	0.710192
COX7A2	NP_001856.2	cytochrome c oxidase subunit 7A2, mitochondrial precursor [Homo sapiens]	0	0	0.00124175	0.00072953	0	0	0	0	0	0	0	0	-0.388	0.708567
GDPD1	NP_872375.2	glycerophosphodiester phosphodiesterase domain-containing protein 1 isoform 1 [Homo sapiens]	0	0	0.00090956	0	0	0	0	0	0	0	0	0	-0.388	0.706925
API5	NP_001136402.1	0 genes:. 2 proteins in this group did not match any genes. NP_001136402.1:apoptosis inhibitor 5 isoform a [Homo sapiens] ;NP_006586.1:apoptosis inhibitor 5 isoform b [Homo sapiens] ;	0	0	0	0.00021347	0	0	0	0	0	0	0	0	-0.391	0.7134
TMEM205	NP_940938.1	transmembrane protein 205 [Homo sapiens]	0	0	0.00113335	0.00029593	0	0	0	0	0	0	0	0	-0.391	0.713398
ARCN1	NP_001646.2	coatomer subunit delta isoform 1 [Homo sapiens]	0	0	0	0.00021891	0	0	0	0	0	0	0	0	-0.392	0.710194
SUCLG1	NP_003840.2	succinyl-CoA ligase [ADP/GDP-forming] subunit alpha, mitochondrial precursor [Homo sapiens]	0	0	0	0	0	0	0	0.00038698	0	0	0	0	-0.397	0.711803
BSG	NP_001719.2	0 genes:. 4 proteins in this group did not match any genes. NP_001719.2:basigin isoform 1 precursor [Homo sapiens] ;NP_940991.1:basigin isoform 2 [Homo sapiens] ;NP_940992.1:basigin isoform 3 [Homo sapiens] ;NP_940993.1:basigin isoform 4 [Homo sapiens] ;	0	0	0.00074183	0	0	0	0	0	0	0	0	0	-0.398	0.711803
COX6B1	NP_001854.1	cytochrome c oxidase subunit 6B1 [Homo sapiens]	0	0	0.00332097	0	0	0	0	0	0	0	0	0	-0.398	0.714979
DNAJB11	NP_057390.1	dnaJ homolog subfamily B member 11 precursor [Homo sapiens]	0	0	0	0.00031246	0	0	0	0	0	0	0	0	-0.398	0.716541
PLIN3	NP_001157661.1	0 genes:. 3 proteins in this group did not match any genes. NP_001157661.1:perilipin-3 isoform 2 [Homo sapiens] ;NP_001157666.1:perilipin-3 isoform 3 [Homo sapiens] ;NP_005808.3:perilipin-3 isoform 1 [Homo sapiens] ;	0	0	0	0	0	0	0	0.00030923	0	0	0	0	-0.398	0.713399
SNRPD1	NP_008869.1	small nuclear ribonucleoprotein Sm D1 isoform 1 [Homo sapiens]	0.00174961	0	0.00420005	0.00282002	0	0	0.00397998	0.00450073	0.00458098	0	0.00150049	0.00019977	-0.398	0.797714
NDUFAF2	NP_777549.1	mimitin, mitochondrial [Homo sapiens]	0	0	0.00168996	0	0	0	0	0	0	0	0	0	-0.4	0.706927
NRAS	NP_002515.1	GTPase NRas [Homo sapiens]	0	0	0.00151113	0	0	0	0	0	0	0	0	0	-0.4	0.713398
NFKB1	NP_001306155.1	0 genes:. 2 proteins in this group did not match any genes. NP_001306155.1:nuclear factor NF-kappa-B p105 subunit isoform 2 proprotein [Homo sapiens] ;NP_003989.2:nuclear factor NF-kappa-B p105 subunit isoform 1 [Homo sapiens] ;	0.00012291	0	0	0	0	0	0	0	0	0	0	0	-0.404	0.718089
NSUN2	NP_001180384.1	0 genes:. 2 proteins in this group did not match any genes. NP_001180384.1:tRNA (cytosine(34)-C(5))-methyltransferase isoform 2 [Homo sapiens] ;NP_060225.4:tRNA (cytosine(34)-C(5))-methyltransferase isoform 1 [Homo sapiens] ;	0	0	0.00019508	7.641e-05	0	0	0	9.146e-05	0	0	0	0	-0.405	0.719623
RHOT2	NP_620124.1	mitochondrial Rho GTPase 2 [Homo sapiens]	0	0	0.00046214	0	0	0	0	0	0	0	0	0	-0.405	0.708566
TFCP2	NP_001166923.1	alpha-globin transcription factor CP2 isoform 2 [Homo sapiens]	0	0	0	0	0	0	0	0.00026726	0	0	0	0	-0.405	0.714979
TFRC	NP_003225.2	transferrin receptor protein 1 isoform 1 [Homo sapiens]	0	0	0.00028185	0	0	0	0	8.809e-05	0	0	0	0	-0.409	0.711802
TGM3	NP_003236.3	protein-glutamine gamma-glutamyltransferase E [Homo sapiens]	0	0	0.00030909	0	0	0	0	9.661e-05	0	0	0	0	-0.409	0.71654
PLOD1	NP_000293.2	0 genes:. 2 proteins in this group did not match any genes. NP_000293.2:procollagen-lysine,2-oxoglutarate 5-dioxygenase 1 isoform 2 precursor [Homo sapiens] ;NP_001303249.1:procollagen-lysine,2-oxoglutarate 5-dioxygenase 1 isoform 1 precursor [Homo sapiens] ;	0	0	0.00039285	0	0	0	0	0	0	0	0	0	-0.412	0.721139
RPS6	NP_001001.2	40S ribosomal protein S6 [Homo sapiens]	0	0	0.001147	0	0	0	0	0	0	0	0	0	-0.412	0.714976
CERS2	NP_859530.1	ceramide synthase 2 [Homo sapiens]	0	0	0.00056369	0.00014719	0	0	0	0	0	0	0	0	-0.413	0.724127
EIF3B	NP_003742.2	eukaryotic translation initiation factor 3 subunit B [Homo sapiens]	0	0	0	0	0	0	0	0.00016449	0	0	0	0	-0.413	0.711804
PPT1	NP_000301.1	palmitoyl-protein thioesterase 1 isoform 1 precursor [Homo sapiens]	0	0	0	0.00036556	0	0	0	0	0	0	0	0	-0.415	0.716542
BTF3L4	NP_001129969.1	0 genes:. 2 proteins in this group did not match any genes. NP_001129969.1:transcription factor BTF3 homolog 4 isoform 2 [Homo sapiens] ;NP_689478.1:transcription factor BTF3 homolog 4 isoform 1 [Homo sapiens] ;	0	0	0	0	0	0	0	0.00133897	0	0	0	0	-0.416	0.706925
GOT1	NP_002070.1	aspartate aminotransferase, cytoplasmic [Homo sapiens]	0	0	0	0	0	0	0	0.00032421	0	0	0	0	-0.416	0.718088
TK1	NP_003249.3	thymidine kinase, cytosolic [Homo sapiens]	0	0	0	0	0	0	0	0.00057221	0	0	0	0	-0.419	0.719622
PDK1	NP_001265478.1	0 genes:. 2 proteins in this group did not match any genes. NP_001265478.1:[Pyruvate dehydrogenase (acetyl-transferring)] kinase isozyme 1, mitochondrial isoform 1 precursor [Homo sapiens] ;NP_002601.1:[Pyruvate dehydrogenase (acetyl-transferring)] kinase isozyme 1, mitochondrial isoform 2 precursor [Homo sapiens] ;	0	0	0	0.00024531	0	0	0	0	0	0	0	0	-0.42	0.722641
FAM162A	NP_055182.3	protein FAM162A [Homo sapiens]	0	0	0.00185457	0	0	0	0	0	0	0	0	0	-0.422	0.716542
PSMB2	NP_002785.1	proteasome subunit beta type-2 isoform 1 [Homo sapiens]	0	0	0	0.00041739	0	0	0	0.00033308	0	0	0	0	-0.426	0.719623
UBAP2L	NP_001274744.1	ubiquitin-associated protein 2-like isoform c [Homo sapiens]	6.095e-05	0	0	5.731e-05	0	0	0	6.859e-05	0	0	0	0	-0.427	0.718089
GNAI2	NP_001159897.1	guanine nucleotide-binding protein G(i) subunit alpha-2 isoform 2 [Homo sapiens]	0	0	0.00026944	0.00031659	0	0	0	0	0	0	0	0	-0.429	0.719622
RPS16	NP_001011.1	0 genes:. 2 proteins in this group did not match any genes. NP_001011.1:40S ribosomal protein S16 isoform 1 [Homo sapiens] ;NP_001308040.1:40S ribosomal protein S16 isoform 2 [Homo sapiens] ;	0.00040744	0	0.00097809	0	0	0	0	0.00045855	0	0	0	0	-0.43	0.719623
EIF3F	NP_003745.1	eukaryotic translation initiation factor 3 subunit F [Homo sapiens]	0	0	0	0.00031334	0	0	0	0	0	0	0	0	-0.431	0.719624
PRMT5	NP_006100.2	protein arginine N-methyltransferase 5 isoform a [Homo sapiens]	0	0	0.00044836	0	0	0	0	0	0	0	0	0	-0.431	0.719624
NOP56	NP_006383.2	nucleolar protein 56 [Homo sapiens]	0	0	0.00024041	0	0	0	0	0.00016906	0	0	0	0	-0.432	0.722642
GNAI1	NP_001243343.1	guanine nucleotide-binding protein G(i) subunit alpha-1 isoform 2 [Homo sapiens]	0	0	0	0.00033336	0	0	0	0	0	0	0	0	-0.433	0.722643
TIMM23	NP_006318.1	mitochondrial import inner membrane translocase subunit Tim23 [Homo sapiens]	0	0	0.00102489	0	0	0	0	0.00032033	0	0	0	0	-0.433	0.724127
TMOD3	NP_055362.1	tropomodulin-3 [Homo sapiens]	0	0	0	0.00031779	0	0	0	0	0	0	0	0	-0.436	0.729919
RPS12	NP_001007.2	40S ribosomal protein S12 [Homo sapiens]	0	0	0	0	0	0	0	0.00101437	0	0	0	0	-0.437	0.714979
SLC5A6	NP_066918.2	sodium-dependent multivitamin transporter [Homo sapiens]	0	0	0.00022488	0	0	0	0	0.00015815	0	0	0	0	-0.438	0.721142
PRMT1	NP_001527.3	0 genes:. 2 proteins in this group did not match any genes. NP_001527.3:protein arginine N-methyltransferase 1 isoform 1 [Homo sapiens] ;NP_938074.2:protein arginine N-methyltransferase 1 isoform 3 [Homo sapiens] ;	0	0	0	0	0	0	0	0.00036091	0	0	0	0	-0.439	0.721139
DHRS7B	NP_056325.2	dehydrogenase/reductase SDR family member 7B [Homo sapiens]	0	0	0.00087878	0	0	0	0	0	0	0	0	0	-0.441	0.728498
MAPRE1	NP_036457.1	microtubule-associated protein RP/EB family member 1 [Homo sapiens]	0	0	0.00053284	0.00031304	0	0	0	0	0	0	0	0	-0.441	0.722642
CISD1	NP_060934.1	CDGSH iron-sulfur domain-containing protein 1 [Homo sapiens]	0	0	0.00264447	0	0	0	0	0	0	0	0	0	-0.443	0.72413
SNAP23	NP_003816.2	0 genes:. 2 proteins in this group did not match any genes. NP_003816.2:synaptosomal-associated protein 23 isoform SNAP23A [Homo sapiens] ;NP_570710.1:synaptosomal-associated protein 23 isoform SNAP23B [Homo sapiens] ;	0	0	0	0.00053015	0	0	0	0	0	0	0	0	-0.445	0.724127
AGPAT1	NP_116130.2	1-acyl-sn-glycerol-3-phosphate acyltransferase alpha [Homo sapiens]	0	0	0.0010092	0	0	0	0	0	0	0	0	0	-0.448	0.721139
EIF3D	NP_003744.1	eukaryotic translation initiation factor 3 subunit D [Homo sapiens]	0	0	0	0	0	0.00048036	0.0006482	0.00140494	0.00087043	0	0.00014811	8.676e-05	-0.45	0.79475
HDGF	NP_004485.1	hepatoma-derived growth factor isoform a [Homo sapiens]	0	0	0	0	0	0	0	0.00041843	0.00056785	0	0	0	-0.452	0.721141
TMED4	NP_001289987.1	0 genes:. 4 proteins in this group did not match any genes. NP_001289987.1:transmembrane emp24 domain-containing protein 4 isoform 2 precursor [Homo sapiens] ;NP_001289988.1:transmembrane emp24 domain-containing protein 4 isoform 3 precursor [Homo sapiens] ;NP_059980.2:transmembrane emp24 domain-containing protein 9 precursor [Homo sapiens] ;NP_872353.2:transmembrane emp24 domain-containing prote…	0	0	0.00191938	0	0	0	0	0	0	0	0	0	-0.452	0.721141
AAAS	NP_001166937.1	0 genes:. 2 proteins in this group did not match any genes. NP_001166937.1:aladin isoform 2 [Homo sapiens] ;NP_056480.1:aladin isoform 1 [Homo sapiens] ;	0	0	0.00041755	0	0	0	0	0.0001305	0	0	0	0	-0.453	0.724129
VAPB	NP_004729.1	vesicle-associated membrane protein-associated protein B/C isoform 1 [Homo sapiens]	0.0002448	0	0.00117532	0	0	0	0	0	0	0	0	0	-0.454	0.732724
YTHDF2	NP_057342.2	YTH domain-containing family protein 2 isoform 1 [Homo sapiens]	0	0	0	0.0001932	0	0	0	0	0	0	0	0	-0.455	0.725599
PTGES3	NP_001269530.1	0 genes:. 3 proteins in this group did not match any genes. NP_001269530.1:prostaglandin E synthase 3 isoform b [Homo sapiens] ;NP_001269533.1:prostaglandin E synthase 3 isoform e [Homo sapiens] ;NP_006592.3:prostaglandin E synthase 3 isoform a [Homo sapiens] ;	0	0	0	0.00100594	0	0	0	0	0	0	0	0	-0.456	0.728497
VAMP7	NP_001138621.1	0 genes:. 3 proteins in this group did not match any genes. NP_001138621.1:vesicle-associated membrane protein 7 isoform 2 [Homo sapiens] ;NP_001172112.1:vesicle-associated membrane protein 7 isoform 3 [Homo sapiens] ;NP_005629.1:vesicle-associated membrane protein 7 isoform 1 [Homo sapiens] ;	0	0	0.00159555	0	0	0	0	0	0	0	0	0	-0.457	0.731328
TM9SF3	NP_064508.3	transmembrane 9 superfamily member 3 precursor [Homo sapiens]	0	0	0.0004849	9.496e-05	0	0	0	0	0	0	0	0	-0.46	0.736813
TUBAL3	NP_001165335.1	tubulin alpha chain-like 3 isoform 2 [Homo sapiens]	0	0	0	0.00027552	0	6.484e-05	0.00017498	0	0.00013427	0	0	0	-0.461	0.732722
ACBD3	NP_073572.2	Golgi resident protein GCP60 [Homo sapiens]	0	0	0	0.00015889	0	0	0	0.00019019	0	0	0	0	-0.465	0.735464
SNRPD3	NP_004166.1	small nuclear ribonucleoprotein Sm D3 [Homo sapiens]	0	0.0121219	0	0	0	0	0	0.00053134	0	0	0	0	-0.465	0.732723
ERP29	NP_006808.1	endoplasmic reticulum resident protein 29 isoform 1 precursor [Homo sapiens]	0	0	0.00054713	0.00032144	0	0	0	0	0	0	0	0	-0.469	0.729919
IPO9	NP_060555.2	importin-9 [Homo sapiens]	0	0	0.00020577	0	0	0	0	9.647e-05	0	0	0	0	-0.47	0.732722
TTC4	NP_004614.3	tetratricopeptide repeat protein 4 isoform 1 [Homo sapiens]	0	0	0	0	0	0	0	0.00034599	0	0	0	0	-0.471	0.728496
GRHPR	NP_036335.1	glyoxylate reductase/hydroxypyruvate reductase [Homo sapiens]	0	0	0.00108843	0	0	0	0	0	0	0	0	0	-0.472	0.732725
PRKCSH	NP_001276031.1	0 genes:. 3 proteins in this group did not match any genes. NP_001276031.1:glucosidase 2 subunit beta isoform 2 precursor [Homo sapiens] ;NP_001276033.1:glucosidase 2 subunit beta isoform 3 precursor [Homo sapiens] ;NP_002734.2:glucosidase 2 subunit beta isoform 1 precursor [Homo sapiens] ;	0	0	0	0.00026634	0	0	0	0	0	0	0	0	-0.472	0.722641
RPS10	NP_001191020.1	40S ribosomal protein S10 [Homo sapiens]	0	0	0.00216366	0	0	0	0	0	0	0	0	0	-0.472	0.732723
EIF3A	NP_003741.1	eukaryotic translation initiation factor 3 subunit A [Homo sapiens]	0	0	0	0.00010118	0	0	0	0	0	0	0	0	-0.473	0.735465
PDXK	NP_003672.1	pyridoxal kinase [Homo sapiens]	0	0	0	0.00044816	0	0	0	0	0	0	0	0	-0.474	0.729922
EPHX1	NP_001278092.1	epoxide hydrolase 1 [Homo sapiens]	0	0	0.00078462	0	0	0	0	0	0	0	0	0	-0.477	0.729921
FHL1	NP_001153171.1	0 genes:. 4 proteins in this group did not match any genes. NP_001153171.1:four and a half LIM domains protein 1 isoform 5 [Homo sapiens] ;NP_001153173.1:four and a half LIM domains protein 1 isoform 3 precursor [Homo sapiens] ;NP_001153174.1:four and a half LIM domains protein 1 isoform 1 [Homo sapiens] ;NP_001440.2:four and a half LIM domains protein 1 isoform 2 [Homo sapiens] ;	0.00040194	0	0	0	0	0	0	0	0	0	0	0	-0.477	0.7256
MAT2A	NP_005902.1	S-adenosylmethionine synthase isoform type-2 [Homo sapiens]	0	0	0	0.00035399	0	0	0	0	0	0	0	0	-0.477	0.732722
UQCRB	NP_001186904.1	0 genes:. 2 proteins in this group did not match any genes. NP_001186904.1:cytochrome b-c1 complex subunit 7 isoform 2 [Homo sapiens] ;NP_006285.1:cytochrome b-c1 complex subunit 7 isoform 1 [Homo sapiens] ;	0	0	0.00180762	0.00141596	0	0	0	0	0	0	0	0	-0.477	0.739462
CDK4	NP_000066.1	cyclin-dependent kinase 4 [Homo sapiens]	0	0	0	0.00036918	0	0	0	0.00022095	0	0	0	0	-0.479	0.735465
VDAC2	NP_001171712.1	0 genes:. 3 proteins in this group did not match any genes. NP_001171712.1:voltage-dependent anion-selective channel protein 2 isoform 1 [Homo sapiens] ;NP_001311019.1:voltage-dependent anion-selective channel protein 2 isoform 3 [Homo sapiens] ;NP_003366.2:voltage-dependent anion-selective channel protein 2 isoform 2 [Homo sapiens] ;	0	0	0.00115535	0	0	0	0	0	0	0	0	0	-0.479	0.740762
FAM213A	NP_001230710.1	0 genes:. 3 proteins in this group did not match any genes. NP_001230710.1:redox-regulatory protein FAM213A isoform 2 precursor [Homo sapiens] ;NP_001230711.1:redox-regulatory protein FAM213A isoform 3 precursor [Homo sapiens] ;NP_115709.3:redox-regulatory protein FAM213A isoform 1 precursor [Homo sapiens] ;	0	0	0.00163763	0	0	0	0	0	0	0	0	0	-0.48	0.736811
TARS	NP_689508.3	threonine--tRNA ligase, cytoplasmic isoform 1 [Homo sapiens]	0	0	0.00029627	0	0	0	0	0.0001389	0	0	0	0	-0.48	0.732726
ATP5L	NP_006467.4	ATP synthase subunit g, mitochondrial [Homo sapiens]	0	0	0.00346606	0	0	0	0	0	0	0	0	0	-0.483	0.736811
NCAPD2	NP_055680.3	condensin complex subunit 1 [Homo sapiens]	0	0	0	0	0	0	0	0.00011947	0	0	0	0	-0.484	0.732724
QARS	NP_001259002.1	0 genes:. 2 proteins in this group did not match any genes. NP_001259002.1:glutamine--tRNA ligase isoform b [Homo sapiens] ;NP_005042.1:glutamine--tRNA ligase isoform a [Homo sapiens] ;	0	0	0.00028037	0	0	0	0	0.00013144	0	0	0	0	-0.484	0.734102
PFKL	NP_002617.3	ATP-dependent 6-phosphofructokinase, liver type isoform b [Homo sapiens]	0	0	0.00030513	0	0	0	0	0.00012875	0	0	0	0	-0.486	0.738146
SF3A3	NP_006793.1	splicing factor 3A subunit 3 isoform 1 [Homo sapiens]	0	0	0.00057007	0.00011164	0	0	0	0	0	0	0	0	-0.487	0.738143
ARMC6	NP_001186125.1	0 genes:. 2 proteins in this group did not match any genes. NP_001186125.1:armadillo repeat-containing protein 6 isoform 1 [Homo sapiens] ;NP_219483.1:armadillo repeat-containing protein 6 isoform 2 [Homo sapiens] ;	0	0	0	0.00027909	0	0	0	0	0	0	0	0	-0.49	0.736814
U2AF2	NP_001012496.1	0 genes:. 2 proteins in this group did not match any genes. NP_001012496.1:splicing factor U2AF 65 kDa subunit isoform b [Homo sapiens] ;NP_009210.1:splicing factor U2AF 65 kDa subunit isoform a [Homo sapiens] ;	0	0	0	0.00029687	0	0	0	0	0	0	0	0	-0.492	0.738146
RELA	NP_001138610.1	0 genes:. 4 proteins in this group did not match any genes. NP_001138610.1:transcription factor p65 isoform 2 [Homo sapiens] ;NP_001230913.1:transcription factor p65 isoform 3 [Homo sapiens] ;NP_001230914.1:transcription factor p65 isoform 4 [Homo sapiens] ;NP_068810.3:transcription factor p65 isoform 1 [Homo sapiens] ;	0.00027138	0	0	0	0	0	0	0	0	0	0	0	-0.497	0.73946
PPA2	NP_789845.1	inorganic pyrophosphatase 2, mitochondrial isoform 1 precursor [Homo sapiens]	0.00035621	0	0	0.00016746	0	0	0	0	0	0	0	0	-0.499	0.735464
CIAPIN1	NP_001295276.1	0 genes:. 2 proteins in this group did not match any genes. NP_001295276.1:anamorsin isoform 2 [Homo sapiens] ;NP_064709.2:anamorsin isoform 1 [Homo sapiens] ;	0	0	0	0.00046765	0	0	0	0	0	0	0	0	-0.5	0.736811
DYNLRB1	NP_001306086.1	0 genes:. 2 proteins in this group did not match any genes. NP_001306086.1:dynein light chain roadblock-type 1 isoform d [Homo sapiens] ;NP_054902.1:dynein light chain roadblock-type 1 isoform a [Homo sapiens] ;	0	0	0	0.00046223	0	0	0	0.00110658	0	0	0	0	-0.5	0.739461
SUMO2	NP_001005849.1	0 genes:. 2 proteins in this group did not match any genes. NP_001005849.1:small ubiquitin-related modifier 2 isoform b precursor [Homo sapiens] ;NP_008868.3:small ubiquitin-related modifier 2 isoform a precursor [Homo sapiens] ;	0	0	0.00201129	0.0015755	0	0	0	0	0	0	0	0	-0.5	0.740762
MCM5	NP_006730.2	DNA replication licensing factor MCM5 [Homo sapiens]	8.104e-05	0	0	0	0	0	0	0.00018242	0	0	0	0	-0.506	0.73946
RPL11	NP_000966.2	0 genes:. 2 proteins in this group did not match any genes. NP_000966.2:60S ribosomal protein L11 isoform 1 [Homo sapiens] ;NP_001186731.1:60S ribosomal protein L11 isoform 2 [Homo sapiens] ;	0.0003342	0	0.00080226	0.00047132	0	0	0	0	0	0	0	0	-0.508	0.738143
CYP51A1	NP_000777.1	0 genes:. 2 proteins in this group did not match any genes. NP_000777.1:lanosterol 14-alpha demethylase isoform 1 precursor [Homo sapiens] ;NP_001139624.1:lanosterol 14-alpha demethylase isoform 2 [Homo sapiens] ;	0	0	0.00056111	0	0	0	0	0.00013153	0	0	0	0	-0.509	0.743322
HRNR	NP_001009931.1	hornerin [Homo sapiens]	2.087e-05	0	0	1.962e-05	0	6.927e-05	0	0	0	0	0	0	-0.514	0.745816
PFN2	NP_444252.1	profilin-2 isoform a [Homo sapiens]	0	0	0.00102001	0	0	0.00094014	0	0.0007173	0	0	0	0	-0.518	0.74205
SPCS2	NP_055567.2	signal peptidase complex subunit 2 [Homo sapiens]	0	0	0.00126373	0	0	0	0	0.00029623	0	0	0	0	-0.519	0.749447
CLINT1	NP_001182484.1	0 genes:. 2 proteins in this group did not match any genes. NP_001182484.1:clathrin interactor 1 isoform 1 [Homo sapiens] ;NP_055481.1:clathrin interactor 1 isoform 2 [Homo sapiens] ;	0	0	0	0	0	0	0	0.00020824	0	0	0	0	-0.521	0.734103
YWHAH	NP_003396.1	14-3-3 protein eta [Homo sapiens]	0	0	0	0.0005684	0	0	0	0	0	0	0	0	-0.521	0.744575
SEC24C	NP_940999.1	protein transport protein Sec24C [Homo sapiens]	0	0	0	0	0	0	0	0.00018359	0	0	0	0	-0.522	0.748251
LAMP1	NP_005552.3	lysosome-associated membrane glycoprotein 1 precursor [Homo sapiens]	0	0	0.00085612	0	0	0	0	0	0	0	0	0	-0.523	0.73946
DEGS1	NP_001308471.1	0 genes:. 2 proteins in this group did not match any genes. NP_001308471.1:sphingolipid delta(4)-desaturase DES1 isoform 3 [Homo sapiens] ;NP_003667.1:sphingolipid delta(4)-desaturase DES1 isoform 1 [Homo sapiens] ;	0	0	0.00124392	0	0	0	0	0	0	0	0	0	-0.525	0.743319
ECHS1	NP_004083.3	enoyl-CoA hydratase, mitochondrial [Homo sapiens]	0	0	0.00049242	0.00038573	0	0	0	0	0	0	0	0	-0.525	0.745818
COX5A	NP_004246.2	cytochrome c oxidase subunit 5A, mitochondrial precursor [Homo sapiens]	0	0	0.00190402	0.00037287	0	0	0	0	0	0	0	0	-0.526	0.73946
SPTLC2	NP_004854.1	serine palmitoyltransferase 2 [Homo sapiens]	0	0	0.00076229	0	0	0	0	0	0	0	0	0	-0.526	0.749447
MMAB	NP_443077.1	cob(I)yrinic acid a,c-diamide adenosyltransferase, mitochondrial precursor [Homo sapiens]	0	0	0	0.0005593	0	0	0	0	0	0	0	0	-0.528	0.745816
UBE2L3	NP_001243284.1	0 genes:. 3 proteins in this group did not match any genes. NP_001243284.1:ubiquitin-conjugating enzyme E2 L3 isoform 4 [Homo sapiens] ;NP_001243285.1:ubiquitin-conjugating enzyme E2 L3 isoform 3 [Homo sapiens] ;NP_003338.1:ubiquitin-conjugating enzyme E2 L3 isoform 1 [Homo sapiens] ;	0	0	0	0.00065956	0	0	0	0	0	0	0	0	-0.528	0.745819
RARS	NP_002878.2	arginine--tRNA ligase, cytoplasmic [Homo sapiens]	0	0	0	0	0	0	0	0.00025359	0	0	0	0	-0.531	0.740764
ALB	NP_000468.1	serum albumin preproprotein [Homo sapiens]	0	0	0.00058621	0	0	0	0	0	0	0	0	0	-0.532	0.743319
PGD	NP_001291381.1	0 genes:. 2 proteins in this group did not match any genes. NP_001291381.1:6-phosphogluconate dehydrogenase, decarboxylating isoform 3 [Homo sapiens] ;NP_002622.2:6-phosphogluconate dehydrogenase, decarboxylating isoform 1 [Homo sapiens] ;	0	0	0	0.000119	0	0	0	0.00028489	0	0	0	0	-0.532	0.747044
42795	NP_073583.3	mitochondrial amidoxime-reducing component 1 precursor [Homo sapiens]	0	0	0.00127123	0	0	0	0	0	0	0	0	0	-0.533	0.743323
LIMA1	NP_001107018.1	0 genes:. 2 proteins in this group did not match any genes. NP_001107018.1:LIM domain and actin-binding protein 1 isoform 1 [Homo sapiens] ;NP_057441.1:LIM domain and actin-binding protein 1 isoform 2 [Homo sapiens] ;	0	0	0	0.00018398	0	0	0	0	0	0	0	0	-0.535	0.743319
NDUFB4	NP_001161803.1	0 genes:. 2 proteins in this group did not match any genes. NP_001161803.1:NADH dehydrogenase [ubiquinone] 1 beta subcomplex subunit 4 isoform 2 [Homo sapiens] ;NP_004538.2:NADH dehydrogenase [ubiquinone] 1 beta subcomplex subunit 4 isoform 1 [Homo sapiens] ;	0	0	0	0.00093217	0	0	0	0.0005579	0	0	0	0	-0.535	0.740762
42980	NP_001269901.1	0 genes:. 4 proteins in this group did not match any genes. NP_001269901.1:septin-2 isoform b [Homo sapiens] ;NP_001269902.1:septin-2 isoform c [Homo sapiens] ;NP_001307958.1:septin-2 isoform d [Homo sapiens] ;NP_006146.1:septin-2 isoform a [Homo sapiens] ;	0.00015022	0.00514264	0	0	0	0	0	0	0	0	0	0	-0.536	0.744575
TM9SF4	NP_055557.2	transmembrane 9 superfamily member 4 precursor [Homo sapiens]	0	0	0.00055608	0	0	0	0	0	0	0	0	0	-0.536	0.745816
CHP1	NP_009167.1	calcineurin B homologous protein 1 [Homo sapiens]	0	0	0.00183079	0	0	0	0	0	0	0	0	0	-0.537	0.742048
ATP1B3	NP_001670.1	sodium/potassium-transporting ATPase subunit beta-3 [Homo sapiens]	0	0	0.00102367	0.0003007	0	0	0	0	0	0	0	0	-0.538	0.749449
YWHAB	NP_647539.1	14-3-3 protein beta/alpha [Homo sapiens]	0	0	0.00058049	0.0005684	0	0	0	0	0	0	0	0	-0.541	0.751794
UBXN4	NP_055422.1	UBX domain-containing protein 4 [Homo sapiens]	0	0	0	0.0002202	0	0	0	0.00019768	0	0	0	0	-0.544	0.743321
ARPC3	NP_001265485.1	0 genes:. 2 proteins in this group did not match any genes. NP_001265485.1:actin-related protein 2/3 complex subunit 3 isoform 1 [Homo sapiens] ;NP_001274151.1:actin-related protein 2/3 complex subunit 3 isoform 2 [Homo sapiens] ;	0	0	0	0	0	0	0	0.00075223	0.00114846	0	0	0	-0.546	0.754078
LUC7L3	NP_057508.2	luc7-like protein 3 [Homo sapiens]	0	0	0.00049584	0.00025894	0	0	0	0	0	0	0	0	-0.546	0.751792
NPLOC4	NP_060391.2	nuclear protein localization protein 4 homolog [Homo sapiens]	0.0002446	0	0	0	0	0	0	0	0	0	0	0	-0.547	0.740762
BASP1	NP_006308.3	brain acid soluble protein 1 [Homo sapiens]	0	0	0	0.00061597	0	0	0	0	0	0	0	0	-0.549	0.742048
IDH3B	NP_008830.2	isocitrate dehydrogenase [NAD] subunit beta, mitochondrial isoform a precursor [Homo sapiens]	0.00015451	0	0	0	0	0	0	0.00043473	0	0	0	0	-0.55	0.751793
KCTD12	NP_612453.1	BTB/POZ domain-containing protein KCTD12 [Homo sapiens]	0.00027455	0	0.00043939	0.00025814	0	0	0	0	0	0	0	0	-0.55	0.757393
LSM2	NP_067000.1	U6 snRNA-associated Sm-like protein LSm2 [Homo sapiens]	0	0	0.00150317	0.00117748	0	0	0	0	0	0	0	0	-0.55	0.749448
PPA1	NP_066952.1	inorganic pyrophosphatase [Homo sapiens]	0.00061751	0	0	0	0	0	0	0	0	0	0	0	-0.552	0.750631
CA2	NP_000058.1	carbonic anhydrase 2 isoform 1 [Homo sapiens]	0	0	0.00137309	0	0	0	0	0	0	0	0	0	-0.554	0.749447
CAPZA1	NP_006126.1	F-actin-capping protein subunit alpha-1 [Homo sapiens]	0.00031199	0	0	0	0	0	0	0.00046817	0	0	0	0	-0.557	0.74945
COMT	NP_001128634.1	0 genes:. 2 proteins in this group did not match any genes. NP_001128634.1:catechol O-methyltransferase isoform MB-COMT [Homo sapiens] ;NP_009294.1:catechol O-methyltransferase isoform S-COMT [Homo sapiens] ;	0	0	0.00131736	0	0	0	0	0	0	0	0	0	-0.561	0.751795
MYO1D	NP_001290208.1	0 genes:. 2 proteins in this group did not match any genes. NP_001290208.1:unconventional myosin-Id isoform 2 [Homo sapiens] ;NP_056009.1:unconventional myosin-Id isoform 1 [Homo sapiens] ;	0	0	0	0.0001746	0	0	0	0	0	0	0	0	-0.561	0.756303
MYL6	NP_066299.2	0 genes:. 2 proteins in this group did not match any genes. NP_066299.2:myosin light polypeptide 6 isoform 1 [Homo sapiens] ;NP_524147.2:myosin light polypeptide 6 isoform 2 [Homo sapiens] ;	0.00039395	0	0	0.0007408	0	0	0	0.00044337	0	0	0	0	-0.563	0.751792
NDUFS3	NP_004542.1	NADH dehydrogenase [ubiquinone] iron-sulfur protein 3, mitochondrial precursor [Homo sapiens]	0	0.00385698	0.00135229	0	0	0	0	0	0	0	0	0	-0.564	0.75063
RAB6A	NP_001230648.1	0 genes:. 2 proteins in this group did not match any genes. NP_001230648.1:ras-related protein Rab-6A isoform c [Homo sapiens] ;NP_002860.2:ras-related protein Rab-6A isoform a [Homo sapiens] ;	0	0	0.00244803	0	0	0	0	0	0	0	0	0	-0.564	0.755197
RABL3	NP_776186.2	rab-like protein 3 [Homo sapiens]	0	0	0.00090764	0.00047399	0	0	0	0	0	0	0	0	-0.572	0.758473
HIST1H1C	NP_005310.1	0 genes:. 3 proteins in this group did not match any genes. NP_005310.1:histone H1.2 [Homo sapiens] ;NP_005311.1:histone H1.3 [Homo sapiens] ;NP_005312.1:histone H1.4 [Homo sapiens] ;	0.00027928	0	0.00167608	0	0	0	0	0	0	0	0	0	-0.573	0.751792
IMPDH2	NP_000875.2	inosine-5'-monophosphate dehydrogenase 2 [Homo sapiens]	0	0	0.00027782	0.00027204	0	0	0	0	0	0	0	0	-0.576	0.764615
COX2	YP_003024029.1	cytochrome c oxidase subunit II (mitochondrion) [Homo sapiens]	0	0	0.00062908	0.00061597	0	0	0	0.00029493	0	0	0	0	-0.579	0.762625
IPO4	NP_078934.3	importin-4 [Homo sapiens]	0	0	0.0003963	0	0	0	0	0	0	0	0	0	-0.579	0.754082
DYNC1I2	NP_001258716.1	0 genes:. 5 proteins in this group did not match any genes. NP_001258716.1:cytoplasmic dynein 1 intermediate chain 2 isoform 2 [Homo sapiens] ;NP_001258718.1:cytoplasmic dynein 1 intermediate chain 2 isoform 3 [Homo sapiens] ;NP_001307812.1:cytoplasmic dynein 1 intermediate chain 2 isoform 5 [Homo sapiens] ;NP_001307813.1:cytoplasmic dynein 1 intermediate chain 2 isoform 4 [Homo sapiens] ;NP_0013…	0	0	0	8.878e-05	0	0	0	0.00021253	0	0	0	0	-0.582	0.745817
PLS3	NP_001165806.1	0 genes:. 4 proteins in this group did not match any genes. NP_001165806.1:plastin-3 isoform 2 [Homo sapiens] ;NP_001269266.1:plastin-3 isoform 3 [Homo sapiens] ;NP_001269267.1:plastin-3 isoform 4 [Homo sapiens] ;NP_005023.2:plastin-3 isoform 1 [Homo sapiens] ;	0	0	0	0.00023188	0	0	0	0	0	0	0	0	-0.582	0.747042
EIF4H	NP_071496.1	0 genes:. 2 proteins in this group did not match any genes. NP_071496.1:eukaryotic translation initiation factor 4H isoform 1 [Homo sapiens] ;NP_114381.1:eukaryotic translation initiation factor 4H isoform 2 [Homo sapiens] ;	0	0	0	0.00045105	0	0	0	0.00040493	0	0	0	0	-0.584	0.7552
SCAMP3	NP_005689.2	secretory carrier-associated membrane protein 3 isoform 1 [Homo sapiens]	0	0	0.00102883	0.00016118	0	0	0	0	0	0	0	0	-0.585	0.760576
DDX46	NP_001287789.1	probable ATP-dependent RNA helicase DDX46 isoform 1 [Homo sapiens]	0	0	0.00020756	0.00010839	0	0	0	0	0	0	0	0	-0.586	0.761608
UNC45A	NP_001310549.1	0 genes:. 3 proteins in this group did not match any genes. NP_001310549.1:protein unc-45 homolog A isoform 4 [Homo sapiens] ;NP_001310550.1:protein unc-45 homolog A isoform 3 [Homo sapiens] ;NP_061141.2:protein unc-45 homolog A isoform 2 [Homo sapiens] ;	0	0	0	0	0	0	0	0.00012569	0.00034114	0	0	0	-0.587	0.757394
ATP5J2	NP_001003713.1	0 genes:. 5 proteins in this group did not match any genes. NP_001003713.1:ATP synthase subunit f, mitochondrial isoform 2b [Homo sapiens] ;NP_001003714.1:ATP synthase subunit f, mitochondrial isoform 2c [Homo sapiens] ;NP_001034267.1:ATP synthase subunit f, mitochondrial isoform 2d [Homo sapiens] ;NP_001185808.1:ATP5J2-PTCD1 fusion protein [Homo sapiens] ;NP_004880.1:ATP synthase subunit f, mito…	0	0	0.00486824	0	0	0	0	0	0	0	0	0	-0.589	0.756303
ACTB	NP_001092.1	actin, cytoplasmic 1 [Homo sapiens]	0.00079316	0.00181021	0.00811589	0.0471316	0	0.00561577	0.0262069	0.0237257	0.0138101	0.00291448	0.00129861	0.00558568	-0.59	0.738496
ALDH1B1	NP_000683.3	aldehyde dehydrogenase X, mitochondrial precursor [Homo sapiens]	0.00011506	0	0.00041432	0.00010818	0	0	0	0.00012949	0	0	0	0	-0.59	0.760577
TAGLN2	NP_001264153.1	0 genes:. 2 proteins in this group did not match any genes. NP_001264153.1:transgelin-2 isoform a [Homo sapiens] ;NP_003555.1:transgelin-2 isoform b [Homo sapiens] ;	0	0	0	0.00076269	0	0	0	0	0	0	0	0	-0.59	0.760576
PDHA1	NP_000275.1	0 genes:. 3 proteins in this group did not match any genes. NP_000275.1:pyruvate dehydrogenase E1 component subunit alpha, somatic form, mitochondrial isoform 1 precursor [Homo sapiens] ;NP_001166925.1:pyruvate dehydrogenase E1 component subunit alpha, somatic form, mitochondrial isoform 2 precursor [Homo sapiens] ;NP_001166926.1:pyruvate dehydrogenase E1 component subunit alpha, somatic form, mi…	0	0.00261088	0.00036616	0	0	0	0	0.00034332	0	0	0	0	-0.591	0.757393
ARHGDIA	NP_001288170.1	0 genes:. 3 proteins in this group did not match any genes. NP_001288170.1:rho GDP-dissociation inhibitor 1 isoform c [Homo sapiens] ;NP_001288172.1:rho GDP-dissociation inhibitor 1 isoform e [Homo sapiens] ;NP_004300.1:rho GDP-dissociation inhibitor 1 isoform a [Homo sapiens] ;	0	0	0.0009115	0.000476	0	0	0	0	0	0	0	0	-0.593	0.757393
PDCD6IP	NP_001155901.1	0 genes:. 2 proteins in this group did not match any genes. NP_001155901.1:programmed cell death 6-interacting protein isoform 2 [Homo sapiens] ;NP_037506.2:programmed cell death 6-interacting protein isoform 1 [Homo sapiens] ;	0.00010221	0	0	9.61e-05	0	0	0	7.669e-05	0	0	0	0	-0.595	0.759532
LBR	NP_919424.1	lamin-B receptor [Homo sapiens]	0	0	0.0003483	9.094e-05	0	0	0	0.00010886	0.0002216	0	0	0	-0.601	0.761608
CACNA2D1	NP_000713.2	0 genes:. 2 proteins in this group did not match any genes. NP_000713.2:voltage-dependent calcium channel subunit alpha-2/delta-1 preproprotein [Homo sapiens] ;NP_001289819.1:voltage-dependent calcium channel subunit alpha-2/delta-1 precursor [Homo sapiens] ;	0	0	0	0	0	0	0	0	0.00043721	0	0	0	-0.602	0.761608
CS	NP_004068.2	citrate synthase, mitochondrial precursor [Homo sapiens]	0	0	0	0.00036007	0	0	0	0	0	0	0	0	-0.61	0.764617
MTAP	NP_002442.2	S-methyl-5'-thioadenosine phosphorylase [Homo sapiens]	0	0	0	0	0	0	0	0.00082798	0	0	0	0	-0.613	0.767498
LRRC59	NP_060979.2	leucine-rich repeat-containing protein 59 [Homo sapiens]	0	0	0.00069773	0.00027328	0	0	0	0.00021807	0	0	0	0	-0.615	0.75847
PRKAR2A	NP_001308912.1	0 genes:. 2 proteins in this group did not match any genes. NP_001308912.1:cAMP-dependent protein kinase type II-alpha regulatory subunit isoform b [Homo sapiens] ;NP_004148.1:cAMP-dependent protein kinase type II-alpha regulatory subunit isoform a [Homo sapiens] ;	0	0	0.00056074	0.00029283	0	0	0	0.00017526	0	0	0	0	-0.618	0.76559
EZR	NP_003370.2	ezrin [Homo sapiens]	0	0.00173761	0.00024369	0.00021475	0	0	0	0	0	0	0	0	-0.619	0.75847
CYB5B	NP_085056.2	cytochrome b5 type B [Homo sapiens]	0	0	0.00333204	0.00037287	0	0	0	0	0	0	0	0	-0.62	0.762628
NSDHL	NP_057006.1	sterol-4-alpha-carboxylate 3-dehydrogenase, decarboxylating [Homo sapiens]	0	0	0.00133996	0	0	0	0	0	0	0	0	0	-0.62	0.761609
GARS	NP_001303701.1	0 genes:. 2 proteins in this group did not match any genes. NP_001303701.1:glycine--tRNA ligase isoform 2 [Homo sapiens] ;NP_002038.2:glycine--tRNA ligase isoform 1 precursor [Homo sapiens] ;	0	0	0	0.00024495	0	0	0	0	0	0	0	0	-0.621	0.760577
DDOST	NP_005207.2	dolichyl-diphosphooligosaccharide--protein glycosyltransferase 48 kDa subunit precursor [Homo sapiens]	0	0	0.00093948	0	0	0	0	0	0	0	0	0	-0.623	0.766552
RAP1B	NP_001238850.1	ras-related protein Rap-1b isoform 3 [Homo sapiens]	0	0	0.00288488	0	0	0	0	0	0	0	0	0	-0.625	0.765592
RHOA	NP_001655.1	transforming protein RhoA isoform 1 precursor [Homo sapiens]	0.00030822	0	0.00184976	0.00028979	0	0	0	0	0	0	0	0	-0.625	0.757393
ACADVL	NP_000009.1	0 genes:. 4 proteins in this group did not match any genes. NP_000009.1:very long-chain specific acyl-CoA dehydrogenase, mitochondrial isoform 1 precursor [Homo sapiens] ;NP_001029031.1:very long-chain specific acyl-CoA dehydrogenase, mitochondrial isoform 2 precursor [Homo sapiens] ;NP_001257376.1:very long-chain specific acyl-CoA dehydrogenase, mitochondrial isoform 3 [Homo sapiens] ;NP_0012573…	0	0	0.00076306	0	0	0	0	0	0	0	0	0	-0.629	0.76559
CKB	NP_001814.2	creatine kinase B-type [Homo sapiens]	0	0	0.00299846	0.00183499	0	0.00034546	0	0.00052715	0	0	0.00029824	6.24e-05	-0.63	0.803031
PSAP	NP_001035930.1	0 genes:. 3 proteins in this group did not match any genes. NP_001035930.1:prosaposin isoform b preproprotein [Homo sapiens] ;NP_001035931.1:prosaposin isoform c preproprotein [Homo sapiens] ;NP_002769.1:prosaposin isoform a preproprotein [Homo sapiens] ;	0	0	0.00081291	0.00010613	0	0	0	0	0	0	0	0	-0.631	0.760579
TSR1	NP_060598.3	pre-rRNA-processing protein TSR1 homolog [Homo sapiens]	0	0	0	0	0	0	0	0.00029144	0	0	0	0	-0.631	0.772006
MLLT4	NP_001278893.1	afadin isoform 4 [Homo sapiens]	0	0	0	9.421e-05	0	0	0	3.759e-05	0	0	0	0	-0.637	0.764618
DHCR7	NP_001351.2	7-dehydrocholesterol reductase [Homo sapiens]	0	0	0.00060127	0.00017662	0	0	0	0.00014094	0	0	0	0	-0.638	0.758469
TOMM70	NP_055635.3	mitochondrial import receptor subunit TOM70 [Homo sapiens]	0	0	0.00093948	0	0	0	0	0	0	0	0	0	-0.64	0.770244
ALDH3A2	NP_000373.1	0 genes:. 2 proteins in this group did not match any genes. NP_000373.1:fatty aldehyde dehydrogenase isoform 2 [Homo sapiens] ;NP_001026976.1:fatty aldehyde dehydrogenase isoform 1 [Homo sapiens] ;	0	0	0.00088331	0	0	0	0	0.00013804	0	0	0	0	-0.642	0.772865
RPS18	NP_072045.1	40S ribosomal protein S18 [Homo sapiens]	0	0	0.00093948	0.00055195	0	0	0	0.0008809	0	0	0	0	-0.642	0.773715
MTX2	NP_001006636.1	0 genes:. 2 proteins in this group did not match any genes. NP_001006636.1:metaxin-2 isoform 2 [Homo sapiens] ;NP_006545.1:metaxin-2 isoform 1 [Homo sapiens] ;	0	0	0.00197552	0	0	0	0	0	0	0	0	0	-0.651	0.771134
LONP1	NP_001263408.1	0 genes:. 3 proteins in this group did not match any genes. NP_001263408.1:lon protease homolog, mitochondrial isoform 2 [Homo sapiens] ;NP_001263409.1:lon protease homolog, mitochondrial isoform 3 [Homo sapiens] ;NP_004784.2:lon protease homolog, mitochondrial isoform 1 precursor [Homo sapiens] ;	0	0	0	0.00021872	0	0	0	0	0	0	0	0	-0.652	0.772005
PSMC6	NP_002797.3	26S protease regulatory subunit 10B [Homo sapiens]	0	0	0.00088587	0	0	0	0	0.00024919	0	0	0	0	-0.652	0.764617
CPSF1	NP_037423.2	cleavage and polyadenylation specificity factor subunit 1 [Homo sapiens]	0	0.00070564	0.0002474	3.876e-05	0	0	0	4.64e-05	0	0	0	0	-0.653	0.773713
MTPN	NP_665807.1	myotrophin [Homo sapiens]	0.00126032	0	0.00181527	0	0	0	0	0	0	0	0	0	-0.656	0.768424
ZMPSTE24	NP_005848.2	CAAX prenyl protease 1 homolog [Homo sapiens]	0	0	0.00105222	0	0	0	0	0	0	0	0	0	-0.661	0.768426
MCM4	NP_877423.1	DNA replication licensing factor MCM4 [Homo sapiens]	0	0	0	0.00012962	0	0	0	0.00015515	0	0	0	0	-0.663	0.768425
LMNB1	NP_005564.1	lamin-B1 isoform 1 [Homo sapiens]	0	0	0.00024369	0.00033406	0	0.00145995	0	0	0	0	5.54e-05	4.057e-05	-0.664	0.798949
ACTN4	NP_001308962.1	alpha-actinin-4 isoform 2 [Homo sapiens]	9.849e-05	0	0	0.00015433	0	0	0	0	0	0	0	0	-0.667	0.772866
PMPCB	NP_004270.2	mitochondrial-processing peptidase subunit beta precursor [Homo sapiens]	0	0	0	0	0	0	0	0.00054763	0	0	0	0	-0.667	0.781426
SF3B1	NP_036565.2	splicing factor 3B subunit 1 isoform 1 [Homo sapiens]	0	0	0.00038329	0	0	0	0	5.134e-05	0	0	0	0	-0.667	0.775363
ALDOA	NP_001230106.1	0 genes:. 2 proteins in this group did not match any genes. NP_001230106.1:fructose-bisphosphate aldolase A isoform 2 [Homo sapiens] ;NP_908932.1:fructose-bisphosphate aldolase A isoform 1 [Homo sapiens] ;	0	0	0.00119571	0	0	0	0	0	0	0	0	0	-0.668	0.771133
DSG2	NP_001934.2	desmoglein-2 preproprotein [Homo sapiens]	0	0	0	0.0001751	0	0	0	0	0	0	0	0	-0.668	0.761608
RTN4	NP_065393.1	0 genes:. 3 proteins in this group did not match any genes. NP_065393.1:reticulon-4 isoform A [Homo sapiens] ;NP_722550.1:reticulon-4 isoform B [Homo sapiens] ;NP_997403.1:reticulon-4 isoform D [Homo sapiens] ;	0	0	0.0001198	0.0001173	0	0	0	0	0.00011433	0	0	0	-0.668	0.766548
ACTBL2	NP_001017992.1	beta-actin-like protein 2 [Homo sapiens]	0	0.00135404	0	0.00045116	0	0	0	0.00010762	0	0	0	0	-0.676	0.762625
RAB14	NP_057406.2	ras-related protein Rab-14 [Homo sapiens]	0	0	0.00132839	0.00065035	0	0	0	0	0	0	0	0	-0.677	0.777738
KRT13	NP_002265.2	keratin, type I cytoskeletal 13 isoform b [Homo sapiens]	0	0	0	0	0	0.00111527	0	0	0	0	0	0	-0.678	0.779991
STT3A	NP_689926.1	dolichyl-diphosphooligosaccharide--protein glycosyltransferase subunit STT3A isoform a [Homo sapiens]	0	0	0.00060767	0	0	0	0	0.00014244	0	0	0	0	-0.68	0.770243
RDH11	NP_057110.3	retinol dehydrogenase 11 isoform 1 precursor [Homo sapiens]	0	0	0.00179625	0	0	0	0	0	0	0	0	0	-0.683	0.771134
AUP1	NP_853553.1	ancient ubiquitous protein 1 [Homo sapiens]	0	0	0	0.00034104	0	0	0	0.00024493	0	0	0	0	-0.685	0.770245
NUDT21	NP_008937.1	cleavage and polyadenylation specificity factor subunit 5 [Homo sapiens]	0	0.0112141	0.00125816	0	0	0	0	0	0	0	0	0	-0.687	0.778501
ACSL3	NP_976251.1	long-chain-fatty-acid--CoA ligase 3 [Homo sapiens]	0	0	0.00079334	0	0	0	0	0	0	0	0	0	-0.69	0.779994
DSG1	NP_001933.2	desmoglein-1 preproprotein [Homo sapiens]	0	0	0.00047646	0	0	0	0	6.382e-05	0	0	0	0	-0.691	0.776168
HADHB	NP_000174.1	0 genes:. 2 proteins in this group did not match any genes. NP_000174.1:trifunctional enzyme subunit beta, mitochondrial isoform 1 precursor [Homo sapiens] ;NP_001268442.1:trifunctional enzyme subunit beta, mitochondrial isoform 3 [Homo sapiens] ;	0	0	0	0.00023599	0	0	0	0.00028248	0	0	0	0	-0.691	0.769342
RAB21	NP_055814.1	ras-related protein Rab-21 [Homo sapiens]	0	0	0.0025387	0	0	0	0	0	0	0	0	0	-0.691	0.774548
PGAM1	NP_001304008.1	0 genes:. 2 proteins in this group did not match any genes. NP_001304008.1:phosphoglycerate mutase 1 isoform 2 [Homo sapiens] ;NP_002620.1:phosphoglycerate mutase 1 isoform 1 [Homo sapiens] ;	0	0	0.00149374	0.00023402	0	0	0	0.00028012	0	0	0	0	-0.692	0.773711
NELFCD	NP_945327.2	negative elongation factor C/D [Homo sapiens]	0	0	0	0.00032681	0	0	0	0	0	0	0	0	-0.694	0.775363
TLN1	NP_006280.3	talin-1 [Homo sapiens]	4.682e-05	0	8.43e-05	2.201e-05	0	0	0	0	0	0	0	0	-0.702	0.776959
RANBP2	NP_006258.3	E3 SUMO-protein ligase RanBP2 [Homo sapiens]	0	0	6.644e-05	0	0	0	0	6.23e-05	0	0	0	0	-0.703	0.776168
SF1	NP_973726.2	splicing factor 1 isoform 4 [Homo sapiens]	0.00015627	0	0	0.00029386	0	0	0	0	0	0	0	0	-0.705	0.777737
TMX1	NP_110382.3	thioredoxin-related transmembrane protein 1 precursor [Homo sapiens]	0	0	0.00178502	0.00019975	0	0	0	0	0	0	0	0	-0.705	0.773715
LRRC47	NP_065761.1	leucine-rich repeat-containing protein 47 [Homo sapiens]	0	0	0	0.00019187	0	0	0	0.00028709	0	0	0	0	-0.706	0.775364
PEBP1	NP_002558.1	phosphatidylethanolamine-binding protein 1 [Homo sapiens]	0	0	0.00114547	0.00074773	0	0	0	0	0	0	0	0	-0.709	0.778503
TMEM14C	NP_057546.1	transmembrane protein 14C [Homo sapiens]	0	0	0.00446255	0	0	0	0	0	0	0	0	0	-0.709	0.772005
DCD	NP_444513.1	dermcidin isoform 1 preproprotein [Homo sapiens]	0	0	0.00324549	0.00050846	0	0.00119654	0	0	0	0	0	0	-0.711	0.771134
STIP1	NP_001269581.1	0 genes:. 2 proteins in this group did not match any genes. NP_001269581.1:stress-induced-phosphoprotein 1 isoform a [Homo sapiens] ;NP_006810.1:stress-induced-phosphoprotein 1 isoform b [Homo sapiens] ;	0	0	0.00024204	0.00033179	0	0	0	0	0	0	0	0	-0.712	0.783484
TPM3	NP_001036816.1	0 genes:. 3 proteins in this group did not match any genes. NP_001036816.1:tropomyosin alpha-3 chain isoform Tpm3.2cy [Homo sapiens] ;NP_001265119.1:tropomyosin alpha-3 chain isoform 8 [Homo sapiens] ;NP_705935.1:tropomyosin alpha-3 chain isoform Tpm3.1cy [Homo sapiens] ;	0.00023987	0	0.00057581	0.00067658	0	0	0	0	0	0	0	0	-0.713	0.770244
MARCKSL1	NP_075385.1	MARCKS-related protein [Homo sapiens]	0.00030506	0	0	0.00100388	0	0	0	0	0	0	0	0	-0.714	0.779254
ENAH	NP_001008493.1	0 genes:. 2 proteins in this group did not match any genes. NP_001008493.1:protein enabled homolog isoform a [Homo sapiens] ;NP_060682.2:protein enabled homolog isoform b [Homo sapiens] ;	0	0	0.00036244	0.00028391	0	0	0	0	0	0	0	0	-0.717	0.778502
RAB2A	NP_001229573.1	ras-related protein Rab-2A isoform b [Homo sapiens]	0	0	0.00299086	0.0002975	0	0	0	0	0	0	0	0	-0.723	0.784791
PSMC1	NP_002793.2	26S protease regulatory subunit 4 [Homo sapiens]	0	0	0.00097365	0.00012711	0	0	0	0.00022823	0	0	0	0	-0.724	0.779991
GDI2	NP_001485.2	rab GDP dissociation inhibitor beta isoform 1 [Homo sapiens]	0	0	0	0.00050275	0	0	0	0	0	0	0	0	-0.726	0.776959
ATP5J	NP_001003701.1	0 genes:. 2 proteins in this group did not match any genes. NP_001003701.1:ATP synthase-coupling factor 6, mitochondrial isoform b precursor [Homo sapiens] ;NP_001676.2:ATP synthase-coupling factor 6, mitochondrial isoform a precursor [Homo sapiens] ;	0	0	0.00369315	0	0	0	0	0.00086571	0	0	0	0	-0.73	0.776171
HSPA8	NP_006588.1	heat shock cognate 71 kDa protein isoform 1 [Homo sapiens]	0.0771606	0.0993874	0.0282719	0.104832	0.163765	0.158683	0.0610074	0.0616995	0.0307425	0.0151888	0.00685244	0.0172564	-0.73	0.736748
ARL6IP5	NP_006398.1	PRA1 family protein 3 [Homo sapiens]	0	0	0.00189896	0.000595	0	0	0	0	0	0	0	0	-0.734	0.776169
GNAS	NP_000507.1	0 genes:. 6 proteins in this group did not match any genes. NP_000507.1:protein GNAS isoform GNASL [Homo sapiens] ;NP_001070956.1:protein GNAS isoform f [Homo sapiens] ;NP_001070957.1:protein GNAS isoform g [Homo sapiens] ;NP_001296790.1:protein ALEX isoform h [Homo sapiens] ;NP_536350.2:protein GNAS isoform XLas [Homo sapiens] ;NP_536351.1:protein GNAS isoform GNASS [Homo sapiens] ;	0	0	0	0.00049684	0	0	0	0	0	0	0	0	-0.734	0.773715
MTCH2	NP_001304160.1	0 genes:. 3 proteins in this group did not match any genes. NP_001304160.1:mitochondrial carrier homolog 2 isoform 1x [Homo sapiens] ;NP_001304161.1:mitochondrial carrier homolog 2 isoform 2 [Homo sapiens] ;NP_055157.1:mitochondrial carrier homolog 2 isoform 1 [Homo sapiens] ;	0	0	0.00136435	0	0	0	0	0.00031982	0	0	0	0	-0.734	0.778504
SNRPD2	NP_004588.1	0 genes:. 2 proteins in this group did not match any genes. NP_004588.1:small nuclear ribonucleoprotein Sm D2 isoform 1 [Homo sapiens] ;NP_808210.2:small nuclear ribonucleoprotein Sm D2 isoform 2 [Homo sapiens] ;	0	0	0.00363055	0.00071098	0	0	0	0	0.00115495	0	0	0	-0.736	0.782809
TXNDC5	NP_001139021.1	0 genes:. 2 proteins in this group did not match any genes. NP_001139021.1:thioredoxin domain-containing protein 5 isoform 3 [Homo sapiens] ;NP_110437.2:thioredoxin domain-containing protein 5 isoform 1 precursor [Homo sapiens] ;	0.00082621	0	0	0	0	0	0	0	0	0	0	0	-0.736	0.785422
MYO6	NP_001287828.1	0 genes:. 2 proteins in this group did not match any genes. NP_001287828.1:unconventional myosin-VI isoform 2 [Homo sapiens] ;NP_004990.3:unconventional myosin-VI isoform 1 [Homo sapiens] ;	0	0	0	0.00019943	0	0	0	0	0	0	0	0	-0.744	0.782127
POR	NP_000932.3	NADPH--cytochrome P450 reductase [Homo sapiens]	0	0	0.00063001	0.0001645	0	0	0	0	0	0	0	0	-0.751	0.784141
PPP1CB	NP_996759.1	serine/threonine-protein phosphatase PP1-beta catalytic subunit isoform 1 [Homo sapiens]	0	0	0	0.00076968	0	0	0	0	0	0	0	0	-0.756	0.784145
CAND1	NP_060918.2	cullin-associated NEDD8-dissociated protein 1 isoform 1 [Homo sapiens]	0	0.00082784	0.00029025	0	0	0	0	0.00010886	0	0	0	0	-0.758	0.773712
GLO1	NP_006699.2	lactoylglutathione lyase [Homo sapiens]	0.00048495	0	0	0.00091191	0	0	0	0	0	0	0	0	-0.76	0.78665
KRT6C	NP_775109.2	keratin, type II cytoskeletal 6C [Homo sapiens]	0	0	0.00098773	9.504e-05	0	7.779e-05	0	0	0.00014096	0	0	0	-0.763	0.788961
ALDH18A1	NP_001310344.1	0 genes:. 5 proteins in this group did not match any genes. NP_001310344.1:delta-1-pyrroline-5-carboxylate synthase isoform 2 [Homo sapiens] ;NP_001310345.1:delta-1-pyrroline-5-carboxylate synthase isoform 3 [Homo sapiens] ;NP_001310346.1:delta-1-pyrroline-5-carboxylate synthase isoform 4 [Homo sapiens] ;NP_001310347.1:delta-1-pyrroline-5-carboxylate synthase isoform 5 [Homo sapiens] ;NP_002851.2…	0	0	0.00018008	0.00021159	0	0	0	8.442e-05	0	0	0	0	-0.765	0.779254
CD81	NP_001284578.1	0 genes:. 2 proteins in this group did not match any genes. NP_001284578.1:CD81 antigen isoform 2 [Homo sapiens] ;NP_004347.1:CD81 antigen isoform 1 [Homo sapiens] ;	0	0	0.00346186	0	0	0	0	0	0	0	0	0	-0.77	0.784787
PSMC5	NP_001186092.1	0 genes:. 2 proteins in this group did not match any genes. NP_001186092.1:26S protease regulatory subunit 8 isoform 2 [Homo sapiens] ;NP_002796.4:26S protease regulatory subunit 8 isoform 1 [Homo sapiens] ;	0.00029893	0	0	0.00042159	0	0	0	0	0.00034242	0	0	0	-0.776	0.78951
EEF1D	NP_001951.2	0 genes:. 2 proteins in this group did not match any genes. NP_001951.2:elongation factor 1-delta isoform 2 [Homo sapiens] ;NP_115754.3:elongation factor 1-delta isoform 1 [Homo sapiens] ;	0	0	0	0.00019904	0	0	0	0.000953	0	0	0	0	-0.781	0.787249
SLC25A13	NP_001153682.1	calcium-binding mitochondrial carrier protein Aralar2 isoform 1 [Homo sapiens]	0	0	0	0.00012411	0	0	0	0.00034663	0	0	0	0	-0.783	0.783482
RACK1	NP_006089.1	receptor of activated protein C kinase 1 [Homo sapiens]	0	0	0.00045048	0.00026466	0	0	0	0.00063358	0	0	0	0	-0.785	0.788962
TMED10	NP_006818.3	transmembrane emp24 domain-containing protein 10 precursor [Homo sapiens]	0	0	0.00228222	0.00025539	0	0.000601	0	0	0	0	0	0	-0.785	0.785425
SFPQ	NP_005057.1	splicing factor, proline- and glutamine-rich [Homo sapiens]	0	0	0	0.00039555	0	0	0	0	0	0	0	0	-0.788	0.788402
PRDX5	NP_036226.1	0 genes:. 2 proteins in this group did not match any genes. NP_036226.1:peroxiredoxin-5, mitochondrial isoform a precursor [Homo sapiens] ;NP_857634.1:peroxiredoxin-5, mitochondrial isoform b precursor [Homo sapiens] ;	0.00027798	0	0	0.00104543	0	0	0	0	0	0	0	0	-0.792	0.789512
SEC23A	NP_006355.2	protein transport protein Sec23A [Homo sapiens]	7.776e-05	0	0	7.311e-05	0	0	0	0.00031255	0	0	0	0	-0.792	0.787834
CPT2	NP_000089.1	carnitine O-palmitoyltransferase 2, mitochondrial precursor [Homo sapiens]	0	0	0.00086809	0.0001275	0	0	0	0	0	0	0	0	-0.809	0.790569
XPO5	NP_065801.1	exportin-5 [Homo sapiens]	0	0	0.00041512	4.645e-05	0	0	0	5.56e-05	0	0	0	0	-0.809	0.78414
STX12	NP_803173.1	syntaxin-12 [Homo sapiens]	0	0	0.00232829	0	0	0	0	0	0	0	0	0	-0.81	0.78143
LTA4H	NP_000886.1	0 genes:. 3 proteins in this group did not match any genes. NP_000886.1:leukotriene A-4 hydrolase isoform 1 [Homo sapiens] ;NP_001243572.1:leukotriene A-4 hydrolase isoform 2 [Homo sapiens] ;NP_001243573.1:leukotriene A-4 hydrolase isoform 3 [Homo sapiens] ;	0	0	0	0	0	0	0	0.00049307	0	0	0	0	-0.811	0.792064
SCFD1	NP_057190.2	sec1 family domain-containing protein 1 isoform a [Homo sapiens]	0	0	0.00100095	0	0	0	0	0	0	0	0	0	-0.812	0.787831
YBX1	NP_004550.2	nuclease-sensitive element-binding protein 1 [Homo sapiens]	0.0005508	0	0.00066112	0	0	0.00040623	0	0	0	0	0	0	-0.813	0.791079
DCTN2	NP_001248341.1	0 genes:. 3 proteins in this group did not match any genes. NP_001248341.1:dynactin subunit 2 isoform 2 [Homo sapiens] ;NP_001248342.1:dynactin subunit 2 isoform 3 [Homo sapiens] ;NP_006391.1:dynactin subunit 2 isoform 1 [Homo sapiens] ;	0.00044283	0	0.00035435	0.00020818	0	0	0	0.00016612	0	0	0	0	-0.816	0.7939
RRM1	NP_001024.1	0 genes:. 2 proteins in this group did not match any genes. NP_001024.1:ribonucleoside-diphosphate reductase large subunit isoform 1 [Homo sapiens] ;NP_001304993.1:ribonucleoside-diphosphate reductase large subunit isoform 2 [Homo sapiens] ;	0	0	0	0.00014124	0	0	0	0.00025359	0.00017208	0	0	0	-0.816	0.786045
RAB11B	NP_004209.2	ras-related protein Rab-11B [Homo sapiens]	0	0	0.00294774	0	0	0	0	0	0	0	0	0	-0.817	0.787832
RAB1A	NP_004152.1	ras-related protein Rab-1A isoform 1 [Homo sapiens]	0.00014509	0	0.00348297	0	0	0	0	0	0	0	0	0	-0.823	0.790048
YWHAG	NP_036611.2	14-3-3 protein gamma [Homo sapiens]	0	0	0	0.00113219	0	0	0	0	0	0	0	0	-0.825	0.793005
ERLIN2	NP_009106.1	erlin-2 isoform 1 [Homo sapiens]	0	0	0	0.00065995	0	0	0	0.00019749	0	0	0	0	-0.828	0.789512
VAMP3	NP_004772.1	vesicle-associated membrane protein 3 [Homo sapiens]	0	0	0.00428405	0.00111861	0	0	0	0	0	0	0	0	-0.83	0.792069
HAT1	NP_003633.1	histone acetyltransferase type B catalytic subunit [Homo sapiens]	0	0	0.00068163	0.0004672	0	0	0	0	0	0	0	0	-0.837	0.788403
HSP90B1	NP_003290.1	endoplasmin precursor [Homo sapiens]	0	0	0.00017784	0.00024608	0	0	0	0.00012703	8.847e-05	0	0	0	-0.838	0.794332
LRPPRC	NP_573566.2	leucine-rich PPR motif-containing protein, mitochondrial precursor [Homo sapiens]	0	0.00073045	0.0002561	8.024e-05	0	0	0	4.803e-05	0	0	0	0	-0.842	0.796317
PGRMC2	NP_006311.2	membrane-associated progesterone receptor component 2 [Homo sapiens]	0	0	0.00200829	0.00046965	0	0	0	0	0	0	0	0	-0.843	0.795943
MDH2	NP_001269332.1	0 genes:. 2 proteins in this group did not match any genes. NP_001269332.1:malate dehydrogenase, mitochondrial isoform 2 precursor [Homo sapiens] ;NP_005909.2:malate dehydrogenase, mitochondrial isoform 1 precursor [Homo sapiens] ;	0.00040194	0.00344001	0.00168853	0.0012282	0	0	0	0.00033927	0	0	0.00010968	8.031e-05	-0.845	0.803033
RPS28	NP_001022.1	40S ribosomal protein S28 [Homo sapiens]	0.00129319	0	0.00620877	0.00364764	0	0.00476883	0	0.00242566	0	0	0.00047051	0.00034453	-0.846	0.803463
PSMD1	NP_002798.2	26S proteasome non-ATPase regulatory subunit 1 isoform 1 [Homo sapiens]	0	0	0.00029969	5.869e-05	0	0	0	0.00021075	0	0	0	0	-0.853	0.793008
ACTR1A	NP_005727.1	alpha-centractin [Homo sapiens]	0	0	0.00037979	0	0	0	0	0.00089027	0	0	0	0	-0.858	0.794332
SCARB2	NP_001191184.1	0 genes:. 2 proteins in this group did not match any genes. NP_001191184.1:lysosome membrane protein 2 isoform 2 precursor [Homo sapiens] ;NP_005497.1:lysosome membrane protein 2 isoform 1 precursor [Homo sapiens] ;	0	0	0.00191823	0	0	0	0	0	0	0	0	0	-0.859	0.790571
HSPH1	NP_006635.2	heat shock protein 105 kDa isoform 1 [Homo sapiens]	0.00552121	0.00415367	0.00074896	0.00775877	0.00217994	0.00504297	0.00122319	0.0014714	0.00077693	0.00066723	0.00096526	0.00023551	-0.86	0.739191
DYNC1LI1	NP_057225.2	cytoplasmic dynein 1 light intermediate chain 1 isoform 1 [Homo sapiens]	0	0	0.00027304	0.00021388	0	0	0	0.00032002	0.00026058	0	0	0	-0.867	0.792542
EIF1AX	NP_001403.1	eukaryotic translation initiation factor 1A, X-chromosomal [Homo sapiens]	0	0	0	0.00058261	0	0	0.00205563	0.00092984	0	0	0	0	-0.87	0.795559
HSPA1B	NP_005337.2	heat shock 70 kDa protein 1B [Homo sapiens]	0.12007	0.095118	0.0274958	0.117852	0.319878	0.304693	0.0941588	0.0760351	0.066677	0.0214242	0.0119875	0.0188705	-0.879	0.735516
TPR	NP_003283.2	nucleoprotein TPR [Homo sapiens]	0	0	9.065e-05	2.367e-05	0	0	0	9.916e-05	5.767e-05	0	0	0	-0.88	0.79835
CLTA	NP_001298132.1	0 genes:. 3 proteins in this group did not match any genes. NP_001298132.1:clathrin light chain A isoform g [Homo sapiens] ;NP_001298135.1:clathrin light chain A isoform j [Homo sapiens] ;NP_001824.1:clathrin light chain A isoform a [Homo sapiens] ;	0.00106227	0	0	0.00059925	0	0.00094014	0.00084575	0.0004782	0.00097346	0	0	0	-0.884	0.79738
DLAT	NP_001922.2	dihydrolipoyllysine-residue acetyltransferase component of pyruvate dehydrogenase complex, mitochondrial precursor [Homo sapiens]	0	0	0.0007725	0	0	0	0	0.00020695	0.00021064	0	0	0	-0.884	0.79738
LDHB	NP_001302466.1	L-lactate dehydrogenase B chain isoform LDHBx [Homo sapiens]	0.00057568	0	0.00470037	0.00139416	0	0.00192991	0.00225698	0.00688325	0.00379677	0	0.00028562	0.00052286	-0.886	0.749459
EIF4A3	NP_055555.1	eukaryotic initiation factor 4A-III [Homo sapiens]	0	0	0	0.00076547	0	0	0	9.773e-05	0	0	0	0	-0.888	0.79632
POLD2	NP_001243808.1	0 genes:. 2 proteins in this group did not match any genes. NP_001243808.1:DNA polymerase delta subunit 2 isoform 1 [Homo sapiens] ;NP_006221.2:DNA polymerase delta subunit 2 isoform 2 [Homo sapiens] ;	0	0	0	0.00035776	0	0	0	0.00042824	0.00029058	0	0	0	-0.889	0.798946
COPB2	NP_004757.1	coatomer subunit beta' [Homo sapiens]	0	0	0.00031524	0	0	0	0.00026138	0.00014779	0	0	0	0	-0.892	0.793459
DDX17	NP_001091974.1	probable ATP-dependent RNA helicase DDX17 isoform 3 [Homo sapiens]	0	0	0.0003907	0.00011477	0	0	0	0.00028391	0	0	0	0	-0.894	0.797381
TAF8	NP_612639.2	transcription initiation factor TFIID subunit 8 [Homo sapiens]	0	0	0.0009213	0.00072168	0	0	0	0	0	0	0	0	-0.897	0.797382
CDC42	NP_001782.1	cell division control protein 42 homolog isoform 1 precursor [Homo sapiens]	0	0	0.00373826	0.00029283	0	0	0	0	0	0	0	0	-0.905	0.7939
NPEPPS	NP_006301.3	puromycin-sensitive aminopeptidase [Homo sapiens]	0	0	0.00031078	6.086e-05	0	0	0	0.00025497	0	0	0	0	-0.911	0.795944
COX4I1	NP_001852.1	cytochrome c oxidase subunit 4 isoform 1, mitochondrial isoform 1 precursor [Homo sapiens]	0	0	0.00126747	0.0013238	0	0	0	0	0	0	0	0	-0.918	0.795944
COPG1	NP_057212.1	coatomer subunit gamma-1 [Homo sapiens]	0	0	0.00040847	0	0	0	0	0.0003064	0	0	0	0	-0.919	0.800722
JUP	NP_068831.1	junction plakoglobin [Homo sapiens]	0	0	0.00038336	0.00022522	0	0.00035334	0	0	0	0	0	0	-0.92	0.80072
POTEE	NP_001077007.1	POTE ankyrin domain family member E [Homo sapiens]	0	0	0.00015775	0.0002581	0	0	0	0	0	0	0	0	-0.924	0.800722
PRDX1	NP_859048.1	peroxiredoxin-1 [Homo sapiens]	0.00512842	0.020787	0.00499925	0.00312369	0	0.00099211	0.000595	0.00218675	0.00136969	0	0.00088369	0.00011946	-0.924	0.763506
ASNS	NP_001171546.1	0 genes:. 2 proteins in this group did not match any genes. NP_001171546.1:asparagine synthetase [glutamine-hydrolyzing] isoform b [Homo sapiens] ;NP_899199.2:asparagine synthetase [glutamine-hydrolyzing] isoform a [Homo sapiens] ;	0.00011016	0	0.00039667	0.00046609	0	0	0	0	0	0	0	0	-0.926	0.7939
MYL12A	NP_001289978.1	0 genes:. 3 proteins in this group did not match any genes. NP_001289978.1:myosin regulatory light chain 12A isoform 2 [Homo sapiens] ;NP_006462.1:myosin regulatory light chain 12A isoform 1 [Homo sapiens] ;NP_291024.1:myosin regulatory light chain 12B [Homo sapiens] ;	0	0	0	0.00189595	0	0	0	0	0	0	0	0	-0.926	0.799767
SACM1L	NP_001306001.1	0 genes:. 3 proteins in this group did not match any genes. NP_001306001.1:phosphatidylinositide phosphatase SAC1 isoform 2 [Homo sapiens] ;NP_001306002.1:phosphatidylinositide phosphatase SAC1 isoform 3 [Homo sapiens] ;NP_054735.3:phosphatidylinositide phosphatase SAC1 isoform 1 [Homo sapiens] ;	0	0	0.00149317	0	0	0	0	0	0	0	0	0	-0.929	0.795944
PGK1	NP_000282.1	phosphoglycerate kinase 1 [Homo sapiens]	0	0	0.0013698	0.00040238	0	0	0	0	0	0	0	0	-0.94	0.800018
TKT	NP_001128527.1	0 genes:. 2 proteins in this group did not match any genes. NP_001128527.1:transketolase isoform 1 [Homo sapiens] ;NP_001244957.1:transketolase isoform 2 [Homo sapiens] ;	0	0	0.00045843	0.00026933	0	0	0	0.00021492	0	0	0	0	-0.942	0.79923
HMOX2	NP_001273196.1	0 genes:. 3 proteins in this group did not match any genes. NP_001273196.1:heme oxygenase 2 isoform a [Homo sapiens] ;NP_001273200.1:heme oxygenase 2 isoform c [Homo sapiens] ;NP_002125.3:heme oxygenase 2 isoform b [Homo sapiens] ;	0	0	0.0015438	0.00045349	0	0	0	0	0	0	0	0	-0.959	0.802601
RPS17	NP_001012.1	40S ribosomal protein S17 [Homo sapiens]	0.00066097	0	0.00423116	0	0	0	0	0.00049591	0	0	0	0	-0.96	0.800261
DDX39B	NP_542165.1	spliceosome RNA helicase DDX39B [Homo sapiens]	0	0	0.00083412	0.00058805	0	0	0	0	0	0	0	0	-0.963	0.801341
PSME3	NP_001253974.1	0 genes:. 3 proteins in this group did not match any genes. NP_001253974.1:proteasome activator complex subunit 3 isoform 3 [Homo sapiens] ;NP_005780.2:proteasome activator complex subunit 3 isoform 1 [Homo sapiens] ;NP_789839.1:proteasome activator complex subunit 3 isoform 2 [Homo sapiens] ;	0	0	0.00107775	0.00084423	0	0	0	0.00025264	0	0	0	0	-0.976	0.801141
SET	NP_001116293.1	0 genes:. 4 proteins in this group did not match any genes. NP_001116293.1:protein SET isoform 1 [Homo sapiens] ;NP_001234929.1:protein SET isoform 3 [Homo sapiens] ;NP_001234930.1:protein SET isoform 4 [Homo sapiens] ;NP_003002.2:protein SET isoform 2 [Homo sapiens] ;	0	0	0.00123105	0.00086789	0	0	0	0	0	0	0	0	-1.006	0.803118
MARCKS	NP_002347.5	myristoylated alanine-rich C-kinase substrate [Homo sapiens]	0	0	0.00064519	0.00092656	0	0	0	0	0	0	0	0	-1.007	0.802476
BAX	NP_001278357.1	0 genes:. 4 proteins in this group did not match any genes. NP_001278357.1:apoptosis regulator BAX isoform 1 [Homo sapiens] ;NP_004315.1:apoptosis regulator BAX isoform beta [Homo sapiens] ;NP_620116.1:apoptosis regulator BAX isoform alpha [Homo sapiens] ;NP_620119.2:apoptosis regulator BAX isoform sigma [Homo sapiens] ;	0	0	0.00323081	0.00050616	0	0	0	0	0	0	0	0	-1.011	0.801142
PCMT1	NP_001238978.1	0 genes:. 3 proteins in this group did not match any genes. NP_001238978.1:protein-L-isoaspartate(D-aspartate) O-methyltransferase isoform 2 [Homo sapiens] ;NP_001238980.1:protein-L-isoaspartate(D-aspartate) O-methyltransferase isoform 4 [Homo sapiens] ;NP_005380.2:protein-L-isoaspartate(D-aspartate) O-methyltransferase isoform 1 [Homo sapiens] ;	0.00041599	0.00356029	0	0.00068446	0	0	0	0.00035113	0	0	0	0	-1.015	0.80204
SEC22B	NP_004883.3	vesicle-trafficking protein SEC22b precursor [Homo sapiens]	0	0	0.00431726	0	0	0	0	0	0	0	0	0	-1.027	0.801527
MARS	NP_004981.2	methionine--tRNA ligase, cytoplasmic [Homo sapiens]	0	0.00113138	0.00047601	0	0	0	0	0.00029755	0	0	0	0	-1.032	0.803335
RAB5C	NP_001238968.1	0 genes:. 2 proteins in this group did not match any genes. NP_001238968.1:ras-related protein Rab-5C isoform b [Homo sapiens] ;NP_958842.1:ras-related protein Rab-5C isoform a [Homo sapiens] ;	0	0	0.0040145	0	0	0	0	0	0	0	0	0	-1.035	0.802724
TRAP1	NP_001258978.1	0 genes:. 2 proteins in this group did not match any genes. NP_001258978.1:heat shock protein 75 kDa, mitochondrial isoform 2 [Homo sapiens] ;NP_057376.2:heat shock protein 75 kDa, mitochondrial isoform 1 precursor [Homo sapiens] ;	0	0	0	0.00025774	0	0	0	0.00041136	0.00020935	0	0	0	-1.041	0.802832
DUT	NP_001020419.1	0 genes:. 3 proteins in this group did not match any genes. NP_001020419.1:deoxyuridine 5'-triphosphate nucleotidohydrolase, mitochondrial isoform 1 precursor [Homo sapiens] ;NP_001020420.1:deoxyuridine 5'-triphosphate nucleotidohydrolase, mitochondrial isoform 3 [Homo sapiens] ;NP_001939.1:deoxyuridine 5'-triphosphate nucleotidohydrolase, mitochondrial isoform 2 [Homo sapiens] ;	0.00035409	0	0	0.00099876	0	0	0	0.0003985	0	0	0	0	-1.044	0.801876
NME1-NME2	NP_001018146.1	NME1-NME2 protein [Homo sapiens]	0	0	0.00240677	0.00062843	0	0	0	0	0	0	0	0	-1.05	0.80153
GNB2	NP_005264.2	guanine nucleotide-binding protein G(I)/G(S)/G(T) subunit beta-2 [Homo sapiens]	0	0	0.00056001	0.00105853	0	0	0	0	0	0	0	0	-1.068	0.803272
DSP	NP_004406.2	desmoplakin isoform I [Homo sapiens]	0	0	0.00027357	2.922e-05	0	0	0	2.332e-05	0	0	0	0	-1.073	0.803591
GPI	NP_000166.2	0 genes:. 4 proteins in this group did not match any genes. NP_000166.2:glucose-6-phosphate isomerase isoform 2 [Homo sapiens] ;NP_001171651.1:glucose-6-phosphate isomerase isoform 1 [Homo sapiens] ;NP_001276718.1:glucose-6-phosphate isomerase isoform 3 [Homo sapiens] ;NP_001276719.1:glucose-6-phosphate isomerase isoform 4 [Homo sapiens] ;	0	0	0.0015355	0	0	0	0	0.00017997	0.00024424	0	0	0	-1.073	0.803586
AGPS	NP_003650.1	alkyldihydroxyacetonephosphate synthase, peroxisomal precursor [Homo sapiens]	0	0	0.00151917	8.5e-05	0	0	0	0	0	0	0	0	-1.075	0.803548
MTHFD1	NP_005947.3	C-1-tetrahydrofolate synthase, cytoplasmic [Homo sapiens]	0	0.00108903	0.00076364	0.00011964	0	0	0	0.0001074	0	0	0	0	-1.083	0.803444
NNT	NP_892022.2	NAD(P) transhydrogenase, mitochondrial [Homo sapiens]	0	0	0.00065747	0	0	0	0.00010903	0.00018494	0	0	0	0	-1.087	0.803485
RPSA	NP_001291217.1	0 genes:. 2 proteins in this group did not match any genes. NP_001291217.1:40S ribosomal protein SA isoform 2 [Homo sapiens] ;NP_002286.2:40S ribosomal protein SA isoform 1 [Homo sapiens] ;	0	0	0.00119001	0.00065252	0	0	0	0.00044632	0	0	0	0	-1.101	0.803442
DNAJC10	NP_001258510.1	0 genes:. 2 proteins in this group did not match any genes. NP_001258510.1:dnaJ homolog subfamily C member 10 isoform 2 precursor [Homo sapiens] ;NP_061854.1:dnaJ homolog subfamily C member 10 isoform 1 precursor [Homo sapiens] ;	0	0	0.00047792	0.00026206	0	0	0	0.00031368	0	0	0	0	-1.131	0.803584
PRDX3	NP_006784.1	thioredoxin-dependent peroxide reductase, mitochondrial isoform a precursor [Homo sapiens]	0.00151041	0.00795501	0	0	0	0	0	0	0	0	0	0	-1.132	0.803121
TPI1	NP_000356.1	0 genes:. 2 proteins in this group did not match any genes. NP_000356.1:triosephosphate isomerase isoform 1 [Homo sapiens] ;NP_001152759.1:triosephosphate isomerase isoform 2 [Homo sapiens] ;	0	0	0.00200725	0.0011231	0	0	0	0.00026887	0	0	0	0	-1.138	0.80352
MYO1B	NP_001155291.1	0 genes:. 2 proteins in this group did not match any genes. NP_001155291.1:unconventional myosin-Ib isoform 1 [Homo sapiens] ;NP_036355.2:unconventional myosin-Ib isoform 2 [Homo sapiens] ;	0	0	0	0.00039388	0	0	0	0	0	0	0	0	-1.143	0.802858
PSMC3	NP_002795.2	26S protease regulatory subunit 6A [Homo sapiens]	0	0	0.00097587	0.00025481	0	0	0	0.00061001	0.00031044	0	0	0	-1.155	0.802858
ACTA2	NP_001604.1	actin, aortic smooth muscle [Homo sapiens]	0	0.0018006	0.00056818	0.0006676	0	0	0.00369033	0.00119868	0.00135561	0	8.611e-05	0.00011704	-1.19	0.774159
SRPRB	NP_067026.3	signal recognition particle receptor subunit beta [Homo sapiens]	0.00043902	0	0.00210777	0.00061916	0	0	0	0	0	0	0	0	-1.191	0.803585
EIF3L	NP_001229852.1	0 genes:. 2 proteins in this group did not match any genes. NP_001229852.1:eukaryotic translation initiation factor 3 subunit L isoform 2 [Homo sapiens] ;NP_057175.1:eukaryotic translation initiation factor 3 subunit L isoform 1 [Homo sapiens] ;	0	0	0.00069187	0	0	0	0.00022947	0.0007136	0.00052823	0	0	0	-1.195	0.802765
BAG5	NP_001015049.1	0 genes:. 2 proteins in this group did not match any genes. NP_001015049.1:BAG family molecular chaperone regulator 5 isoform a [Homo sapiens] ;NP_004864.1:BAG family molecular chaperone regulator 5 isoform b [Homo sapiens] ;	0.00091425	0	0	0	0	0	0	0	0.00041891	0	0	0	-1.202	0.803031
ATP5O	NP_001688.1	ATP synthase subunit O, mitochondrial precursor [Homo sapiens]	0	0	0.00268172	0.00052517	0	0	0	0.00125725	0	0	0	0	-1.208	0.803575
BAG4	NP_001191807.1	0 genes:. 2 proteins in this group did not match any genes. NP_001191807.1:BAG family molecular chaperone regulator 4 isoform 2 [Homo sapiens] ;NP_004865.1:BAG family molecular chaperone regulator 4 isoform 1 [Homo sapiens] ;	0.0007065	0	0	0.00046498	0	0	0	0.00015902	0	0	0	0	-1.209	0.803313
EEF1B2	NP_066944.1	elongation factor 1-beta [Homo sapiens]	0.00052877	0	0.00158668	0.00024858	0	0	0.00078936	0.00119019	0.00060571	0	0	0	-1.225	0.800428
PDIA4	NP_004902.1	protein disulfide-isomerase A4 precursor [Homo sapiens]	0	0	0.0004428	0.00052028	0	0	0	0.00031139	0	0	0	0	-1.23	0.803557
HSPA4L	NP_001304310.1	heat shock 70 kDa protein 4L isoform 2 [Homo sapiens]	0.00386204	0.0024215	0.00057449	0.00538245	0.00080094	0.00235107	0.00045237	0.00105901	0.00017027	0.00023928	0.00041614	0.00012296	-1.244	0.739578
SPTBN1	NP_003119.2	spectrin beta chain, non-erythrocytic 1 isoform 1 [Homo sapiens]	0	0	0.00012081	0.00015379	0	0	0	4.248e-05	0	0	0	0	-1.246	0.800933
EIF4B	NP_001287750.1	0 genes:. 2 proteins in this group did not match any genes. NP_001287750.1:eukaryotic translation initiation factor 4B isoform 1 [Homo sapiens] ;NP_001408.2:eukaryotic translation initiation factor 4B isoform 2 [Homo sapiens] ;	0	0	0	0.00031779	0	0	0	0.00059775	0.00044248	0	0	0	-1.251	0.801398
CORO1C	NP_001098707.1	0 genes:. 2 proteins in this group did not match any genes. NP_001098707.1:coronin-1C isoform a [Homo sapiens] ;NP_055140.1:coronin-1C isoform b [Homo sapiens] ;	0	0	0	0.00095517	0	0	0	0	0	0	0	0	-1.259	0.802949
STOML2	NP_001273960.1	0 genes:. 2 proteins in this group did not match any genes. NP_001273960.1:stomatin-like protein 2, mitochondrial isoform b [Homo sapiens] ;NP_038470.1:stomatin-like protein 2, mitochondrial isoform a [Homo sapiens] ;	0	0	0.00229585	0.00080928	0	0	0	0.00021527	0	0	0	0	-1.259	0.800428
PKM	NP_002645.3	pyruvate kinase PKM isoform a [Homo sapiens]	0.00364091	0.00575278	0.0022859	0.00136929	0	0.00024787	0	0.00075648	0.00076997	0	9.171e-05	0.00020146	-1.274	0.747462
GNAI3	NP_006487.1	guanine nucleotide-binding protein G(k) subunit alpha [Homo sapiens]	0	0	0.00096815	0.00132716	0	0	0	0	0	0	0	0	-1.286	0.799515
TUBA1B	NP_006073.2	tubulin alpha-1B chain [Homo sapiens]	0.00053859	0.00396986	0.00071242	0.0128499	0.00207805	0.00583436	0.0071104	0.00149681	0.00434639	0.00231756	0.0004679	0	-1.294	0.73916
SDHB	NP_002991.2	succinate dehydrogenase [ubiquinone] iron-sulfur subunit, mitochondrial precursor [Homo sapiens]	0.00074359	0	0.00229503	0.0003995	0	0	0	0.00035865	0	0	0	0	-1.308	0.79989
HSPA1L	NP_005518.3	heat shock 70 kDa protein 1-like [Homo sapiens]	0.0001438	0	0	0.00083899	0	0	0	0	0	0	0	0	-1.313	0.797437
DBN1	NP_004386.2	drebrin isoform a [Homo sapiens]	9.166e-05	0	0	0.00090488	0	0	0	0	0	0	0	0	-1.32	0.798514
IPO5	NP_002262.3	importin-5 [Homo sapiens]	0	0	0.00051229	0.00037621	0	0	0	0	0	0	0	0	-1.344	0.801828
HSPA2	NP_068814.2	heat shock-related 70 kDa protein 2 [Homo sapiens]	0.00056087	0	0.00027482	0.00043023	0	0	0	0	0	0	0	0	-1.353	0.799124
ATP5F1	NP_001679.2	ATP synthase F(0) complex subunit B1, mitochondrial precursor [Homo sapiens]	0	0	0.00446255	0.00087391	0	0	0	0	0	0	0	0	-1.365	0.798514
SERBP1	NP_001018077.1	0 genes:. 4 proteins in this group did not match any genes. NP_001018077.1:plasminogen activator inhibitor 1 RNA-binding protein isoform 1 [Homo sapiens] ;NP_001018078.1:plasminogen activator inhibitor 1 RNA-binding protein isoform 2 [Homo sapiens] ;NP_001018079.1:plasminogen activator inhibitor 1 RNA-binding protein isoform 3 [Homo sapiens] ;NP_056455.3:plasminogen activator inhibitor 1 RNA-bind…	0.0002916	0	0.00070001	0.00068542	0	0	0	0.00032818	0.00066806	0	0	0	-1.37	0.79872
SFXN1	NP_073591.2	sideroflexin-1 isoform 1 [Homo sapiens]	0	0	0.0053218	0.0001737	0	0	0	0	0	0	0	0	-1.399	0.793835
RAB1B	NP_112243.1	ras-related protein Rab-1B [Homo sapiens]	0.00014798	0	0.00568365	0.0013913	0	0	0	0	0	0	0	0	-1.443	0.794594
CYB5R3	NP_000389.1	0 genes:. 3 proteins in this group did not match any genes. NP_000389.1:NADH-cytochrome b5 reductase 3 isoform 1 [Homo sapiens] ;NP_001165131.1:NADH-cytochrome b5 reductase 3 isoform 3 [Homo sapiens] ;NP_015565.1:NADH-cytochrome b5 reductase 3 isoform 2 [Homo sapiens] ;	0	0	0.00450703	0.00065035	0	0	0	0	0	0	0	0	-1.468	0.796294
PDIA6	NP_001269633.1	0 genes:. 5 proteins in this group did not match any genes. NP_001269633.1:protein disulfide-isomerase A6 isoform a [Homo sapiens] ;NP_001269634.1:protein disulfide-isomerase A6 isoform b [Homo sapiens] ;NP_001269635.1:protein disulfide-isomerase A6 isoform c [Homo sapiens] ;NP_001269636.1:protein disulfide-isomerase A6 isoform e precursor [Homo sapiens] ;NP_005733.1:protein disulfide-isomerase A…	0.00157181	0	0	0.00045472	0	0	0.00060165	0.00088448	0.000277	0	6.599e-05	4.832e-05	-1.468	0.772574
LDHA	NP_001158886.1	L-lactate dehydrogenase A chain isoform 3 [Homo sapiens]	0.00036252	0	0.00169141	0.0002324	0	0	0	0.00100892	0.00075504	0	0	0	-1.477	0.795819
CANX	NP_001737.1	calnexin precursor [Homo sapiens]	0.00025121	0	0.00156792	0.00033067	0	0	0	0.00011309	0.00034531	0	0	0	-1.489	0.79509
IMMT	NP_001093640.1	0 genes:. 2 proteins in this group did not match any genes. NP_001093640.1:MICOS complex subunit MIC60 isoform 3 [Homo sapiens] ;NP_006830.2:MICOS complex subunit MIC60 isoform 1 [Homo sapiens] ;	0	0	0.00143375	0.00022462	0	0	0	0.00022406	0.00018244	0	0	0	-1.506	0.791201
ECI1	NP_001910.2	enoyl-CoA delta isomerase 1, mitochondrial isoform 1 precursor [Homo sapiens]	0.00118186	0	0.00260069	0.0002778	0	0	0	0.00044337	0	0	0	0	-1.536	0.792799
PRDX4	NP_006397.1	peroxiredoxin-4 precursor [Homo sapiens]	0.00092306	0.00915854	0.00221316	0.00096076	0	0	0	0	0	0	0	0	-1.538	0.793835
RAB7A	NP_004628.4	ras-related protein Rab-7a [Homo sapiens]	0	0	0.00931315	0	0	0	0	0.00032342	0	0	0	0	-1.55	0.790385
FLNA	NP_001104026.1	filamin-A isoform 2 [Homo sapiens]	3.371e-05	0	0.00013487	6.339e-05	0	4.972e-05	0	0.00018969	0	0	0	0	-1.57	0.786477
DDX41	NP_057306.2	probable ATP-dependent RNA helicase DDX41 isoform 1 [Homo sapiens]	0	0	0.00321418	0	0	0	0	0	0	0	0	0	-1.577	0.787325
GSTP1	NP_000843.1	glutathione S-transferase P [Homo sapiens]	0.00028327	0	0.00442005	0.00226385	0	0	0	0	0	0	0	0	-1.593	0.787042
GNB1	NP_002065.1	guanine nucleotide-binding protein G(I)/G(S)/G(T) subunit beta-1 isoform 1 [Homo sapiens]	0	0	0.00112001	0.00198474	0	0	0	0	0	0	0	0	-1.599	0.793061
CALM2	NP_001292553.1	0 genes:. 2 proteins in this group did not match any genes. NP_001292553.1:calmodulin isoform 1 [Homo sapiens] ;NP_008819.1:calmodulin [Homo sapiens] ;	0.00060393	0.00775311	0.00072488	0.00283911	0	0	0	0.0008496	0	0	0	0	-1.601	0.791738
KHSRP	NP_003676.2	far upstream element-binding protein 2 [Homo sapiens]	0.00020917	0	0.00090381	0.00019666	0	0	0.00016653	0.00051788	0.00028752	0	0	0	-1.608	0.784487
PRDX2	NP_005800.3	peroxiredoxin-2 [Homo sapiens]	0.00079282	0	0.00240407	0.00288996	0	0	0	0	0	0	0	0	-1.613	0.784487
PFN1	NP_005013.1	profilin-1 [Homo sapiens]	0	0	0.00408005	0.00439453	0	0	0	0	0	0	0	0	-1.635	0.78956
ACLY	NP_001087.2	0 genes:. 2 proteins in this group did not match any genes. NP_001087.2:ATP-citrate synthase isoform 1 [Homo sapiens] ;NP_001290203.1:ATP-citrate synthase isoform 3 [Homo sapiens] ;	8.104e-05	0	0.00051881	0.000127	0	0	0	0.00054726	0.00018567	0	0	0	-1.656	0.777426
MYO1C	NP_001074248.1	0 genes:. 3 proteins in this group did not match any genes. NP_001074248.1:unconventional myosin-Ic isoform a [Homo sapiens] ;NP_001074419.1:unconventional myosin-Ic isoform b [Homo sapiens] ;NP_203693.3:unconventional myosin-Ic isoform c [Homo sapiens] ;	0	0.00095789	0	0.00078923	0	0	0	0	0	0	0	0	-1.662	0.786759
SPTAN1	NP_001123910.1	0 genes:. 3 proteins in this group did not match any genes. NP_001123910.1:spectrin alpha chain, non-erythrocytic 1 isoform 1 [Homo sapiens] ;NP_001182461.1:spectrin alpha chain, non-erythrocytic 1 isoform 3 [Homo sapiens] ;NP_003118.2:spectrin alpha chain, non-erythrocytic 1 isoform 2 [Homo sapiens] ;	4.803e-05	0.00041108	0.00017295	0.00028225	0	0	0	2.703e-05	0	0	0	0	-1.724	0.781924
HSPA4	NP_002145.3	heat shock 70 kDa protein 4 [Homo sapiens]	0.00841903	0.0156749	0.00229503	0.011902	0.0125297	0.0161525	0.00314512	0.00270031	0.00308615	0.00068153	0.00055415	0.00032546	-1.727	0.737366
RPN2	NP_001129243.1	0 genes:. 6 proteins in this group did not match any genes. NP_001129243.1:dolichyl-diphosphooligosaccharide--protein glycosyltransferase subunit 2 isoform 2 precursor [Homo sapiens] ;NP_001311228.1:dolichyl-diphosphooligosaccharide--protein glycosyltransferase subunit 2 isoform 3 precursor [Homo sapiens] ;NP_001311231.1:dolichyl-diphosphooligosaccharide--protein glycosyltransferase subunit 2 iso…	0	0	0.00267027	0.00013642	0	0	0	0.00070758	0.0004432	0	0	0	-1.803	0.768295
CFL1	NP_005498.1	cofilin-1 [Homo sapiens]	0.00232931	0	0.0017205	0.00370623	0	0	0	0.0004033	0	0	0	0	-1.819	0.774159
AGK	NP_060708.1	acylglycerol kinase, mitochondrial precursor [Homo sapiens]	0	0	0.00642946	0	0	0	0	0.00047594	0	0	0	0	-1.856	0.765487
ATP5H	NP_001003785.1	0 genes:. 2 proteins in this group did not match any genes. NP_001003785.1:ATP synthase subunit d, mitochondrial isoform b [Homo sapiens] ;NP_006347.1:ATP synthase subunit d, mitochondrial isoform a [Homo sapiens] ;	0.00043421	0	0.00833878	0.00163301	0	0	0	0.00317638	0.00248694	0	0	0	-1.874	0.780506
MYH9	NP_002464.1	myosin-9 [Homo sapiens]	0	0	0.00029143	0.00051084	0	0	0	3.416e-05	0	0	0	0	-1.875	0.767815
MYH10	NP_001242941.1	myosin-10 isoform 1 [Homo sapiens]	0	0	0	0.00058796	0	0	0	0	0	0	0	0	-1.927	0.770016
RPN1	NP_002941.1	dolichyl-diphosphooligosaccharide--protein glycosyltransferase subunit 1 precursor [Homo sapiens]	0	0	0.00352887	0.00036857	0	0.00021684	0	0.00066176	0	0	0	0	-1.998	0.764815
PDIA3	NP_005304.3	protein disulfide-isomerase A3 precursor [Homo sapiens]	0.0028271	0	0.00056555	0	0	0	0	0.00039771	0	0	0	0	-2.068	0.768538
GAPDH	NP_002037.2	glyceraldehyde-3-phosphate dehydrogenase isoform 1 [Homo sapiens]	0.00044393	0	0.00468901	0.00258783	0	0	0	0.00039969	0.00040682	0	0	0	-2.201	0.755721
SDHA	NP_004159.2	succinate dehydrogenase [ubiquinone] flavoprotein subunit, mitochondrial isoform 1 [Homo sapiens]	0.0008063	0.00306699	0.00322594	0.00075809	0	0	0	0	0	0	0	0	-2.323	0.755255
GRPEL1	NP_079472.1	grpE protein homolog 1, mitochondrial precursor [Homo sapiens]	0.006168	0	0	0.0032218	0	0	0	0	0	0	0	0	-2.355	0.756199
PUF60	NP_001258025.1	poly(U)-binding-splicing factor PUF60 isoform d [Homo sapiens]	0	0.00282322	0.00092386	0.00180921	0.00138852	0.0005474	0.00207919	0.00108281	0.00088169	0	0	0	-2.581	0.75283
HSPA9	NP_004125.3	stress-70 protein, mitochondrial precursor [Homo sapiens]	0.0803818	0.0502373	0.0130393	0.0851312	0.151724	0.158467	0.0667007	0.0319952	0.0131467	0.00084313	0.00057376	0.00049016	-3.721	0.736132
MIF	NP_002406.1	macrophage migration inhibitory factor [Homo sapiens]	0.0483654	0.0398442	0.00931315	0.00778162	0	0.0257517	0.0329474	0.0029108	0.00237016	0	0	0	-3.834	0.740026

## Sheet: Halo-HDAC1
			Control dNSAF values									Experimental dNSAF values			QSPEC values
Gene	Locus	Description	Control #2	Control #3	Control #4	Control #5	Control #6	Control #7	Control #8	Control #9	Control #10	Experiment Halo HDAC1 #1	Experiment Halo HDAC1 #2	Experiment Halo HDAC1 #3	Halo HDAC1 Control log2FC	Halo HDAC1 Control FDR up
CCT6A	NP_001753.1	T-complex protein 1 subunit zeta isoform a [Homo sapiens]	0	0	0.00026893	0.00010533	0	0	0	0.00012608	0	0.061433	0.0279861	0.057618	6.016	0
HDAC1	NP_004955.2	histone deacetylase 1 [Homo sapiens]	0	0	0	0	0	0	0	0.00027779	0	0.0591645	0.126796	0.106449	5.931	0
CCT7	NP_006420.1	T-complex protein 1 subunit eta isoform a [Homo sapiens]	0.00027388	0	0.00052597	0.00025751	0	0	0	0.00030823	0.00037648	0.0455238	0.0241398	0.0279318	5.827	0
CCT5	NP_036205.1	T-complex protein 1 subunit epsilon isoform a [Homo sapiens]	0.00049481	0	0.00079188	0.00051692	0	0	0	0.00018562	0	0.0475948	0.0539725	0.0253454	5.77	0
CCT2	NP_006422.1	T-complex protein 1 subunit beta isoform 1 [Homo sapiens]	0.00027798	0	0.00133459	0.00057499	0	0	0	0.00025027	0	0.0738188	0.0717597	0.0719024	5.767	0
CCT8	NP_006576.2	T-complex protein 1 subunit theta isoform 1 [Homo sapiens]	0.00037993	0	0.00078176	0.00071444	0	0	0	0	0	0.0226733	0.0276963	0.0385367	5.433	0
VBP1	NP_001290472.1	0 genes:. 2 proteins in this group did not match any genes. NP_001290472.1:prefoldin subunit 3 isoform 2 [Homo sapiens] ;NP_003363.1:prefoldin subunit 3 isoform 1 [Homo sapiens] ;	0	0	0	0	0	0	0	0	0	0.0150582	0.0179254	0.0169742	5.426	0
PFDN5	NP_002615.2	prefoldin subunit 5 isoform alpha [Homo sapiens]	0	0	0	0	0	0	0	0	0	0.0363396	0.00811208	0.0178076	5.263	0
CCT3	NP_005989.3	T-complex protein 1 subunit gamma isoform a [Homo sapiens]	0	0	0.00091707	0.00010262	0	0	0	0.00073705	0.00025006	0.0248731	0.0195694	0.0112276	5.253	0
CCT4	NP_006421.2	T-complex protein 1 subunit delta isoform a [Homo sapiens]	0	0	0.00105975	0.00036318	0	0	0	0.00012421	0	0.0231057	0.0101012	0.0142253	5.167	0
TCP1	NP_110379.2	T-complex protein 1 subunit alpha isoform a [Homo sapiens]	0.00021398	0	0.00128419	0.00040238	0	0.00023673	0.00095831	0.0010837	0.00073535	0.0545768	0.0342732	0.0370427	5.15	0
PFDN2	NP_036526.2	prefoldin subunit 2 [Homo sapiens]	0	0	0	0	0	0	0	0	0	0.0144982	0.0104125	0.0118717	4.764	0
PFDN6	NP_055075.1	prefoldin subunit 6 [Homo sapiens]	0	0	0	0	0	0	0	0	0	0.022253	0.00549252	0.00968933	4.72	0
PFDN4	NP_002614.2	prefoldin subunit 4 [Homo sapiens]	0	0	0	0	0	0	0	0	0	0.0128753	0.00667905	0.0187948	4.687	0
DNAJA2	NP_005871.1	dnaJ homolog subfamily A member 2 [Homo sapiens]	0.00014439	0	0	0.00020363	0	0	0	0.0001625	0.00033079	0.00538404	0.00362052	0.00475445	4.372	0
PFDN1	NP_002613.2	prefoldin subunit 1 [Homo sapiens]	0	0	0	0	0	0	0	0	0	0.0143794	0.00106983	0.00458744	3.967	0
DNAJA1	NP_001530.1	dnaJ homolog subfamily A member 1 isoform 1 [Homo sapiens]	0.00074921	0	0.0007194	0.00063397	0	0	0.00044737	0.00084318	0.00085821	0.00953156	0.0118355	0.0101971	3.892	0
AIFM1	NP_004199.1	apoptosis-inducing factor 1, mitochondrial isoform AIF precursor [Homo sapiens]	0.00014556	0	0.00069887	9.124e-05	0	0	0	0.00021843	0.00022232	0.00404436	0.0012471	0.00252596	3.686	0
CAD	NP_001293008.1	CAD protein isoform 2 [Homo sapiens]	0	0	0.0001321	5.174e-05	0	6.088e-05	0	0.00015483	0	0.00084495	0.00038809	0.00123393	3.668	0
SEC61A1	NP_037468.1	protein transport protein Sec61 subunit alpha isoform 1 [Homo sapiens]	0	0	0	0	0	0	0	0	0	0.00100513	0	0.00297862	3.632	0
RPL23	NP_000969.1	60S ribosomal protein L23 [Homo sapiens]	0.00042491	0	0.00153002	0	0	0	0.00084575	0.00119551	0	0.00838824	0.00625962	0.00466389	3.426	0
TUBB2A	NP_001060.1	tubulin beta-2A chain isoform 1 [Homo sapiens]	0	0	0.00024068	6.284e-05	0	0	6.652e-05	0	7.656e-05	0.00117624	0.00128247	0.00104723	3.409	0
HIGD1A	NP_001093138.1	0 genes:. 2 proteins in this group did not match any genes. NP_001093138.1:HIG1 domain family member 1A, mitochondrial isoform a [Homo sapiens] ;NP_054775.2:HIG1 domain family member 1A, mitochondrial isoform b [Homo sapiens] ;	0	0	0	0	0	0	0	0	0	0.00758784	0	0.00470748	3.355	0
DNAJA3	NP_005138.3	dnaJ homolog subfamily A member 3, mitochondrial isoform 1 [Homo sapiens]	0.00012393	0	0	0	0	0	0	0	0	0.00157064	0.00011654	0.00108824	3.235	0
DNAJB6	NP_490647.1	dnaJ homolog subfamily B member 6 isoform a [Homo sapiens]	0	0	0	0	0	0	0	0	0	0.00102288	0.00108671	0.00165955	3.202	0
RBBP4	NP_005601.1	histone-binding protein RBBP4 isoform a [Homo sapiens]	0	0	8.4e-05	0	0	0	0.00010447	0.00023629	8.017e-05	0.00143276	6.581e-05	0.00127297	3.059	0
HSPA6	NP_002146.2	heat shock 70 kDa protein 6 [Homo sapiens]	0.00023811	0	0	0.00032675	0	0	0	0.00014378	0	0.00116199	0.00128638	0.00133192	3.002	0
MSH6	NP_000170.1	DNA mismatch repair protein Msh6 isoform 1 [Homo sapiens]	0	0	0	4.113e-05	0	0	0	9.845e-05	0	0.00033047	0.00010968	0.00064471	2.982	0
IRS4	NP_003595.1	insulin receptor substrate 4 [Homo sapiens]	0	0	0	0.00028922	0	0	0	0.0005326	0	0.00132641	0.00080101	0.00130604	2.972	0
DDB1	NP_001914.3	DNA damage-binding protein 1 [Homo sapiens]	0	0	0	0	0	0	0	0	0	0.00020348	0.00011449	0.0005073	2.937	0
TUBB6	NP_115914.1	tubulin beta-6 chain isoform 1 [Homo sapiens]	0.00029814	0.0026092	0.00148295	0.00074623	0	0	0	0.00051422	0	0.00229751	0.00049263	0.00598549	2.869	0
HAX1	NP_006109.2	HCLS1-associated protein X-1 isoform a [Homo sapiens]	0	0	0	0	0	0	0	0.00023996	0	0.00119519	0.00040098	0.00180538	2.833	0
HSPB1	NP_001531.1	heat shock protein beta-1 [Homo sapiens]	0	0	0	0	0	0	0	0.00032658	0	0.00120229	0.00118241	0.00209306	2.833	0
CARNMT1	NP_689633.1	carnosine N-methyltransferase isoform 1 [Homo sapiens]	0	0	0	0	0	0	0	0	0	0.00074441	0.00022794	0.00095787	2.816	0
SPTLC1	NP_006406.1	serine palmitoyltransferase 1 isoform a [Homo sapiens]	0	0	0	0	0	0	0	0	0.00028813	0.00061303	0.00011826	0.00114379	2.773	0
TUBA1A	NP_006000.2	tubulin alpha-1A chain isoform 1 [Homo sapiens]	0.00014289	0.00368765	0.00023747	0.0111912	0.00207805	0.00583436	0.006104	0.0007917	0.00414493	0.00437767	0.0419431	0.0158681	2.68	0
TUBB3	NP_006077.2	tubulin beta-3 chain isoform 1 [Homo sapiens]	0	0	0	0	0	0	0.00026312	0	0	0.00074143	0	0.00087947	2.665	0
MLLT11	NP_006809.1	protein AF1q [Homo sapiens]	0.00066097	0	0	0	0	0	0	0	0	0.00386618	0.00165739	0.00228013	2.608	0
RPL38	NP_001030335.1	60S ribosomal protein L38 [Homo sapiens]	0	0	0	0.00279652	0	0	0	0	0	0.00455658	0.00586007	0.00533016	2.597	0
UGGT1	NP_064505.1	UDP-glucose:glycoprotein glucosyltransferase 1 precursor [Homo sapiens]	0	0	0	0	0	0	0	0	0	0.00029836	0	5.999e-05	2.589	0
AKAP8L	NP_055186.3	A-kinase anchor protein 8-like isoform 1 [Homo sapiens]	0	0	0	0	0	0	0	0	0	0.00029176	0.00028863	0.0004043	2.575	0
HUWE1	NP_113584.3	E3 ubiquitin-protein ligase HUWE1 [Homo sapiens]	0	0.00023279	3.265e-05	0	0	0	0	3.061e-05	0	0.00012596	0	9.383e-05	2.572	0
TUBA1C	NP_116093.1	tubulin alpha-1C chain isoform c [Homo sapiens]	0.00417336	0.00398755	0.0160612	0.0112619	0.00208731	0.00586035	0.00606527	0.0193092	0.00368281	0.0272522	0.0549604	0.0403159	2.569	0
SERPINH1	NP_001226.2	serpin H1 precursor [Homo sapiens]	0	0	0	0.00033451	0	0	0	0	0	0.00079775	0.00017843	0.00111576	2.483	0
GLUD1	NP_005262.1	glutamate dehydrogenase 1, mitochondrial isoform a precursor [Homo sapiens]	0	0	0	0.00010023	0	0	0	0.00029995	0.00024424	0.00075349	0.00020049	0.00076896	2.458	0
UBE3C	NP_055486.2	ubiquitin-protein ligase E3C [Homo sapiens]	0	0	0	0	0	0	0	0	0	0.0001071	6.887e-05	0.00036174	2.442	0
SAMHD1	NP_056289.2	deoxynucleoside triphosphate triphosphohydrolase SAMHD1 [Homo sapiens]	0	0	0	8.935e-05	0	0	0	0	0	0.00027792	0.00017871	0.00053642	2.42	0
STUB1	NP_005852.2	E3 ubiquitin-protein ligase CHIP isoform a [Homo sapiens]	0.00049082	0	0	0	0	0	0	0	0	0.00148331	0	0.00086197	2.354	0
SIN3A	NP_056292.1	paired amphipathic helix protein Sin3a [Homo sapiens]	0	0	0	0	0	0	0	0	0	0.00026019	2.929e-05	7.327e-05	2.342	0
USP11	NP_004642.2	ubiquitin carboxyl-terminal hydrolase 11 [Homo sapiens]	0	0	0	0	0	0	0	0	0	0.00031616	0	0.00013561	2.342	0
GATAD2B	NP_065750.1	transcriptional repressor p66-beta [Homo sapiens]	0	0	0	0	0	0	0	0	0	0.00024449	0.00034587	0.00028314	2.337	0
TRIP13	NP_004228.1	pachytene checkpoint protein 2 homolog isoform 1 [Homo sapiens]	0	0	0	0	0	0	0	0	0	0.00026849	0.00030213	0.00060458	2.296	0
P3H1	NP_071751.3	prolyl 3-hydroxylase 1 isoform 1 precursor [Homo sapiens]	0	0.00276696	0.00048506	0.00056994	0	0.00044708	0.00032175	0.00022741	0	0.00214715	0	0.00045625	2.262	0
MCM7	NP_005907.3	DNA replication licensing factor MCM7 isoform 1 [Homo sapiens]	0	0	0	0	0	0	0	0	0	0.00024197	0	0.0003892	2.257	0
HNRNPM	NP_005959.2	heterogeneous nuclear ribonucleoprotein M isoform a [Homo sapiens]	0.00012223	0	0.00019562	7.662e-05	0	0	0	9.171e-05	0	0.00057596	5.108e-05	0.00033222	2.255	0
NTPCR	NP_115700.1	cancer-related nucleoside-triphosphatase [Homo sapiens]	0	0	0	0	0	0	0	0	0	0.00144982	0	0.00068731	2.254	1e-06
RBBP7	NP_001185648.1	histone-binding protein RBBP7 isoform 1 [Homo sapiens]	0	0	7.612e-05	0	0	0	9.467e-05	0	7.265e-05	0.00040187	0.00015902	0.00037788	2.253	0
SSR1	NP_003135.2	translocon-associated protein subunit alpha isoform 1 precursor [Homo sapiens]	0	0	0	0	0	0	0	0	0	0.0007097	0.00071714	0.00013046	2.237	1e-06
SLC25A3	NP_998776.1	phosphate carrier protein, mitochondrial isoform b precursor [Homo sapiens]	0	0	0.00059336	0.00030986	0	0.0005469	0.00032799	0.00055636	0.0009438	0.00148596	0.00046485	0.00170536	2.225	0
CDC45	NP_001171481.1	0 genes:. 3 proteins in this group did not match any genes. NP_001171481.1:cell division control protein 45 homolog isoform 1 [Homo sapiens] ;NP_001171482.1:cell division control protein 45 homolog isoform 3 [Homo sapiens] ;NP_003495.1:cell division control protein 45 homolog isoform 2 [Homo sapiens] ;	0	0	0	0	0	0	0	0	0	0.00019396	6.236e-05	0.00053034	2.222	0
MTA2	NP_004730.2	metastasis-associated protein MTA2 [Homo sapiens]	0	0	0	8.373e-05	0	0	0	0	0	0.00023874	8.374e-05	0.00044684	2.218	0
RUVBL1	NP_003698.1	ruvB-like 1 isoform 1 [Homo sapiens]	0.00013045	0	0	0.00055195	0	0	0	0.00022022	0	0.00095383	0.00028623	0.00094096	2.218	0
HDAC2	NP_001518.3	histone deacetylase 2 [Homo sapiens]	0	0	0.00029263	0	0	0	0	0.00020578	0	0.00062525	0.0002011	0.0003323	2.204	0
WDR6	NP_060501.3	WD repeat-containing protein 6 isoform 1 [Homo sapiens]	0	0	0	0.00012148	0	0	0	0	0	0.00018894	4.86e-05	0.00032416	2.203	0
MMS19	NP_001276332.1	0 genes:. 2 proteins in this group did not match any genes. NP_001276332.1:MMS19 nucleotide excision repair protein homolog isoform 2 [Homo sapiens] ;NP_071757.4:MMS19 nucleotide excision repair protein homolog isoform 1 [Homo sapiens] ;	0	0	0	0	0	0	0	6.783e-05	0	4.407e-05	0	0.00047253	2.195	2e-06
RBBP7	NP_002884.1	histone-binding protein RBBP7 isoform 2 [Homo sapiens]	0	0	8.4e-05	0	0	0	0.00010447	0	8.017e-05	0.00044347	0.00017549	0.00041701	2.189	0
TUBB4A	NP_001276052.1	tubulin beta-4A chain isoform 1 [Homo sapiens]	0.00035603	0	0	0.00092068	0	0	0.00051827	0.0008666	0	0.00197993	0	0.00215325	2.161	0
TUBB	NP_001280141.1	tubulin beta chain isoform a [Homo sapiens]	0.00722378	0.0260203	0.0152257	0.0278503	0.0143392	0.00871251	0.0206698	0.0216715	0.0363816	0.0314846	0.0938544	0.0385601	2.151	0
ALDH1B1	NP_000683.3	aldehyde dehydrogenase X, mitochondrial precursor [Homo sapiens]	0.00011506	0	0.00041432	0.00010818	0	0	0	0.00012949	0	0.00064499	0.00018033	0.00039693	2.137	0
UBR5	NP_001269802.1	0 genes:. 2 proteins in this group did not match any genes. NP_001269802.1:E3 ubiquitin-protein ligase UBR5 isoform 2 [Homo sapiens] ;NP_056986.2:E3 ubiquitin-protein ligase UBR5 isoform 1 [Homo sapiens] ;	0	0	0	0	0	0	0	0	0	8.809e-05	0	4e-05	2.127	5e-06
BAG2	NP_004273.1	BAG family molecular chaperone regulator 2 [Homo sapiens]	0.00070482	0	0	0	0	0	0	0	0	0.00137424	0.00017674	0.00106098	2.084	0
MBD3	NP_001268382.1	methyl-CpG-binding domain protein 3 isoform 1 [Homo sapiens]	0	0	0	0	0	0	0	0	0	0.00064769	0.00012815	0.00051287	2.081	2e-06
RCN2	NP_001258766.1	0 genes:. 2 proteins in this group did not match any genes. NP_001258766.1:reticulocalbin-2 isoform b precursor [Homo sapiens] ;NP_002893.1:reticulocalbin-2 isoform a precursor [Homo sapiens] ;	0.00044393	0	0.00085255	0.00041739	0	0	0	0.00019985	0	0.00064917	0.00116883	0.00105808	2.077	0
CCAR2	NP_066997.3	cell cycle and apoptosis regulator protein 2 [Homo sapiens]	0	0	0	0	0	0	0	0.0002176	0	0.00021991	6.06e-05	0.00040424	2.073	0
CTPS1	NP_001896.2	CTP synthase 1 isoform a [Homo sapiens]	0.00010065	0	0	9.464e-05	0	0	0	0	0	0.00022078	6.31e-05	0.00056819	2.07	0
SLC25A13	NP_001153682.1	calcium-binding mitochondrial carrier protein Aralar2 isoform 1 [Homo sapiens]	0	0	0	0.00012411	0	0	0	0.00034663	0	0.00081499	0	0.00013799	2.069	0
FBL	NP_001427.2	rRNA 2'-O-methyltransferase fibrillarin [Homo sapiens]	0	0	0	0	0	0	0	0	0	0.00045166	0	0.00063929	2.03	2.5e-05
ILVBL	NP_006835.2	acetolactate synthase-like protein [Homo sapiens]	0	0	0.00033893	0	0	0	0	0.0001589	0	0.00029822	0.00011801	0.00044277	2.02	0
SLC25A11	NP_003553.2	mitochondrial 2-oxoglutarate/malate carrier protein isoform 1 [Homo sapiens]	0	0	0.00068217	0	0	0	0	0.00063963	0	0.00120049	0	0.00071295	1.997	0
SEC16A	NP_001263347.1	protein transport protein Sec16A isoform 2 [Homo sapiens]	0	0	0	0	0	0	0	2.868e-05	0	5.591e-05	2.397e-05	9.592e-05	1.985	3e-06
ESYT2	NP_065779.1	extended synaptotagmin-2 [Homo sapiens]	0	0	0	0	0	0	0	0	0	0.00017859	0	0.00018802	1.984	2.5e-05
ACOT8	NP_005460.2	acyl-coenzyme A thioesterase 8 [Homo sapiens]	0	0	0	0	0	0	0	0	0	0.00040904	0.0002338	0.00046785	1.978	1.1e-05
SDF4	NP_057260.2	45 kDa calcium-binding protein isoform 2 precursor [Homo sapiens]	0	0	0	0	0	0	0	0	0	0.00012015	0	0.00082456	1.95	2e-05
CHCHD4	NP_001091972.1	0 genes:. 2 proteins in this group did not match any genes. NP_001091972.1:mitochondrial intermembrane space import and assembly protein 40 isoform 1 [Homo sapiens] ;NP_653237.1:mitochondrial intermembrane space import and assembly protein 40 isoform 2 [Homo sapiens] ;	0	0	0	0.00039388	0	0	0	0	0	0.0013273	0	0.0011824	1.949	5.8e-05
RBFOX2	NP_001076047.1	0 genes:. 2 proteins in this group did not match any genes. NP_001076047.1:RNA binding protein fox-1 homolog 2 isoform 5 [Homo sapiens] ;NP_001076048.1:RNA binding protein fox-1 homolog 2 isoform 6 [Homo sapiens] ;	0	0	0	0	0	0	0	0	0	0.00028932	8.269e-05	0.00041365	1.947	1.9e-05
SLC25A22	NP_078974.1	mitochondrial glutamate carrier 1 [Homo sapiens]	0	0	0	0	0	0	0	0	0	0.00053863	0	0.0004043	1.929	3.3e-05
STIP1	NP_001269581.1	0 genes:. 2 proteins in this group did not match any genes. NP_001269581.1:stress-induced-phosphoprotein 1 isoform a [Homo sapiens] ;NP_006810.1:stress-induced-phosphoprotein 1 isoform b [Homo sapiens] ;	0	0	0.00024204	0.00033179	0	0	0	0	0	0.0006389	0	0.00025296	1.928	0
FAR1	NP_115604.1	fatty acyl-CoA reductase 1 [Homo sapiens]	0	0	0	0	0	0	0	0	0	0.00014076	0.00018103	0.00036224	1.927	2.5e-05
SNRPF	NP_003086.1	small nuclear ribonucleoprotein F [Homo sapiens]	0	0	0	0	0	0	0	0	0	0.00252875	0	0.0008677	1.925	2.9e-05
EMD	NP_000108.1	emerin [Homo sapiens]	0	0	0.00056221	0	0	0	0.00069924	0	0	0.00085619	0	0.00073447	1.916	1e-06
COA7	NP_075565.2	cytochrome c oxidase assembly factor 7 [Homo sapiens]	0	0	0	0	0	0	0	0	0	0.0010042	0	0.00016152	1.9	7e-05
AIP	NP_003968.3	AH receptor-interacting protein isoform 1 [Homo sapiens]	0	0	0	0	0	0	0	0	0	0.00039541	0	0.00050879	1.897	0.000108
CHD4	NP_001264.2	chromodomain-helicase-DNA-binding protein 4 isoform 1 [Homo sapiens]	0	0	0	0	0	0	0	0	0	3.033e-05	0	0.0001366	1.897	4.6e-05
DNAJB11	NP_057390.1	dnaJ homolog subfamily B member 11 precursor [Homo sapiens]	0	0	0	0.00031246	0	0	0	0	0	0.00089095	0	0.00015633	1.893	5e-06
TMEM165	NP_060945.2	transmembrane protein 165 precursor [Homo sapiens]	0	0	0	0.00025894	0	0	0	0.00020663	0	0.00031323	0.00040284	0.00069095	1.885	6e-06
TOMM70	NP_055635.3	mitochondrial import receptor subunit TOM70 [Homo sapiens]	0	0	0.00093948	0	0	0	0	0	0	0.00064383	0	0.0001841	1.877	0
XPOT	NP_009166.2	exportin-T [Homo sapiens]	0	0	0	0	0	0	0	0	0	6.028e-05	7.753e-05	0.00021332	1.864	3.9e-05
TCAF1	NP_001193867.1	0 genes:. 2 proteins in this group did not match any genes. NP_001193867.1:TRPM8 channel-associated factor 1 isoform 2 [Homo sapiens] ;NP_055534.1:TRPM8 channel-associated factor 1 isoform 1 [Homo sapiens] ;	0	0	0	6.086e-05	0	0	0	0	0	0.00020509	0	0.0001421	1.862	2.1e-05
SDF2L1	NP_071327.2	stromal cell-derived factor 2-like protein 1 precursor [Homo sapiens]	0	0	0	0	0	0	0	0	0	0.00091844	0	0.00025324	1.859	4.8e-05
LUC7L2	NP_057103.2	putative RNA-binding protein Luc7-like 2 isoform 1 [Homo sapiens]	0	0	0.00054643	0.00021402	0	0	0	0	0	0.00083619	0	0.00019036	1.858	3e-06
POLR2B	NP_000929.1	0 genes:. 3 proteins in this group did not match any genes. NP_000929.1:DNA-directed RNA polymerase II subunit RPB2 isoform 1 [Homo sapiens] ;NP_001290197.1:DNA-directed RNA polymerase II subunit RPB2 isoform 2 [Homo sapiens] ;NP_001290198.1:DNA-directed RNA polymerase II subunit RPB2 isoform 3 [Homo sapiens] ;	0	0	0	0	0	0	0	0	0	7.41e-05	0	0.00019069	1.857	3.9e-05
RUVBL2	NP_006657.1	ruvB-like 2 isoform 1 [Homo sapiens]	0	0.00439845	0.00061685	0.0007852	0	0.00028428	0	0.00028919	0	0.00100203	0.00032217	0.00100732	1.85	0
HSD17B12	NP_057226.1	very-long-chain 3-oxoacyl-CoA reductase [Homo sapiens]	0	0.0032636	0.00091539	0	0	0	0	0	0	0.0007435	0	0.00065773	1.841	1e-06
CTSB	NP_001304166.1	0 genes:. 2 proteins in this group did not match any genes. NP_001304166.1:cathepsin B isoform 2 [Homo sapiens] ;NP_680093.1:cathepsin B isoform 1 preproprotein [Homo sapiens] ;	0	0	0	0	0	0	0	0	0	0.0008092	0	0.00043385	1.838	7e-05
FANCD2	NP_001306913.1	0 genes:. 2 proteins in this group did not match any genes. NP_001306913.1:Fanconi anemia group D2 protein isoform b [Homo sapiens] ;NP_149075.2:Fanconi anemia group D2 protein isoform a [Homo sapiens] ;	0	0	0	0	0	0	0	0	0	3.997e-05	0	0.00016714	1.824	0.000169
IRAK1	NP_001020413.1	0 genes:. 2 proteins in this group did not match any genes. NP_001020413.1:interleukin-1 receptor-associated kinase 1 isoform 2 [Homo sapiens] ;NP_001560.2:interleukin-1 receptor-associated kinase 1 isoform 1 [Homo sapiens] ;	0	0	0	0	0	0	0	0	0	0.00017007	0	0.00024619	1.813	0.000162
NAP1L4	NP_005960.1	nucleosome assembly protein 1-like 4 [Homo sapiens]	0	0	0	0.00014915	0	0	0	0.00010042	0	0.00053503	0	0.00026864	1.803	3.6e-05
PCBP2	NP_005007.2	poly(rC)-binding protein 2 isoform a [Homo sapiens]	8.127e-05	0	0.00039017	0.00015282	0	0	0.00016175	0.00036584	0.00027927	0.00073607	0	0.00042816	1.802	2e-06
GBAS	NP_001474.1	protein NipSnap homolog 2 isoform 1 [Homo sapiens]	0	0	0.00049931	0	0	0	0	0.00035113	0.00047652	0.00025346	0	0.00130459	1.798	4e-06
TARDBP	NP_031401.1	TAR DNA-binding protein 43 [Homo sapiens]	0.00014369	0	0	0.0001351	0	0	0	0	0	0.00045526	0	0.00031543	1.792	2.3e-05
ATPIF1	NP_057395.1	ATPase inhibitor, mitochondrial isoform 1 precursor [Homo sapiens]	0	0	0	0	0	0	0	0	0	0	0.00140722	0.00140797	1.787	0.000103
CDC42EP1	NP_689449.1	cdc42 effector protein 1 [Homo sapiens]	0	0	0	0	0	0	0	0	0	0.00025956	0.00019075	0.00028627	1.784	0.000234
TECR	NP_612510.1	very-long-chain enoyl-CoA reductase isoform 1 [Homo sapiens]	0	0	0	0.00027239	0	0	0	0	0	0.00065901	0	0.00036342	1.772	3.9e-05
NONO	NP_031389.3	non-POU domain-containing octamer-binding protein isoform 1 [Homo sapiens]	0	0	0	0.00035624	0	0	0	0	0	0.00043094	0	0.0004753	1.767	5e-06
DNAJB12	NP_060096.3	dnaJ homolog subfamily B member 12 [Homo sapiens]	0	0	0	0	0	0	0	0	0	0.00038993	0	0.00022806	1.759	0.000373
TUBG1	NP_001061.2	tubulin gamma-1 chain [Homo sapiens]	0	0	0	0	0	0	0	0	0	0.00028932	0	0.00028955	1.757	0.00051
BANF1	NP_003851.1	barrier-to-autointegration factor [Homo sapiens]	0	0	0	0.00062843	0	0	0	0	0	0	0.00167602	0.00188652	1.741	0.000182
ARL1	NP_001168.1	0 genes:. 2 proteins in this group did not match any genes. NP_001168.1:ADP-ribosylation factor-like protein 1 isoform 1 [Homo sapiens] ;NP_001287997.1:ADP-ribosylation factor-like protein 1 isoform 2 [Homo sapiens] ;	0	0	0	0	0	0	0	0	0	0.0007209	0.00030904	0.00041228	1.715	0.000312
NUP188	NP_056169.1	nucleoporin NUP188 homolog [Homo sapiens]	5.102e-05	0	0	0	0	0	0	3.828e-05	0	9.118e-05	2.132e-05	9.6e-05	1.714	2.9e-05
LPCAT1	NP_079106.3	lysophosphatidylcholine acyltransferase 1 [Homo sapiens]	0	0	0	0	0	0	0	0	0	0.0001086	0	0.00038429	1.701	0.000373
TUBA4A	NP_005991.1	tubulin alpha-4A chain isoform 1 [Homo sapiens]	0.00047581	0.00096597	0.0007172	0.00715152	0.00129351	0.00112376	0.00165185	0.00139476	0.0020179	0.00463716	0.0010405	0.0068145	1.695	0
CNP	NP_149124.3	2',3'-cyclic-nucleotide 3'-phosphodiesterase [Homo sapiens]	0	0	0	0	0	0	0	0	0	0.00041325	0	0.00013294	1.693	0.000271
SPNS1	NP_001135921.1	0 genes:. 3 proteins in this group did not match any genes. NP_001135921.1:protein spinster homolog 1 isoform 4 [Homo sapiens] ;NP_001135923.1:protein spinster homolog 1 isoform 3 [Homo sapiens] ;NP_114427.1:protein spinster homolog 1 isoform 1 [Homo sapiens] ;	0	0	0	0	0	0	0	0	0	0.00019161	0	0.00036982	1.693	0.000546
FANCI	NP_001106849.1	0 genes:. 2 proteins in this group did not match any genes. NP_001106849.1:Fanconi anemia group I protein isoform 1 [Homo sapiens] ;NP_060663.2:Fanconi anemia group I protein isoform 2 [Homo sapiens] ;	0	0	0.00021506	0.00010529	0	0	0	0	0	9.826e-05	0	0.00026691	1.689	4e-06
GGT7	NP_821158.2	gamma-glutamyltransferase 7 [Homo sapiens]	0	0	0	0	0	0	0	0	0	0.0001533	0	0.00022545	1.688	0.00013
MAGED2	NP_957516.1	melanoma-associated antigen D2 [Homo sapiens]	0	0	0	0	0	0	0	0	0	0.00014355	0	0.00027706	1.676	0.000386
NAP1L1	NP_001294853.1	nucleosome assembly protein 1-like 1 isoform 2 [Homo sapiens]	0.00046595	0	0.00037285	0	0	0	0.00046373	0.00068827	0.00035583	0.00072534	9.737e-05	0.00105212	1.672	0
GANAB	NP_938148.1	neutral alpha-glucosidase AB isoform 2 precursor [Homo sapiens]	0	0.00107865	0.00045382	0.00017775	0	0	0	0.00010638	0	0.0001843	0.00011851	0.00041501	1.67	0
DNAJC7	NP_001138238.1	0 genes:. 2 proteins in this group did not match any genes. NP_001138238.1:dnaJ homolog subfamily C member 7 isoform 2 [Homo sapiens] ;NP_003306.3:dnaJ homolog subfamily C member 7 isoform 1 [Homo sapiens] ;	0	0	0.00032603	0	0	0	0	0	0	0.00029791	0	0.00029815	1.649	0.000162
SLC25A6	NP_001627.2	ADP/ATP translocase 3 [Homo sapiens]	0.00038593	0	0.00078415	0	0	0	0.00079466	0.00037621	0	0.0008541	0.0001894	0.0007586	1.636	0
CBWD1	NP_060961.3	0 genes:. 2 proteins in this group did not match any genes. NP_060961.3:COBW domain-containing protein 1 isoform 1 [Homo sapiens] ;NP_742000.1:COBW domain-containing protein 2 [Homo sapiens] ;	0	0	0	0	0	0	0	0	0	0.00036704	0.00014161	9.446e-05	1.635	0.000493
WDR61	NP_079510.1	WD repeat-containing protein 61 isoform a [Homo sapiens]	0	0	0	0	0	0	0	0	0	0.00042782	0	0.00030583	1.631	0.000791
KDM1A	NP_055828.2	lysine-specific histone demethylase 1A isoform b [Homo sapiens]	0	0	0	0	0	0	0	0	0	8.508e-05	0	0.00019707	1.621	0.001031
P4HA1	NP_000908.2	0 genes:. 3 proteins in this group did not match any genes. NP_000908.2:prolyl 4-hydroxylase subunit alpha-1 isoform 1 precursor [Homo sapiens] ;NP_001136067.1:prolyl 4-hydroxylase subunit alpha-1 isoform 2 precursor [Homo sapiens] ;NP_001136068.1:prolyl 4-hydroxylase subunit alpha-1 isoform 3 precursor [Homo sapiens] ;	0	0	0	0	0	0	0	0.00031343	0	0.00046155	0	0.00010481	1.601	0.00013
TUBB4B	NP_006079.1	tubulin beta-4B chain [Homo sapiens]	0.00086308	0	0.0036571	0.00218117	0	0.00555634	0.0005765	0.00202614	0.0041753	0.00185764	0.00678907	0.00253686	1.601	0
EFTUD2	NP_001136077.1	0 genes:. 2 proteins in this group did not match any genes. NP_001136077.1:116 kDa U5 small nuclear ribonucleoprotein component isoform b [Homo sapiens] ;NP_004238.3:116 kDa U5 small nuclear ribonucleoprotein component isoform a [Homo sapiens] ;	0	0	0.00030481	0	0	0	0	0	0	0.00010831	0	0.00021901	1.597	9.2e-05
NUP205	NP_055950.1	nuclear pore complex protein Nup205 isoform 1 [Homo sapiens]	0	0	0	8.34e-05	0	0	0	4.991e-05	0	7.206e-05	0	0.00013908	1.589	5e-06
ADCK3	NP_064632.2	atypical kinase ADCK3, mitochondrial [Homo sapiens]	0	0	0	0	0	0	0	0.00010348	0	0.00024649	0	0.00011534	1.588	0.000741
SKP1	NP_733779.1	S-phase kinase-associated protein 1 isoform b [Homo sapiens]	0	0	0	0.00068626	0	0	0	0	0	0.00062262	0	0.00125897	1.581	0.000252
DPY30	NP_115963.1	protein dpy-30 homolog isoform 1 [Homo sapiens]	0	0	0	0	0	0	0	0	0	0.00146446	0	0.00056532	1.569	0.001719
C19orf70	NP_001295169.1	0 genes:. 2 proteins in this group did not match any genes. NP_001295169.1:MICOS complex subunit MIC13 isoform 1 [Homo sapiens] ;NP_991330.1:MICOS complex subunit MIC13 isoform 2 precursor [Homo sapiens] ;	0	0	0	0	0	0	0	0	0	0.00072491	0	0.00079952	1.562	0.001423
NT5DC2	NP_001127703.1	5'-nucleotidase domain-containing protein 2 isoform 1 [Homo sapiens]	0.0001068	0	0	0	0	0	0	0	0	0.00031235	0	0.00010048	1.561	0.001065
PELO	NP_057030.3	protein pelota homolog [Homo sapiens]	0	0	0	0	0	0	0	0	0	0.00022595	9.686e-05	0.00029074	1.539	0.001136
PRPF19	NP_055317.1	pre-mRNA-processing factor 19 [Homo sapiens]	0	0	0	0	0	0	0	0	0	0.00023013	0	0.00018508	1.525	0.002202
CRTAP	NP_006362.1	cartilage-associated protein precursor [Homo sapiens]	0	0	0	0.00069739	0	0	0	0.00025043	0	0.00083157	0.00027899	0	1.522	6e-06
EIF3I	NP_003748.1	eukaryotic translation initiation factor 3 subunit I [Homo sapiens]	0	0	0	0	0	0	0	0	0	0.00040149	0	0.00022961	1.511	0.001947
TTC27	NP_001180438.1	0 genes:. 2 proteins in this group did not match any genes. NP_001180438.1:tetratricopeptide repeat protein 27 isoform 2 [Homo sapiens] ;NP_060205.3:tetratricopeptide repeat protein 27 isoform 1 [Homo sapiens] ;	0	0	0	0	0	0	0	0	0	5.485e-05	4.703e-05	0.0001882	1.51	0.003069
HNRNPF	NP_004957.1	heterogeneous nuclear ribonucleoprotein F [Homo sapiens]	0.00057337	0	0.0013764	0.00039615	0	0	0.00042797	0.00146656	0.00049259	0.00115625	0.00092309	0.00088723	1.509	0
NIPSNAP1	NP_001189431.1	0 genes:. 2 proteins in this group did not match any genes. NP_001189431.1:protein NipSnap homolog 1 isoform 2 [Homo sapiens] ;NP_003625.2:protein NipSnap homolog 1 isoform 1 [Homo sapiens] ;	0	0	0	0	0	0	0	0.00088757	0.00077434	0.00016475	0.00014126	0.0014133	1.509	2.4e-05
MAGED1	NP_001005333.1	0 genes:. 2 proteins in this group did not match any genes. NP_001005333.1:melanoma-associated antigen D1 isoform a [Homo sapiens] ;NP_008917.3:melanoma-associated antigen D1 isoform b [Homo sapiens] ;	0	0	0	6.706e-05	0	0	0	0	0	0.00012169	0	0.00015658	1.5	0.000647
DPM1	NP_001303963.1	0 genes:. 3 proteins in this group did not match any genes. NP_001303963.1:dolichol-phosphate mannosyltransferase subunit 1 isoform 1 [Homo sapiens] ;NP_001303964.1:dolichol-phosphate mannosyltransferase subunit 1 isoform 2 [Homo sapiens] ;NP_003850.1:dolichol-phosphate mannosyltransferase subunit 1 isoform 3 [Homo sapiens] ;	0	0	0	0	0	0	0	0	0	0.00039317	0	0.00025296	1.498	0.002723
ATP5C1	NP_001001973.1	0 genes:. 2 proteins in this group did not match any genes. NP_001001973.1:ATP synthase subunit gamma, mitochondrial isoform L (liver) precursor [Homo sapiens] ;NP_001307815.1:ATP synthase subunit gamma, mitochondrial isoform 3 [Homo sapiens] ;	0	0	0.0019168	0	0	0	0	0	0.00045733	0.00068112	0	0.00068863	1.495	1.1e-05
TMEM33	NP_060596.2	transmembrane protein 33 [Homo sapiens]	0	0	0	0	0	0	0	0.00027105	0	0.00017609	0	0.00075529	1.487	0.001564
TARS2	NP_079426.2	threonine--tRNA ligase, mitochondrial isoform a [Homo sapiens]	8.285e-05	0	0	0	0	0	0	0	0	6.058e-05	0	0.00025983	1.471	0.001174
NDUFS2	NP_001159631.1	0 genes:. 2 proteins in this group did not match any genes. NP_001159631.1:NADH dehydrogenase [ubiquinone] iron-sulfur protein 2, mitochondrial isoform 2 precursor [Homo sapiens] ;NP_004541.1:NADH dehydrogenase [ubiquinone] iron-sulfur protein 2, mitochondrial isoform 1 precursor [Homo sapiens] ;	0	0	0	0.00012239	0	0	0	0.0001465	0	0.00019035	0	0.0003674	1.468	0.000904
MAGED4	NP_001258990.1	0 genes:. 2 proteins in this group did not match any genes. NP_001258990.1:melanoma-associated antigen D4 isoform 3 [Homo sapiens] ;NP_803879.1:melanoma-associated antigen D4 isoform 1 [Homo sapiens] ;	0	0	0	0	0	0	0	0	0	0.00017237	0	7.393e-05	1.463	0.002271
MRPL37	NP_057575.2	39S ribosomal protein L37, mitochondrial [Homo sapiens]	0	0	0	0	0	0	0	0	0	0.0002742	0	0.00017641	1.463	0.003996
SPATA5	NP_660208.2	spermatogenesis-associated protein 5 isoform 1 [Homo sapiens]	0	0	0	0	0	0	0	0	0	6.494e-05	0	0.00016713	1.46	0.00316
YME1L1	NP_001240795.1	0 genes:. 3 proteins in this group did not match any genes. NP_001240795.1:ATP-dependent zinc metalloprotease YME1L1 isoform 4 [Homo sapiens] ;NP_055078.1:ATP-dependent zinc metalloprotease YME1L1 isoform 3 [Homo sapiens] ;NP_647473.1:ATP-dependent zinc metalloprotease YME1L1 isoform 1 [Homo sapiens] ;	0	0	0	0	0	0	0	0	0	0.00014859	0	0.00013657	1.459	0.003996
GCN1	NP_006827.1	eIF-2-alpha kinase activator GCN1 [Homo sapiens]	0	0	0.00016039	8.376e-05	0	0	0	0.00010026	0	6.514e-05	0	0.00018858	1.451	0
IQSEC1	NP_001127854.1	IQ motif and SEC7 domain-containing protein 1 isoform a [Homo sapiens]	0	0	0	0	0	0	0	0	0	3.904e-05	3.348e-05	0.00013397	1.451	0.004747
MIER1	NP_001071168.2	mesoderm induction early response protein 1 isoform b [Homo sapiens]	0	0	0	0	0	0	0	0	0	0.00010264	0	0.00023113	1.433	0.005168
SLC3A2	NP_001012680.1	0 genes:. 4 proteins in this group did not match any genes. NP_001012680.1:4F2 cell-surface antigen heavy chain isoform b [Homo sapiens] ;NP_001012682.1:4F2 cell-surface antigen heavy chain isoform e [Homo sapiens] ;NP_001013269.1:4F2 cell-surface antigen heavy chain isoform f [Homo sapiens] ;NP_002385.3:4F2 cell-surface antigen heavy chain isoform c [Homo sapiens] ;	0	0	0.00124471	0.00066478	0	0	0	0.00015915	0	0.00043655	0.0001182	0.00073913	1.428	0
CWC27	NP_005860.2	peptidyl-prolyl cis-trans isomerase CWC27 homolog isoform 1 [Homo sapiens]	0	0	0	0	0	0	0	0	0	0.00015358	0	0.00023715	1.411	0.00664
SLC25A10	NP_001257817.1	0 genes:. 2 proteins in this group did not match any genes. NP_001257817.1:mitochondrial dicarboxylate carrier isoform 1 [Homo sapiens] ;NP_036272.2:mitochondrial dicarboxylate carrier isoform 2 [Homo sapiens] ;	0	0	0.00120609	0	0	0	0	0	0	0.00053878	0	0.00031513	1.41	0.000693
EIF1AX	NP_001403.1	eukaryotic translation initiation factor 1A, X-chromosomal [Homo sapiens]	0	0	0	0.00058261	0	0	0.00205563	0.00092984	0	0.0011075	0.00064742	0.00103642	1.402	4.6e-05
POLD1	NP_001295561.1	0 genes:. 2 proteins in this group did not match any genes. NP_001295561.1:DNA polymerase delta catalytic subunit 2 [Homo sapiens] ;NP_002682.2:DNA polymerase delta catalytic subunit 1 [Homo sapiens] ;	0	0	0	0.00017278	0	0	0	0	0	0.00017915	0	8.233e-05	1.399	0.000348
BAG5	NP_001015049.1	0 genes:. 2 proteins in this group did not match any genes. NP_001015049.1:BAG family molecular chaperone regulator 5 isoform a [Homo sapiens] ;NP_004864.1:BAG family molecular chaperone regulator 5 isoform b [Homo sapiens] ;	0.00091425	0	0	0	0	0	0	0	0.00041891	0.00074274	0	0.00030583	1.397	1e-06
CETN2	NP_004335.1	centrin-2 [Homo sapiens]	0	0	0	0	0	0	0	0	0	0.00042146	0.00054203	0.00021693	1.387	0.005944
COPB1	NP_057535.1	coatomer subunit beta [Homo sapiens]	0	0	0.00022477	0	0	0	0	7.025e-05	0	7.607e-05	0	0.00019576	1.37	0.001468
SSR4	NP_001191455.1	0 genes:. 3 proteins in this group did not match any genes. NP_001191455.1:translocon-associated protein subunit delta isoform 1 precursor [Homo sapiens] ;NP_001191456.1:translocon-associated protein subunit delta isoform 3 precursor [Homo sapiens] ;NP_006271.1:translocon-associated protein subunit delta isoform 2 precursor [Homo sapiens] ;	0.0003233	0	0.0007761	0	0	0	0	0	0.00074068	0.00047277	0	0.0009125	1.366	0.001615
HACD3	NP_057479.2	very-long-chain (3R)-3-hydroxyacyl-CoA dehydratase 3 [Homo sapiens]	0	0	0.00039448	0.0001545	0	0	0	0.00027741	0	0.0004806	0	0.00020614	1.357	0.000546
RPS3	NP_001243731.1	40S ribosomal protein S3 isoform 1 [Homo sapiens]	0.00097921	0	0.0029383	0.00161116	0	0	0.00048726	0.00096428	0.00056084	0.00125293	0.00076731	0.00214961	1.349	0
PRKDC	NP_008835.5	DNA-dependent protein kinase catalytic subunit isoform 1 [Homo sapiens]	0.00019454	0.00061667	0.00098591	0.00039292	0	0.0001116	7.171e-05	0.00058385	0.00028062	0.00037931	0.00017616	0.00075472	1.332	0
TIMM50	NP_001001563.1	mitochondrial import inner membrane translocase subunit TIM50 [Homo sapiens]	0	0	0.00125265	0	0	0	0	0	0	0.00015897	8.178e-05	0.00053185	1.332	0.000626
MAN1B1	NP_057303.2	endoplasmic reticulum mannosyl-oligosaccharide 1,2-alpha-mannosidase [Homo sapiens]	0	0	0	0	0	0	0	0	0	8.297e-05	0	0.00018682	1.331	0.008473
MTR	NP_000245.2	methionine synthase isoform 1 [Homo sapiens]	0	0	0	0	0	0	0	0	0	4.584e-05	0	8.848e-05	1.33	0.010463
ARAF	NP_001243125.1	0 genes:. 2 proteins in this group did not match any genes. NP_001243125.1:serine/threonine-protein kinase A-Raf isoform 2 [Homo sapiens] ;NP_001645.1:serine/threonine-protein kinase A-Raf isoform 1 [Homo sapiens] ;	0	0	0	0	0	0	0	0	0	9.523e-05	0	0.0001838	1.324	0.007609
SKIV2L2	NP_056175.3	superkiller viralicidic activity 2-like 2 [Homo sapiens]	0	0	0.00034261	0.00040257	0	0	0	0.0001285	0	0.00045916	0	5.371e-05	1.32	3e-06
NUBP2	NP_036357.1	cytosolic Fe-S cluster assembly factor NUBP2 isoform 1 [Homo sapiens]	0	0	0	0	0	0	0	0	0	0.00026749	0	0.0003442	1.309	0.012525
AHSA1	NP_001308370.1	0 genes:. 2 proteins in this group did not match any genes. NP_001308370.1:activator of 90 kDa heat shock protein ATPase homolog 1 isoform 2 [Homo sapiens] ;NP_036243.1:activator of 90 kDa heat shock protein ATPase homolog 1 isoform 1 [Homo sapiens] ;	0	0	0	0	0	0	0	0	0	0.00049994	0	0.0002757	1.307	0.014213
CDK1	NP_001777.1	cyclin-dependent kinase 1 isoform 1 [Homo sapiens]	0	0	0	0.00047079	0	0	0	0.00078895	0.0006883	0.00029289	0	0.00113064	1.305	0.000203
PPP2R2A	NP_001171062.1	0 genes:. 2 proteins in this group did not match any genes. NP_001171062.1:serine/threonine-protein phosphatase 2A 55 kDa regulatory subunit B alpha isoform isoform 2 [Homo sapiens] ;NP_002708.1:serine/threonine-protein phosphatase 2A 55 kDa regulatory subunit B alpha isoform isoform 1 [Homo sapiens] ;	0	0	0	0	0	0	0	0	0	0.0002538	0	8.164e-05	1.305	0.014572
DNAJB1	NP_006136.1	dnaJ homolog subfamily B member 1 isoform 1 [Homo sapiens]	0	0	0	0	0	0	0	0	0	0.00029849	0	0.00016461	1.302	0.016092
AMOT	NP_001106962.1	angiomotin isoform 1 [Homo sapiens]	0	0	0	0	0	0	0	6.176e-05	0	8.025e-05	0	8.605e-05	1.299	0.007013
PIK3R2	NP_005018.1	phosphatidylinositol 3-kinase regulatory subunit beta [Homo sapiens]	0	0	0	0	0	0	0	0	0	0.00011949	0	0.0001025	1.298	0.015312
SMPD4	NP_001164554.1	0 genes:. 3 proteins in this group did not match any genes. NP_001164554.1:sphingomyelin phosphodiesterase 4 isoform 3 [Homo sapiens] ;NP_060221.2:sphingomyelin phosphodiesterase 4 isoform 1 [Homo sapiens] ;NP_060421.2:sphingomyelin phosphodiesterase 4 isoform 2 [Homo sapiens] ;	0	0	0	0	0	0	0	0	0	9.488e-05	0	0.00012209	1.294	0.0116
AMBRA1	NP_001254711.1	0 genes:. 4 proteins in this group did not match any genes. NP_001254711.1:activating molecule in BECN1-regulated autophagy protein 1 isoform 1 [Homo sapiens] ;NP_001254712.1:activating molecule in BECN1-regulated autophagy protein 1 isoform 3 [Homo sapiens] ;NP_001287660.1:activating molecule in BECN1-regulated autophagy protein 1 isoform 4 [Homo sapiens] ;NP_060219.2:activating molecule in BECN…	0	0	0	0	0	0	0	0	0	3.343e-05	2.866e-05	8.604e-05	1.292	0.01102
POLR1B	NP_001269701.1	0 genes:. 2 proteins in this group did not match any genes. NP_001269701.1:DNA-directed RNA polymerase I subunit RPA2 isoform 3 [Homo sapiens] ;NP_061887.2:DNA-directed RNA polymerase I subunit RPA2 isoform 1 [Homo sapiens] ;	0	0	0	0	0	0	0	0	0	4.944e-05	0	9.542e-05	1.288	0.012528
SNRNP200	NP_054733.2	U5 small nuclear ribonucleoprotein 200 kDa helicase [Homo sapiens]	0	0	0.00016714	7.855e-05	0	0	0	0.0001097	6.38e-05	0.00012218	0	9.607e-05	1.288	3.6e-05
AUP1	NP_853553.1	ancient ubiquitous protein 1 [Homo sapiens]	0	0	0	0.00034104	0	0	0	0.00024493	0	0.00021217	0.00022739	0.00031851	1.272	0.000792
C16orf58	NP_073581.2	RUS1 family protein C16orf58 [Homo sapiens]	0	0	0	0	0	0	0	0	0	9.294e-05	0	0.00027904	1.272	0.019542
PI4KA	NP_477352.3	phosphatidylinositol 4-kinase alpha [Homo sapiens]	0	0	0	2.661e-05	0	0	0	0	0	2.069e-05	0	7.1e-05	1.266	0.008699
BTF3	NP_001032726.1	0 genes:. 2 proteins in this group did not match any genes. NP_001032726.1:transcription factor BTF3 isoform A [Homo sapiens] ;NP_001198.2:transcription factor BTF3 isoform B [Homo sapiens] ;	0	0	0	0.00027151	0	0	0.00229912	0.00211245	0.00099236	0.00091493	0	0.00199234	1.247	9e-06
CSTB	NP_000091.1	cystatin-B [Homo sapiens]	0.00212453	0	0	0.00085608	0	0	0	0	0	0.00147941	0.00076105	0.00114218	1.242	0.001173
CNIH4	NP_001264128.1	0 genes:. 3 proteins in this group did not match any genes. NP_001264128.1:protein cornichon homolog 4 isoform 4 [Homo sapiens] ;NP_001264129.1:protein cornichon homolog 4 isoform 5 [Homo sapiens] ;NP_054903.1:protein cornichon homolog 4 isoform 1 [Homo sapiens] ;	0	0	0	0	0	0	0	0	0	0.00114459	0	0.0007364	1.238	0.022004
SFXN4	NP_998814.1	sideroflexin-4 [Homo sapiens]	0	0	0	0	0	0	0	0	0	0.00021511	0	0.00022143	1.225	0.016898
TRMT2A	NP_892029.2	tRNA (uracil-5-)-methyltransferase homolog A isoform a [Homo sapiens]	0	0	0	0	0	0	0	0	0	4.639e-05	0	0.00020894	1.224	0.016493
SLC25A5	NP_001143.2	ADP/ATP translocase 2 [Homo sapiens]	0.00250856	0.0273354	0.00352865	0.00384756	0	0.00044168	0.00278131	0.00939645	0.00480196	0.00603904	0.00331449	0.00431221	1.222	0
SLC35E1	NP_079157.3	solute carrier family 35 member E1 [Homo sapiens]	0	0	0	0	0	0	0	0	0	0.00014145	0	0.00022751	1.221	0.018625
ALDH18A1	NP_001310344.1	0 genes:. 5 proteins in this group did not match any genes. NP_001310344.1:delta-1-pyrroline-5-carboxylate synthase isoform 2 [Homo sapiens] ;NP_001310345.1:delta-1-pyrroline-5-carboxylate synthase isoform 3 [Homo sapiens] ;NP_001310346.1:delta-1-pyrroline-5-carboxylate synthase isoform 4 [Homo sapiens] ;NP_001310347.1:delta-1-pyrroline-5-carboxylate synthase isoform 5 [Homo sapiens] ;NP_002851.2…	0	0	0.00018008	0.00021159	0	0	0	8.442e-05	0	0.00025596	0	7.058e-05	1.21	0.001173
GCDH	NP_000150.1	glutaryl-CoA dehydrogenase, mitochondrial isoform a precursor [Homo sapiens]	0	0	0	0	0	0	0	0	0	0.0001324	0	0.00021296	1.21	0.025885
UMPS	NP_000364.1	uridine 5'-monophosphate synthase [Homo sapiens]	0	0	0	0	0	0	0	0	0	9.061e-05	0	0.00023319	1.204	0.023605
CDKAL1	NP_060244.2	threonylcarbamoyladenosine tRNA methylthiotransferase [Homo sapiens]	0	0	0	0	0	0	0	0.00011563	0	0.00010016	0	0.00019332	1.203	0.017318
TUBAL3	NP_001165335.1	tubulin alpha chain-like 3 isoform 2 [Homo sapiens]	0	0	0	0.00027552	0	6.484e-05	0.00017498	0	0.00013427	7.525e-05	0	0.00047899	1.203	0.008471
RCOR1	NP_055971.2	REST corepressor 1 [Homo sapiens]	0	0	0	0	0	0	0	0	0	9.964e-05	0	0.00023079	1.202	0.018625
NDUFA8	NP_055037.1	NADH dehydrogenase [ubiquinone] 1 alpha subcomplex subunit 8 isoform 1 [Homo sapiens]	0	0	0	0	0	0	0	0	0	0.00025288	0	0.00065078	1.2	0.020009
PM20D2	NP_001010853.1	peptidase M20 domain-containing protein 2 [Homo sapiens]	0	0	0	0	0	0	0	0	0	0.00023277	0	8.558e-05	1.19	0.020011
FAF2	NP_055428.1	FAS-associated factor 2 [Homo sapiens]	0	0	0.00096271	0	0	0	0	0	0	0.00026064	0	0.00025154	1.187	0.004883
NUP133	NP_060700.2	nuclear pore complex protein Nup133 [Homo sapiens]	0	0	0	4.838e-05	0	0	0	0	0	2.508e-05	0	0.0001291	1.18	0.018181
AKAP8	NP_005849.1	A-kinase anchor protein 8 [Homo sapiens]	0	0	0	0	0	0	0	0	0	0.00012571	0	8.088e-05	1.172	0.020989
NUP214	NP_001305253.1	0 genes:. 2 proteins in this group did not match any genes. NP_001305253.1:nuclear pore complex protein Nup214 isoform 3 [Homo sapiens] ;NP_005076.3:nuclear pore complex protein Nup214 isoform 2 [Homo sapiens] ;	0	0.00048954	0	0	0	0	0	0	0	2.091e-05	0	6.278e-05	1.171	0.024158
RPS4X	NP_000998.1	40S ribosomal protein S4, X isoform X isoform [Homo sapiens]	0	0	0.00054297	0	0	0	0	0	0	0.00027563	0	0.00035467	1.164	0.021488
YWHAB	NP_647539.1	14-3-3 protein beta/alpha [Homo sapiens]	0	0	0.00058049	0.0005684	0	0	0	0	0	0.00053042	0	0.00037918	1.162	0.008249
DYNC1H1	NP_001367.2	cytoplasmic dynein 1 heavy chain 1 [Homo sapiens]	5.122e-05	0	0.00036884	7.825e-05	0	0	3.823e-05	0.00017292	0	0.00015915	0	0.00011645	1.158	0
P4HB	NP_000909.2	protein disulfide-isomerase precursor [Homo sapiens]	0.00017565	0	0.00056221	0.00121109	0	0.00025909	0	0	0	0.00088473	0	0.00022034	1.158	5.4e-05
PIN1	NP_006212.1	peptidyl-prolyl cis-trans isomerase NIMA-interacting 1 [Homo sapiens]	0	0	0	0.0005147	0	0	0	0	0	0.00017789	0	0.00091561	1.157	0.019539
AFG3L2	NP_006787.2	AFG3-like protein 2 [Homo sapiens]	0	0	0	0	0	0	0	0	0	9.095e-05	0	9.363e-05	1.156	0.03389
EIF5A	NP_001137232.1	0 genes:. 2 proteins in this group did not match any genes. NP_001137232.1:eukaryotic translation initiation factor 5A-1 isoform A [Homo sapiens] ;NP_001961.1:eukaryotic translation initiation factor 5A-1 isoform B [Homo sapiens] ;	0.00096989	0	0.0007761	0.00638336	0	0	0	0.00691314	0.00629574	0.00299419	0.00324273	0.00466389	1.156	0
MATR3	NP_954659.1	matrin-3 isoform a [Homo sapiens]	0	0	0	0.00013207	0	0	0	7.904e-05	0	0.00011982	0	0.00013215	1.144	0.009671
XPO1	NP_003391.1	exportin-1 [Homo sapiens]	0	0	0.00133335	0.000235	0	0	0	0.00021879	0	0.00028428	0	0.0003658	1.141	1.3e-05
SF3B3	NP_036558.3	splicing factor 3B subunit 3 [Homo sapiens]	0	0	0.00041069	0	0	0	9.729e-05	0.00011002	0	0.00013104	0	0.00012263	1.14	0.002202
CSNK2A1	NP_808227.1	casein kinase II subunit alpha isoform a [Homo sapiens]	0	0	0	0	0	0	0	0	0	0.0001854	0	0.00014314	1.134	0.032426
XRCC5	NP_066964.1	X-ray repair cross-complementing protein 5 [Homo sapiens]	0	0	0.00048771	0.00015282	0	0	0	9.146e-05	0	0.00019806	0	0.00015291	1.123	0.003555
NCAPG2	NP_001268862.1	0 genes:. 2 proteins in this group did not match any genes. NP_001268862.1:condensin-2 complex subunit G2 isoform b [Homo sapiens] ;NP_060230.5:condensin-2 complex subunit G2 isoform a [Homo sapiens] ;	0	0	0	0	0	0	0	0	0	3.763e-05	0	8.069e-05	1.117	0.041143
SAV1	NP_068590.1	protein salvador homolog 1 [Homo sapiens]	0	0	0	0	0	0	0	0	0	0.00015142	0	0.00019484	1.109	0.039428
TMEM209	NP_116231.2	transmembrane protein 209 isoform 1 [Homo sapiens]	0	0	0	0	0	0	0	0	0	0.00012922	0	9.976e-05	1.108	0.036969
CD2BP2	NP_006101.1	CD2 antigen cytoplasmic tail-binding protein 2 [Homo sapiens]	0	0	0	0	0	0	0	0.00019633	0	0.00012755	0	0.00032825	1.105	0.029659
EDEM3	NP_001306889.1	0 genes:. 2 proteins in this group did not match any genes. NP_001306889.1:ER degradation-enhancing alpha-mannosidase-like protein 3 isoform 1 precursor [Homo sapiens] ;NP_079467.3:ER degradation-enhancing alpha-mannosidase-like protein 3 isoform 2 precursor [Homo sapiens] ;	0	0	0	0	0	0	0	0	0	0	5.901e-05	9.839e-05	1.105	0.038593
YTHDF2	NP_057342.2	YTH domain-containing family protein 2 isoform 1 [Homo sapiens]	0	0	0	0.0001932	0	0	0	0	0	0.00010016	0	0.00022554	1.104	0.020494
YWHAQ	NP_006817.1	14-3-3 protein theta [Homo sapiens]	0.00036421	0	0	0	0	0	0	0	0	0.00035506	0	0.00030458	1.104	0.01862
MYCBP	NP_036465.2	C-Myc-binding protein [Homo sapiens]	0	0	0	0	0	0	0	0	0	0.0007038	0	0.00054337	1.1	0.043819
SENP1	NP_001254524.1	sentrin-specific protease 1 [Homo sapiens]	0	0	0	0	0	0	0	0	0	4.503e-05	0	0.00017381	1.095	0.048609
CECR5	NP_060299.4	0 genes:. 2 proteins in this group did not match any genes. NP_060299.4:cat eye syndrome critical region protein 5 isoform 1 [Homo sapiens] ;NP_149061.1:cat eye syndrome critical region protein 5 isoform 2 precursor [Homo sapiens] ;	0	0	0	0	0	0	0	0.00017035	0	0.00011067	0	0.00028482	1.089	0.027099
PSMC4	NP_006494.1	26S protease regulatory subunit 6B isoform 1 [Homo sapiens]	0	0	0	0	0	0	0	0.00024025	0	0.00017342	0	0.00022315	1.086	0.023604
CEPT1	NP_006081.1	choline/ethanolaminephosphotransferase 1 [Homo sapiens]	0	0	0	0	0	0	0	0.0002414	0	0.00013941	0	0.00026907	1.073	0.037778
STK3	NP_001243241.1	serine/threonine-protein kinase 3 isoform 2 [Homo sapiens]	0	0	0	0	0	0	0	0	0	2.793e-05	0	0.00023963	1.069	0.048603
TRMT112	NP_001273011.1	0 genes:. 3 proteins in this group did not match any genes. NP_001273011.1:multifunctional methyltransferase subunit TRM112-like protein isoform 2 [Homo sapiens] ;NP_001273013.1:multifunctional methyltransferase subunit TRM112-like protein isoform 3 [Homo sapiens] ;NP_057488.1:multifunctional methyltransferase subunit TRM112-like protein isoform 1 [Homo sapiens] ;	0	0	0	0	0	0	0	0	0	0.00036245	0	0.00077732	1.065	0.041145
ATAD3A	NP_001164006.1	ATPase family AAA domain-containing protein 3A isoform 2 [Homo sapiens]	0	0	0.00024369	9.544e-05	0	0	0	0.00022849	0	0.00022679	0	9.551e-05	1.064	0.013858
ALDH1L2	NP_001029345.2	mitochondrial 10-formyltetrahydrofolate dehydrogenase precursor [Homo sapiens]	0	0	0	0	0	0	0	0	0	3.142e-05	0	0.00012127	1.061	0.048609
HADHA	NP_000173.2	trifunctional enzyme subunit alpha, mitochondrial precursor [Homo sapiens]	0.00023389	0.00200179	0.00102937	0.00025656	0	0.0001725	0.00015518	0.00052646	0.00017862	0.00047504	0.00012219	0.0003423	1.059	1.2e-05
C1QBP	NP_001203.1	complement component 1 Q subcomponent-binding protein, mitochondrial precursor [Homo sapiens]	0.00379704	0.00902697	0.00354472	0.00476004	0	0	0.00041987	0.00225535	0.00144983	0.00390731	0.00145463	0.00178617	1.051	0
SIN3B	NP_001284524.1	paired amphipathic helix protein Sin3b isoform 2 [Homo sapiens]	0	0	0	0	0	0	0	0	0	5.329e-05	0	4.953e-05	1.048	0.059422
PSMD2	NP_002799.3	26S proteasome non-ATPase regulatory subunit 2 isoform 1 [Homo sapiens]	0	0	0.00039318	9.24e-05	0	0	0	0.0001106	0	0.00012774	0	0.00014382	1.038	0.009421
SF3B2	NP_006833.2	splicing factor 3B subunit 2 [Homo sapiens]	0	0	0	0	0	0	0	0	0	9.719e-05	0	4.169e-05	1.03	0.05489
HMGB1	NP_002119.1	high mobility group protein B1 [Homo sapiens]	0	0	0	0.00039021	0	0	0.00413039	0.00389235	0.0031694	0.00128124	0.00164776	0.00147509	1.028	1e-06
NDUFS3	NP_004542.1	NADH dehydrogenase [ubiquinone] iron-sulfur protein 3, mitochondrial precursor [Homo sapiens]	0	0.00385698	0.00135229	0	0	0	0	0	0	0.00049426	0	0.000212	1.028	0.017745
UQCRC2	NP_003357.2	cytochrome b-c1 complex subunit 2, mitochondrial precursor [Homo sapiens]	0	0	0.00110332	0	0	0	0	0.00014779	0.00030085	0.00012802	0.00016464	0.00032946	1.026	0.008701
NPM1	NP_002511.1	0 genes:. 2 proteins in this group did not match any genes. NP_002511.1:nucleophosmin isoform 1 [Homo sapiens] ;NP_954654.1:nucleophosmin isoform 2 [Homo sapiens] ;	0.00111285	0	0.0048572	0.00161704	0	0	0	0.00170787	0.00046355	0.00054245	0.00171236	0.00164981	1.022	0
CAND2	NP_001155971.1	cullin-associated NEDD8-dissociated protein 2 isoform 1 [Homo sapiens]	0	0	0	0	0	0	0	0	0	2.346e-05	0	7.547e-05	1.013	0.060596
DHCR24	NP_055577.1	delta(24)-sterol reductase precursor [Homo sapiens]	0	0	0	0	0	0	0	0	0	8.429e-05	0	0.00014462	1.012	0.0606
RPL10	NP_006004.3	60S ribosomal protein L10 isoform a [Homo sapiens]	0	0	0	0.00039204	0	0	0	0	0	0.00033874	0.00017426	0.00026153	1.011	0.028357
RPS14	NP_005608.1	40S ribosomal protein S14 [Homo sapiens]	0.00059093	0	0.00094571	0	0	0	0	0.00044337	0	0.00019203	0	0.00111192	1.008	0.034635
NCSTN	NP_001277113.1	0 genes:. 2 proteins in this group did not match any genes. NP_001277113.1:nicastrin isoform 2 [Homo sapiens] ;NP_056146.1:nicastrin isoform 1 precursor [Homo sapiens] ;	0	0	0	0	0	0	0	0	0	6.313e-05	0	0.00010831	1.005	0.065491
RBM39	NP_001229528.1	0 genes:. 7 proteins in this group did not match any genes. NP_001229528.1:RNA-binding protein 39 isoform c [Homo sapiens] ;NP_001229529.1:RNA-binding protein 39 isoform d [Homo sapiens] ;NP_001310351.1:RNA-binding protein 39 isoform e [Homo sapiens] ;NP_001310352.1:RNA-binding protein 39 isoform f [Homo sapiens] ;NP_001310353.1:RNA-binding protein 39 isoform g [Homo sapiens] ;NP_004893.1:RNA-bin…	0	0	0.00042166	0.00016515	0	0	0	0.00013179	0	0.00011416	0	0.00029379	1.005	0.027096
EEF1A1	NP_001393.1	elongation factor 1-alpha 1 [Homo sapiens]	0.00437782	0.00550997	0.00587279	0.00841378	0.00464559	0.00142446	0.0020503	0.00985387	0.00324486	0.0042051	0.00407622	0.00678385	0.999	0
TUFM	NP_003312.3	elongation factor Tu, mitochondrial precursor [Homo sapiens]	0.00045759	0.00223789	0.00078462	0.00036877	0	0	0	0.00022071	0.00044929	0.00063728	0	0.00020501	0.995	0.001947
PLD2	NP_001230037.1	0 genes:. 2 proteins in this group did not match any genes. NP_001230037.1:phospholipase D2 isoform PLD2B [Homo sapiens] ;NP_002654.3:phospholipase D2 isoform PLD2A [Homo sapiens] ;	0	0	0	0	0	0	0	0	0	0	6.067e-05	8.094e-05	0.993	0.080513
PFAS	NP_036525.1	phosphoribosylformylglycinamidine synthase [Homo sapiens]	0	0	0	0	0	0	0	0	0	3.251e-05	2.787e-05	4.183e-05	0.986	0.07203
DDX20	NP_009135.4	probable ATP-dependent RNA helicase DDX20 [Homo sapiens]	0	0	0	0	0	0	0	0	0	7.038e-05	0	6.792e-05	0.981	0.064242
GART	NP_001129478.1	trifunctional purine biosynthetic protein adenosine-3 isoform 1 [Homo sapiens]	0	0	0.00014139	0	0	0	0	6.629e-05	0	2.871e-05	0	0.0001293	0.978	0.046646
NDUFA9	NP_004993.1	NADH dehydrogenase [ubiquinone] 1 alpha subcomplex subunit 9, mitochondrial precursor [Homo sapiens]	0	0	0	0	0	0	0	0	0	0.00011537	0	0.00019794	0.977	0.073394
GALNT1	NP_065207.2	polypeptide N-acetylgalactosaminyltransferase 1 [Homo sapiens]	0	0	0	0	0	0	0	0	0	0.00012968	0	6.675e-05	0.975	0.061796
LTN1	NP_001307695.1	0 genes:. 2 proteins in this group did not match any genes. NP_001307695.1:E3 ubiquitin-protein ligase listerin isoform 2 [Homo sapiens] ;NP_056380.2:E3 ubiquitin-protein ligase listerin isoform 1 [Homo sapiens] ;	0	0	0	0	0	0	0	0	0	3.225e-05	0	3.113e-05	0.974	0.083515
TP73	NP_001119712.1	0 genes:. 7 proteins in this group did not match any genes. NP_001119712.1:tumor protein p73 isoform b [Homo sapiens] ;NP_001191116.1:tumor protein p73 isoform k [Homo sapiens] ;NP_001191117.1:tumor protein p73 isoform l [Homo sapiens] ;NP_001191119.1:tumor protein p73 isoform f [Homo sapiens] ;NP_001191120.1:tumor protein p73 isoform g [Homo sapiens] ;NP_001191121.1:tumor protein p73 isoform m […	0	0	0	0	0	0	0	0	0	9.88e-05	0	9.534e-05	0.967	0.085043
AASS	NP_005754.2	alpha-aminoadipic semialdehyde synthase, mitochondrial [Homo sapiens]	0	0	0	0	0	0	0	0	0	6.263e-05	0	6.044e-05	0.965	0.069352
DNAJC16	NP_056106.1	dnaJ homolog subfamily C member 16 isoform 1 precursor [Homo sapiens]	0	0	0	0	0	0	0	0	0	5.562e-05	0	9.542e-05	0.96	0.070675
CXorf57	NP_060485.4	uncharacterized protein CXorf57 isoform 1 [Homo sapiens]	0	0	0	0	0	0	0	0	0	5.087e-05	8.723e-05	0	0.958	0.077612
CPSF3	NP_001308763.1	0 genes:. 4 proteins in this group did not match any genes. NP_001308763.1:cleavage and polyadenylation specificity factor subunit 3 isoform b [Homo sapiens] ;NP_001308764.1:cleavage and polyadenylation specificity factor subunit 3 isoform c [Homo sapiens] ;NP_001308765.1:cleavage and polyadenylation specificity factor subunit 3 isoform d [Homo sapiens] ;NP_057291.1:cleavage and polyadenylation s…	0	0	0.00022071	0.00043223	0	0	0	0.00025869	0	8.963e-05	0	0.00043251	0.957	0.006639
YWHAZ	NP_663723.1	14-3-3 protein zeta/delta [Homo sapiens]	0.00036421	0	0.0008743	0.00148387	0	0	0	0.00040989	0	0.00094682	0	0.00045687	0.942	0.005025
MTO1	NP_001116698.1	0 genes:. 3 proteins in this group did not match any genes. NP_001116698.1:protein MTO1 homolog, mitochondrial isoform c [Homo sapiens] ;NP_036255.2:protein MTO1 homolog, mitochondrial isoform a [Homo sapiens] ;NP_598400.1:protein MTO1 homolog, mitochondrial isoform b [Homo sapiens] ;	0	0	0	0	0	0	0	0	0	9.903e-05	0	5.097e-05	0.937	0.077614
LGMN	NP_005597.3	legumain preproprotein [Homo sapiens]	0.00020607	0	0	0.00012917	0	0	0	0	0.00031474	0.0002009	0	0.00017234	0.932	0.042023
CAPZA1	NP_006126.1	F-actin-capping protein subunit alpha-1 [Homo sapiens]	0.00031199	0	0	0	0	0	0	0.00046817	0	0.00045624	0	0.00013046	0.924	0.037777
VCP	NP_009057.1	transitional endoplasmic reticulum ATPase [Homo sapiens]	7.381e-05	0	0.00035435	0.00048575	0	0	0	0.00016612	0	0.00034177	0	9.258e-05	0.919	0.004356
SUCLG1	NP_003840.2	succinyl-CoA ligase [ADP/GDP-forming] subunit alpha, mitochondrial precursor [Homo sapiens]	0	0	0	0	0	0	0	0.00038698	0	0	0.00010778	0.00037742	0.911	0.060599
VPS4A	NP_037377.1	vacuolar protein sorting-associated protein 4A [Homo sapiens]	0	0	0	6.399e-05	0	0	0	0.0001149	0.00015593	6.635e-05	8.533e-05	0.00017076	0.899	0.092986
PCMT1	NP_001238978.1	0 genes:. 3 proteins in this group did not match any genes. NP_001238978.1:protein-L-isoaspartate(D-aspartate) O-methyltransferase isoform 2 [Homo sapiens] ;NP_001238980.1:protein-L-isoaspartate(D-aspartate) O-methyltransferase isoform 4 [Homo sapiens] ;NP_005380.2:protein-L-isoaspartate(D-aspartate) O-methyltransferase isoform 1 [Homo sapiens] ;	0.00041599	0.00356029	0	0.00068446	0	0	0	0.00035113	0	0.00055762	0	0.00032615	0.885	0.022002
NME1-NME2	NP_001018146.1	NME1-NME2 protein [Homo sapiens]	0	0	0.00240677	0.00062843	0	0	0	0	0	0.0003801	0.00034917	0.00041923	0.884	0.010462
NOLC1	NP_001271317.1	0 genes:. 2 proteins in this group did not match any genes. NP_001271317.1:nucleolar and coiled-body phosphoprotein 1 isoform 1 [Homo sapiens] ;NP_004732.2:nucleolar and coiled-body phosphoprotein 1 isoform 2 [Homo sapiens] ;	0	0	0.00030212	0	0	0	0	0	0	0.00010224	0	7.894e-05	0.884	0.089746
IPO7	NP_006382.1	importin-7 [Homo sapiens]	0	0	0	5.388e-05	0	0	0	0	0	2.793e-05	0	8.986e-05	0.881	0.0963
DCTPP1	NP_077001.1	dCTP pyrophosphatase 1 [Homo sapiens]	0.0022745	0	0.00084001	0	0	0	0	0	0	0.00093812	0	0.00065843	0.878	0.013858
PYCR1	NP_001269208.1	0 genes:. 3 proteins in this group did not match any genes. NP_001269208.1:pyrroline-5-carboxylate reductase 1, mitochondrial isoform 3 [Homo sapiens] ;NP_001269210.1:pyrroline-5-carboxylate reductase 1, mitochondrial isoform 5 [Homo sapiens] ;NP_008838.2:pyrroline-5-carboxylate reductase 1, mitochondrial isoform 1 [Homo sapiens] ;	0	0	0	0	0	0	0	0	0	0.00010068	0	0.00025911	0.863	0.112347
CBX3	NP_057671.2	chromobox protein homolog 3 [Homo sapiens]	0	0	0	0.00061126	0	0	0	0	0	0.00023768	0.00030567	0.00040777	0.86	0.082004
HPRT1	NP_000185.1	hypoxanthine-guanine phosphoribosyltransferase [Homo sapiens]	0	0	0	0.00025656	0	0	0	0	0	0.00026602	0	0.00025673	0.858	0.124029
ICMT	NP_036537.1	protein-S-isoprenylcysteine O-methyltransferase [Homo sapiens]	0	0	0.00050282	0	0	0	0	0	0	0.0001021	0	0.00032844	0.852	0.126047
PCNA	NP_872590.1	proliferating cell nuclear antigen [Homo sapiens]	0.00034188	0	0.0016414	0.00085717	0	0	0.0015878	0.00025651	0.00078324	0.00061103	0	0.0009292	0.848	0.005623
RPS27	NP_001021.1	40S ribosomal protein S27 [Homo sapiens]	0	0	0.00170002	0	0	0	0	0	0	0.0003452	0.00044394	0.00088836	0.846	0.101454
KPNB1	NP_002256.2	importin subunit beta-1 isoform 1 [Homo sapiens]	0.00010186	0	0.00089659	0.00031924	0	0	0	0	0	0.00019861	4.257e-05	0.00019167	0.845	0.006282
PHLDB3	NP_942147.3	pleckstrin homology-like domain family B member 3 [Homo sapiens]	0	0	0	0	0	0	0	0	0	4.531e-05	0	0.0001166	0.843	0.114222
ATP1A1	NP_000692.2	0 genes:. 2 proteins in this group did not match any genes. NP_000692.2:sodium/potassium-transporting ATPase subunit alpha-1 isoform a [Homo sapiens] ;NP_001153705.1:sodium/potassium-transporting ATPase subunit alpha-1 isoform c [Homo sapiens] ;	0.00026167	0.00348372	0.00132611	0.00049206	0	0.00032165	0.00086807	0.00078532	0.00073271	0.0007653	0.00020049	0.00034649	0.842	0
EARS2	NP_001077083.1	probable glutamate--tRNA ligase, mitochondrial isoform 1 [Homo sapiens]	0	0	0	0	0	0	0	0	0	8.316e-05	0	0.00010701	0.841	0.128093
TMX3	NP_061895.3	protein disulfide-isomerase TMX3 precursor [Homo sapiens]	0	0	0	0	0	0	0	0	0	0.00012774	0	8.218e-05	0.836	0.134369
DLD	NP_000099.2	0 genes:. 2 proteins in this group did not match any genes. NP_000099.2:dihydrolipoyl dehydrogenase, mitochondrial isoform 1 precursor [Homo sapiens] ;NP_001276680.1:dihydrolipoyl dehydrogenase, mitochondrial isoform 3 [Homo sapiens] ;	0	0	0.00056111	0.00010988	0	0	0	0	0	8.545e-05	0	0.00021991	0.833	0.091354
MADD	NP_001129415.1	0 genes:. 10 proteins in this group did not match any genes. NP_001129415.1:MAP kinase-activating death domain protein isoform i [Homo sapiens] ;NP_001129416.1:MAP kinase-activating death domain protein isoform j [Homo sapiens] ;NP_003673.3:MAP kinase-activating death domain protein isoform d [Homo sapiens] ;NP_569826.2:MAP kinase-activating death domain protein isoform a [Homo sapiens] ;NP_56982…	0	0	0	0	0	0	0	0	0	2.817e-05	0	3.625e-05	0.828	0.124026
PTOV1	NP_001292037.1	0 genes:. 2 proteins in this group did not match any genes. NP_001292037.1:prostate tumor-overexpressed gene 1 protein isoform 2 [Homo sapiens] ;NP_059128.2:prostate tumor-overexpressed gene 1 protein isoform 1 [Homo sapiens] ;	0	0	0	0	0	0	0	0	0	0.0001163	0	0.00014964	0.825	0.143053
MOGS	NP_001139630.1	0 genes:. 2 proteins in this group did not match any genes. NP_001139630.1:mannosyl-oligosaccharide glucosidase isoform 2 [Homo sapiens] ;NP_006293.2:mannosyl-oligosaccharide glucosidase isoform 1 [Homo sapiens] ;	0	0	0	0	0	0	0	0	0	3.967e-05	0	0.00010208	0.824	0.147536
CBR1	NP_001748.1	carbonyl reductase [NADPH] 1 isoform 1 [Homo sapiens]	0	0	0	0	0	0	0	0	0	0.00020936	0	0.0001347	0.822	0.140855
ERP44	NP_055866.1	endoplasmic reticulum resident protein 44 precursor [Homo sapiens]	0.0003663	0	0	0	0	0	0	0	0	0.00010713	0	0.0002757	0.822	0.076184
HLA-C	NP_002108.4	HLA class I histocompatibility antigen, Cw-1 alpha chain precursor [Homo sapiens]	0	0	0	0	0	0	0	0	0	7.923e-05	0	0.00020389	0.819	0.152111
PGAM5	NP_001164014.1	serine/threonine-protein phosphatase PGAM5, mitochondrial isoform 1 [Homo sapiens]	0	0	0	0	0	0	0	0	0	0.0001505	0	0.00019366	0.816	0.11615
FBXL12	NP_001303865.1	0 genes:. 3 proteins in this group did not match any genes. NP_001303865.1:F-box/LRR-repeat protein 12 isoform b [Homo sapiens] ;NP_001303871.1:F-box/LRR-repeat protein 12 isoform c [Homo sapiens] ;NP_060173.1:F-box/LRR-repeat protein 12 isoform a [Homo sapiens] ;	0	0	0	0	0	0	0	0	0	9.896e-05	0	0.00025468	0.815	0.143064
CDKN2A	NP_478102.2	cyclin-dependent kinase inhibitor 2A isoform p14ARF [Homo sapiens]	0	0	0	0	0	0	0	0	0	0.00021967	0	0.00056532	0.81	0.152099
POLD2	NP_001243808.1	0 genes:. 2 proteins in this group did not match any genes. NP_001243808.1:DNA polymerase delta subunit 2 isoform 1 [Homo sapiens] ;NP_006221.2:DNA polymerase delta subunit 2 isoform 2 [Homo sapiens] ;	0	0	0	0.00035776	0	0	0	0.00042824	0.00029058	0.00012365	0.00011927	0.00031822	0.802	0.03243
CPSF2	NP_059133.1	cleavage and polyadenylation specificity factor subunit 2 isoform 1 [Homo sapiens]	0	0	0.00027392	0.00032185	0	0	0	0.00012842	0	0.00012978	0	0.00016699	0.794	0.037777
C2orf47	NP_078796.2	uncharacterized protein C2orf47, mitochondrial precursor [Homo sapiens]	0	0	0	0	0	0	0	0	0	9.964e-05	0	0.00025643	0.784	0.15211
PPP6R1	NP_055746.3	serine/threonine-protein phosphatase 6 regulatory subunit 1 [Homo sapiens]	0	0	0	0	0	0	0	0.00011399	0	3.291e-05	0	0.00010588	0.782	0.126054
NUDT21	NP_008937.1	cleavage and polyadenylation specificity factor subunit 5 [Homo sapiens]	0	0.0112141	0.00125816	0	0	0	0	0	0	0.00057482	0	0.00016437	0.77	0.072019
ATP2A2	NP_733765.1	sarcoplasmic/endoplasmic reticulum calcium ATPase 2 isoform b [Homo sapiens]	0	0	0.00061671	0.00029522	0	0.00012631	0.00022726	0.00028912	0.00013079	0.00027828	0	0.00012533	0.734	0.011018
PLK1	NP_005021.2	serine/threonine-protein kinase PLK1 [Homo sapiens]	9.865e-05	0	0	0	0	0	0	0	0	9.617e-05	0	6.188e-05	0.723	0.176282
SSBP1	NP_003134.1	single-stranded DNA-binding protein, mitochondrial precursor [Homo sapiens]	0.00040194	0	0.00144731	0.00056686	0	0.00088932	0	0.00045235	0	0.00058776	0.00037795	0.0002521	0.723	0.092973
EEF2	NP_001952.1	elongation factor 2 [Homo sapiens]	0.00041599	0	0.00091539	0.00162967	0	0	0.000345	0.00089733	0.0007942	0.00054073	0.00017385	0.00082624	0.721	2.5e-05
ABCD3	NP_002849.1	ATP-binding cassette sub-family D member 3 isoform a [Homo sapiens]	0	0	0	8.487e-05	0	0	0	0	0	8.8e-05	0	5.662e-05	0.718	0.159132
NCL	NP_005372.2	nucleolin [Homo sapiens]	0.00192704	0	0.00120677	0.00023633	0	0.00018538	0.00033353	0.00089579	0	0.00016336	0.00049897	0.00094592	0.715	0.000116
NUDC	NP_006591.1	nuclear migration protein nudC [Homo sapiens]	0	0	0	0.00016897	0	0	0	0	0	0.0001314	0	0.00016908	0.711	0.176284
TRIM28	NP_005753.1	transcription intermediary factor 1-beta [Homo sapiens]	0.00060556	0	0.00051306	0.00026793	0	0	0.0001418	0.00024053	0.00024482	0.00039935	6.699e-05	8.937e-05	0.707	0.007207
CDK5	NP_001157882.1	0 genes:. 2 proteins in this group did not match any genes. NP_001157882.1:cyclin-dependent-like kinase 5 isoform 2 [Homo sapiens] ;NP_004926.1:cyclin-dependent-like kinase 5 isoform 1 [Homo sapiens] ;	0	0	0	0	0	0	0	0	0	0.00016729	0	0.0001435	0.706	0.205418
HNRNPH2	NP_062543.1	heterogeneous nuclear ribonucleoprotein H2 [Homo sapiens]	0.00023185	0	0.00063609	0.00062991	0	0.00021985	0.00052741	0	0	0.00028927	0.00035109	0	0.7	0.038597
TCEB2	NP_009039.1	0 genes:. 2 proteins in this group did not match any genes. NP_009039.1:transcription elongation factor B polypeptide 2 isoform a [Homo sapiens] ;NP_996896.1:transcription elongation factor B polypeptide 2 isoform b [Homo sapiens] ;	0	0	0	0	0	0	0	0.00056736	0	0.00024573	0.00047404	0.0003162	0.698	0.183977
YWHAE	NP_006752.1	14-3-3 protein epsilon [Homo sapiens]	0.00163297	0	0.00420005	0.00263202	0	0	0	0	0	0.00142139	0	0.00102423	0.695	0.003353
PUF60	NP_001258025.1	poly(U)-binding-splicing factor PUF60 isoform d [Homo sapiens]	0	0.00282322	0.00092386	0.00180921	0.00138852	0.0005474	0.00207919	0.00108281	0.00088169	0.00158113	0.00020679	0	0.694	0.000188
IQGAP1	NP_003861.1	ras GTPase-activating-like protein IQGAP1 [Homo sapiens]	0	0	0	3.375e-05	0	0	0	0	0	1.75e-05	0	4.503e-05	0.692	0.183983
ABCE1	NP_002931.2	ATP-binding cassette sub-family E member 1 [Homo sapiens]	0	0	0	0	0	0	0	0.00011177	0	7.261e-05	0	9.343e-05	0.689	0.171282
ACTR2	NP_005713.1	actin-related protein 2 isoform b [Homo sapiens]	0	0	0	0	0	0	0	0	0	0.00011039	0	9.47e-05	0.688	0.202673
TCEB1	NP_005639.1	transcription elongation factor B polypeptide 1 isoform a [Homo sapiens]	0	0	0	0	0	0	0	0.00059775	0	0.00051779	0	0.00033314	0.687	0.186575
MCM5	NP_006730.2	DNA replication licensing factor MCM5 [Homo sapiens]	8.104e-05	0	0	0	0	0	0	0.00018242	0	0.00011851	0	5.083e-05	0.677	0.14981
VWA8	NP_055873.1	von Willebrand factor A domain-containing protein 8 isoform a precursor [Homo sapiens]	0	0	0	0	0	0	0	0	0	2.283e-05	0	1.959e-05	0.677	0.197227
FN3KRP	NP_078895.2	ketosamine-3-kinase [Homo sapiens]	0	0	0	0	0	0	0	0	0	9.384e-05	0	0.00018112	0.676	0.210998
HSP90AA1	NP_001017963.2	heat shock protein HSP 90-alpha isoform 1 [Homo sapiens]	0.00024696	0.0014904	0.00200658	0.00128079	0	0.00024897	0.00065857	0.00281195	0.00132188	0.00133372	0.00015283	0.0006196	0.676	1e-06
MSI1	NP_002433.1	RNA-binding protein Musashi homolog 1 [Homo sapiens]	0	0	0	0	0	0	0	0	0	0.00012015	0	0.00010307	0.676	0.208197
GALK1	NP_000145.1	galactokinase [Homo sapiens]	0	0	0	0.00014268	0	0	0	0	0	0.00011096	0	0.00014277	0.671	0.181387
RNF138	NP_057355.2	E3 ubiquitin-protein ligase RNF138 isoform 1 [Homo sapiens]	0	0	0	0	0	0	0	0	0	0.00011835	0	0.00022844	0.67	0.240042
CLPB	NP_001245321.1	0 genes:. 3 proteins in this group did not match any genes. NP_001245321.1:caseinolytic peptidase B protein homolog isoform 2 [Homo sapiens] ;NP_001245323.1:caseinolytic peptidase B protein homolog isoform 4 [Homo sapiens] ;NP_110440.1:caseinolytic peptidase B protein homolog isoform 1 [Homo sapiens] ;	0	0	0	0	0	0	0	0	0	6.425e-05	0	5.511e-05	0.668	0.234084
FANCA	NP_000126.2	0 genes:. 2 proteins in this group did not match any genes. NP_000126.2:Fanconi anemia group A protein isoform a [Homo sapiens] ;NP_001273096.1:Fanconi anemia group A protein isoform c [Homo sapiens] ;	0	0	0	0	0	0	0	0	0	2.989e-05	0	2.564e-05	0.668	0.22527
RTCB	NP_055121.1	tRNA-splicing ligase RtcB homolog [Homo sapiens]	0	0	0	0	0	0	0	0	0	8.613e-05	0	7.388e-05	0.665	0.222371
TRMT44	NP_689757.2	probable tRNA (uracil-O(2)-)-methyltransferase [Homo sapiens]	0	0	0	0	0	0	0	0	0	5.746e-05	0	4.929e-05	0.659	0.243057
THOC3	NP_115737.1	THO complex subunit 3 [Homo sapiens]	0	0	0	0	0	0	0	0	0	0.00012392	0	0.0001063	0.658	0.228197
NAMPT	NP_005737.1	nicotinamide phosphoribosyltransferase precursor [Homo sapiens]	0	0	0	0	0	0	0	0	0	5.906e-05	0	0.00011399	0.652	0.231114
RDX	NP_001247422.1	radixin isoform 1 [Homo sapiens]	0	0	0	0	0	0	0	0	0	9.601e-05	0	3.089e-05	0.652	0.208193
MDN1	NP_055426.1	midasin [Homo sapiens]	0	0	0	0	0	0	0	0	0	7.77e-06	0	6.67e-06	0.647	0.225264
TSNAX	NP_005990.1	translin-associated protein X [Homo sapiens]	0	0	0	0	0	0	0	0	0	9.999e-05	0	0.00019299	0.646	0.249133
PRPF8	NP_006436.3	pre-mRNA-processing-splicing factor 8 [Homo sapiens]	0	0	0.00018347	2.395e-05	0	0	0	8.601e-05	0	4.346e-05	0	3.995e-05	0.63	0.103208
EIF4B	NP_001287750.1	0 genes:. 2 proteins in this group did not match any genes. NP_001287750.1:eukaryotic translation initiation factor 4B isoform 1 [Homo sapiens] ;NP_001408.2:eukaryotic translation initiation factor 4B isoform 2 [Homo sapiens] ;	0	0	0	0.00031779	0	0	0	0.00059775	0.00044248	0.00023536	9.081e-05	0.00015143	0.627	0.048607
RCOR3	NP_001129695.1	REST corepressor 3 isoform a [Homo sapiens]	0	0	0	0	0	0	0	0	0	4.37e-05	0	0.00010121	0.627	0.258379
GNL1	NP_005266.2	guanine nucleotide-binding protein-like 1 [Homo sapiens]	0	0	0	0	0	0	0	0.00011029	0.00022452	4.777e-05	0	0.00012294	0.626	0.194519
ACAT1	NP_000010.1	acetyl-CoA acetyltransferase, mitochondrial precursor [Homo sapiens]	0.00013931	0	0.00117051	0.00039295	0	0	0	0.00094073	0	0.00020372	8.733e-05	0.00052428	0.611	0.057119
MSN	NP_002435.1	moesin [Homo sapiens]	0	0	0	7.27e-05	0	0	0	0	0	0.00010051	0	3.233e-05	0.606	0.243046
TM9SF3	NP_064508.3	transmembrane 9 superfamily member 3 precursor [Homo sapiens]	0	0	0.0004849	9.496e-05	0	0	0	0	0	7.384e-05	0	0.00012669	0.581	0.228185
EIF4A1	NP_001407.1	eukaryotic initiation factor 4A-I isoform 1 [Homo sapiens]	0.0007326	0	0.00211037	0.00266909	0	0	0.00102073	0.00089045	0.00117486	0.00088033	0.00032148	0.00094525	0.571	0.005468
MCM3	NP_002379.3	DNA replication licensing factor MCM3 isoform 1 [Homo sapiens]	0.00034869	0	0.00025112	6.557e-05	0	0	0.00020821	0.00039243	0.00023966	0.00027195	0	6.561e-05	0.565	0.06548
DYNLRB1	NP_001306086.1	0 genes:. 2 proteins in this group did not match any genes. NP_001306086.1:dynein light chain roadblock-type 1 isoform d [Homo sapiens] ;NP_054902.1:dynein light chain roadblock-type 1 isoform a [Homo sapiens] ;	0	0	0	0.00046223	0	0	0	0.00110658	0	0.00035946	0	0.00061671	0.562	0.208188
CRKL	NP_005198.1	crk-like protein [Homo sapiens]	0.00029449	0	0.00164952	0.00184589	0	0	0.00117232	0.00066285	0	0.00047849	0	0.00098511	0.559	0.038598
IKBKAP	NP_003631.2	elongator complex protein 1 isoform 1 [Homo sapiens]	0	0	0	0	0	0	0	5.026e-05	0	2.177e-05	0	4.202e-05	0.545	0.277341
CSNK2B	NP_001311.3	casein kinase II subunit beta isoform 1 [Homo sapiens]	0	0	0	0	0	0	0	0.00031139	0	0	0.00017345	0.00026031	0.542	0.277348
PGRMC1	NP_006658.1	membrane-associated progesterone receptor component 1 isoform 1 [Homo sapiens]	0.00030506	0	0.00551164	0.00342063	0	0	0	0	0	0.00133829	0	0.00076536	0.538	0.046639
IPO5	NP_002262.3	importin-5 [Homo sapiens]	0	0	0.00051229	0.00037621	0	0	0	0	0	3.901e-05	0	0.00021751	0.526	0.112347
DDOST	NP_005207.2	dolichyl-diphosphooligosaccharide--protein glycosyltransferase 48 kDa subunit precursor [Homo sapiens]	0	0	0.00093948	0	0	0	0	0	0	0.00015897	0	8.182e-05	0.517	0.246084
RPL4	NP_000959.2	60S ribosomal protein L4 [Homo sapiens]	0.00013931	0	0.00167215	0	0	0	0	0	0	0.00020372	0	0.00017476	0.516	0.183974
RRM1	NP_001024.1	0 genes:. 2 proteins in this group did not match any genes. NP_001024.1:ribonucleoside-diphosphate reductase large subunit isoform 1 [Homo sapiens] ;NP_001304993.1:ribonucleoside-diphosphate reductase large subunit isoform 2 [Homo sapiens] ;	0	0	0	0.00014124	0	0	0	0.00025359	0.00017208	5.492e-05	0	0.00014133	0.509	0.216636
QTRT2	NP_001243764.1	0 genes:. 4 proteins in this group did not match any genes. NP_001243764.1:queuine tRNA-ribosyltransferase subunit QTRTD1 isoform 2 [Homo sapiens] ;NP_001243765.1:queuine tRNA-ribosyltransferase subunit QTRTD1 isoform 3 [Homo sapiens] ;NP_001243766.1:queuine tRNA-ribosyltransferase subunit QTRTD1 isoform 4 [Homo sapiens] ;NP_078914.1:queuine tRNA-ribosyltransferase subunit QTRTD1 isoform 1 [Homo …	0	0	0	0	0	0	0	0	0	6.791e-05	0	8.738e-05	0.506	0.327079
HNRNPK	NP_112552.1	0 genes:. 2 proteins in this group did not match any genes. NP_112552.1:heterogeneous nuclear ribonucleoprotein K isoform b [Homo sapiens] ;NP_112553.1:heterogeneous nuclear ribonucleoprotein K isoform a [Homo sapiens] ;	0.00096361	0	0.00092528	0.0007248	0	0.00071069	0	0.00050609	0.00044153	0.00053233	8.054e-05	0.00036264	0.494	0.054891
STK4	NP_006273.1	serine/threonine-protein kinase 4 [Homo sapiens]	0	0	0	0	0	0	0	0	0	2.977e-05	0	0.00012769	0.494	0.323679
GID8	NP_060366.1	glucose-induced degradation protein 8 homolog [Homo sapiens]	0	0	0	0	0	0	0	0	0	0.00012718	0	0.00016365	0.489	0.327093
TBC1D9B	NP_055858.2	0 genes:. 2 proteins in this group did not match any genes. NP_055858.2:TBC1 domain family member 9B isoform b [Homo sapiens] ;NP_942568.2:TBC1 domain family member 9B isoform a [Homo sapiens] ;	0	0	0	0	0	0	0	0	0	2.352e-05	0	3.026e-05	0.486	0.347755
SHMT1	NP_004160.3	serine hydroxymethyltransferase, cytosolic isoform 1 [Homo sapiens]	0	0	0	0	0	0	0	0	0	6.003e-05	0	7.725e-05	0.485	0.33738
LAGE3	NP_006005.2	EKC/KEOPS complex subunit LAGE3 [Homo sapiens]	0	0	0	0	0	0	0	0	0	0.00020277	0.00026078	0	0.484	0.333943
POLA2	NP_002680.2	DNA polymerase alpha subunit B [Homo sapiens]	0	0	0	0	0	0	0	0	0	4.849e-05	0	6.239e-05	0.48	0.344281
PHGDH	NP_006614.2	D-3-phosphoglycerate dehydrogenase [Homo sapiens]	0.00055804	0.00573119	0.00321505	0.00299065	0	0	0.00022215	0.00081644	0.00063923	0.00057122	0.00031484	0.00119004	0.479	0.007014
XRCC6	NP_001460.1	X-ray repair cross-complementing protein 6 isoform 1 [Homo sapiens]	0	0	0.00093794	0	0	0	0	0.0001649	0	0.00016665	0	6.127e-05	0.469	0.231131
LRPPRC	NP_573566.2	leucine-rich PPR motif-containing protein, mitochondrial precursor [Homo sapiens]	0	0.00073045	0.0002561	8.024e-05	0	0	0	4.803e-05	0	4.16e-05	0	6.691e-05	0.463	0.240037
DENND2D	NP_001258762.1	0 genes:. 2 proteins in this group did not match any genes. NP_001258762.1:DENN domain-containing protein 2D isoform b [Homo sapiens] ;NP_079177.2:DENN domain-containing protein 2D isoform a [Homo sapiens] ;	0	0	0	0	0	0	0	0	0	6.196e-05	7.968e-05	0	0.461	0.354709
TAF6L	NP_006464.1	TAF6-like RNA polymerase II p300/CBP-associated factor-associated factor 65 kDa subunit 6L [Homo sapiens]	0	0	0	0	0	0	0	0	0	4.662e-05	0	5.999e-05	0.457	0.358222
BAG6	NP_004630.3	0 genes:. 2 proteins in this group did not match any genes. NP_004630.3:large proline-rich protein BAG6 isoform a [Homo sapiens] ;NP_542434.1:large proline-rich protein BAG6 isoform b [Homo sapiens] ;	0	0	0	0	0	0	0	0	0	2.562e-05	0	3.296e-05	0.454	0.347756
DHX9	NP_001348.2	ATP-dependent RNA helicase A [Homo sapiens]	0	0	0.00044977	6.606e-05	0	0	0	0.00013179	0	3.425e-05	0	0.00011752	0.454	0.213807
ADCK4	NP_001136027.1	0 genes:. 2 proteins in this group did not match any genes. NP_001136027.1:aarF domain-containing protein kinase 4 isoform b [Homo sapiens] ;NP_079152.3:aarF domain-containing protein kinase 4 isoform a [Homo sapiens] ;	0	0	0	0	0	0	0	0	0	5.765e-05	0	7.418e-05	0.45	0.354726
RPL22L1	NP_001093115.1	0 genes:. 2 proteins in this group did not match any genes. NP_001093115.1:60S ribosomal protein L22-like 1 isoform 1 [Homo sapiens] ;NP_001307380.1:60S ribosomal protein L22-like 1 isoform 2 [Homo sapiens] ;	0	0	0	0	0	0	0	0	0	0.00023768	0	0.00030583	0.448	0.358214
BAG4	NP_001191807.1	0 genes:. 2 proteins in this group did not match any genes. NP_001191807.1:BAG family molecular chaperone regulator 4 isoform 2 [Homo sapiens] ;NP_004865.1:BAG family molecular chaperone regulator 4 isoform 1 [Homo sapiens] ;	0.0007065	0	0	0.00046498	0	0	0	0.00015902	0	0.00017219	0	0.00031019	0.447	0.199938
PCBP1	NP_006187.2	poly(rC)-binding protein 1 [Homo sapiens]	0.0003342	0	0.00421185	0.00384914	0	0.00277289	0.00315967	0.00507754	0.00229693	0.0023791	0.00078563	0.00096422	0.447	0.002413
VMP1	NP_112200.2	vacuole membrane protein 1 [Homo sapiens]	0	0	0	0	0	0	0	0	0	7.142e-05	0	9.19e-05	0.439	0.361726
MCCC2	NP_071415.1	methylcrotonoyl-CoA carboxylase beta chain, mitochondrial [Homo sapiens]	0.00021132	0	0.00025364	0.00019869	0	0	0	0.00023783	0	7.726e-05	0	0.00019882	0.408	0.293587
BAG3	NP_004272.2	BAG family molecular chaperone regulator 3 [Homo sapiens]	0.00031037	0	0	0.00034045	0	0	0	0	0	5.043e-05	0	0.00022711	0.406	0.267781
CPSF1	NP_037423.2	cleavage and polyadenylation specificity factor subunit 1 [Homo sapiens]	0	0.00070564	0.0002474	3.876e-05	0	0	0	4.64e-05	0	5.024e-05	0	2.586e-05	0.392	0.310182
YWHAG	NP_036611.2	14-3-3 protein gamma [Homo sapiens]	0	0	0	0.00113219	0	0	0	0	0	0.00029349	0	0.00022659	0.391	0.283794
HSPBP1	NP_001284529.1	0 genes:. 2 proteins in this group did not match any genes. NP_001284529.1:hsp70-binding protein 1 isoform 1 [Homo sapiens] ;NP_036399.3:hsp70-binding protein 1 isoform 2 [Homo sapiens] ;	0.00102817	0	0	0.00075955	0	0.00032499	0	0.00024796	0	0.00021479	0	0.00046063	0.359	0.213815
PDHB	NP_000916.2	0 genes:. 2 proteins in this group did not match any genes. NP_000916.2:pyruvate dehydrogenase E1 component subunit beta, mitochondrial isoform 1 precursor [Homo sapiens] ;NP_001302465.1:pyruvate dehydrogenase E1 component subunit beta, mitochondrial isoform 3 [Homo sapiens] ;	0	0	0.00099444	0.00031159	0	0	0	0	0	0.00012115	0.00020775	0	0.35	0.347761
TXN	NP_003320.2	thioredoxin isoform 1 [Homo sapiens]	0.0067985	0	0	0.00133168	0	0.00376056	0	0.00159401	0.00324486	0.00165694	0	0.00177672	0.328	0.197227
PRDX2	NP_005800.3	peroxiredoxin-2 [Homo sapiens]	0.00079282	0	0.00240407	0.00288996	0	0	0	0	0	0.00090021	0	0.0004711	0.313	0.252207
PTGES3	NP_001269530.1	0 genes:. 3 proteins in this group did not match any genes. NP_001269530.1:prostaglandin E synthase 3 isoform b [Homo sapiens] ;NP_001269533.1:prostaglandin E synthase 3 isoform e [Homo sapiens] ;NP_006592.3:prostaglandin E synthase 3 isoform a [Homo sapiens] ;	0	0	0	0.00100594	0	0	0	0	0	0.00031291	0	0.00026843	0.296	0.422169
KPNA2	NP_002257.1	importin subunit alpha-1 [Homo sapiens]	0	0	0.00026995	0.00031719	0	0	0	0.00018983	0	8.222e-05	0	0.00014106	0.291	0.389992
GRWD1	NP_113673.3	glutamate-rich WD repeat-containing protein 1 [Homo sapiens]	0	0	0	0.0001254	0	0	0	0.00030022	0	9.752e-05	0	8.366e-05	0.273	0.418586
FASN	NP_004095.4	fatty acid synthase [Homo sapiens]	5.923e-05	0.00040551	0.00017061	0.00015592	0	0	4.715e-05	0.00033328	0.00016282	6.351e-05	0	0.00011144	0.266	0.225271
CPSF6	NP_001287876.1	0 genes:. 2 proteins in this group did not match any genes. NP_001287876.1:cleavage and polyadenylation specificity factor subunit 6 isoform 2 [Homo sapiens] ;NP_008938.2:cleavage and polyadenylation specificity factor subunit 6 isoform 1 [Homo sapiens] ;	0	0	0	9.512e-05	0	0	0	0.00011386	0	4.931e-05	0	6.345e-05	0.249	0.46875
ST13	NP_001265518.1	0 genes:. 2 proteins in this group did not match any genes. NP_001265518.1:hsc70-interacting protein isoform 2 [Homo sapiens] ;NP_003923.2:hsc70-interacting protein isoform 1 [Homo sapiens] ;	0	0	0	0.00038949	0	0	0	0.00037297	0	8.077e-05	0	0.00020786	0.234	0.4401
GDI2	NP_001485.2	rab GDP dissociation inhibitor beta isoform 1 [Homo sapiens]	0	0	0	0.00050275	0	0	0	0	0	3.258e-05	0	0.00020961	0.219	0.458023
HNRNPH1	NP_005511.1	heterogeneous nuclear ribonucleoprotein H [Homo sapiens]	0.00023185	0	0	0.00218039	0	0.00021985	0.00092298	0.00043376	0	0.00041798	0	0.00038488	0.211	0.333938
IPO4	NP_078934.3	importin-4 [Homo sapiens]	0	0	0.0003963	0	0	0	0	0	0	2.682e-05	0	5.177e-05	0.2	0.479437
VIM	NP_003371.2	vimentin [Homo sapiens]	0	0	0.00045966	0.0027005	0	0	0	0	0	0	0.00020006	0.00068057	0.2	0.340826
TMPO	NP_001027454.1	thymopoietin isoform beta [Homo sapiens]	0	0	0.00078635	0.00012319	0	0	0	0	0.00015009	0.00012774	0	4.109e-05	0.193	0.486542
NDUFS1	NP_001186910.1	0 genes:. 5 proteins in this group did not match any genes. NP_001186910.1:NADH-ubiquinone oxidoreductase 75 kDa subunit, mitochondrial isoform 2 precursor [Homo sapiens] ;NP_001186911.1:NADH-ubiquinone oxidoreductase 75 kDa subunit, mitochondrial isoform 3 [Homo sapiens] ;NP_001186912.1:NADH-ubiquinone oxidoreductase 75 kDa subunit, mitochondrial isoform 4 [Homo sapiens] ;NP_001186913.1:NADH-ubi…	0	0	0	0	0	0	0	0.00043599	0	4.196e-05	0	0.00010799	0.176	0.486547
DYNLL2	NP_542408.1	dynein light chain 2, cytoplasmic [Homo sapiens]	0	0	0	0	0	0	0	0	0	0.0001629	0	0.00041923	0.156	0.532045
TMPO	NP_003267.1	thymopoietin isoform alpha [Homo sapiens]	0	0	0	0	0	0	0	0.0002894	9.819e-05	8.356e-05	0	2.688e-05	0.155	0.514708
XPO5	NP_065801.1	exportin-5 [Homo sapiens]	0	0	0.00041512	4.645e-05	0	0	0	5.56e-05	0	4.817e-05	0	3.099e-05	0.154	0.50068
HSPD1	NP_955472.1	60 kDa heat shock protein, mitochondrial [Homo sapiens]	0.00352976	0.00710814	0.00473513	0.0123476	0	0	0	0.00064261	0	0.00194827	0.00035794	0.00192091	0.145	0.173778
ATP5A1	NP_004037.1	ATP synthase subunit alpha, mitochondrial isoform a precursor [Homo sapiens]	0.00139843	0.00276196	0.00684312	0.00273078	0.00077623	0.00142806	0.00342581	0.00345032	0.00184834	0.00144195	0.00033717	0.00107953	0.127	0.246082
PUF60	NP_001129505.1	poly(U)-binding-splicing factor PUF60 isoform c [Homo sapiens]	0	0.00296001	0.00096862	0.00189687	0.0014558	0.00057392	0.00217993	0.00113527	0.00092441	0	0.00021681	0.00108463	0.123	0.400695
DYNC1LI1	NP_057225.2	cytoplasmic dynein 1 light intermediate chain 1 isoform 1 [Homo sapiens]	0	0	0.00027304	0.00021388	0	0	0	0.00032002	0.00026058	8.316e-05	0	0.00010701	0.116	0.528599
HSPA2	NP_068814.2	heat shock-related 70 kDa protein 2 [Homo sapiens]	0.00056087	0	0.00027482	0.00043023	0	0	0	0	0	7.587e-05	0	0.00022562	0.109	0.507713
MCM4	NP_877423.1	DNA replication licensing factor MCM4 [Homo sapiens]	0	0	0	0.00012962	0	0	0	0.00015515	0	5.04e-05	0	4.323e-05	0.107	0.538905
CLTC	NP_001275582.1	0 genes:. 2 proteins in this group did not match any genes. NP_001275582.1:clathrin heavy chain 1 isoform 2 [Homo sapiens] ;NP_004850.1:clathrin heavy chain 1 isoform 1 [Homo sapiens] ;	0.00122233	0.00121291	0.00195619	0.00049968	0	0.00027437	0.00024682	0.00059811	0.00032468	0.00055264	0	0.00011111	0.105	0.351231
CKB	NP_001814.2	creatine kinase B-type [Homo sapiens]	0	0	0.00299846	0.00183499	0	0.00034546	0	0.00052715	0	0.00045664	0	0.00034275	0.1	0.490092
HSP90AB1	NP_031381.2	heat shock protein HSP 90-beta isoform a [Homo sapiens]	0.00131089	0.00175801	0.0029586	0.00443508	0	0.0009789	0.00388413	0.00694513	0.00530744	0.00207138	0.00054083	0.00102132	0.099	0.252197
RANBP2	NP_006258.3	E3 SUMO-protein ligase RanBP2 [Homo sapiens]	0	0	6.644e-05	0	0	0	0	6.23e-05	0	8.99e-06	0	1.736e-05	0.094	0.549124
PSMC2	NP_002794.1	26S protease regulatory subunit 7 isoform 1 [Homo sapiens]	0.00027477	0	0	0.00019375	0	0	0	0.00038654	0	0.00010045	0	0.00012925	0.077	0.55923
RANBP1	NP_001265569.1	0 genes:. 2 proteins in this group did not match any genes. NP_001265569.1:ran-specific GTPase-activating protein isoform 3 [Homo sapiens] ;NP_002873.1:ran-specific GTPase-activating protein isoform 2 [Homo sapiens] ;	0.0008923	0	0.00071401	0.00097878	0	0	0	0.00033474	0	0.00028996	0	0.00027983	0.069	0.55923
HIST2H2BF	NP_001019770.1	histone H2B type 2-F isoform a [Homo sapiens]	0	0	0.00056667	0	0	0	0	0.00026567	0	0	0.00014798	0.00022209	0.057	0.582337
PLS3	NP_001165806.1	0 genes:. 4 proteins in this group did not match any genes. NP_001165806.1:plastin-3 isoform 2 [Homo sapiens] ;NP_001269266.1:plastin-3 isoform 3 [Homo sapiens] ;NP_001269267.1:plastin-3 isoform 4 [Homo sapiens] ;NP_005023.2:plastin-3 isoform 1 [Homo sapiens] ;	0	0	0	0.00023188	0	0	0	0	0	4.809e-05	0	6.188e-05	0.043	0.585579
DNAJC10	NP_001258510.1	0 genes:. 2 proteins in this group did not match any genes. NP_001258510.1:dnaJ homolog subfamily C member 10 isoform 2 precursor [Homo sapiens] ;NP_061854.1:dnaJ homolog subfamily C member 10 isoform 1 precursor [Homo sapiens] ;	0	0	0.00047792	0.00026206	0	0	0	0.00031368	0	0.00011645	0	4.995e-05	0.037	0.579077
EIF4A3	NP_055555.1	eukaryotic initiation factor 4A-III [Homo sapiens]	0	0	0	0.00076547	0	0	0	9.773e-05	0	8.282e-05	0	0.00015563	0.024	0.592019
HSD17B10	NP_004484.1	3-hydroxyacyl-CoA dehydrogenase type-2 isoform 1 [Homo sapiens]	0.00102564	0	0.00054713	0.00021429	0	0	0	0.00051301	0	0.00022219	0	0.00021443	0.02	0.592017
HIST1H2BO	NP_003518.2	histone H2B type 1-O [Homo sapiens]	0	0	0.00056667	0	0	0	0	0.00026567	0	0	0.00014798	0.00022209	0.017	0.598391
STRAP	NP_009109.3	serine-threonine kinase receptor-associated protein [Homo sapiens]	0.00042491	0	0.00081601	0.0002397	0	0	0.0003383	0.00019128	0	0.00012427	0	0.0001599	0.01	0.601556
CFL1	NP_005498.1	cofilin-1 [Homo sapiens]	0.00232931	0	0.0017205	0.00370623	0	0	0	0.0004033	0	0.0011354	0	0.00022477	0.008	0.598391
COPB2	NP_004757.1	coatomer subunit beta' [Homo sapiens]	0	0	0.00031524	0	0	0	0.00026138	0.00014779	0	4.801e-05	0	4.118e-05	-0.027	0.623205
SDHA	NP_004159.2	succinate dehydrogenase [ubiquinone] flavoprotein subunit, mitochondrial isoform 1 [Homo sapiens]	0.0008063	0.00306699	0.00322594	0.00075809	0	0	0	0	0	0.00034935	0	0.00019667	-0.051	0.669135
ENO1	NP_001419.1	alpha-enolase isoform 1 [Homo sapiens]	0.00095947	0	0.00411295	0.00270631	0	0.00060654	0	0.00046278	0.00062804	0.00070153	0	0.00038687	-0.053	0.677146
GNAS	NP_000507.1	0 genes:. 6 proteins in this group did not match any genes. NP_000507.1:protein GNAS isoform GNASL [Homo sapiens] ;NP_001070956.1:protein GNAS isoform f [Homo sapiens] ;NP_001070957.1:protein GNAS isoform g [Homo sapiens] ;NP_001296790.1:protein ALEX isoform h [Homo sapiens] ;NP_536350.2:protein GNAS isoform XLas [Homo sapiens] ;NP_536351.1:protein GNAS isoform GNASS [Homo sapiens] ;	0	0	0	0.00049684	0	0	0	0	0	7.359e-05	0	9.47e-05	-0.064	0.641037
PPIB	NP_000933.1	peptidyl-prolyl cis-trans isomerase B precursor [Homo sapiens]	0	0	0.00760286	0.00634396	0	0.00060935	0.00109634	0.00278951	0.00252378	0.00161091	0.00017265	0.00069095	-0.065	0.69256
EEF1G	NP_001395.1	elongation factor 1-gamma [Homo sapiens]	0	0	0.00065355	0.00063994	0	0	0.00040642	0.0010724	0.00155932	0.00019906	0	0.00029883	-0.074	0.671827
HSPA1B	NP_005337.2	heat shock 70 kDa protein 1B [Homo sapiens]	0.12007	0.095118	0.0274958	0.117852	0.319878	0.304693	0.0941588	0.0760351	0.066677	0.0359937	0.0426914	0.0246625	-0.078	0.766227
NDC1	NP_001162023.1	0 genes:. 2 proteins in this group did not match any genes. NP_001162023.1:nucleoporin NDC1 isoform 2 [Homo sapiens] ;NP_060557.3:nucleoporin NDC1 isoform 1 [Homo sapiens] ;	0	0	0.00011262	0	0	0	0	0	0	0	0	0	-0.09	0.643941
AGK	NP_060708.1	acylglycerol kinase, mitochondrial precursor [Homo sapiens]	0	0	0.00642946	0	0	0	0	0.00047594	0	0.00027485	0	0.00030945	-0.091	0.690048
CSE1L	NP_001307.2	exportin-2 isoform 1 [Homo sapiens]	6.126e-05	0	0.001103	0.00037441	0	0	0	0.00020684	0	8.959e-05	0	0.00011528	-0.094	0.682374
RBM4	NP_002887.2	RNA-binding protein 4 isoform 1 [Homo sapiens]	0	0	0.00019616	0	0	0	0	0	0	0	0	0	-0.11	0.649686
PSMB1	NP_002784.1	proteasome subunit beta type-1 [Homo sapiens]	0	0	0.00029627	0	0	0	0	0	0	0	0	0	-0.112	0.652528
NACA	NP_001106674.2	0 genes:. 2 proteins in this group did not match any genes. NP_001106674.2:nascent polypeptide-associated complex subunit alpha isoform a [Homo sapiens] ;NP_005585.1:nascent polypeptide-associated complex subunit alpha isoform b [Homo sapiens] ;	0	0	0	0.00084651	0	0.00056917	0.00185607	0.0021713	0.000442	0.00010972	0.00050394	0.00016135	-0.127	0.77024
DDX3Y	NP_001289481.1	ATP-dependent RNA helicase DDX3Y isoform 2 [Homo sapiens]	0	0	0	0	0	0	0	5.605e-05	0	0	0	0	-0.13	0.660928
KRT78	NP_001287743.1	keratin, type II cytoskeletal 78 isoform 2 [Homo sapiens]	0	0	0.00017861	0	0	0	0	0	0	0	0	0	-0.135	0.666421
KRT77	NP_778253.2	keratin, type II cytoskeletal 1b [Homo sapiens]	0	0	0.00012406	4.861e-05	0	0	0	0	0	0	0	0	-0.14	0.660928
GSTO1	NP_001177931.1	0 genes:. 2 proteins in this group did not match any genes. NP_001177931.1:glutathione S-transferase omega-1 isoform 2 [Homo sapiens] ;NP_004823.1:glutathione S-transferase omega-1 isoform 1 [Homo sapiens] ;	0	0	0	0.0002689	0	0	0	0	0	0	0	0	-0.141	0.666421
VPS4B	NP_004860.2	vacuolar protein sorting-associated protein 4B [Homo sapiens]	0	0	0	6.298e-05	0	0	0	0.00011309	0.00015347	0	0	0	-0.155	0.663686
G3BP1	NP_938405.1	ras GTPase-activating protein-binding protein 1 [Homo sapiens]	0	0	0	0	0	0	0	0.00014367	0	0	0	0	-0.164	0.674497
RBBP4	NP_001128728.1	histone-binding protein RBBP4 isoform c [Homo sapiens]	0	0	9.154e-05	0	0	0	0.00011385	0	8.736e-05	0	0	0	-0.165	0.671828
TUBB2B	NP_821080.1	tubulin beta-2B chain [Homo sapiens]	0	0	0.00024068	6.284e-05	0	0	6.652e-05	0	7.656e-05	0	0	0	-0.165	0.677145
RBM14-RBM4	NP_001185774.1	RBM14-RBM4 protein isoform 1 [Homo sapiens]	0	0	0.00021062	0	0	0	0	0	0	0	0	0	-0.169	0.669135
DNAJC9	NP_056005.1	dnaJ homolog subfamily C member 9 [Homo sapiens]	0	0	0.00054924	0	0	0	0	0	0	0	0	0	-0.17	0.674497
CAPN1	NP_005177.2	calpain-1 catalytic subunit [Homo sapiens]	0	0	0	0	0	0	0	9.377e-05	0	0	0	0	-0.171	0.671827
ACACA	NP_942131.1	0 genes:. 4 proteins in this group did not match any genes. NP_942131.1:acetyl-CoA carboxylase 1 isoform 1 [Homo sapiens] ;NP_942134.1:acetyl-CoA carboxylase 1 isoform 3 [Homo sapiens] ;NP_942135.1:acetyl-CoA carboxylase 1 isoform 4 [Homo sapiens] ;NP_942136.1:acetyl-CoA carboxylase 1 isoform 2 [Homo sapiens] ;	0	0	0	0	0	0	0	2.809e-05	0	0	0	0	-0.175	0.677146
CHCHD2	NP_001307256.1	0 genes:. 2 proteins in this group did not match any genes. NP_001307256.1:coiled-coil-helix-coiled-coil-helix domain-containing protein 2 precursor isoform 1 [Homo sapiens] ;NP_057223.1:coiled-coil-helix-coiled-coil-helix domain-containing protein 2 precursor isoform 2 [Homo sapiens] ;	0	0	0	0.00033292	0	0	0	0	0	0	0	0	-0.175	0.677145
HSPE1	NP_002148.1	10 kDa heat shock protein, mitochondrial [Homo sapiens]	0	0	0.00140002	0	0	0	0	0	0	0	0	0	-0.176	0.679771
PAG1	NP_060910.3	phosphoprotein associated with glycosphingolipid-enriched microdomains 1 [Homo sapiens]	0	0	0	0.00012947	0	0	0	0	0	0	0	0	-0.177	0.677145
VAT1	NP_006364.2	synaptic vesicle membrane protein VAT-1 homolog [Homo sapiens]	0	0	0.00036336	0	0	0	0	0	0	0	0	0	-0.178	0.674498
ESYT1	NP_001171725.1	0 genes:. 2 proteins in this group did not match any genes. NP_001171725.1:extended synaptotagmin-1 isoform 1 [Homo sapiens] ;NP_056107.1:extended synaptotagmin-1 isoform 2 [Homo sapiens] ;	0	0	0	5.021e-05	0	0	0	0	0	0	0	0	-0.18	0.677145
PREB	NP_037520.1	prolactin regulatory element-binding protein [Homo sapiens]	0	0	0.00034245	0	0	0	0	0	0	0	0	0	-0.181	0.679771
IPO11	NP_001128251.1	0 genes:. 2 proteins in this group did not match any genes. NP_001128251.1:importin-11 isoform 1 [Homo sapiens] ;NP_057422.3:importin-11 isoform 2 [Homo sapiens] ;	0	0	0	0	0	0	0	6.596e-05	0	0	0	0	-0.182	0.679771
PSMD4	NP_002801.1	26S proteasome non-ATPase regulatory subunit 4 [Homo sapiens]	0.00015779	0	0	0	0	0	0	0	0	0	0	0	-0.182	0.677145
TPT1	NP_001273201.1	0 genes:. 2 proteins in this group did not match any genes. NP_001273201.1:translationally-controlled tumor protein isoform 1 [Homo sapiens] ;NP_003286.1:translationally-controlled tumor protein isoform 2 [Homo sapiens] ;	0	0	0	0	0	0	0	0.00033984	0	0	0	0	-0.182	0.679771
RAB2B	NP_001156852.1	ras-related protein Rab-2B isoform 2 [Homo sapiens]	0	0	0.00047251	0	0	0	0	0	0	0	0	0	-0.183	0.671828
EIF3C	NP_001273407.1	0 genes:. 3 proteins in this group did not match any genes. NP_001273407.1:eukaryotic translation initiation factor 3 subunit C isoform b [Homo sapiens] ;NP_001304786.1:eukaryotic translation initiation factor 3 subunit C-like protein [Homo sapiens] ;NP_003743.1:eukaryotic translation initiation factor 3 subunit C isoform a [Homo sapiens] ;	0	0	0	0	0	0	0	7.414e-05	0	0	0	0	-0.184	0.679771
UQCRC1	NP_003356.2	cytochrome b-c1 complex subunit 1, mitochondrial precursor [Homo sapiens]	0	0	0.0002975	0	0	0	0	0	0	0	0	0	-0.184	0.679772
EMC10	NP_778233.4	0 genes:. 2 proteins in this group did not match any genes. NP_778233.4:ER membrane protein complex subunit 10 isoform 1 precursor [Homo sapiens] ;NP_996261.1:ER membrane protein complex subunit 10 isoform 2 precursor [Homo sapiens] ;	0	0	0.00056221	0	0	0	0	0	0	0	0	0	-0.185	0.679771
PSMD8	NP_002803.2	26S proteasome non-ATPase regulatory subunit 8 [Homo sapiens]	0	0	0.000408	0	0	0	0	0	0	0	0	0	-0.185	0.679772
NDUFS8	NP_002487.1	NADH dehydrogenase [ubiquinone] iron-sulfur protein 8, mitochondrial precursor [Homo sapiens]	0	0	0	0	0	0	0	0.0003188	0	0	0	0	-0.186	0.679772
AARS2	NP_065796.1	alanine--tRNA ligase, mitochondrial [Homo sapiens]	0	0	0	0	0	0	0	6.797e-05	0	0	0	0	-0.187	0.67977
BAG1	NP_001165886.1	0 genes:. 2 proteins in this group did not match any genes. NP_001165886.1:BAG family molecular chaperone regulator 1 isoform BAG-1S [Homo sapiens] ;NP_004314.5:BAG family molecular chaperone regulator 1 isoform BAG-1L [Homo sapiens] ;	0.00025864	0	0	0	0	0	0	0	0	0	0	0	-0.19	0.679772
CAPN2	NP_001139540.1	0 genes:. 2 proteins in this group did not match any genes. NP_001139540.1:calpain-2 catalytic subunit isoform 2 [Homo sapiens] ;NP_001739.2:calpain-2 catalytic subunit isoform 1 [Homo sapiens] ;	0	0	0	0	0	0	0	0.00010763	0	0	0	0	-0.19	0.684954
COPS8	NP_006701.1	0 genes:. 2 proteins in this group did not match any genes. NP_006701.1:COP9 signalosome complex subunit 8 isoform 1 [Homo sapiens] ;NP_937832.1:COP9 signalosome complex subunit 8 isoform 2 [Homo sapiens] ;	0	0	0	0.00026761	0	0	0	0	0	0	0	0	-0.19	0.677147
CPNE9	NP_001295317.1	0 genes:. 5 proteins in this group did not match any genes. NP_001295317.1:copine-9 isoform 2 [Homo sapiens] ;NP_001300946.1:copine-5 isoform b [Homo sapiens] ;NP_065990.1:copine-5 isoform a [Homo sapiens] ;NP_705898.1:copine-8 [Homo sapiens] ;NP_705899.2:copine-9 isoform 1 [Homo sapiens] ;	0	0	0	0.00011119	0	0	0	0	0	0	0	0	-0.191	0.684954
GIGYF2	NP_001096617.1	0 genes:. 3 proteins in this group did not match any genes. NP_001096617.1:PERQ amino acid-rich with GYF domain-containing protein 2 isoform a [Homo sapiens] ;NP_001096618.1:PERQ amino acid-rich with GYF domain-containing protein 2 isoform c [Homo sapiens] ;NP_056390.2:PERQ amino acid-rich with GYF domain-containing protein 2 isoform b [Homo sapiens] ;	0	0	0	0	0	0	0	5.072e-05	0	0	0	0	-0.191	0.682374
CALD1	NP_004333.1	0 genes:. 5 proteins in this group did not match any genes. NP_004333.1:caldesmon isoform 2 [Homo sapiens] ;NP_149129.2:caldesmon isoform 1 [Homo sapiens] ;NP_149130.1:caldesmon isoform 4 [Homo sapiens] ;NP_149131.1:caldesmon isoform 5 [Homo sapiens] ;NP_149347.2:caldesmon isoform 3 [Homo sapiens] ;	0	0	0	0.00010396	0	0	0	0	0	0	0	0	-0.192	0.679772
TOMM20	NP_055580.1	mitochondrial import receptor subunit TOM20 homolog [Homo sapiens]	0.00041025	0	0	0	0	0	0	0	0	0	0	0	-0.192	0.682374
BCKDHA	NP_000700.1	0 genes:. 2 proteins in this group did not match any genes. NP_000700.1:2-oxoisovalerate dehydrogenase subunit alpha, mitochondrial isoform 1 precursor [Homo sapiens] ;NP_001158255.1:2-oxoisovalerate dehydrogenase subunit alpha, mitochondrial isoform 2 precursor [Homo sapiens] ;	0	0	0	0	0	0	0	0.00015045	0	0	0	0	-0.193	0.682375
CBFB	NP_001746.1	0 genes:. 2 proteins in this group did not match any genes. NP_001746.1:core-binding factor subunit beta isoform 2 [Homo sapiens] ;NP_074036.1:core-binding factor subunit beta isoform 1 [Homo sapiens] ;	0	0	0	0.00030731	0	0	0	0	0	0	0	0	-0.193	0.687512
CDS2	NP_003809.1	phosphatidate cytidylyltransferase 2 [Homo sapiens]	0	0	0.0003209	0	0	0	0	0	0	0	0	0	-0.194	0.679772
ZW10	NP_004715.1	centromere/kinetochore protein zw10 homolog [Homo sapiens]	0	0	0	0	0	0	0	8.594e-05	0	0	0	0	-0.194	0.682374
SRSF3	NP_003008.1	serine/arginine-rich splicing factor 3 [Homo sapiens]	0.00036272	0	0	0	0	0	0	0	0	0	0	0	-0.195	0.682374
RINT1	NP_068749.3	RAD50-interacting protein 1 [Homo sapiens]	0	0	0	0	0	0	0	8.453e-05	0	0	0	0	-0.197	0.682374
ALDH2	NP_000681.2	0 genes:. 2 proteins in this group did not match any genes. NP_000681.2:aldehyde dehydrogenase, mitochondrial isoform 1 precursor [Homo sapiens] ;NP_001191818.1:aldehyde dehydrogenase, mitochondrial isoform 2 precursor [Homo sapiens] ;	0	0	0	0.00010818	0	0	0	0	0	0	0	0	-0.198	0.682375
HCCS	NP_005324.3	cytochrome c-type heme lyase [Homo sapiens]	0	0	0.00053284	0	0	0	0	0	0	0	0	0	-0.198	0.682374
MAVS	NP_001193420.1	0 genes:. 2 proteins in this group did not match any genes. NP_001193420.1:mitochondrial antiviral-signaling protein isoform 2 [Homo sapiens] ;NP_065797.2:mitochondrial antiviral-signaling protein isoform 1 [Homo sapiens] ;	0	0	0	0	0	0	0	0.00016779	0	0	0	0	-0.198	0.682374
AAR2	NP_056326.2	protein AAR2 homolog [Homo sapiens]	0	0	0	0	0	0	0	0.00017434	0	0	0	0	-0.199	0.684955
AP1G1	NP_001025178.1	0 genes:. 2 proteins in this group did not match any genes. NP_001025178.1:AP-1 complex subunit gamma-1 isoform a [Homo sapiens] ;NP_001119.3:AP-1 complex subunit gamma-1 isoform b [Homo sapiens] ;	0	0	0	0	0	0	0	8.115e-05	0	0	0	0	-0.199	0.684955
PCNP	NP_001307326.1	0 genes:. 4 proteins in this group did not match any genes. NP_001307326.1:PEST proteolytic signal-containing nuclear protein isoform c [Homo sapiens] ;NP_001307327.1:PEST proteolytic signal-containing nuclear protein isoform d [Homo sapiens] ;NP_001307330.1:PEST proteolytic signal-containing nuclear protein isoform g [Homo sapiens] ;NP_065090.1:PEST proteolytic signal-containing nuclear protein …	0	0	0	0.00038573	0	0	0	0	0	0	0	0	-0.201	0.682374
SGTA	NP_003012.1	small glutamine-rich tetratricopeptide repeat-containing protein alpha [Homo sapiens]	0	0	0	0.00017869	0	0	0	0	0	0	0	0	-0.201	0.682376
RHOT1	NP_001028738.1	0 genes:. 7 proteins in this group did not match any genes. NP_001028738.1:mitochondrial Rho GTPase 1 isoform 2 [Homo sapiens] ;NP_001028739.2:mitochondrial Rho GTPase 1 isoform 4 [Homo sapiens] ;NP_001028740.1:mitochondrial Rho GTPase 1 isoform 1 [Homo sapiens] ;NP_001275683.1:mitochondrial Rho GTPase 1 isoform 5 [Homo sapiens] ;NP_001275684.1:mitochondrial Rho GTPase 1 isoform 6 [Homo sapiens] …	0	0	0.00021669	0	0	0	0	0	0	0	0	0	-0.202	0.687512
ATP6	YP_003024031.1	ATP synthase F0 subunit 6 (mitochondrion) [Homo sapiens]	0	0	0.00063187	0	0	0	0	0	0	0	0	0	-0.203	0.687514
ANXA5	NP_001145.1	annexin A5 [Homo sapiens]	0	0	0.00044626	0	0	0	0	0	0	0	0	0	-0.205	0.684954
PTCD3	NP_060422.4	pentatricopeptide repeat domain-containing protein 3, mitochondrial precursor [Homo sapiens]	0	0	0	0	0	0	0	9.717e-05	0	0	0	0	-0.205	0.684955
OAT	NP_001309899.1	ornithine aminotransferase, mitochondrial isoform 1 precursor [Homo sapiens]	0	0	0	0.0001274	0	0	0	0	0	0	0	0	-0.206	0.684954
PGM1	NP_001166289.1	0 genes:. 3 proteins in this group did not match any genes. NP_001166289.1:phosphoglucomutase-1 isoform 2 [Homo sapiens] ;NP_001166290.1:phosphoglucomutase-1 isoform 3 [Homo sapiens] ;NP_002624.2:phosphoglucomutase-1 isoform 1 [Homo sapiens] ;	0	0	0	0	0	0	0	0.00011543	0	0	0	0	-0.206	0.690047
RPA1	NP_002936.1	replication protein A 70 kDa DNA-binding subunit [Homo sapiens]	0	0	0	9.08e-05	0	0	0	0	0	0	0	0	-0.206	0.687512
ARF4	NP_001651.1	ADP-ribosylation factor 4 [Homo sapiens]	0	0	0	0	0	0	0	0.00037194	0	0	0	0	-0.208	0.684954
TIMM8B	NP_036591.2	mitochondrial import inner membrane translocase subunit Tim8 B [Homo sapiens]	0	0	0	0.00057072	0	0	0	0	0	0	0	0	-0.208	0.687512
BZW2	NP_054757.1	basic leucine zipper and W2 domain-containing protein 2 [Homo sapiens]	0	0	0	0.00013349	0	0	0	0	0	0	0	0	-0.209	0.690046
CCNK	NP_001092872.1	cyclin-K [Homo sapiens]	0	0	0	9.643e-05	0	0	0	0	0	0	0	0	-0.209	0.690047
DLST	NP_001924.2	dihydrolipoyllysine-residue succinyltransferase component of 2-oxoglutarate dehydrogenase complex, mitochondrial isoform 1 precursor [Homo sapiens]	0	0	0	0.00012347	0	0	0	0	0	0	0	0	-0.209	0.684954
MCM2	NP_004517.2	DNA replication licensing factor MCM2 [Homo sapiens]	0	0	0	0	0	0	0	0	0.00015076	0	0	0	-0.209	0.692559
RAP2B	NP_002877.2	ras-related protein Rap-2b [Homo sapiens]	0	0	0.00078034	0	0	0	0	0	0	0	0	0	-0.209	0.684954
DNAJC19	NP_001177162.1	0 genes:. 2 proteins in this group did not match any genes. NP_001177162.1:mitochondrial import inner membrane translocase subunit TIM14 isoform 2 [Homo sapiens] ;NP_660304.1:mitochondrial import inner membrane translocase subunit TIM14 isoform 1 [Homo sapiens] ;	0	0	0.00156925	0	0	0	0	0	0	0	0	0	-0.21	0.684955
FERMT2	NP_001128471.1	0 genes:. 3 proteins in this group did not match any genes. NP_001128471.1:fermitin family homolog 2 isoform 2 [Homo sapiens] ;NP_001128472.1:fermitin family homolog 2 isoform 3 [Homo sapiens] ;NP_006823.1:fermitin family homolog 2 isoform 1 [Homo sapiens] ;	8.659e-05	0	0	0	0	0	0	0	0	0	0	0	-0.21	0.687513
MDH1	NP_001186040.1	0 genes:. 3 proteins in this group did not match any genes. NP_001186040.1:malate dehydrogenase, cytoplasmic isoform 2 [Homo sapiens] ;NP_001186041.1:malate dehydrogenase, cytoplasmic isoform 3 [Homo sapiens] ;NP_005908.1:malate dehydrogenase, cytoplasmic isoform MDH1 [Homo sapiens] ;	0	0	0.00040569	0	0	0	0	0	0	0	0	0	-0.21	0.690047
SF3B5	NP_112577.1	splicing factor 3B subunit 5 [Homo sapiens]	0	0	0	0	0	0	0	0.00077847	0	0	0	0	-0.21	0.684955
APOO	NP_077027.1	MICOS complex subunit MIC26 precursor [Homo sapiens]	0	0	0.00072122	0	0	0	0	0	0	0	0	0	-0.211	0.690048
ATP5D	NP_001678.1	ATP synthase subunit delta, mitochondrial precursor [Homo sapiens]	0	0	0.00085001	0	0	0	0	0	0	0	0	0	-0.211	0.684954
HECW1	NP_001273988.1	0 genes:. 2 proteins in this group did not match any genes. NP_001273988.1:E3 ubiquitin-protein ligase HECW1 isoform b [Homo sapiens] ;NP_055867.3:E3 ubiquitin-protein ligase HECW1 isoform a [Homo sapiens] ;	0	0	0	0	0	0	0	4.259e-05	0	0	0	0	-0.211	0.687512
KPRP	NP_001020402.1	keratinocyte proline-rich protein [Homo sapiens]	0	0	0	0	0	0	0	0.00011563	0	0	0	0	-0.211	0.690049
SLC12A2	NP_001037.1	0 genes:. 2 proteins in this group did not match any genes. NP_001037.1:solute carrier family 12 member 2 isoform 1 [Homo sapiens] ;NP_001243390.1:solute carrier family 12 member 2 isoform 2 [Homo sapiens] ;	0	0	0.00011782	0	0	0	0	0	0	0	0	0	-0.211	0.692558
CAPNS1	NP_001289562.1	0 genes:. 2 proteins in this group did not match any genes. NP_001289562.1:calpain small subunit 1 isoform 2 [Homo sapiens] ;NP_001740.1:calpain small subunit 1 isoform 1 [Homo sapiens] ;	0	0	0	0.00035853	0	0	0	0	0	0	0	0	-0.212	0.687512
PFKM	NP_001160158.1	0 genes:. 2 proteins in this group did not match any genes. NP_001160158.1:ATP-dependent 6-phosphofructokinase, muscle type isoform 1 [Homo sapiens] ;NP_001160160.1:ATP-dependent 6-phosphofructokinase, muscle type isoform 2 [Homo sapiens] ;	0	0	0	0	0	0	0	7.867e-05	0	0	0	0	-0.212	0.687513
SF3A2	NP_009096.2	splicing factor 3A subunit 2 [Homo sapiens]	0	0	0.00030776	0	0	0	0	0	0	0	0	0	-0.212	0.682376
SOD1	NP_000445.1	superoxide dismutase [Cu-Zn] [Homo sapiens]	0	0	0	0.00036318	0	0	0	0	0	0	0	0	-0.212	0.684955
VPS35	NP_060676.2	vacuolar protein sorting-associated protein 35 [Homo sapiens]	0	0	0	0	0	0	0	8.411e-05	0	0	0	0	-0.213	0.687512
DDX42	NP_987095.1	ATP-dependent RNA helicase DDX42 [Homo sapiens]	0	0	0	0	0	0	0	7.137e-05	0	0	0	0	-0.214	0.690047
DNM1L	NP_001265392.1	0 genes:. 6 proteins in this group did not match any genes. NP_001265392.1:dynamin-1-like protein isoform 4 [Homo sapiens] ;NP_001265393.1:dynamin-1-like protein isoform 5 [Homo sapiens] ;NP_001265394.1:dynamin-1-like protein isoform 6 [Homo sapiens] ;NP_005681.2:dynamin-1-like protein isoform 3 [Homo sapiens] ;NP_036192.2:dynamin-1-like protein isoform 1 [Homo sapiens] ;NP_036193.2:dynamin-1-lik…	0	0	0	7.715e-05	0	0	0	0	0	0	0	0	-0.214	0.687512
DYNLL1	NP_003737.1	dynein light chain 1, cytoplasmic [Homo sapiens]	0	0	0	0	0	0	0	0.00075223	0	0	0	0	-0.214	0.687512
HINT2	NP_115982.1	histidine triad nucleotide-binding protein 2, mitochondrial precursor [Homo sapiens]	0	0	0	0.00034313	0	0	0	0	0	0	0	0	-0.214	0.690047
KPNA6	NP_036448.1	importin subunit alpha-7 [Homo sapiens]	0	0	0	0.00010435	0	0	0	0	0	0	0	0	-0.214	0.687513
NELFB	NP_056271.3	negative elongation factor B [Homo sapiens]	0	0	0	0	0	0	0	0.00010661	0	0	0	0	-0.214	0.687513
RPL22	NP_000974.1	60S ribosomal protein L22 [Homo sapiens]	0	0	0	0	0	0	0	0.00052303	0	0	0	0	-0.214	0.690049
RPLP1	NP_000994.1	60S acidic ribosomal protein P1 isoform 1 [Homo sapiens]	0.00052181	0	0.00332433	0.00318902	0	0	0	0.00117453	0.00239095	0.00050871	0	0.00065458	-0.215	0.739826
SIGMAR1	NP_005857.1	sigma non-opioid intracellular receptor 1 isoform 1 [Homo sapiens]	0	0	0.00064037	0	0	0	0	0	0	0	0	0	-0.215	0.690047
ADRM1	NP_783163.1	proteasomal ubiquitin receptor ADRM1 isoform 1 [Homo sapiens]	0	0	0	0.00013742	0	0	0	0	0	0	0	0	-0.216	0.690047
RNH1	NP_976323.1	ribonuclease inhibitor [Homo sapiens]	0	0	0	0	0	0	0	0.00014522	0	0	0	0	-0.216	0.687513
SRSF11	NP_001177916.1	0 genes:. 2 proteins in this group did not match any genes. NP_001177916.1:serine/arginine-rich splicing factor 11 isoform 2 [Homo sapiens] ;NP_004759.1:serine/arginine-rich splicing factor 11 isoform 1 [Homo sapiens] ;	0	0	0	0.0001158	0	0	0	0	0	0	0	0	-0.216	0.690048
CAP1	NP_006358.1	adenylyl cyclase-associated protein 1 [Homo sapiens]	0	0	0	0.00011775	0	0	0	0	0	0	0	0	-0.218	0.687513
EIF3M	NP_001294858.1	0 genes:. 2 proteins in this group did not match any genes. NP_001294858.1:eukaryotic translation initiation factor 3 subunit M isoform 2 [Homo sapiens] ;NP_006351.2:eukaryotic translation initiation factor 3 subunit M isoform 1 [Homo sapiens] ;	0	0	0.00059009	0	0	0	0	0	0	0	0	0	-0.218	0.692558
KARS	NP_001123561.1	0 genes:. 2 proteins in this group did not match any genes. NP_001123561.1:lysine--tRNA ligase isoform 1 [Homo sapiens] ;NP_005539.1:lysine--tRNA ligase isoform 2 [Homo sapiens] ;	0	0	0.00022848	0	0	0	0	0	0	0	0	0	-0.218	0.690049
PLEC	NP_000436.2	0 genes:. 8 proteins in this group did not match any genes. NP_000436.2:plectin isoform 1c [Homo sapiens] ;NP_958780.1:plectin isoform 1f [Homo sapiens] ;NP_958781.1:plectin isoform 1e [Homo sapiens] ;NP_958782.1:plectin isoform 1 [Homo sapiens] ;NP_958783.1:plectin isoform 1d [Homo sapiens] ;NP_958784.1:plectin isoform 1b [Homo sapiens] ;NP_958785.1:plectin isoform 1g [Homo sapiens] ;NP_958786.1…	0	0	0	1.223e-05	0	0	0	0	0	0	0	0	-0.218	0.687512
EMC2	NP_055488.1	ER membrane protein complex subunit 2 [Homo sapiens]	0	0	0.00048081	0	0	0	0	0	0	0	0	0	-0.219	0.687513
SF3A1	NP_005868.1	splicing factor 3A subunit 1 [Homo sapiens]	0	0	0	0	0	0	0	8.442e-05	0	0	0	0	-0.219	0.687513
EIF2S3	NP_001406.1	eukaryotic translation initiation factor 2 subunit 3 [Homo sapiens]	0	0	0	0	0	0	0	0.00014184	0	0	0	0	-0.22	0.692561
HNRNPAB	NP_004490.2	0 genes:. 2 proteins in this group did not match any genes. NP_004490.2:heterogeneous nuclear ribonucleoprotein A/B isoform b [Homo sapiens] ;NP_112556.2:heterogeneous nuclear ribonucleoprotein A/B isoform a [Homo sapiens] ;	0	0	0.00050106	0	0	0	0	0	0	0	0	0	-0.22	0.692558
ZNF428	NP_872304.2	zinc finger protein 428 [Homo sapiens]	0	0	0	0	0	0	0	0.00035611	0	0	0	0	-0.22	0.690047
RPS23	NP_001016.1	40S ribosomal protein S23 [Homo sapiens]	0	0.00712057	0	0	0	0	0	0	0	0	0	0	-0.221	0.692558
AKR7A2	NP_001307908.1	0 genes:. 2 proteins in this group did not match any genes. NP_001307908.1:aflatoxin B1 aldehyde reductase member 2 isoform 2 [Homo sapiens] ;NP_003680.2:aflatoxin B1 aldehyde reductase member 2 isoform 1 [Homo sapiens] ;	0	0	0.00044075	0	0	0	0	0	0	0	0	0	-0.222	0.695047
ETFA	NP_000117.1	electron transfer flavoprotein subunit alpha, mitochondrial isoform a [Homo sapiens]	0	0	0.00042883	0	0	0	0	0	0	0	0	0	-0.222	0.692558
FAM134C	NP_835227.1	protein FAM134C [Homo sapiens]	0	0	0.00030644	0	0	0	0	0	0	0	0	0	-0.222	0.690046
NUP43	NP_942590.1	nucleoporin Nup43 [Homo sapiens]	0	0.00267958	0	0	0	0	0	0	0	0	0	0	-0.222	0.690047
PDCD2L	NP_115722.1	programmed cell death protein 2-like [Homo sapiens]	0	0	0	0	0	0	0	0.00018701	0	0	0	0	-0.222	0.692559
COX15	NP_001307903.1	0 genes:. 4 proteins in this group did not match any genes. NP_001307903.1:cytochrome c oxidase assembly protein COX15 homolog isoform 2 [Homo sapiens] ;NP_001307905.1:cytochrome c oxidase assembly protein COX15 homolog isoform 4 [Homo sapiens] ;NP_004367.2:cytochrome c oxidase assembly protein COX15 homolog isoform 2 [Homo sapiens] ;NP_510870.1:cytochrome c oxidase assembly protein COX15 homolog…	0	0	0	0.00014415	0	0	0	0	0	0	0	0	-0.223	0.695047
RAB3D	NP_004274.1	ras-related protein Rab-3D [Homo sapiens]	0	0	0.00065206	0	0	0	0	0	0	0	0	0	-0.223	0.695048
USP19	NP_001186089.1	0 genes:. 3 proteins in this group did not match any genes. NP_001186089.1:ubiquitin carboxyl-terminal hydrolase 19 isoform 1 [Homo sapiens] ;NP_001186090.1:ubiquitin carboxyl-terminal hydrolase 19 isoform 2 [Homo sapiens] ;NP_001186091.1:ubiquitin carboxyl-terminal hydrolase 19 isoform 3 [Homo sapiens] ;	0	0	0	3.942e-05	0	0	0	0	0	0	0	0	-0.223	0.692559
ZPR1	NP_001304015.1	0 genes:. 2 proteins in this group did not match any genes. NP_001304015.1:zinc finger protein ZPR1 isoform 2 [Homo sapiens] ;NP_003895.1:zinc finger protein ZPR1 isoform 1 [Homo sapiens] ;	0.00014688	0	0	0	0	0	0	0	0	0	0	0	-0.224	0.692559
NUP155	NP_001265241.1	0 genes:. 3 proteins in this group did not match any genes. NP_001265241.1:nuclear pore complex protein Nup155 isoform 3 [Homo sapiens] ;NP_004289.1:nuclear pore complex protein Nup155 isoform 2 [Homo sapiens] ;NP_705618.1:nuclear pore complex protein Nup155 isoform 1 [Homo sapiens] ;	0	0	0	0	0	0	0	5.045e-05	0	0	0	0	-0.225	0.692559
RPL18	NP_000970.1	0 genes:. 2 proteins in this group did not match any genes. NP_000970.1:60S ribosomal protein L18 isoform 1 [Homo sapiens] ;NP_001257419.1:60S ribosomal protein L18 isoform 2 [Homo sapiens] ;	0	0	0.00075958	0	0	0	0	0	0	0	0	0	-0.225	0.695047
RPL30	NP_000980.1	60S ribosomal protein L30 [Homo sapiens]	0	0	0.00124175	0	0	0	0	0	0	0	0	0	-0.225	0.69256
KRT71	NP_258259.1	keratin, type II cytoskeletal 71 [Homo sapiens]	0	0	0	0	0	0	0	0.00012801	0	0	0	0	-0.226	0.69256
ACTN1	NP_001093.1	alpha-actinin-1 isoform b [Homo sapiens]	0	0	0.00016009	0	0	0	0	0	0	0	0	0	-0.227	0.697512
EIF2S2	NP_001303292.1	0 genes:. 3 proteins in this group did not match any genes. NP_001303292.1:eukaryotic translation initiation factor 2 subunit 2 isoform 2 [Homo sapiens] ;NP_001303293.1:eukaryotic translation initiation factor 2 subunit 2 isoform 3 [Homo sapiens] ;NP_003899.2:eukaryotic translation initiation factor 2 subunit 2 isoform 1 [Homo sapiens] ;	0	0	0	0.00016949	0	0	0	0	0	0	0	0	-0.227	0.695048
NAA15	NP_476516.1	N-alpha-acetyltransferase 15, NatA auxiliary subunit [Homo sapiens]	0	0	0	0	0	0	0	7.731e-05	0	0	0	0	-0.227	0.690047
RAB10	NP_057215.3	ras-related protein Rab-10 [Homo sapiens]	0	0	0.00071401	0	0	0	0	0	0	0	0	0	-0.227	0.690048
RPL17	NP_001186273.1	0 genes:. 2 proteins in this group did not match any genes. NP_001186273.1:60S ribosomal protein L17 isoform a [Homo sapiens] ;NP_001186284.1:RPL17-C18orf32 protein isoform 1 [Homo sapiens] ;	0	0.00553392	0	0	0	0	0	0	0	0	0	0	-0.227	0.690048
STAT1	NP_009330.1	signal transducer and activator of transcription 1-alpha/beta isoform alpha [Homo sapiens]	0	0	0	0	0	0	0	8.926e-05	0	0	0	0	-0.227	0.690048
CCDC47	NP_064583.2	coiled-coil domain-containing protein 47 precursor [Homo sapiens]	0	0	0	0	0	0	0	0.00013861	0	0	0	0	-0.228	0.697512
CTTN	NP_005222.2	src substrate cortactin isoform a [Homo sapiens]	0	0	0	0.00035592	0	0.00023931	0.00032292	0.00042603	0.00024779	7.908e-05	0	0.00010176	-0.228	0.731647
SRRM2	NP_057417.3	serine/arginine repetitive matrix protein 2 [Homo sapiens]	0	0	0	2.032e-05	0	0	0	0	0	0	0	0	-0.228	0.697512
FLG2	NP_001014364.1	filaggrin-2 [Homo sapiens]	0	0	5.972e-05	0	0	0	0	0	0	0	0	0	-0.23	0.697516
HSD17B4	NP_001278957.1	peroxisomal multifunctional enzyme type 2 isoform 5 [Homo sapiens]	0	0	0.0002396	0	0	0	0	0	0	0	0	0	-0.23	0.697512
CALML5	NP_059118.2	calmodulin-like protein 5 [Homo sapiens]	0	0	0.00097809	0	0	0	0	0	0	0	0	0	-0.232	0.69256
DHX15	NP_001349.2	pre-mRNA-splicing factor ATP-dependent RNA helicase DHX15 [Homo sapiens]	0	0	0.00017962	0	0	0	0	0	0	0	0	0	-0.232	0.697515
GNPAT	NP_001303279.1	0 genes:. 2 proteins in this group did not match any genes. NP_001303279.1:dihydroxyacetone phosphate acyltransferase isoform 2 [Homo sapiens] ;NP_055051.1:dihydroxyacetone phosphate acyltransferase isoform 1 [Homo sapiens] ;	0	0	0.0002307	0	0	0	0	0	0	0	0	0	-0.232	0.695047
HECTD3	NP_078878.3	E3 ubiquitin-protein ligase HECTD3 [Homo sapiens]	0	0	0	6.496e-05	0	0	0	0	0	0	0	0	-0.232	0.695048
MTHFD1	NP_005947.3	C-1-tetrahydrofolate synthase, cytoplasmic [Homo sapiens]	0	0.00108903	0.00076364	0.00011964	0	0	0	0.0001074	0	0	3.988e-05	7.981e-05	-0.232	0.739824
DOK7	NP_001243825.1	0 genes:. 3 proteins in this group did not match any genes. NP_001243825.1:protein Dok-7 isoform 3 [Homo sapiens] ;NP_001288000.1:protein Dok-7 isoform 4 [Homo sapiens] ;NP_775931.3:protein Dok-7 isoform 1 [Homo sapiens] ;	0	0	0	0	0	0	0.00061033	0	0	0	0	0	-0.233	0.69505
MTX3	NP_001010891.4	metaxin-3 isoform 2 [Homo sapiens]	0	0	0.00057581	0	0	0	0	0	0	0	0	0	-0.233	0.697512
PPOX	NP_001116236.1	protoporphyrinogen oxidase [Homo sapiens]	0	0	0.00029937	0	0	0	0	0	0	0	0	0	-0.233	0.695047
CAPZB	NP_001269091.1	0 genes:. 2 proteins in this group did not match any genes. NP_001269091.1:F-actin-capping protein subunit beta isoform 4 [Homo sapiens] ;NP_004921.1:F-actin-capping protein subunit beta isoform 1 [Homo sapiens] ;	0.00019763	0	0	0	0	0	0	0	0	0	0	0	-0.234	0.692559
NAT14	NP_065111.1	N-acetyltransferase 14 [Homo sapiens]	0	0	0.00069321	0	0	0	0	0	0	0	0	0	-0.234	0.697512
TMEM126A	NP_001231664.1	0 genes:. 2 proteins in this group did not match any genes. NP_001231664.1:transmembrane protein 126A isoform 2 [Homo sapiens] ;NP_115649.1:transmembrane protein 126A isoform 1 [Homo sapiens] ;	0	0	0.00114241	0	0	0	0	0	0	0	0	0	-0.234	0.697515
XPO4	NP_071904.4	exportin-4 [Homo sapiens]	0	0	0	4.859e-05	0	0	0	0	0	0	0	0	-0.234	0.695047
OLA1	NP_037473.3	obg-like ATPase 1 isoform 1 [Homo sapiens]	0	0	0.00036061	0	0	0	0	0	0	0	0	0	-0.236	0.695047
SEC63	NP_009145.1	translocation protein SEC63 homolog [Homo sapiens]	0	0	0	7.359e-05	0	0	0	0	0	0	0	0	-0.236	0.695049
FIS1	NP_057152.2	mitochondrial fission 1 protein [Homo sapiens]	0	0	0.00093948	0	0	0	0	0	0	0	0	0	-0.237	0.699954
GPX1	NP_000572.2	glutathione peroxidase 1 isoform 1 [Homo sapiens]	0	0	0	0	0	0	0	0.00032979	0	0	0	0	-0.237	0.692559
IGF2BP3	NP_006538.2	insulin-like growth factor 2 mRNA-binding protein 3 [Homo sapiens]	0	0	0.00024663	0	0	0	0	0	0	0	0	0	-0.237	0.690047
NAA10	NP_001243049.1	0 genes:. 2 proteins in this group did not match any genes. NP_001243049.1:N-alpha-acetyltransferase 10 isoform 3 [Homo sapiens] ;NP_003482.1:N-alpha-acetyltransferase 10 isoform 1 [Homo sapiens] ;	0	0	0	0	0	0	0.00051705	0	0	0	0	0	-0.237	0.697514
TMIE	NP_671729.2	transmembrane inner ear expressed protein precursor [Homo sapiens]	0	0	0	0.00035853	0	0	0	0	0	0	0	0	-0.237	0.697513
MTHFD2	NP_006627.2	bifunctional methylenetetrahydrofolate dehydrogenase/cyclohydrolase, mitochondrial precursor [Homo sapiens]	0.00016996	0	0	0	0	0	0	0	0	0	0	0	-0.238	0.69256
PPP2R1A	NP_055040.2	serine/threonine-protein phosphatase 2A 65 kDa regulatory subunit A alpha isoform [Homo sapiens]	0	0	0.00060612	0.00042731	0	0	0	0	0	7.384e-05	0	6.335e-05	-0.238	0.72525
DHX38	NP_054722.2	pre-mRNA-splicing factor ATP-dependent RNA helicase PRP16 [Homo sapiens]	0	0	0	0	0	0	0	5.456e-05	0	0	0	0	-0.24	0.695047
GMPS	NP_003866.1	GMP synthase [glutamine-hydrolyzing] [Homo sapiens]	0	0	0	8.071e-05	0	0	0	0	0	0	0	0	-0.24	0.695049
H1FX	NP_006017.1	histone H1x [Homo sapiens]	0	0	0	0.00026258	0	0	0	0	0	0	0	0	-0.24	0.699957
HNRNPC	NP_004491.2	heterogeneous nuclear ribonucleoproteins C1/C2 isoform b [Homo sapiens]	0	0	0.00048738	0	0	0	0	0	0	0	0	0	-0.24	0.69256
RPL9	NP_001020092.1	60S ribosomal protein L9 [Homo sapiens]	0	0	0.00074376	0	0	0	0	0	0	0	0	0	-0.24	0.697512
CHMP4B	NP_789782.1	charged multivesicular body protein 4b [Homo sapiens]	0	0	0	0.00024969	0	0	0	0	0	0	0	0	-0.241	0.695048
RRM2	NP_001025.1	0 genes:. 2 proteins in this group did not match any genes. NP_001025.1:ribonucleoside-diphosphate reductase subunit M2 isoform 2 [Homo sapiens] ;NP_001159403.1:ribonucleoside-diphosphate reductase subunit M2 isoform 1 [Homo sapiens] ;	0	0	0	0	0	0	0	0.0001721	0	0	0	0	-0.241	0.697512
CPSF7	NP_001129512.1	0 genes:. 3 proteins in this group did not match any genes. NP_001129512.1:cleavage and polyadenylation specificity factor subunit 7 isoform 2 [Homo sapiens] ;NP_001136037.1:cleavage and polyadenylation specificity factor subunit 7 isoform 3 [Homo sapiens] ;NP_079087.3:cleavage and polyadenylation specificity factor subunit 7 isoform 1 [Homo sapiens] ;	0	0	0	0	0	0	0	0.00014214	0	0	0	0	-0.243	0.695047
ERGIC1	NP_001026881.1	endoplasmic reticulum-Golgi intermediate compartment protein 1 [Homo sapiens]	0	0	0	0.00019286	0	0	0	0	0	0	0	0	-0.243	0.699957
RFC5	NP_001193730.1	0 genes:. 3 proteins in this group did not match any genes. NP_001193730.1:replication factor C subunit 5 isoform 4 [Homo sapiens] ;NP_031396.1:replication factor C subunit 5 isoform 1 [Homo sapiens] ;NP_853556.2:replication factor C subunit 5 isoform 2 [Homo sapiens] ;	0	0	0	0	0	0	0	0.00019866	0	0	0	0	-0.243	0.690049
TTC37	NP_055454.1	tetratricopeptide repeat protein 37 [Homo sapiens]	0	0	0	0	0	0	0	4.281e-05	0	0	0	0	-0.243	0.695049
ACO1	NP_002188.1	cytoplasmic aconitate hydratase [Homo sapiens]	0	0	0	0	0	0	0	7.531e-05	0	0	0	0	-0.244	0.699954
HNRNPL	NP_001524.2	heterogeneous nuclear ribonucleoprotein L isoform a [Homo sapiens]	0	0	0.00024245	0	0	0	0	0	0	0	0	0	-0.244	0.695049
CUTA	NP_001014433.1	0 genes:. 3 proteins in this group did not match any genes. NP_001014433.1:protein CutA isoform 1 [Homo sapiens] ;NP_001014840.1:protein CutA isoform 3 precursor [Homo sapiens] ;NP_057005.1:protein CutA isoform 2 precursor [Homo sapiens] ;	0	0	0	0.00028248	0	0	0	0	0	0	0	0	-0.245	0.699958
MSH2	NP_000242.1	DNA mismatch repair protein Msh2 isoform 1 [Homo sapiens]	0	0	0.00015289	0	0	0	0	0	0	0	0	0	-0.245	0.697512
RAB5A	NP_001278977.1	0 genes:. 2 proteins in this group did not match any genes. NP_001278977.1:ras-related protein Rab-5A isoform 2 [Homo sapiens] ;NP_004153.2:ras-related protein Rab-5A isoform 1 [Homo sapiens] ;	0	0	0.00071046	0	0	0	0	0	0	0	0	0	-0.245	0.699956
RPL7	NP_000962.2	60S ribosomal protein L7 [Homo sapiens]	0	0	0.00057581	0	0	0	0	0	0	0	0	0	-0.245	0.695047
SMC4	NP_005487.3	structural maintenance of chromosomes protein 4 isoform 1 [Homo sapiens]	0	0	0	4.342e-05	0	0	0	0	0	0	0	0	-0.245	0.692561
HEBP1	NP_057071.2	heme-binding protein 1 [Homo sapiens]	0	0	0.00075556	0	0	0	0	0	0	0	0	0	-0.246	0.69256
NSF	NP_006169.2	vesicle-fusing ATPase [Homo sapiens]	0	0	0	0	0	0	0	8.998e-05	0	0	0	0	-0.246	0.697515
RALA	NP_005393.2	ras-related protein Ral-A precursor [Homo sapiens]	0	0	0.00069321	0	0	0	0	0	0	0	0	0	-0.246	0.699954
VAMP2	NP_055047.2	vesicle-associated membrane protein 2 [Homo sapiens]	0	0	0.00123105	0	0	0	0	0	0	0	0	0	-0.246	0.697514
B4GAT1	NP_006867.1	beta-1,4-glucuronyltransferase 1 [Homo sapiens]	0	0	0.0003441	0	0	0	0	0	0	0	0	0	-0.247	0.702373
NELFA	NP_005654.3	negative elongation factor A [Homo sapiens]	0	0	0	0.00010377	0	0	0	0	0	0	0	0	-0.247	0.697512
OSTC	NP_001254746.1	0 genes:. 3 proteins in this group did not match any genes. NP_001254746.1:oligosaccharyltransferase complex subunit OSTC isoform 2 [Homo sapiens] ;NP_001254747.1:oligosaccharyltransferase complex subunit OSTC isoform 3 [Homo sapiens] ;NP_067050.1:oligosaccharyltransferase complex subunit OSTC isoform 1 [Homo sapiens] ;	0	0	0.0017205	0	0	0	0	0	0	0	0	0	-0.247	0.702373
ACTR3	NP_001264069.1	0 genes:. 2 proteins in this group did not match any genes. NP_001264069.1:actin-related protein 3 isoform 2 [Homo sapiens] ;NP_005712.1:actin-related protein 3 isoform 1 [Homo sapiens] ;	0	0	0.00038911	0	0	0	0	0	0	0	0	0	-0.248	0.697514
RHOG	NP_001656.2	rho-related GTP-binding protein RhoG precursor [Homo sapiens]	0	0	0.00074765	0	0	0	0	0	0	0	0	0	-0.249	0.699956
STMN1	NP_001138926.1	0 genes:. 2 proteins in this group did not match any genes. NP_001138926.1:stathmin isoform b [Homo sapiens] ;NP_981946.1:stathmin isoform a [Homo sapiens] ;	0	0	0	0.00032144	0	0	0	0	0	0	0	0	-0.249	0.697514
UBE2E1	NP_001189405.1	0 genes:. 2 proteins in this group did not match any genes. NP_001189405.1:ubiquitin-conjugating enzyme E2 E1 isoform 3 [Homo sapiens] ;NP_003332.1:ubiquitin-conjugating enzyme E2 E1 isoform 1 [Homo sapiens] ;	0	0	0	0	0	0	0	0.00041843	0	0	0	0	-0.249	0.702373
EMC3	NP_060917.1	ER membrane protein complex subunit 3 [Homo sapiens]	0	0	0.00054713	0	0	0	0	0	0	0	0	0	-0.25	0.699955
HBB	NP_000509.1	0 genes:. 2 proteins in this group did not match any genes. NP_000509.1:hemoglobin subunit beta [Homo sapiens] ;NP_000510.1:hemoglobin subunit delta [Homo sapiens] ;	0	0	0.00097144	0	0	0	0	0	0	0	0	0	-0.25	0.69505
SLC27A4	NP_005085.2	long-chain fatty acid transport protein 4 [Homo sapiens]	0	0	0.00022209	0	0	0	0	0	0	0	0	0	-0.25	0.697514
ZNF24	NP_008896.2	zinc finger protein 24 isoform 1 [Homo sapiens]	0	0	0	0	0	0	0	0.00018192	0	0	0	0	-0.25	0.699956
DDX5	NP_001307526.1	probable ATP-dependent RNA helicase DDX5 isoform b [Homo sapiens]	0	0	0.00023258	0	0	0	0	0	0	0	0	0	-0.251	0.704768
HTT	NP_002102.4	huntingtin [Homo sapiens]	0	0	0	0	0	0	0	3.194e-05	0	0	0	0	-0.251	0.704771
RPS7	NP_001002.1	40S ribosomal protein S7 [Homo sapiens]	0	0.00524867	0	0	0	0	0	0	0	0	0	0	-0.251	0.699955
SURF4	NP_001267717.1	0 genes:. 3 proteins in this group did not match any genes. NP_001267717.1:surfeit locus protein 4 isoform 2 [Homo sapiens] ;NP_001267718.1:surfeit locus protein 4 isoform 3 [Homo sapiens] ;NP_149351.1:surfeit locus protein 4 isoform 1 [Homo sapiens] ;	0	0	0.00056221	0	0	0	0	0	0	0	0	0	-0.251	0.702375
TRIM4	NP_148977.2	0 genes:. 2 proteins in this group did not match any genes. NP_148977.2:E3 ubiquitin-protein ligase TRIM4 isoform alpha [Homo sapiens] ;NP_149082.1:E3 ubiquitin-protein ligase TRIM4 isoform beta [Homo sapiens] ;	0	0	0.0002856	0	0	0	0	0	0	0	0	0	-0.251	0.70714
AGAP3	NP_114152.3	arf-GAP with GTPase, ANK repeat and PH domain-containing protein 3 isoform a [Homo sapiens]	0	0	0	0	0	0	0	7.349e-05	0	0	0	0	-0.252	0.69256
POLA1	NP_058633.2	DNA polymerase alpha catalytic subunit [Homo sapiens]	0	0	0	0	0	0	0	6.869e-05	0	0	0	0	-0.252	0.702375
MLEC	NP_001290556.1	0 genes:. 3 proteins in this group did not match any genes. NP_001290556.1:malectin isoform 2 [Homo sapiens] ;NP_001290557.1:malectin isoform 3 precursor [Homo sapiens] ;NP_055545.1:malectin isoform1 precursor [Homo sapiens] ;	0	0	0.00068326	0	0	0	0	0	0	0	0	0	-0.253	0.702373
PIGK	NP_005473.1	GPI-anchor transamidase precursor [Homo sapiens]	0	0	0.00036152	0	0	0	0	0	0	0	0	0	-0.253	0.702373
MCTS1	NP_001131026.1	0 genes:. 2 proteins in this group did not match any genes. NP_001131026.1:malignant T-cell-amplified sequence 1 isoform 2 [Homo sapiens] ;NP_054779.1:malignant T-cell-amplified sequence 1 isoform 1 [Homo sapiens] ;	0	0	0	0.00030731	0	0	0	0	0	0	0	0	-0.254	0.699957
RFC2	NP_002905.2	0 genes:. 2 proteins in this group did not match any genes. NP_002905.2:replication factor C subunit 2 isoform 2 [Homo sapiens] ;NP_852136.1:replication factor C subunit 2 isoform 1 [Homo sapiens] ;	0	0.00318201	0	0	0	0	0	0	0	0	0	0	-0.254	0.702374
CNOT3	NP_055331.1	CCR4-NOT transcription complex subunit 3 [Homo sapiens]	0	0	0	0	0	0	0	8.891e-05	0	0	0	0	-0.255	0.697512
HIST4H4	NP_778224.1	histone H4 [Homo sapiens]	0	0	0.00138642	0	0	0	0	0	0	0	0	0	-0.255	0.709487
GSR	NP_000628.2	0 genes:. 4 proteins in this group did not match any genes. NP_000628.2:glutathione reductase, mitochondrial isoform 1 precursor [Homo sapiens] ;NP_001182031.1:glutathione reductase, mitochondrial isoform 2 precursor [Homo sapiens] ;NP_001182032.1:glutathione reductase, mitochondrial isoform 3 precursor [Homo sapiens] ;NP_001182033.1:glutathione reductase, mitochondrial isoform 4 precursor [Homo …	0	0	0	0	0	0	0	0.00012825	0	0	0	0	-0.256	0.707139
SRP68	NP_001247431.1	0 genes:. 2 proteins in this group did not match any genes. NP_001247431.1:signal recognition particle subunit SRP68 isoform 2 [Homo sapiens] ;NP_055045.2:signal recognition particle subunit SRP68 isoform 1 [Homo sapiens] ;	0	0	0.00024245	0	0	0	0	0	0	0	0	0	-0.256	0.702376
KHDRBS1	NP_001258807.1	0 genes:. 2 proteins in this group did not match any genes. NP_001258807.1:KH domain-containing, RNA-binding, signal transduction-associated protein 1 isoform 2 [Homo sapiens] ;NP_006550.1:KH domain-containing, RNA-binding, signal transduction-associated protein 1 isoform 1 [Homo sapiens] ;	0	0	0	0.00013844	0	0	0	0	0	0	0	0	-0.257	0.704768
SND1	NP_055205.2	staphylococcal nuclease domain-containing protein 1 [Homo sapiens]	0	0	0.00015692	0	0	0	0	0	0	0	0	0	-0.257	0.699957
CD99	NP_001116370.1	0 genes:. 3 proteins in this group did not match any genes. NP_001116370.1:CD99 antigen isoform b precursor [Homo sapiens] ;NP_001308299.1:CD99 antigen isoform f precursor [Homo sapiens] ;NP_002405.1:CD99 antigen isoform a precursor [Homo sapiens] ;	0	0	0	0.00033095	0	0	0	0	0	0	0	0	-0.258	0.70714
OSBP	NP_002547.1	oxysterol-binding protein 1 [Homo sapiens]	0	0	0.00017695	0	0	0	0	0	0	0	0	0	-0.258	0.699955
PRRC2C	NP_055987.2	protein PRRC2C [Homo sapiens]	0	0	0	0	0	0	0	2.377e-05	0	0	0	0	-0.258	0.702373
CKAP4	NP_006816.2	cytoskeleton-associated protein 4 [Homo sapiens]	9.882e-05	0	0	0	0	0	0	0	0	0	0	0	-0.259	0.704768
STAT5B	NP_036580.2	signal transducer and activator of transcription 5B [Homo sapiens]	0	0	0	0	0	0	0	8.507e-05	0	0	0	0	-0.259	0.704768
ANKFY1	NP_001244928.1	0 genes:. 2 proteins in this group did not match any genes. NP_001244928.1:rabankyrin-5 isoform 3 [Homo sapiens] ;NP_057460.3:rabankyrin-5 isoform 1 [Homo sapiens] ;	0	0	0	0	0	0	0	5.528e-05	0	0	0	0	-0.26	0.702374
RTN3	NP_001252518.1	0 genes:. 5 proteins in this group did not match any genes. NP_001252518.1:reticulon-3 isoform e [Homo sapiens] ;NP_001252519.1:reticulon-3 isoform f [Homo sapiens] ;NP_006045.1:reticulon-3 isoform a [Homo sapiens] ;NP_958831.1:reticulon-3 isoform b [Homo sapiens] ;NP_958832.1:reticulon-3 isoform c [Homo sapiens] ;	0	0	0	5.42e-05	0	0	0	0	0	0	0	0	-0.26	0.704769
ATP5I	NP_009031.1	ATP synthase subunit e, mitochondrial [Homo sapiens]	0	0	0.00310438	0	0	0	0	0	0	0	0	0	-0.261	0.707142
GEMIN5	NP_001239085.1	0 genes:. 2 proteins in this group did not match any genes. NP_001239085.1:gem-associated protein 5 isoform 2 [Homo sapiens] ;NP_056280.2:gem-associated protein 5 isoform 1 [Homo sapiens] ;	0	0	0	0	0	0	0	4.442e-05	0	0	0	0	-0.261	0.702374
PYCRL	NP_075566.2	pyrroline-5-carboxylate reductase 3 [Homo sapiens]	0	0	0	0	0	0	0	0.00023409	0	0	0	0	-0.261	0.69505
ZNF503	NP_116161.2	zinc finger protein 503 [Homo sapiens]	0	0	0	0	0	0	0	0.00010364	0	0	0	0	-0.261	0.704769
KRTCAP2	NP_776251.1	keratinocyte-associated protein 2 [Homo sapiens]	0	0	0.00088149	0	0	0	0	0	0	0	0	0	-0.262	0.704768
TUBB8	NP_817124.1	tubulin beta-8 chain [Homo sapiens]	0	0	0	0	0	0	0.00031112	0	0	0	0	0	-0.262	0.699954
ITPA	NP_001311169.1	0 genes:. 2 proteins in this group did not match any genes. NP_001311169.1:inosine triphosphate pyrophosphatase isoform e [Homo sapiens] ;NP_258412.1:inosine triphosphate pyrophosphatase isoform a [Homo sapiens] ;	0	0	0	0	0	0	0	0.00048513	0	0	0	0	-0.264	0.702373
SDR39U1	NP_064580.2	epimerase family protein SDR39U1 isoform 1 [Homo sapiens]	0	0	0.00048738	0	0	0	0	0	0	0	0	0	-0.265	0.699957
SEC11A	NP_001258848.1	0 genes:. 5 proteins in this group did not match any genes. NP_001258848.1:signal peptidase complex catalytic subunit SEC11A isoform 6 [Homo sapiens] ;NP_001258849.1:signal peptidase complex catalytic subunit SEC11A isoform 4 [Homo sapiens] ;NP_001258850.1:signal peptidase complex catalytic subunit SEC11A isoform 1 [Homo sapiens] ;NP_001258851.1:signal peptidase complex catalytic subunit SEC11A i…	0	0	0.00102735	0	0	0	0	0	0	0	0	0	-0.265	0.707142
UBQLN2	NP_038472.2	ubiquilin-2 [Homo sapiens]	0	0	0	8.963e-05	0	0	0	0	0	0	0	0	-0.265	0.709488
ACO2	NP_001089.1	aconitate hydratase, mitochondrial precursor [Homo sapiens]	0	0	0	0	0	0	0	8.583e-05	0	0	0	0	-0.266	0.70714
PDCD6	NP_001254485.1	0 genes:. 3 proteins in this group did not match any genes. NP_001254485.1:programmed cell death protein 6 isoform 2 [Homo sapiens] ;NP_001254487.1:programmed cell death protein 6 isoform 4 [Homo sapiens] ;NP_037364.1:programmed cell death protein 6 isoform 1 [Homo sapiens] ;	0	0	0.00075556	0	0	0	0	0	0	0	0	0	-0.266	0.707143
RPS11	NP_001006.1	40S ribosomal protein S11 [Homo sapiens]	0	0	0	0	0	0	0.0007494	0	0	0	0	0	-0.266	0.704771
ATP5B	NP_001677.2	ATP synthase subunit beta, mitochondrial precursor [Homo sapiens]	0.00016868	0.0230981	0.00715358	0.00285467	0	0	0.00044765	0.00132884	0.00051525	0.00052073	0.00010574	0.00074058	-0.268	0.829812
RFC4	NP_853551.1	replication factor C subunit 4 [Homo sapiens]	0	0	0	0.00015408	0	0	0	0	0	0	0	0	-0.269	0.709489
ARFGAP1	NP_001268411.1	0 genes:. 5 proteins in this group did not match any genes. NP_001268411.1:ADP-ribosylation factor GTPase-activating protein 1 isoform c [Homo sapiens] ;NP_001268412.1:ADP-ribosylation factor GTPase-activating protein 1 isoform d [Homo sapiens] ;NP_001268413.1:ADP-ribosylation factor GTPase-activating protein 1 isoform e [Homo sapiens] ;NP_060679.1:ADP-ribosylation factor GTPase-activating protei…	0	0	0	0.00013879	0	0	0	0	0	0	0	0	-0.27	0.709487
SRSF2	NP_003007.2	serine/arginine-rich splicing factor 2 [Homo sapiens]	0	0	0	0	0	0	0	0.00030293	0	0	0	0	-0.27	0.711811
PEX11B	NP_001171724.1	0 genes:. 2 proteins in this group did not match any genes. NP_001171724.1:peroxisomal membrane protein 11B isoform 2 [Homo sapiens] ;NP_003837.1:peroxisomal membrane protein 11B isoform 1 [Homo sapiens] ;	0	0	0.00058286	0	0	0	0	0	0	0	0	0	-0.271	0.704769
TIMM9	NP_036592.1	mitochondrial import inner membrane translocase subunit Tim9 isoform a [Homo sapiens]	0	0	0.00160451	0	0	0	0	0	0	0	0	0	-0.271	0.707139
ATIC	NP_004035.2	bifunctional purine biosynthesis protein PURH [Homo sapiens]	0	0	0.00024122	0	0	0	0	0	0	0	0	0	-0.272	0.707142
NCEH1	NP_001139748.1	0 genes:. 3 proteins in this group did not match any genes. NP_001139748.1:neutral cholesterol ester hydrolase 1 isoform a [Homo sapiens] ;NP_001139750.1:neutral cholesterol ester hydrolase 1 isoform c [Homo sapiens] ;NP_065843.3:neutral cholesterol ester hydrolase 1 isoform b [Homo sapiens] ;	0	0	0.00031875	0	0	0	0	0	0	0	0	0	-0.272	0.704768
RAB8A	NP_005361.2	ras-related protein Rab-8A [Homo sapiens]	0	0	0.00068986	0	0	0	0	0	0	0	0	0	-0.272	0.704769
TACO1	NP_057444.2	translational activator of cytochrome c oxidase 1 [Homo sapiens]	0	0	0	0.00018832	0	0	0	0	0	0	0	0	-0.272	0.709487
MANF	NP_006001.4	mesencephalic astrocyte-derived neurotrophic factor precursor [Homo sapiens]	0	0	0	0.00045349	0	0	0	0	0	0	0	0	-0.273	0.704771
ANKRD26	NP_001242982.1	0 genes:. 2 proteins in this group did not match any genes. NP_001242982.1:ankyrin repeat domain-containing protein 26 isoform 2 [Homo sapiens] ;NP_055730.2:ankyrin repeat domain-containing protein 26 isoform 1 [Homo sapiens] ;	0	0	0	0	0	0	0	3.917e-05	0	0	0	0	-0.274	0.709487
PRAF2	NP_009144.1	PRA1 family protein 2 [Homo sapiens]	0	0	0.00080226	0	0	0	0	0	0	0	0	0	-0.274	0.707141
RPS20	NP_001014.1	0 genes:. 2 proteins in this group did not match any genes. NP_001014.1:40S ribosomal protein S20 isoform 2 [Homo sapiens] ;NP_001139699.1:40S ribosomal protein S20 isoform 1 [Homo sapiens] ;	0	0	0	0.00047	0	0	0	0	0	0	0	0	-0.275	0.707142
DSC1	NP_004939.1	0 genes:. 2 proteins in this group did not match any genes. NP_004939.1:desmocollin-1 isoform Dsc1b precursor [Homo sapiens] ;NP_077739.1:desmocollin-1 isoform Dsc1a preproprotein [Homo sapiens] ;	0	0	0	0	0	0	0	7.97e-05	0	0	0	0	-0.276	0.704768
GRN	NP_002078.1	granulins precursor [Homo sapiens]	0	0	0	0	0	0	0	0.0001129	0	0	0	0	-0.276	0.704769
PRPS1	NP_002755.1	ribose-phosphate pyrophosphokinase 1 isoform 1 [Homo sapiens]	0	0	0	0.00017588	0	0	0	0	0	0	0	0	-0.277	0.707141
RPS26	NP_001020.2	40S ribosomal protein S26 [Homo sapiens]	0	0	0.00124175	0	0	0	0	0	0	0	0	0	-0.278	0.711812
ATP6V1A	NP_001681.2	V-type proton ATPase catalytic subunit A [Homo sapiens]	0	0	0.00023145	0	0	0	0	0	0	0	0	0	-0.28	0.709487
WDR82	NP_079498.2	WD repeat-containing protein 82 [Homo sapiens]	0	0	0.00045624	0	0	0	0	0	0	0	0	0	-0.28	0.711813
XRN2	NP_001304889.1	0 genes:. 2 proteins in this group did not match any genes. NP_001304889.1:5'-3' exoribonuclease 2 isoform 1 [Homo sapiens] ;NP_036387.2:5'-3' exoribonuclease 2 isoform 2 [Homo sapiens] ;	0	0	0	5.441e-05	0	0	0	6.512e-05	0	0	0	0	-0.28	0.709488
ELAVL1	NP_001410.2	ELAV-like protein 1 [Homo sapiens]	0	0	0.00043804	0	0	0	0	0	0	0	0	0	-0.281	0.70714
TMEM43	NP_077310.1	transmembrane protein 43 [Homo sapiens]	0	0	0.000357	0	0	0	0	0	0	0	0	0	-0.281	0.709488
CLPP	NP_006003.1	ATP-dependent Clp protease proteolytic subunit, mitochondrial precursor [Homo sapiens]	0	0.00551394	0	0	0	0	0	0	0	0	0	0	-0.282	0.711811
GLG1	NP_001139138.1	0 genes:. 3 proteins in this group did not match any genes. NP_001139138.1:Golgi apparatus protein 1 isoform 2 precursor [Homo sapiens] ;NP_001139139.1:Golgi apparatus protein 1 isoform 3 precursor [Homo sapiens] ;NP_036333.2:Golgi apparatus protein 1 isoform 1 precursor [Homo sapiens] ;	0	0	0	4.692e-05	0	0	0	0	0	0	0	0	-0.282	0.709489
ATP2B1	NP_001001323.1	0 genes:. 4 proteins in this group did not match any genes. NP_001001323.1:plasma membrane calcium-transporting ATPase 1 isoform 1a [Homo sapiens] ;NP_001001396.1:plasma membrane calcium-transporting ATPase 4 isoform 4a [Homo sapiens] ;NP_001673.2:plasma membrane calcium-transporting ATPase 1 isoform 1b [Homo sapiens] ;NP_001675.3:plasma membrane calcium-transporting ATPase 4 isoform 4b [Homo sap…	0	0	0.00012143	0	0	0	0	0	0	0	0	0	-0.283	0.711814
PSMC5	NP_001186092.1	0 genes:. 2 proteins in this group did not match any genes. NP_001186092.1:26S protease regulatory subunit 8 isoform 2 [Homo sapiens] ;NP_002796.4:26S protease regulatory subunit 8 isoform 1 [Homo sapiens] ;	0.00029893	0	0	0.00042159	0	0	0	0	0.00034242	7.286e-05	0	9.375e-05	-0.284	0.733725
SCD	NP_005054.3	acyl-CoA desaturase [Homo sapiens]	0	0	0.00039778	0	0	0	0	0	0	0	0	0	-0.284	0.70714
TCEA1	NP_006747.1	0 genes:. 2 proteins in this group did not match any genes. NP_006747.1:transcription elongation factor A protein 1 isoform 1 [Homo sapiens] ;NP_958845.1:transcription elongation factor A protein 1 isoform 2 [Homo sapiens] ;	0	0	0	0	0	0	0	0.00022242	0	0	0	0	-0.284	0.709487
CYB5R1	NP_057327.2	NADH-cytochrome b5 reductase 1 [Homo sapiens]	0	0	0.0004682	0	0	0	0	0	0	0	0	0	-0.285	0.704769
PEF1	NP_036524.1	peflin [Homo sapiens]	0	0	0.00050282	0.00019694	0	0	0	0	0	0	0	0	-0.285	0.714112
CYCS	NP_061820.1	cytochrome c [Homo sapiens]	0	0	0	0.00079901	0	0	0	0	0	0	0	0	-0.287	0.714111
GOLGB1	NP_001243415.1	0 genes:. 4 proteins in this group did not match any genes. NP_001243415.1:golgin subfamily B member 1 isoform 1 [Homo sapiens] ;NP_001243416.1:golgin subfamily B member 1 isoform 3 [Homo sapiens] ;NP_001243417.1:golgin subfamily B member 1 isoform 4 [Homo sapiens] ;NP_004478.3:golgin subfamily B member 1 isoform 2 [Homo sapiens] ;	0	0	6.553e-05	0	0	0	0	0	0	0	0	0	-0.288	0.718638
AP2M1	NP_001020376.1	0 genes:. 3 proteins in this group did not match any genes. NP_001020376.1:AP-2 complex subunit mu isoform b [Homo sapiens] ;NP_001298127.1:AP-2 complex subunit mu isoform c [Homo sapiens] ;NP_004059.2:AP-2 complex subunit mu isoform a [Homo sapiens] ;	0	0	0	0	0	0	0	0.00023192	0	0	0	0	-0.29	0.718639
S100A11	NP_005611.1	protein S100-A11 [Homo sapiens]	0.00084981	0	0	0	0	0	0	0	0	0	0	0	-0.29	0.714114
CALR	NP_004334.1	calreticulin precursor [Homo sapiens]	0	0	0	0.00020119	0	0	0	0	0	0	0	0	-0.291	0.716387
CKMT1A	NP_001308857.1	0 genes:. 2 proteins in this group did not match any genes. NP_001308857.1:creatine kinase U-type, mitochondrial isoform 2 [Homo sapiens] ;NP_066270.1:creatine kinase U-type, mitochondrial precursor [Homo sapiens] ;	0	0	0	0.00018727	0	0	0	0	0	0	0	0	-0.293	0.711811
CISD2	NP_001008389.1	CDGSH iron-sulfur domain-containing protein 2 [Homo sapiens]	0	0	0.00158668	0	0	0	0	0	0	0	0	0	-0.295	0.718643
PCYOX1	NP_057381.3	prenylcysteine oxidase 1 precursor [Homo sapiens]	0	0	0.00042416	0	0	0	0	0	0	0	0	0	-0.295	0.71864
PHAX	NP_115553.2	phosphorylated adapter RNA export protein [Homo sapiens]	0	0	0	0	0	0	0	0.00016992	0	0	0	0	-0.295	0.711813
ATL2	NP_001129145.1	0 genes:. 3 proteins in this group did not match any genes. NP_001129145.1:atlastin-2 isoform 2 [Homo sapiens] ;NP_001295005.1:atlastin-2 isoform 3 [Homo sapiens] ;NP_071769.2:atlastin-2 isoform 1 [Homo sapiens] ;	0	0	0.00024494	0	0	0	0	0	0	0	0	0	-0.297	0.709487
TMCO1	NP_001243093.1	0 genes:. 3 proteins in this group did not match any genes. NP_001243093.1:transmembrane and coiled-coil domain-containing protein 1 isoform b [Homo sapiens] ;NP_001243094.1:transmembrane and coiled-coil domain-containing protein 1 isoform c [Homo sapiens] ;NP_061899.2:transmembrane and coiled-coil domain-containing protein 1 isoform a [Homo sapiens] ;	0	0	0.00104489	0	0	0	0	0	0	0	0	0	-0.297	0.716387
FAM3C	NP_055703.1	protein FAM3C precursor [Homo sapiens]	0	0	0.00062908	0.00024639	0	0	0	0	0	0	0	0	-0.298	0.72525
PAPPA	NP_002572.2	pappalysin-1 preproprotein [Homo sapiens]	0	0	0	3.438e-05	0	0	0	0	0	0	0	0	-0.299	0.714111
PPIL3	NP_115861.1	0 genes:. 2 proteins in this group did not match any genes. NP_115861.1:peptidyl-prolyl cis-trans isomerase-like 3 isoform PPIL3a [Homo sapiens] ;NP_570981.1:peptidyl-prolyl cis-trans isomerase-like 3 isoform PPIL3b [Homo sapiens] ;	0	0	0.0012982	0	0	0	0	0	0	0	0	0	-0.299	0.723073
SNRPA1	NP_003081.2	U2 small nuclear ribonucleoprotein A' [Homo sapiens]	0	0	0.00056001	0	0	0	0	0	0	0	0	0	-0.301	0.718639
SNRPC	NP_003084.1	U1 small nuclear ribonucleoprotein C [Homo sapiens]	0	0	0	0	0	0	0.00074468	0.00042106	0	0	0	0	-0.301	0.714112
VKORC1L1	NP_775788.2	vitamin K epoxide reductase complex subunit 1-like protein 1 isoform 1 [Homo sapiens]	0	0	0.00081137	0	0	0	0	0	0	0	0	0	-0.301	0.714111
CNOT1	NP_001252541.1	0 genes:. 2 proteins in this group did not match any genes. NP_001252541.1:CCR4-NOT transcription complex subunit 1 isoform c [Homo sapiens] ;NP_057368.3:CCR4-NOT transcription complex subunit 1 isoform a [Homo sapiens] ;	0	0	0	0	0	0	0	2.824e-05	0	0	0	0	-0.303	0.709488
C10orf35	NP_660349.1	uncharacterized protein C10orf35 [Homo sapiens]	0	0	0.00118018	0	0	0	0	0	0	0	0	0	-0.304	0.720867
PARK7	NP_009193.2	protein deglycase DJ-1 [Homo sapiens]	0	0	0	0.00029593	0	0	0	0.00035422	0	0	0	0	-0.304	0.720867
CLPTM1	NP_001285.1	cleft lip and palate transmembrane protein 1 isoform 2 [Homo sapiens]	0	0	0.00021346	8.36e-05	0	0	0	0	0	0	0	0	-0.305	0.716387
RNPEP	NP_001306111.1	0 genes:. 3 proteins in this group did not match any genes. NP_001306111.1:aminopeptidase B isoform b precursor [Homo sapiens] ;NP_001306113.1:aminopeptidase B isoform c [Homo sapiens] ;NP_064601.3:aminopeptidase B isoform a [Homo sapiens] ;	0	0	0	0	0	0	0	0.00012899	0	0	0	0	-0.305	0.718638
42799	NP_060294.1	E3 ubiquitin-protein ligase MARCH5 [Homo sapiens]	0	0	0	0.00030178	0	0	0	0	0	0	0	0	-0.307	0.720869
PRPF6	NP_036601.2	pre-mRNA-processing factor 6 [Homo sapiens]	0	0	0.00022763	0	0	0	0	0	0	0	0	0	-0.307	0.720866
SEC24B	NP_001036199.1	0 genes:. 5 proteins in this group did not match any genes. NP_001036199.1:protein transport protein Sec24B isoform b [Homo sapiens] ;NP_001287742.1:protein transport protein Sec24B isoform c [Homo sapiens] ;NP_001305014.1:protein transport protein Sec24B isoform d [Homo sapiens] ;NP_001305015.1:protein transport protein Sec24B isoform e [Homo sapiens] ;NP_006314.2:protein transport protein Sec24…	0	0	0	0	0	0	0	8.145e-05	0	0	0	0	-0.307	0.716388
RAN	NP_006316.1	GTP-binding nuclear protein Ran isoform 1 [Homo sapiens]	0	0	0	0	0	0	0	0.00046492	0	0	0	0	-0.308	0.716388
CMPK1	NP_057392.1	UMP-CMP kinase isoform a [Homo sapiens]	0.00039136	0	0	0	0	0	0	0	0	0	0	0	-0.311	0.720866
RPL23A	NP_000975.2	60S ribosomal protein L23a [Homo sapiens]	0.00038133	0	0	0.00035853	0	0	0	0	0	0	0	0	-0.313	0.723071
RPS3A	NP_000997.1	40S ribosomal protein S3a isoform 1 [Homo sapiens]	0.00022533	0	0.00054092	0	0	0	0	0	0	0	0	0	-0.313	0.71864
PFKP	NP_001309997.1	ATP-dependent 6-phosphofructokinase, platelet type isoform 4 [Homo sapiens]	0	0	0.00016235	7.63e-05	0	0	0	0	0	0	0	0	-0.316	0.723073
COPS4	NP_001244935.1	0 genes:. 2 proteins in this group did not match any genes. NP_001244935.1:COP9 signalosome complex subunit 4 isoform 2 [Homo sapiens] ;NP_057213.2:COP9 signalosome complex subunit 4 isoform 1 [Homo sapiens] ;	0	0	0	0.00023834	0	0	0	0	0	0	0	0	-0.318	0.720866
S100A9	NP_002956.1	protein S100-A9 [Homo sapiens]	0	0	0.00187897	0	0	0	0	0	0	0	0	0	-0.318	0.723072
GLRX3	NP_006532.2	glutaredoxin-3 isoform 1 [Homo sapiens]	0.00026636	0	0	0	0	0	0	0	0	0	0	0	-0.319	0.720869
RAB18	NP_001243339.1	0 genes:. 3 proteins in this group did not match any genes. NP_001243339.1:ras-related protein Rab-18 isoform 2 [Homo sapiens] ;NP_001243344.1:ras-related protein Rab-18 isoform 4 [Homo sapiens] ;NP_067075.1:ras-related protein Rab-18 isoform 1 [Homo sapiens] ;	0	0	0.0009115	0	0	0	0	0	0	0	0	0	-0.319	0.723071
HSD17B11	NP_057329.3	estradiol 17-beta-dehydrogenase 11 precursor [Homo sapiens]	0	0	0.00071401	0	0	0	0	0	0	0	0	0	-0.321	0.72525
RANGAP1	NP_002874.1	ran GTPase-activating protein 1 [Homo sapiens]	0	0	0.00024327	0	0	0	0	0.00011405	0	0	0	0	-0.321	0.720867
RPL18A	NP_000971.1	60S ribosomal protein L18a [Homo sapiens]	0	0	0.00121706	0	0	0	0	0	0	0	0	0	-0.322	0.720867
TOR1AIP1	NP_001254507.1	0 genes:. 2 proteins in this group did not match any genes. NP_001254507.1:torsin-1A-interacting protein 1 isoform 1 [Homo sapiens] ;NP_056417.2:torsin-1A-interacting protein 1 isoform 2 [Homo sapiens] ;	0	0	0.00036678	0	0	0	0	0	0	0	0	0	-0.322	0.723072
VARS	NP_006286.1	valine--tRNA ligase [Homo sapiens]	0	0	0	0	0	0	0	7.945e-05	0	0	0	0	-0.323	0.725251
CYB5A	NP_001905.1	0 genes:. 2 proteins in this group did not match any genes. NP_001905.1:cytochrome b5 isoform 2 [Homo sapiens] ;NP_683725.1:cytochrome b5 isoform 1 [Homo sapiens] ;	0	0	0.00218574	0	0	0	0	0	0	0	0	0	-0.325	0.723071
PRPF4	NP_001231855.1	0 genes:. 2 proteins in this group did not match any genes. NP_001231855.1:U4/U6 small nuclear ribonucleoprotein Prp4 isoform 2 [Homo sapiens] ;NP_004688.2:U4/U6 small nuclear ribonucleoprotein Prp4 isoform 1 [Homo sapiens] ;	0	0	0	0	0	0	0	0.00019275	0	0	0	0	-0.326	0.716388
ANP32A	NP_006296.1	0 genes:. 2 proteins in this group did not match any genes. NP_006296.1:acidic leucine-rich nuclear phosphoprotein 32 family member A [Homo sapiens] ;NP_006392.1:acidic leucine-rich nuclear phosphoprotein 32 family member B [Homo sapiens] ;	0	0	0	0.00033693	0	0	0	0	0	0	0	0	-0.327	0.727404
COX5B	NP_001853.2	cytochrome c oxidase subunit 5B, mitochondrial precursor [Homo sapiens]	0	0	0.00110699	0	0	0	0	0	0	0	0	0	-0.327	0.723071
DAD1	NP_001335.1	dolichyl-diphosphooligosaccharide--protein glycosyltransferase subunit DAD1 [Homo sapiens]	0	0	0.00126373	0	0	0	0	0	0	0	0	0	-0.328	0.720869
PDXDC1	NP_001272373.1	0 genes:. 6 proteins in this group did not match any genes. NP_001272373.1:pyridoxal-dependent decarboxylase domain-containing protein 1 isoform 2 [Homo sapiens] ;NP_001272374.1:pyridoxal-dependent decarboxylase domain-containing protein 1 isoform 3 [Homo sapiens] ;NP_001272376.1:pyridoxal-dependent decarboxylase domain-containing protein 1 isoform 4 [Homo sapiens] ;NP_001272377.1:pyridoxal-depen…	0	0	0	0	0	0	0	0.00013196	0	0	0	0	-0.328	0.72525
DDX6	NP_004388.2	probable ATP-dependent RNA helicase DDX6 [Homo sapiens]	0	0	0	0	0	0	0	0.00020791	0	0	0	0	-0.329	0.723072
LMAN1	NP_005561.1	protein ERGIC-53 precursor [Homo sapiens]	0	0	0.00042	0	0	0	0	0	0	0	0	0	-0.329	0.725252
NDUFA5	NP_001269348.1	0 genes:. 5 proteins in this group did not match any genes. NP_001269348.1:NADH dehydrogenase [ubiquinone] 1 alpha subcomplex subunit 5 isoform 2 [Homo sapiens] ;NP_001269349.1:NADH dehydrogenase [ubiquinone] 1 alpha subcomplex subunit 5 isoform 3 [Homo sapiens] ;NP_001269350.1:NADH dehydrogenase [ubiquinone] 1 alpha subcomplex subunit 5 isoform 4 [Homo sapiens] ;NP_001278233.1:NADH dehydrogenase…	0	0	0.00141388	0	0	0	0	0	0.00134935	0	0	0	-0.329	0.727409
TERF2IP	NP_061848.2	telomeric repeat-binding factor 2-interacting protein 1 [Homo sapiens]	0	0	0	0.00014018	0	0	0	0	0	0	0	0	-0.329	0.71864
RCC1	NP_001041659.1	0 genes:. 3 proteins in this group did not match any genes. NP_001041659.1:regulator of chromosome condensation isoform a [Homo sapiens] ;NP_001041660.1:regulator of chromosome condensation isoform b [Homo sapiens] ;NP_001260.1:regulator of chromosome condensation isoform c [Homo sapiens] ;	0	0	0.0004739	0	0	0	0	0	0	0	0	0	-0.33	0.729536
TOMM22	NP_064628.1	mitochondrial import receptor subunit TOM22 homolog [Homo sapiens]	0	0	0	0	0	0	0	0.0007072	0	0	0	0	-0.33	0.727405
TROVE2	NP_004591.2	60 kDa SS-A/Ro ribonucleoprotein isoform 2 [Homo sapiens]	0	0	0	0	0	0	0	0.00018666	0	0	0	0	-0.33	0.727406
ZC3HAV1	NP_064504.2	zinc finger CCCH-type antiviral protein 1 isoform 1 [Homo sapiens]	9.892e-05	0	0	0	0	0	0	0	0	0	0	0	-0.33	0.729536
RPL8	NP_150644.1	60S ribosomal protein L8 [Homo sapiens]	0	0	0.00083347	0	0	0	0	0	0	0	0	0	-0.331	0.72087
RPS15	NP_001009.1	0 genes:. 2 proteins in this group did not match any genes. NP_001009.1:40S ribosomal protein S15 isoform 2 [Homo sapiens] ;NP_001295155.1:40S ribosomal protein S15 isoform 1 [Homo sapiens] ;	0	0	0	0	0	0	0	0.00046171	0	0	0	0	-0.331	0.720867
CNBP	NP_001120664.1	0 genes:. 6 proteins in this group did not match any genes. NP_001120664.1:cellular nucleic acid-binding protein isoform 1 [Homo sapiens] ;NP_001120665.1:cellular nucleic acid-binding protein isoform 2 [Homo sapiens] ;NP_001120666.1:cellular nucleic acid-binding protein isoform 4 [Homo sapiens] ;NP_001120667.1:cellular nucleic acid-binding protein isoform 5 [Homo sapiens] ;NP_001120668.1:cellular…	0.00049849	0	0	0	0	0	0	0	0	0	0	0	-0.333	0.727405
NCBP1	NP_002477.1	nuclear cap-binding protein subunit 1 [Homo sapiens]	0	0	0.00018076	0	0	0	0	8.474e-05	0	0	0	0	-0.333	0.727405
IARS	NP_038203.2	isoleucine--tRNA ligase, cytoplasmic [Homo sapiens]	0	0	0.00016973	0	0	0	0	0	0	0	0	0	-0.334	0.72307
VAPA	NP_003565.4	0 genes:. 2 proteins in this group did not match any genes. NP_003565.4:vesicle-associated membrane protein-associated protein A isoform 1 [Homo sapiens] ;NP_919415.2:vesicle-associated membrane protein-associated protein A isoform 2 [Homo sapiens] ;	0	0	0.00072858	0	0	0	0	0	0	0	0	0	-0.334	0.727407
AP2A2	NP_001229766.1	0 genes:. 2 proteins in this group did not match any genes. NP_001229766.1:AP-2 complex subunit alpha-2 isoform 1 [Homo sapiens] ;NP_036437.1:AP-2 complex subunit alpha-2 isoform 2 [Homo sapiens] ;	0	0	0.00015192	0	0	0	0	7.122e-05	0	0	0	0	-0.335	0.725249
LMAN2	NP_006807.1	vesicular integral-membrane protein VIP36 precursor [Homo sapiens]	0	0	0.00060169	0	0	0	0	0	0	0	0	0	-0.335	0.729536
GNG12	NP_061329.3	guanine nucleotide-binding protein G(I)/G(S)/G(O) subunit gamma-12 precursor [Homo sapiens]	0	0	0.00198336	0.00077681	0	0	0	0	0	0	0	0	-0.336	0.72307
ANXA2	NP_001002858.1	0 genes:. 2 proteins in this group did not match any genes. NP_001002858.1:annexin A2 isoform 1 [Homo sapiens] ;NP_004030.1:annexin A2 isoform 2 [Homo sapiens] ;	0	0	0	0.000235	0	0	0	0	0	0	0	0	-0.339	0.733726
PHB2	NP_001138303.1	prohibitin-2 isoform 1 [Homo sapiens]	0.00059686	0	0.00238799	0.00177705	0	0	0	0.00134344	0.0006837	0.00024244	0	0.00043675	-0.34	0.808127
RAB24	NP_570137.2	ras-related protein Rab-24 [Homo sapiens]	0	0	0.00105518	0	0	0	0	0	0	0	0	0	-0.342	0.729541
PDE12	NP_001309105.1	0 genes:. 3 proteins in this group did not match any genes. NP_001309105.1:2',5'-phosphodiesterase 12 isoform 2 [Homo sapiens] ;NP_001309106.1:2',5'-phosphodiesterase 12 isoform 3 precursor [Homo sapiens] ;NP_808881.3:2',5'-phosphodiesterase 12 isoform 1 precursor [Homo sapiens] ;	0	0	0	0.00016196	0	0	0	0	0	0	0	0	-0.343	0.729536
HSDL2	NP_115679.2	hydroxysteroid dehydrogenase-like protein 2 isoform 1 [Homo sapiens]	0	0	0.00034163	0.0001338	0	0	0	0	0	0	0	0	-0.344	0.729539
NUMA1	NP_001273490.1	0 genes:. 2 proteins in this group did not match any genes. NP_001273490.1:nuclear mitotic apparatus protein 1 isoform 2 [Homo sapiens] ;NP_006176.2:nuclear mitotic apparatus protein 1 isoform 1 [Homo sapiens] ;	0	0.00048465	6.797e-05	0	0	0	0	0	0	0	0	0	-0.344	0.731642
RNF130	NP_001267730.1	0 genes:. 3 proteins in this group did not match any genes. NP_001267730.1:E3 ubiquitin-protein ligase RNF130 isoform 2 precursor [Homo sapiens] ;NP_060904.2:E3 ubiquitin-protein ligase RNF130 isoform 1 precursor [Homo sapiens] ;NP_065775.1:RING finger protein 150 precursor [Homo sapiens] ;	0	0	0	0	0	0.00051414	0	0	0	0	0	0	-0.344	0.727405
SEC23B	NP_001166217.1	protein transport protein Sec23B isoform 2 [Homo sapiens]	0	0	0	0	0	0	0	0.00012769	0	0	0	0	-0.344	0.727405
HDGF	NP_004485.1	hepatoma-derived growth factor isoform a [Homo sapiens]	0	0	0	0	0	0	0	0.00041843	0.00056785	0	0	0	-0.345	0.733726
PON2	NP_000296.2	0 genes:. 2 proteins in this group did not match any genes. NP_000296.2:serum paraoxonase/arylesterase 2 isoform 1 [Homo sapiens] ;NP_001018171.1:serum paraoxonase/arylesterase 2 isoform 2 [Homo sapiens] ;	0	0	0.00060509	0	0	0	0	0	0	0	0	0	-0.345	0.727404
YBX3	NP_001138898.1	Y-box-binding protein 3 isoform b [Homo sapiens]	0.00029449	0	0	0	0	0	0	0	0	0	0	0	-0.345	0.729538
ARF1	NP_001649.1	ADP-ribosylation factor 1 [Homo sapiens]	0	0	0.00118344	0	0	0	0	0.00036988	0	0	0	0	-0.348	0.735786
C21orf33	NP_004640.4	ES1 protein homolog, mitochondrial isoform 1 precursor [Homo sapiens]	0.00022197	0	0.00053284	0	0	0	0	0	0	0	0	0	-0.349	0.729537
MTHFD1L	NP_001229696.1	0 genes:. 3 proteins in this group did not match any genes. NP_001229696.1:monofunctional C1-tetrahydrofolate synthase, mitochondrial isoform 1 precursor [Homo sapiens] ;NP_001229697.1:monofunctional C1-tetrahydrofolate synthase, mitochondrial isoform 3 [Homo sapiens] ;NP_056255.2:monofunctional C1-tetrahydrofolate synthase, mitochondrial isoform 2 precursor [Homo sapiens] ;	9.114e-05	0	0	0	0	0	0	0	0	0	0	0	-0.349	0.731642
SEC13	NP_001129498.1	0 genes:. 4 proteins in this group did not match any genes. NP_001129498.1:protein SEC13 homolog isoform 3 [Homo sapiens] ;NP_001129704.1:protein SEC13 homolog isoform 2 [Homo sapiens] ;NP_109598.2:protein SEC13 homolog isoform 4 [Homo sapiens] ;NP_899195.1:protein SEC13 homolog isoform 1 [Homo sapiens] ;	0.00016165	0	0	0	0	0	0	0.00018192	0	0	0	0	-0.349	0.733724
TYMS	NP_001062.1	thymidylate synthase [Homo sapiens]	0	0.00487975	0	0	0	0	0	0	0	0	0	0	-0.351	0.729537
CHID1	NP_001136148.1	0 genes:. 3 proteins in this group did not match any genes. NP_001136148.1:chitinase domain-containing protein 1 isoform b precursor [Homo sapiens] ;NP_001136149.1:chitinase domain-containing protein 1 isoform c precursor [Homo sapiens] ;NP_076436.3:chitinase domain-containing protein 1 isoform a precursor [Homo sapiens] ;	0	0	0	0.00020071	0	0	0	0	0	0	0	0	-0.352	0.735782
CDSN	NP_001255.3	corneodesmosin precursor [Homo sapiens]	0	0	0	0	0	0	0	0.00018983	0	0	0	0	-0.353	0.733728
VDAC1	NP_003365.1	voltage-dependent anion-selective channel protein 1 [Homo sapiens]	0	0	0	0.00029645	0	0	0	0	0	0	0	0	-0.353	0.733725
XPO7	NP_055839.3	exportin-7 [Homo sapiens]	0	0	0.00019706	0	0	0	0	0	0	0	0	0	-0.353	0.735782
PPP2CA	NP_002706.1	serine/threonine-protein phosphatase 2A catalytic subunit alpha isoform [Homo sapiens]	0	0	0	0	0	0	0	0.00032499	0	0	0	0	-0.354	0.737815
SLC16A1	NP_003042.3	monocarboxylate transporter 1 [Homo sapiens]	0.00011897	0	0.0002856	0	0	0	0	0	0	0	0	0	-0.354	0.727407
RAP1A	NP_002875.1	ras-related protein Rap-1A precursor [Homo sapiens]	0	0	0.00129349	0	0	0	0	0	0	0	0	0	-0.355	0.735782
PSMB2	NP_002785.1	proteasome subunit beta type-2 isoform 1 [Homo sapiens]	0	0	0	0.00041739	0	0	0	0.00033308	0	0	0	0	-0.356	0.739824
ETFDH	NP_001268666.1	0 genes:. 3 proteins in this group did not match any genes. NP_001268666.1:electron transfer flavoprotein-ubiquinone oxidoreductase, mitochondrial isoform 2 [Homo sapiens] ;NP_001268667.1:electron transfer flavoprotein-ubiquinone oxidoreductase, mitochondrial isoform 3 [Homo sapiens] ;NP_004444.2:electron transfer flavoprotein-ubiquinone oxidoreductase, mitochondrial isoform 1 precursor [Homo sap…	0	0	0.00037579	0	0	0	0	0	0	0	0	0	-0.357	0.735783
CCDC97	NP_443080.1	coiled-coil domain-containing protein 97 [Homo sapiens]	0	0	0.0006245	0	0	0	0	0	0	0	0	0	-0.36	0.735783
SCAMP2	NP_001307707.1	0 genes:. 2 proteins in this group did not match any genes. NP_001307707.1:secretory carrier-associated membrane protein 2 isoform 1 [Homo sapiens] ;NP_005688.2:secretory carrier-associated membrane protein 2 isoform 2 [Homo sapiens] ;	0	0	0.00057581	0	0	0	0	0	0	0	0	0	-0.36	0.72954
TAF10	NP_006275.1	transcription initiation factor TFIID subunit 10 [Homo sapiens]	0	0	0	0.00038484	0	0	0	0	0	0	0	0	-0.36	0.733724
PABPC1	NP_002559.2	polyadenylate-binding protein 1 [Homo sapiens]	0	0	0.00022453	8.794e-05	0	0	0	0	0	0	0	0	-0.362	0.735782
LMAN2L	NP_001135764.1	0 genes:. 4 proteins in this group did not match any genes. NP_001135764.1:VIP36-like protein isoform 1 precursor [Homo sapiens] ;NP_001309279.1:VIP36-like protein isoform 5 [Homo sapiens] ;NP_001309281.1:VIP36-like protein isoform 4 [Homo sapiens] ;NP_110432.1:VIP36-like protein isoform 2 precursor [Homo sapiens] ;	0	0	0.00059666	0	0	0	0	0	0	0	0	0	-0.364	0.731647
MFAP1	NP_005917.2	microfibrillar-associated protein 1 [Homo sapiens]	0	0	0	0.0001274	0	0	0	0.0001525	0	0	0	0	-0.365	0.739824
NRAS	NP_002515.1	GTPase NRas [Homo sapiens]	0	0	0.00151113	0	0	0	0	0	0	0	0	0	-0.366	0.737819
CTNND1	NP_001078927.1	0 genes:. 10 proteins in this group did not match any genes. NP_001078927.1:catenin delta-1 isoform 1ABC [Homo sapiens] ;NP_001078928.1:catenin delta-1 isoform 1AB [Homo sapiens] ;NP_001078931.1:catenin delta-1 isoform 1A [Homo sapiens] ;NP_001193812.1:catenin delta-1 isoform 2ABC [Homo sapiens] ;NP_001193813.1:catenin delta-1 isoform 2AC [Homo sapiens] ;NP_001193814.1:catenin delta-1 isoform 1AC…	0	0	0	8.667e-05	0	0	0	0	0	0	0	0	-0.367	0.735782
FLNB	NP_001157789.1	filamin-B isoform 1 [Homo sapiens]	0	0	0	3.186e-05	0	0	0	0	0	0	0	0	-0.367	0.733729
NOP56	NP_006383.2	nucleolar protein 56 [Homo sapiens]	0	0	0.00024041	0	0	0	0	0.00016906	0	0	0	0	-0.367	0.733727
SCN1A	NP_001159436.1	0 genes:. 3 proteins in this group did not match any genes. NP_001159436.1:sodium channel protein type 1 subunit alpha isoform 3 [Homo sapiens] ;NP_001189364.1:sodium channel protein type 1 subunit alpha isoform 1 [Homo sapiens] ;NP_008851.3:sodium channel protein type 1 subunit alpha isoform 2 [Homo sapiens] ;	4.504e-05	0	0	0	0	0	0	0	0	0	0	0	-0.368	0.739828
SPTBN2	NP_008877.1	spectrin beta chain, non-erythrocytic 2 [Homo sapiens]	0	0	0	3.51e-05	0	0	0	0	0	0	0	0	-0.369	0.73782
PSME3	NP_001253974.1	0 genes:. 3 proteins in this group did not match any genes. NP_001253974.1:proteasome activator complex subunit 3 isoform 3 [Homo sapiens] ;NP_005780.2:proteasome activator complex subunit 3 isoform 1 [Homo sapiens] ;NP_789839.1:proteasome activator complex subunit 3 isoform 2 [Homo sapiens] ;	0	0	0.00107775	0.00084423	0	0	0	0.00025264	0	0.00010942	0	0.0001408	-0.37	0.771806
ILF3	NP_001131145.1	0 genes:. 5 proteins in this group did not match any genes. NP_001131145.1:interleukin enhancer-binding factor 3 isoform e [Homo sapiens] ;NP_004507.2:interleukin enhancer-binding factor 3 isoform b [Homo sapiens] ;NP_036350.2:interleukin enhancer-binding factor 3 isoform a [Homo sapiens] ;NP_060090.2:interleukin enhancer-binding factor 3 isoform d [Homo sapiens] ;NP_703194.1:interleukin enhancer…	0	0	0.0003034	0	0	0	0	0	0	0	0	0	-0.371	0.731642
COPG1	NP_057212.1	coatomer subunit gamma-1 [Homo sapiens]	0	0	0.00040847	0	0	0	0	0.0003064	0	3.318e-05	0	4.269e-05	-0.372	0.763712
PRMT1	NP_001527.3	0 genes:. 2 proteins in this group did not match any genes. NP_001527.3:protein arginine N-methyltransferase 1 isoform 1 [Homo sapiens] ;NP_938074.2:protein arginine N-methyltransferase 1 isoform 3 [Homo sapiens] ;	0	0	0	0	0	0	0	0.00036091	0	0	0	0	-0.378	0.747617
HM13	NP_110416.1	0 genes:. 3 proteins in this group did not match any genes. NP_110416.1:minor histocompatibility antigen H13 isoform 1 [Homo sapiens] ;NP_848695.1:minor histocompatibility antigen H13 isoform 2 [Homo sapiens] ;NP_848696.1:minor histocompatibility antigen H13 isoform 3 [Homo sapiens] ;	0	0	0.00056818	0	0	0	0	0	0	0	0	0	-0.379	0.747615
PLIN3	NP_001157661.1	0 genes:. 3 proteins in this group did not match any genes. NP_001157661.1:perilipin-3 isoform 2 [Homo sapiens] ;NP_001157666.1:perilipin-3 isoform 3 [Homo sapiens] ;NP_005808.3:perilipin-3 isoform 1 [Homo sapiens] ;	0	0	0	0	0	0	0	0.00030923	0	0	0	0	-0.38	0.737819
API5	NP_001136402.1	0 genes:. 2 proteins in this group did not match any genes. NP_001136402.1:apoptosis inhibitor 5 isoform a [Homo sapiens] ;NP_006586.1:apoptosis inhibitor 5 isoform b [Homo sapiens] ;	0	0	0	0.00021347	0	0	0	0	0	0	0	0	-0.383	0.747616
GNAI1	NP_001243343.1	guanine nucleotide-binding protein G(i) subunit alpha-1 isoform 2 [Homo sapiens]	0	0	0	0.00033336	0	0	0	0	0	0	0	0	-0.384	0.743774
CHCHD3	NP_001304106.1	0 genes:. 3 proteins in this group did not match any genes. NP_001304106.1:MICOS complex subunit MIC19 isoform 1 [Homo sapiens] ;NP_001304107.1:MICOS complex subunit MIC19 isoform 3 [Homo sapiens] ;NP_060282.1:MICOS complex subunit MIC19 isoform 2 [Homo sapiens] ;	0	0	0.00061552	0.00024108	0	0	0	0	0	0	0	0	-0.385	0.733729
COX7A2	NP_001856.2	cytochrome c oxidase subunit 7A2, mitochondrial precursor [Homo sapiens]	0	0	0.00124175	0.00072953	0	0	0	0	0	0	0	0	-0.385	0.745708
MBLAC2	NP_981951.1	metallo-beta-lactamase domain-containing protein 2 [Homo sapiens]	0	0	0.00076775	0	0	0	0	0	0	0	0	0	-0.385	0.73782
ERP29	NP_006808.1	endoplasmic reticulum resident protein 29 isoform 1 precursor [Homo sapiens]	0	0	0.00054713	0.00032144	0	0	0	0	0	0	0	0	-0.386	0.739825
FKBP4	NP_002005.1	peptidyl-prolyl cis-trans isomerase FKBP4 [Homo sapiens]	0	0	0.00046667	0	0	0	0	0	0	0	0	0	-0.387	0.741811
FHL1	NP_001153171.1	0 genes:. 4 proteins in this group did not match any genes. NP_001153171.1:four and a half LIM domains protein 1 isoform 5 [Homo sapiens] ;NP_001153173.1:four and a half LIM domains protein 1 isoform 3 precursor [Homo sapiens] ;NP_001153174.1:four and a half LIM domains protein 1 isoform 1 [Homo sapiens] ;NP_001440.2:four and a half LIM domains protein 1 isoform 2 [Homo sapiens] ;	0.00040194	0	0	0	0	0	0	0	0	0	0	0	-0.389	0.745703
HNRNPH3	NP_001309372.1	heterogeneous nuclear ribonucleoprotein H3 isoform c [Homo sapiens]	0	0	0	0.00024675	0	0	0	0	0	0	0	0	-0.389	0.741809
CUL4B	NP_001073341.1	0 genes:. 2 proteins in this group did not match any genes. NP_001073341.1:cullin-4B isoform 2 [Homo sapiens] ;NP_003579.3:cullin-4B isoform 1 [Homo sapiens] ;	0	0	0	0	0	0	0	0.00014961	0	0	0	0	-0.39	0.745708
PRMT5	NP_006100.2	protein arginine N-methyltransferase 5 isoform a [Homo sapiens]	0	0	0.00044836	0	0	0	0	0	0	0	0	0	-0.392	0.745706
TK1	NP_003249.3	thymidine kinase, cytosolic [Homo sapiens]	0	0	0	0	0	0	0	0.00057221	0	0	0	0	-0.392	0.737821
AGTRAP	NP_001035284.1	0 genes:. 2 proteins in this group did not match any genes. NP_001035284.1:type-1 angiotensin II receptor-associated protein isoform b [Homo sapiens] ;NP_065083.3:type-1 angiotensin II receptor-associated protein isoform a [Homo sapiens] ;	0	0	0.00093948	0.00055195	0	0	0	0	0	0	0	0	-0.396	0.749503
MAPRE1	NP_036457.1	microtubule-associated protein RP/EB family member 1 [Homo sapiens]	0	0	0.00053284	0.00031304	0	0	0	0	0	0	0	0	-0.397	0.743773
TGM3	NP_003236.3	protein-glutamine gamma-glutamyltransferase E [Homo sapiens]	0	0	0.00030909	0	0	0	0	9.661e-05	0	0	0	0	-0.397	0.751369
COX6B1	NP_001854.1	cytochrome c oxidase subunit 6B1 [Homo sapiens]	0	0	0.00332097	0	0	0	0	0	0	0	0	0	-0.4	0.747614
PDK1	NP_001265478.1	0 genes:. 2 proteins in this group did not match any genes. NP_001265478.1:[Pyruvate dehydrogenase (acetyl-transferring)] kinase isozyme 1, mitochondrial isoform 1 precursor [Homo sapiens] ;NP_002601.1:[Pyruvate dehydrogenase (acetyl-transferring)] kinase isozyme 1, mitochondrial isoform 2 precursor [Homo sapiens] ;	0	0	0	0.00024531	0	0	0	0	0	0	0	0	-0.4	0.753201
PSMD12	NP_002807.1	26S proteasome non-ATPase regulatory subunit 12 isoform 1 [Homo sapiens]	0	0	0.00046974	0	0	0	0	0	0	0	0	0	-0.4	0.743768
LDHA	NP_001158886.1	L-lactate dehydrogenase A chain isoform 3 [Homo sapiens]	0.00036252	0	0.00169141	0.0002324	0	0	0	0.00100892	0.00075504	0.00016064	0	0.00015503	-0.402	0.806327
AGPAT1	NP_116130.2	1-acyl-sn-glycerol-3-phosphate acyltransferase alpha [Homo sapiens]	0	0	0.0010092	0	0	0	0	0	0	0	0	0	-0.403	0.747615
VAMP7	NP_001138621.1	0 genes:. 3 proteins in this group did not match any genes. NP_001138621.1:vesicle-associated membrane protein 7 isoform 2 [Homo sapiens] ;NP_001172112.1:vesicle-associated membrane protein 7 isoform 3 [Homo sapiens] ;NP_005629.1:vesicle-associated membrane protein 7 isoform 1 [Homo sapiens] ;	0	0	0.00159555	0	0	0	0	0	0	0	0	0	-0.403	0.749501
GOT1	NP_002070.1	aspartate aminotransferase, cytoplasmic [Homo sapiens]	0	0	0	0	0	0	0	0.00032421	0	0	0	0	-0.407	0.745707
NDUFAF2	NP_777549.1	mimitin, mitochondrial [Homo sapiens]	0	0	0.00168996	0	0	0	0	0	0	0	0	0	-0.407	0.747619
NSUN2	NP_001180384.1	0 genes:. 2 proteins in this group did not match any genes. NP_001180384.1:tRNA (cytosine(34)-C(5))-methyltransferase isoform 2 [Homo sapiens] ;NP_060225.4:tRNA (cytosine(34)-C(5))-methyltransferase isoform 1 [Homo sapiens] ;	0	0	0.00019508	7.641e-05	0	0	0	9.146e-05	0	0	0	0	-0.407	0.74377
RHOT2	NP_620124.1	mitochondrial Rho GTPase 2 [Homo sapiens]	0	0	0.00046214	0	0	0	0	0	0	0	0	0	-0.407	0.745709
RPS16	NP_001011.1	0 genes:. 2 proteins in this group did not match any genes. NP_001011.1:40S ribosomal protein S16 isoform 1 [Homo sapiens] ;NP_001308040.1:40S ribosomal protein S16 isoform 2 [Homo sapiens] ;	0.00040744	0	0.00097809	0	0	0	0	0.00045855	0	0	0	0	-0.409	0.743769
GDI1	NP_001484.1	rab GDP dissociation inhibitor alpha [Homo sapiens]	0	0	0.00063893	0	0	0	0	0	0	0	0	0	-0.41	0.747615
TIMM23	NP_006318.1	mitochondrial import inner membrane translocase subunit Tim23 [Homo sapiens]	0	0	0.00102489	0	0	0	0	0.00032033	0	0	0	0	-0.412	0.751364
UBAP2L	NP_001274744.1	ubiquitin-associated protein 2-like isoform c [Homo sapiens]	6.095e-05	0	0	5.731e-05	0	0	0	6.859e-05	0	0	0	0	-0.412	0.745704
CLINT1	NP_001182484.1	0 genes:. 2 proteins in this group did not match any genes. NP_001182484.1:clathrin interactor 1 isoform 1 [Homo sapiens] ;NP_055481.1:clathrin interactor 1 isoform 2 [Homo sapiens] ;	0	0	0	0	0	0	0	0.00020824	0	0	0	0	-0.413	0.745707
TTC4	NP_004614.3	tetratricopeptide repeat protein 4 isoform 1 [Homo sapiens]	0	0	0	0	0	0	0	0.00034599	0	0	0	0	-0.413	0.756805
TFRC	NP_003225.2	transferrin receptor protein 1 isoform 1 [Homo sapiens]	0	0	0.00028185	0	0	0	0	8.809e-05	0	0	0	0	-0.414	0.7532
SNAP23	NP_003816.2	0 genes:. 2 proteins in this group did not match any genes. NP_003816.2:synaptosomal-associated protein 23 isoform SNAP23A [Homo sapiens] ;NP_570710.1:synaptosomal-associated protein 23 isoform SNAP23B [Homo sapiens] ;	0	0	0	0.00053015	0	0	0	0	0	0	0	0	-0.415	0.749506
RPS5	NP_001000.2	40S ribosomal protein S5 [Homo sapiens]	0.0005832	0	0	0	0	0	0	0	0	0	0	0	-0.417	0.755018
GNAI2	NP_001159897.1	guanine nucleotide-binding protein G(i) subunit alpha-2 isoform 2 [Homo sapiens]	0	0	0.00026944	0.00031659	0	0	0	0	0	0	0	0	-0.418	0.755015
ABCF1	NP_001020262.1	0 genes:. 2 proteins in this group did not match any genes. NP_001020262.1:ATP-binding cassette sub-family F member 1 isoform a [Homo sapiens] ;NP_001081.1:ATP-binding cassette sub-family F member 1 isoform b [Homo sapiens] ;	0	0	0	0	0	0	0	0.00015846	0	0	0	0	-0.419	0.758567
GALNT2	NP_001278795.1	0 genes:. 2 proteins in this group did not match any genes. NP_001278795.1:polypeptide N-acetylgalactosaminyltransferase 2 isoform 2 [Homo sapiens] ;NP_004472.1:polypeptide N-acetylgalactosaminyltransferase 2 precursor [Homo sapiens] ;	0	0	0.00053584	0	0	0	0	0	0	0	0	0	-0.419	0.751366
LAMP1	NP_005552.3	lysosome-associated membrane glycoprotein 1 precursor [Homo sapiens]	0	0	0.00085612	0	0	0	0	0	0	0	0	0	-0.419	0.760306
RPL29	NP_000983.1	60S ribosomal protein L29 [Homo sapiens]	0	0	0.00089812	0.00035176	0	0	0	0.00042106	0	0	0	0	-0.419	0.751363
BSG	NP_001719.2	0 genes:. 4 proteins in this group did not match any genes. NP_001719.2:basigin isoform 1 precursor [Homo sapiens] ;NP_940991.1:basigin isoform 2 [Homo sapiens] ;NP_940992.1:basigin isoform 3 [Homo sapiens] ;NP_940993.1:basigin isoform 4 [Homo sapiens] ;	0	0	0.00074183	0	0	0	0	0	0	0	0	0	-0.42	0.749506
RPS12	NP_001007.2	40S ribosomal protein S12 [Homo sapiens]	0	0	0	0	0	0	0	0.00101437	0	0	0	0	-0.421	0.747618
TMEM205	NP_940938.1	transmembrane protein 205 [Homo sapiens]	0	0	0.00113335	0.00029593	0	0	0	0	0	0	0	0	-0.421	0.749501
IGF2BP1	NP_006537.3	insulin-like growth factor 2 mRNA-binding protein 1 isoform 1 [Homo sapiens]	0	0	0.00049498	0	0	0	0	0	0	0	0	0	-0.422	0.75502
CISD1	NP_060934.1	CDGSH iron-sulfur domain-containing protein 1 [Homo sapiens]	0	0	0.00264447	0	0	0	0	0	0	0	0	0	-0.425	0.751364
SNRPD1	NP_008869.1	small nuclear ribonucleoprotein Sm D1 isoform 1 [Homo sapiens]	0.00174961	0	0.00420005	0.00282002	0	0	0.00397998	0.00450073	0.00458098	0.00121834	0	0.00047031	-0.425	0.825582
PLOD1	NP_000293.2	0 genes:. 2 proteins in this group did not match any genes. NP_000293.2:procollagen-lysine,2-oxoglutarate 5-dioxygenase 1 isoform 2 precursor [Homo sapiens] ;NP_001303249.1:procollagen-lysine,2-oxoglutarate 5-dioxygenase 1 isoform 1 precursor [Homo sapiens] ;	0	0	0.00039285	0	0	0	0	0	0	0	0	0	-0.426	0.743768
DDX21	NP_001243839.1	0 genes:. 2 proteins in this group did not match any genes. NP_001243839.1:nucleolar RNA helicase 2 isoform 2 [Homo sapiens] ;NP_004719.2:nucleolar RNA helicase 2 isoform 1 [Homo sapiens] ;	0	0	0.00019972	7.822e-05	0	0	0	9.363e-05	0	0	0	0	-0.428	0.755013
ARCN1	NP_001646.2	coatomer subunit delta isoform 1 [Homo sapiens]	0	0	0	0.00021891	0	0	0	0	0	0	0	0	-0.43	0.751363
DEGS1	NP_001308471.1	0 genes:. 2 proteins in this group did not match any genes. NP_001308471.1:sphingolipid delta(4)-desaturase DES1 isoform 3 [Homo sapiens] ;NP_003667.1:sphingolipid delta(4)-desaturase DES1 isoform 1 [Homo sapiens] ;	0	0	0.00124392	0	0	0	0	0	0	0	0	0	-0.434	0.753201
EIF3B	NP_003742.2	eukaryotic translation initiation factor 3 subunit B [Homo sapiens]	0	0	0	0	0	0	0	0.00016449	0	0	0	0	-0.434	0.755014
RPS6	NP_001001.2	40S ribosomal protein S6 [Homo sapiens]	0	0	0.001147	0	0	0	0	0	0	0	0	0	-0.435	0.758572
RPS24	NP_001017.1	0 genes:. 5 proteins in this group did not match any genes. NP_001017.1:40S ribosomal protein S24 isoform c [Homo sapiens] ;NP_001135755.1:40S ribosomal protein S24 isoform e [Homo sapiens] ;NP_001135756.1:40S ribosomal protein S24 isoform b [Homo sapiens] ;NP_001135757.1:40S ribosomal protein S24 isoform d [Homo sapiens] ;NP_148982.1:40S ribosomal protein S24 isoform a [Homo sapiens] ;	0	0	0.00214739	0	0	0	0	0	0	0	0	0	-0.436	0.7532
BOLA2B	NP_001034271.1	bolA-like protein 2 isoform 1 [Homo sapiens]	0.00078272	0	0	0	0	0	0	0	0	0	0	0	-0.437	0.760305
EIF3F	NP_003745.1	eukaryotic translation initiation factor 3 subunit F [Homo sapiens]	0	0	0	0.00031334	0	0	0	0	0	0	0	0	-0.44	0.753201
COMT	NP_001128634.1	0 genes:. 2 proteins in this group did not match any genes. NP_001128634.1:catechol O-methyltransferase isoform MB-COMT [Homo sapiens] ;NP_009294.1:catechol O-methyltransferase isoform S-COMT [Homo sapiens] ;	0	0	0.00131736	0	0	0	0	0	0	0	0	0	-0.442	0.755015
42980	NP_001269901.1	0 genes:. 4 proteins in this group did not match any genes. NP_001269901.1:septin-2 isoform b [Homo sapiens] ;NP_001269902.1:septin-2 isoform c [Homo sapiens] ;NP_001307958.1:septin-2 isoform d [Homo sapiens] ;NP_006146.1:septin-2 isoform a [Homo sapiens] ;	0.00015022	0.00514264	0	0	0	0	0	0	0	0	0	0	-0.444	0.768642
BTF3L4	NP_001129969.1	0 genes:. 2 proteins in this group did not match any genes. NP_001129969.1:transcription factor BTF3 homolog 4 isoform 2 [Homo sapiens] ;NP_689478.1:transcription factor BTF3 homolog 4 isoform 1 [Homo sapiens] ;	0	0	0	0	0	0	0	0.00133897	0	0	0	0	-0.444	0.760307
PRKCSH	NP_001276031.1	0 genes:. 3 proteins in this group did not match any genes. NP_001276031.1:glucosidase 2 subunit beta isoform 2 precursor [Homo sapiens] ;NP_001276033.1:glucosidase 2 subunit beta isoform 3 precursor [Homo sapiens] ;NP_002734.2:glucosidase 2 subunit beta isoform 1 precursor [Homo sapiens] ;	0	0	0	0.00026634	0	0	0	0	0	0	0	0	-0.444	0.76538
RAB5B	NP_002859.1	ras-related protein Rab-5B isoform 1 [Homo sapiens]	0	0	0.00132839	0	0	0	0	0	0	0	0	0	-0.447	0.755014
RPL13	NP_150254.1	60S ribosomal protein L13 isoform 1 [Homo sapiens]	0.00028193	0	0	0.00039761	0	0	0	0	0	0	0	0	-0.447	0.756806
DHRS7B	NP_056325.2	dehydrogenase/reductase SDR family member 7B [Homo sapiens]	0	0	0.00087878	0	0	0	0	0	0	0	0	0	-0.448	0.760307
FAM162A	NP_055182.3	protein FAM162A [Homo sapiens]	0	0	0.00185457	0	0	0	0	0	0	0	0	0	-0.449	0.756808
GDPD1	NP_872375.2	glycerophosphodiester phosphodiesterase domain-containing protein 1 isoform 1 [Homo sapiens]	0	0	0.00090956	0	0	0	0	0	0	0	0	0	-0.449	0.75857
AAAS	NP_001166937.1	0 genes:. 2 proteins in this group did not match any genes. NP_001166937.1:aladin isoform 2 [Homo sapiens] ;NP_056480.1:aladin isoform 1 [Homo sapiens] ;	0	0	0.00041755	0	0	0	0	0.0001305	0	0	0	0	-0.45	0.758567
HSPA4L	NP_001304310.1	heat shock 70 kDa protein 4L isoform 2 [Homo sapiens]	0.00386204	0.0024215	0.00057449	0.00538245	0.00080094	0.00235107	0.00045237	0.00105901	0.00017027	0.00091748	0.00010716	0.00036055	-0.45	0.775946
HSPA8	NP_006588.1	heat shock cognate 71 kDa protein isoform 1 [Homo sapiens]	0.0771606	0.0993874	0.0282719	0.104832	0.163765	0.158683	0.0610074	0.0616995	0.0307425	0.0192267	0.0150112	0.0134773	-0.45	0.755318
PPT1	NP_000301.1	palmitoyl-protein thioesterase 1 isoform 1 precursor [Homo sapiens]	0	0	0	0.00036556	0	0	0	0	0	0	0	0	-0.45	0.753201
[truncated: 301 more rows]

## Sheet: NuRD
			Control dNSAF values									Experimental dNSAF values						QSPEC values
[truncated: 36 more rows]

[truncated: 1 more sheets: Prefoldin]
