# Supplementary material for: Differential HDAC1/2 network analysis reveals a role for prefoldin/CCT in HDAC1/2 complex assembly
Source: Sci Rep. 2018 Sep 12;8:13712. doi: 10.1038/s41598-018-32009-w (PMC6135828; doi:10.1038/s41598-018-32009-w)
Supplement: Supplementary file 7 — Supplementary Table 6 [file 41598_2018_32009_MOESM7_ESM.xlsx]

## Sheet: Sheet1
MS Run Name	Run Type	Spectral FDR (%)	Protein FDR (%)	Dataset Location	Dataset Identifier / Password	Publication first reporting data	Pre publication link	References
Control pcDNA Halo #2	Control: transient transfection 293T cells	0.4999	2.1368	http://www.peptideatlas.org/	PASS00598 / GZ5438hrm	Banks et al. 2014
Control pcDNA Halo #3	Control: transient transfection 293T cells	0	0	http://www.peptideatlas.org/	PASS00598 / GZ5438hrm	Banks et al. 2014		1. Banks, C. A. S. et al. Controlling for gene expression changes in transcription factor protein networks. Mol. Cell. Proteomics 13, 1510–22 (2014).
Control pcDNA Halo #4	Control: transient transfection 293T cells	0	0	http://www.peptideatlas.org/	PASS00598 / GZ5438hrm	Banks et al. 2014
Control pcDNA Halo #5	Control: transient transfection 293T cells	0.3653	1.8657	http://www.peptideatlas.org/	PASS00598 / GZ5438hrm	Banks et al. 2014
Control pcDNA Halo #6	Control: transient transfection 293T cells	0.151	4.5455	http://www.peptideatlas.org/	PASS00598 / GZ5438hrm	Banks et al. 2014
Control pcDNA Halo #7	Control: transient transfection 293T cells	0.1902	3.3708	http://www.peptideatlas.org/	PASS00598 / GZ5438hrm	Banks et al. 2014
Control pcDNA Halo #8	Control: transient transfection 293T cells	0.5404	1	http://www.peptideatlas.org/	PASS00598 / GZ5438hrm	Banks et al. 2014
Control pcDNA Halo #9	Control: transient transfection 293T cells	0.4626	1.2821	http://www.peptideatlas.org/	PASS00598 / GZ5438hrm	Banks et al. 2014
Control pcDNA Halo #10	Control: transient transfection 293T cells	0.4782	1.3889	http://www.peptideatlas.org/	PASS00598 / GZ5438hrm	Banks et al. 2014
Halo-HDAC1 293T #1	Halo-HDAC1 transient transfection in 293T cells	0.0802	0.7823	https://massive.ucsd.edu	ftp://massive.ucsd.edu/MSV000081363	this study	ftp://MSV000081363@massive.ucsd.edu
Halo-HDAC1 293T #2	Halo-HDAC1 transient transfection in 293T cells	0.3142	3.9106	https://massive.ucsd.edu	ftp://massive.ucsd.edu/MSV000081363	this study	ftp://MSV000081363@massive.ucsd.edu
Halo-HDAC1 293T #3	Halo-HDAC1 transient transfection in 293T cells	0.1119	0.6702	https://massive.ucsd.edu	ftp://massive.ucsd.edu/MSV000081363	this study	ftp://MSV000081363@massive.ucsd.edu
HDAC1-Halo 293T #1	HDAC1-Halo transient transfection in 293T cells	0.1179	0.7194	https://massive.ucsd.edu	ftp://massive.ucsd.edu/MSV000081356	this study	ftp://MSV000081356@massive.ucsd.edu
HDAC1-Halo 293T #2	HDAC1-Halo transient transfection in 293T cells	0.4359	0.8287	https://massive.ucsd.edu	ftp://massive.ucsd.edu/MSV000081356	this study	ftp://MSV000081356@massive.ucsd.edu
HDAC1-Halo 293T #3	HDAC1-Halo transient transfection in 293T cells	0.1892	0.8347	https://massive.ucsd.edu	ftp://massive.ucsd.edu/MSV000081356	this study	ftp://MSV000081356@massive.ucsd.edu
Halo-control HeLa #1	Halo-control transient transfection in HeLa cells	0.9443	7.1161	https://massive.ucsd.edu	ftp://massive.ucsd.edu/MSV000081819	this study	ftp://MSV000081819@massive.ucsd.edu
Halo-control HeLa #2	Halo-control transient transfection in HeLa cells	0.4851	3.2172	https://massive.ucsd.edu	ftp://massive.ucsd.edu/MSV000081819	this study	ftp://MSV000081819@massive.ucsd.edu
Halo-control HeLa #3	Halo-control transient transfection in HeLa cells	0.6332	4.4776	https://massive.ucsd.edu	ftp://massive.ucsd.edu/MSV000081819	this study	ftp://MSV000081819@massive.ucsd.edu
Halo-HDAC1 HeLa #1	Halo-HDAC1 transient transfection in HeLa cells	0.3862	2.3904	https://massive.ucsd.edu	ftp://massive.ucsd.edu/MSV000081820	this study	ftp://MSV000081820@massive.ucsd.edu
Halo-HDAC1 HeLa #2	Halo-HDAC1 transient transfection in HeLa cells	0.534	3.2258	https://massive.ucsd.edu	ftp://massive.ucsd.edu/MSV000081820	this study	ftp://MSV000081820@massive.ucsd.edu
Halo-HDAC1 HeLa #3	Halo-HDAC1 transient transfection in HeLa cells	0.2361	1.3083	https://massive.ucsd.edu	ftp://massive.ucsd.edu/MSV000081820	this study	ftp://MSV000081820@massive.ucsd.edu
HDAC1-Halo HeLa #1	HDAC1-Halo transient transfection in HeLa cells	0.3614	2.5738	https://massive.ucsd.edu	ftp://massive.ucsd.edu/MSV000081821	this study	ftp://MSV000081821@massive.ucsd.edu
HDAC1-Halo HeLa #2	HDAC1-Halo transient transfection in HeLa cells	0.3561	3.0303	https://massive.ucsd.edu	ftp://massive.ucsd.edu/MSV000081821	this study	ftp://MSV000081821@massive.ucsd.edu
HDAC1-Halo HeLa #3	HDAC1-Halo transient transfection in HeLa cells	0.4322	3.1158	https://massive.ucsd.edu	ftp://massive.ucsd.edu/MSV000081821	this study	ftp://MSV000081821@massive.ucsd.edu
Halo-HDAC2 HeLa #1	Halo-HDAC2 transient transfection in HeLa cells	0.5879	5.9011	https://massive.ucsd.edu	ftp://massive.ucsd.edu/MSV000081822	this study	ftp://MSV000081822@massive.ucsd.edu
Halo-HDAC2 HeLa #2	Halo-HDAC2 transient transfection in HeLa cells	0.5792	3.7634	https://massive.ucsd.edu	ftp://massive.ucsd.edu/MSV000081822	this study	ftp://MSV000081822@massive.ucsd.edu
Halo-HDAC2 HeLa #3	Halo-HDAC2 transient transfection in HeLa cells	0.5818	2.3705	https://massive.ucsd.edu	ftp://massive.ucsd.edu/MSV000081822	this study	ftp://MSV000081822@massive.ucsd.edu
HDAC2-Halo HeLa #1	HDAC2-Halo transient transfection in HeLa cells	0.7787	1.3221	https://massive.ucsd.edu	ftp://massive.ucsd.edu/MSV000081823	this study	ftp://MSV000081823@massive.ucsd.edu
HDAC2-Halo HeLa #2	HDAC2-Halo transient transfection in HeLa cells	0.5884	1.2327	https://massive.ucsd.edu	ftp://massive.ucsd.edu/MSV000081823	this study	ftp://MSV000081823@massive.ucsd.edu
HDAC2-Halo HeLa #3	HDAC2-Halo transient transfection in HeLa cells	0.5585	0.5682	https://massive.ucsd.edu	ftp://massive.ucsd.edu/MSV000081823	this study	ftp://MSV000081823@massive.ucsd.edu
	Mean FDR (%)	0.399333	2.2983
	Standard Deviation FDR (%)	0.227181	1.73219
